# Supplementary material for: Cell Cycle Heterogeneity Can Generate Robust Cell Type Proportioning
Source: Dev Cell. 2018 Nov 19;47(4):494–508.e4. doi: 10.1016/j.devcel.2018.09.023 (PMC6251973; doi:10.1016/j.devcel.2018.09.023)
Supplement: Data S1. Read Counts and Analyses on Single Cell Data from 81 Cells, Related to Figure 1 — Worksheet 1 contains the raw read counts for 13,408 genes and 96 cells obtained as described in STAR Methods. Worksheet 2 contains the same data filtered for low gene expression and low confidence cells resulting in 11,319 genes and 81 cells (see STAR Methods for details). These filtered data were then normalized and log transformed using DESeq2 (Worksheets 3 and 4; see STAR Methods for details). Worksheet 5 contains the cell identifier and the cluster affiliation (see Figure 1A). Worksheets 6 and 7 comprise the marker genes for clusters A and B and their respective AUCs and adjusted p values (computed by M3Drop, see STAR Methods), whereas Worksheets 8 and 9 contain the GO analyses for these marker genes. Worksheet 10 contains the p values for the hypergeometric tests conducted to check whether any genes with specific cell cycle profiles are over- or under-represented in the marker genes for clusters A and B (see STAR Methods). [file mmc2.xlsx]

## Sheet: raw data
	D1	D2	D3	D4	D5	D6	D7	D8	D9	D10	D11	D12	D13	D14	D15	D16	D17	D18	D19	D20	D21	D22	D23	D24	D25	D26	D27	D28	D29	D30	D31	D32	D33	D34	D35	D36	D37	D38	D39	D40	D41	D42	D43	D44	D45	D46	D47	D48	D49
DDB_G0267178	0	0	0	0	0	1	4	0	2	0	1	0	0	0	0	1	0	1	0	1	1	1	2	1	5	1	0	2	1	0	1	1	0	0	0	0	0	1	0	1	0	0	1	0	0	0	1	0	1
DDB_G0267180	0	0	0	0	0	0	0	0	0	0	0	0	0	0	0	0	0	0	0	0	0	0	0	0	0	0	0	0	0	0	0	0	0	0	0	0	0	0	0	0	0	0	0	0	0	0	0	0	0
DDB_G0267182	0	0	0	0	0	0	0	0	2	1	0	0	1	0	0	1	0	0	0	2	0	3	2	0	0	0	0	0	0	0	0	1	0	1	0	0	0	0	0	1	0	0	0	0	0	0	0	0	0
DDB_G0267184	0	0	0	0	0	0	0	0	0	0	0	0	0	0	0	0	0	0	0	0	0	0	1	0	0	0	0	0	0	0	0	0	0	0	0	0	0	0	0	0	0	0	0	0	0	0	0	0	0
DDB_G0267186	0	0	0	0	0	0	0	0	0	0	0	0	0	0	0	0	0	0	0	0	0	0	0	0	0	0	0	0	0	0	0	0	0	0	0	0	0	0	0	0	0	0	0	0	0	0	0	0	0
DDB_G0267188	1	0	1	0	0	0	2	0	1	1	1	0	0	3	0	0	2	0	0	0	0	0	2	0	5	2	0	0	0	0	0	1	2	0	0	1	0	0	0	1	0	0	0	0	0	0	0	0	1
DDB_G0267190	0	0	0	0	0	0	0	0	1	0	0	0	0	0	1	0	0	0	0	0	0	0	0	0	0	0	0	0	3	0	0	0	0	0	0	0	0	0	0	0	0	0	0	0	0	0	0	0	0
DDB_G0267194	0	0	0	0	0	0	0	0	0	0	0	0	0	0	0	0	0	0	0	0	0	0	0	0	0	0	0	0	0	0	0	0	0	0	0	0	0	0	0	0	0	0	0	0	0	0	0	0	0
DDB_G0267196	0	0	0	0	0	0	0	0	0	0	0	0	0	0	0	0	0	0	0	0	0	0	0	0	0	0	0	0	0	0	0	0	0	0	0	0	0	0	0	0	0	0	0	0	0	0	0	0	0
DDB_G0267198	0	0	0	0	0	0	0	0	0	0	0	0	0	0	0	0	0	0	0	0	0	0	0	0	0	0	0	0	0	0	0	0	0	0	0	0	0	0	0	0	0	0	0	0	0	0	0	0	0
DDB_G0267202	0	0	0	0	0	0	0	0	0	0	0	0	0	0	0	0	0	0	0	0	0	0	0	0	0	0	0	0	0	0	0	0	0	0	0	0	0	0	0	0	0	0	0	0	0	0	0	0	0
DDB_G0267204	6	0	3	1	1	4	4	0	4	3	0	3	4	1	3	3	3	1	0	0	0	0	4	3	0	0	1	0	4	1	1	0	0	2	0	0	4	2	0	3	2	1	0	1	2	0	0	0	4
DDB_G0267206	0	0	0	0	0	0	0	0	0	0	0	0	0	1	0	0	0	0	0	0	1	0	1	0	0	0	0	0	0	0	0	0	0	0	0	0	0	1	0	0	0	1	0	0	0	0	0	0	0
DDB_G0267208	1	1	1	0	0	2	1	0	10	2	2	1	8	8	4	3	2	2	0	5	1	1	3	5	10	7	2	5	1	2	0	1	1	0	0	1	0	1	0	2	0	1	1	0	1	0	2	0	1
DDB_G0267210	0	0	0	1	0	2	0	0	4	0	1	0	0	1	1	2	1	0	0	3	2	0	6	3	4	1	1	2	1	1	0	1	1	0	0	4	0	0	0	1	0	0	2	0	0	0	0	0	0
DDB_G0267212	0	7	33	8	6	7	0	0	14	34	0	3	0	0	0	1	6	10	0	5	19	8	0	4	0	0	20	21	3	0	0	4	0	24	0	13	0	5	1	0	15	11	10	8	0	0	0	0	0
DDB_G0267216	0	0	0	0	0	0	0	0	0	0	0	0	0	0	0	0	0	0	0	0	0	0	0	0	0	0	0	0	0	0	0	0	0	0	0	0	0	0	0	0	0	0	0	0	0	0	0	0	0
DDB_G0267218	0	0	0	0	0	0	0	0	0	0	0	0	0	0	0	0	0	0	0	0	0	0	0	0	0	0	0	0	0	0	0	0	0	0	0	0	0	0	0	0	0	0	0	0	0	0	0	0	0
DDB_G0267220	0	0	0	0	0	0	0	0	0	0	0	0	0	0	0	0	0	0	0	0	0	0	0	0	0	0	0	0	0	0	0	0	0	0	0	0	0	0	0	0	0	0	0	0	0	0	0	0	0
DDB_G0267222	0	0	0	0	0	0	0	0	0	0	0	0	0	0	0	0	0	0	0	0	0	0	0	0	0	0	0	0	0	0	0	0	0	0	0	0	0	0	0	0	0	0	0	0	0	0	0	0	0
DDB_G0267224	0	0	0	0	0	0	0	0	0	0	0	0	0	0	0	0	0	0	0	0	0	0	0	0	0	0	0	0	0	0	0	0	0	0	0	0	0	0	0	0	0	0	0	0	0	0	0	0	0
DDB_G0267226	0	0	0	0	0	0	0	0	0	0	0	0	0	0	0	0	0	0	0	0	0	0	0	0	0	0	0	0	0	0	0	0	0	0	0	0	0	0	0	0	0	0	0	0	0	0	0	0	0
DDB_G0267228	2	0	2	1	0	0	0	0	0	0	2	0	0	2	0	3	0	0	0	2	4	1	0	2	0	0	1	1	1	1	0	0	8	1	0	0	0	2	1	0	2	0	0	0	2	0	0	0	1
DDB_G0267230	132	35	231	96	46	140	174	3	291	190	11	43	213	118	143	73	199	159	0	42	225	39	278	189	63	69	302	101	124	213	29	20	182	319	0	16	544	172	46	380	182	84	110	68	138	0	149	0	110
DDB_G0267236	3	0	0	0	0	2	1	0	39	2	2	0	3	6	7	9	5	2	0	14	3	11	6	5	9	5	1	23	10	4	3	6	8	1	0	0	1	1	1	4	3	1	13	1	1	0	26	1	6
DDB_G0267238	4	4	1	0	4	4	7	0	28	12	3	2	9	24	10	18	7	3	0	16	17	4	19	10	26	19	8	13	9	10	6	11	17	8	0	6	3	3	1	10	1	2	9	0	0	0	5	0	5
DDB_G0267240	1	7	1	1	0	7	2	0	15	5	2	0	1	17	10	19	8	4	0	9	6	9	16	12	19	15	3	8	5	5	15	6	13	2	0	2	3	2	0	9	1	0	5	0	1	0	6	0	5
DDB_G0267242	0	0	0	0	0	0	0	0	0	0	0	0	0	0	0	0	0	0	0	0	0	0	0	0	0	0	0	0	0	0	0	0	0	0	0	0	0	0	0	0	0	0	0	0	0	0	0	0	0
DDB_G0267244	0	0	0	0	0	1	0	0	0	0	0	0	0	0	0	0	0	0	0	0	0	0	0	0	0	0	0	0	0	0	0	0	0	0	0	0	0	0	0	0	0	0	0	0	0	0	0	0	0
DDB_G0267246	0	0	0	0	0	0	0	0	0	0	0	0	0	0	0	0	0	0	0	0	0	0	0	0	0	0	0	0	0	0	0	0	0	0	0	0	0	0	0	0	0	0	0	0	0	0	0	0	0
DDB_G0267248	0	1	0	0	0	5	1	0	3	0	2	1	0	0	1	4	1	1	0	1	0	1	2	1	5	5	1	2	2	0	6	0	1	0	0	0	0	0	1	1	1	1	0	0	0	0	0	0	0
DDB_G0267250	4	0	10	1	4	2	1	0	3	0	4	4	3	6	5	4	3	0	0	10	5	6	0	0	5	0	7	1	14	11	4	0	16	9	0	0	13	15	4	2	7	4	4	8	2	0	15	0	14
DDB_G0267252	298	101	441	256	166	577	258	3	333	249	6	130	394	341	177	223	236	451	2	188	188	88	323	267	206	184	391	152	387	253	83	62	369	634	1	123	280	190	77	221	331	297	95	29	307	1	338	0	327
DDB_G0267254	5	13	8	2	6	5	7	1	11	9	1	4	11	4	10	11	0	3	1	0	10	8	1	0	3	3	11	6	11	6	12	5	4	4	0	3	12	12	3	6	3	5	3	7	9	0	0	0	7
DDB_G0267258	11	6	8	4	3	28	21	0	55	12	40	2	13	61	57	51	24	19	0	41	35	29	38	31	56	47	39	33	25	31	31	26	47	12	0	13	10	14	7	30	1	4	6	1	2	0	9	0	17
DDB_G0267260	0	0	0	0	0	0	0	0	0	0	0	0	0	1	1	0	0	0	0	0	0	0	1	0	0	0	0	0	0	0	0	0	0	0	0	0	0	0	0	0	0	0	0	0	0	0	0	0	0
DDB_G0267262	0	0	0	0	0	0	0	0	0	0	0	0	0	0	0	0	0	0	0	0	0	0	0	0	0	0	0	0	0	0	0	0	0	0	0	0	0	0	0	0	0	0	0	0	0	0	0	0	0
DDB_G0267264	0	4	1	0	2	1	0	0	4	2	3	1	3	6	5	4	0	4	0	5	3	2	3	3	3	3	2	4	3	1	0	4	2	1	0	2	0	2	0	2	0	0	0	0	0	0	1	0	4
DDB_G0267270	0	0	0	0	0	0	0	0	0	0	0	0	0	0	0	0	0	0	0	0	0	0	0	0	0	0	0	0	0	0	0	0	0	0	0	0	0	0	0	0	0	0	0	0	0	0	0	0	0
DDB_G0267272	21	11	8	7	5	17	25	0	77	12	37	2	34	92	55	75	20	53	0	39	51	41	52	40	88	44	22	37	36	44	48	39	51	18	1	15	9	19	8	31	2	2	15	1	3	0	19	0	19
DDB_G0267274	0	0	0	0	0	0	0	0	0	0	0	0	0	0	0	0	0	0	0	0	0	0	0	0	0	0	0	0	0	0	0	0	0	0	0	0	0	0	0	0	0	0	0	0	0	0	0	0	0
DDB_G0267278	0	1	0	0	0	0	0	0	0	0	0	0	0	0	0	0	0	0	0	0	2	0	0	0	0	0	0	1	0	0	0	0	0	0	0	0	0	2	0	0	0	0	0	0	0	0	0	0	0
DDB_G0267280	0	1	0	0	0	0	0	0	0	0	0	0	0	0	0	0	0	0	0	0	0	0	0	0	0	0	0	0	0	0	0	0	0	0	0	0	0	0	0	0	0	0	0	0	0	0	0	0	0
DDB_G0267282	0	0	0	0	0	0	0	0	0	0	0	0	0	0	0	0	1	0	0	0	0	0	0	0	0	0	0	0	0	0	0	0	0	0	0	0	1	0	0	0	0	0	0	0	0	0	0	0	0
DDB_G0267286	0	0	0	0	0	0	0	0	0	0	0	0	0	0	0	0	0	0	0	0	0	0	0	0	0	0	0	0	0	0	0	0	0	0	0	0	0	0	0	0	0	0	0	0	0	0	0	0	0
DDB_G0267292	25	4	10	3	11	40	25	0	85	25	35	5	59	86	77	78	28	28	0	55	72	42	82	65	97	65	35	48	35	31	44	56	69	15	0	18	18	24	12	68	8	15	24	1	2	0	16	0	37
DDB_G0267294	74	74	30	16	26	88	97	3	287	96	115	32	95	300	226	287	130	116	0	180	172	121	238	166	429	269	139	152	131	128	200	177	284	43	2	77	62	76	44	167	17	19	59	8	24	1	43	0	138
DDB_G0267296	0	0	0	0	0	0	0	0	0	0	0	0	0	0	0	0	0	0	0	0	0	0	0	0	0	0	0	0	0	0	0	0	0	0	0	0	0	0	0	0	0	0	0	0	0	0	0	0	0
DDB_G0267298	0	0	0	0	0	0	0	0	0	0	0	0	0	0	0	0	0	0	0	0	0	0	0	0	0	0	0	0	0	0	0	0	0	0	0	0	0	0	0	0	0	0	0	0	0	0	0	0	0
DDB_G0267300	0	0	0	0	0	0	0	0	0	0	0	0	0	0	0	0	0	0	0	0	0	0	0	0	2	0	0	0	0	0	0	0	0	0	0	0	0	0	0	0	0	0	0	0	0	0	0	0	0
DDB_G0267302	0	0	0	0	0	0	0	0	0	0	0	0	0	0	0	0	0	0	0	0	0	0	0	0	0	0	0	0	0	0	0	0	0	0	0	0	0	0	0	0	0	0	0	0	0	0	0	0	0
DDB_G0267304	0	0	0	0	0	0	0	0	0	0	0	0	0	0	0	1	0	0	0	0	0	0	0	1	0	0	0	0	0	0	0	0	0	0	0	0	0	0	0	0	0	0	0	0	0	0	0	0	0
DDB_G0267306	92	23	50	50	70	133	74	2	94	77	101	65	48	52	77	69	92	76	2	60	99	112	105	63	67	105	118	94	111	73	88	122	56	68	3	92	94	49	94	163	39	32	26	68	53	13	67	0	114
DDB_G0267308	16	4	15	4	13	13	15	0	15	15	24	34	12	9	19	31	17	11	0	14	5	13	14	20	11	6	14	8	7	16	15	21	16	24	0	7	13	8	8	12	12	14	10	9	12	0	11	0	25
DDB_G0267310	2	1	1	4	1	12	2	0	3	0	2	5	4	2	7	2	2	1	2	1	1	4	1	5	4	0	4	7	3	0	1	2	3	4	0	3	2	7	6	1	4	6	2	4	0	0	0	0	10
DDB_G0267314	0	0	0	0	0	0	0	0	0	0	0	0	0	0	0	0	0	0	0	0	0	0	0	0	0	0	0	0	0	0	0	0	0	0	0	0	0	0	0	0	0	0	0	0	0	0	0	0	0
DDB_G0267322	0	0	0	0	0	0	0	0	1	1	0	0	0	0	0	0	0	0	0	0	0	1	0	0	0	1	0	1	0	0	0	0	0	0	0	0	0	0	0	0	0	0	0	0	0	0	0	0	0
DDB_G0267324	16	8	10	5	9	20	22	0	68	22	35	5	38	68	56	58	32	19	0	25	59	35	55	46	84	50	34	33	28	28	32	43	58	10	0	17	16	20	12	45	3	3	10	1	1	0	18	0	22
DDB_G0267326	1	3	1	2	1	0	6	0	8	1	3	0	3	14	11	9	4	1	0	3	4	2	9	6	13	7	6	4	4	6	4	3	2	0	0	2	2	2	0	6	0	0	2	0	1	0	2	0	4
DDB_G0267328	0	0	0	0	0	0	0	0	0	0	0	0	0	0	0	0	0	0	0	0	0	0	0	0	0	0	0	0	0	0	0	0	0	0	0	0	0	0	0	0	0	0	0	0	0	0	0	0	0
DDB_G0267330	0	0	0	0	0	0	0	0	0	0	0	0	0	0	0	0	0	0	0	0	0	0	0	0	0	0	0	1	0	0	0	0	0	0	0	0	0	0	0	0	0	0	0	0	0	0	0	0	0
DDB_G0267332	0	0	0	0	0	0	0	0	0	0	0	0	0	0	0	0	0	0	0	0	0	0	0	0	0	0	0	0	0	0	0	0	0	0	0	0	0	0	0	0	0	0	0	0	0	0	0	0	0
DDB_G0267334	0	0	0	0	0	0	0	0	0	0	0	0	0	0	0	0	0	0	0	0	0	0	0	1	2	1	0	0	0	0	0	0	1	0	0	0	0	0	0	0	0	0	0	0	0	0	0	0	0
DDB_G0267336	0	0	0	0	0	0	0	0	0	0	0	0	0	0	0	0	0	0	0	0	0	0	0	0	0	0	0	0	0	0	0	0	0	0	0	0	0	0	0	0	0	0	0	0	0	0	0	0	0
DDB_G0267338	0	0	0	0	0	0	0	0	0	0	0	0	0	0	0	0	0	0	0	0	0	0	0	0	0	0	0	0	0	0	0	0	0	0	0	0	0	0	0	0	0	0	0	0	0	0	0	0	0
DDB_G0267342	1	0	0	0	0	2	0	0	3	0	0	0	1	1	0	2	0	3	0	3	0	1	1	1	4	4	2	0	0	2	2	1	0	1	0	3	0	0	0	0	0	0	0	0	0	0	2	0	2
DDB_G0267344	0	0	0	0	0	0	0	0	0	0	0	0	0	0	0	0	0	0	0	0	0	0	0	0	0	0	0	0	0	0	0	0	0	0	0	0	0	0	0	0	0	0	0	0	0	0	0	0	0
DDB_G0267346	0	0	0	0	0	0	0	0	0	0	0	0	0	0	0	0	0	0	0	0	0	0	0	0	0	0	0	0	0	0	0	0	0	0	0	0	0	0	0	0	0	0	0	0	0	0	0	0	0
DDB_G0267348	0	0	0	0	0	0	3	0	0	0	0	0	0	0	0	0	0	0	0	0	0	2	0	0	0	0	0	0	0	0	0	0	0	0	0	0	0	0	0	0	0	0	0	0	0	0	0	0	0
DDB_G0267350	0	0	0	0	0	0	0	0	0	0	0	0	0	0	0	0	0	0	0	0	0	0	0	0	0	0	0	0	0	0	0	0	0	0	0	0	0	0	0	0	0	0	1	0	0	0	0	0	0
DDB_G0267352	0	17	8	2	2	0	3	0	11	0	0	0	0	0	28	0	0	1	0	0	4	1	0	0	0	0	0	5	45	0	1	0	0	4	0	0	0	33	14	0	3	9	13	11	0	0	0	0	0
DDB_G0267354	51	128	33	37	79	52	52	0	50	67	2	38	90	38	93	73	1	51	0	66	80	68	6	2	73	24	99	27	83	75	134	59	18	54	0	35	131	68	22	89	66	63	24	71	41	0	9	0	76
DDB_G0267356	1453	217	700	908	1030	2184	1147	15	1556	2798	2802	1440	1159	935	1568	1083	2238	1346	7	1472	1857	1874	1759	1008	1286	2563	1419	1629	1363	1287	1667	2300	561	1016	6	1535	1447	1226	1503	2542	849	589	406	1247	557	37	1080	3	2266
DDB_G0267358	505	274	320	279	292	764	730	9	742	434	929	674	399	265	210	1002	579	468	7	436	282	473	357	230	322	430	461	430	588	606	378	791	345	848	3	344	512	327	305	468	352	277	122	226	356	4	233	0	800
DDB_G0267362	1303	322	496	699	1008	2047	1330	9	1287	1442	2401	1122	998	874	1573	1295	2209	1299	5	1202	1498	1416	1379	1136	1531	2011	1322	1243	1607	1231	1391	1899	945	1361	11	1206	1280	760	1627	2183	989	605	433	911	576	37	1062	3	1599
DDB_G0267364	151	74	83	85	82	203	185	3	156	149	242	217	82	90	60	210	160	115	0	130	99	117	143	87	72	100	157	117	154	213	142	225	111	250	0	80	132	107	114	175	91	81	45	64	103	0	86	0	256
DDB_G0267366	606	313	545	458	711	864	468	8	790	780	1150	855	814	586	572	929	656	728	1	764	475	939	768	1116	681	567	779	1131	855	718	819	962	588	719	10	562	676	575	594	1427	533	349	217	395	309	14	323	2	1231
DDB_G0267370	1	4	1	1	2	4	0	0	3	1	0	2	5	1	2	5	0	2	0	2	3	1	0	0	3	0	5	1	0	2	1	3	1	2	0	4	3	2	0	2	1	4	0	0	3	0	1	0	5
DDB_G0267372	0	0	2	1	3	0	0	2	10	0	1	2	0	0	0	2	1	1	0	2	3	0	0	0	0	1	0	0	1	2	1	1	0	3	1	1	4	0	0	0	1	0	1	2	0	0	0	0	2
DDB_G0267374	918	976	724	952	884	394	1436	18	2161	2473	1132	986	1092	1019	1015	1121	710	1043	17712	821	802	1108	1237	1309	1295	1767	1140	889	716	549	905	956	881	737	6	1133	1127	1018	681	1243	712	812	294	480	744	11	1188	3	1085
DDB_G0267376	33	28	21	174	125	14	22	1	19	143	54	204	111	84	82	137	195	95	0	32	31	124	33	67	160	21	94	79	47	90	41	92	19	167	1	75	13	57	69	12	44	29	147	12	4	1	4	1	9
DDB_G0267378	0	0	0	0	0	0	0	0	0	0	0	0	0	0	0	0	0	0	0	0	0	0	0	0	0	0	0	0	0	0	0	0	0	0	0	0	0	0	0	0	0	79	0	12	0	0	0	0	0
DDB_G0267380	3704	1993	2705	2792	3107	4955	4425	26	3207	4478	5152	2326	7696	3080	3606	3603	2437	1926	19	3398	2409	2176	3847	2473	4875	3686	2450	2527	2064	3169	3579	1267	2980	3788	16	2193	4035	3555	1201	4596	2521	2562	1041	1478	1396	29	1990	3070	5947
DDB_G0267382	1167	598	657	999	731	329	1066	11	278	629	900	778	3096	444	944	1005	368	668	5	243	757	1730	564	1499	607	826	764	1452	561	1324	399	1202	485	496	1	1318	366	592	134	746	293	437	80	268	394	4	488	2	967
DDB_G0267384	151	185	180	112	22	11	185	2	48	12	64	154	46	74	85	439	210	84	0	35	98	156	0	242	81	149	127	298	153	167	197	279	28	325	1	305	146	74	71	174	209	162	237	140	74	1	50	0	0
DDB_G0267386	3032	1513	2712	1541	1439	2537	4415	17	5096	3837	3488	2520	3699	2644	2057	2282	1623	954	7	1537	1957	2816	4013	1083	3815	1097	1717	2378	1246	2368	3316	1859	3688	2164	12	2015	2483	2140	868	4854	2704	1899	1331	962	965	8	1727	6	2297
DDB_G0267388	1	0	0	1	0	0	1	0	0	0	0	0	0	59	3	0	0	0	0	0	1	1	0	0	0	0	0	0	1	0	17	0	1	0	0	0	0	2	0	0	8	0	0	0	0	0	0	0	3
DDB_G0267390	758	463	700	506	495	615	495	4	779	1061	926	822	1003	1064	746	1126	1007	655	2	485	1033	1109	715	1061	1600	941	956	1571	767	732	838	1010	757	1765	4	1150	1262	737	483	496	702	512	301	330	385	17	578	0	1031
DDB_G0267392	34	41	87	50	124	94	148	0	21	34	27	65	42	16	24	143	42	58	2	40	86	136	11	124	199	78	121	87	78	44	232	112	41	15	1	119	119	100	144	115	68	90	37	15	14	0	54	0	6
DDB_G0267394	205	312	356	155	693	306	41	0	194	624	517	424	127	257	648	548	190	582	2	286	578	635	238	753	164	45	425	366	367	131	108	571	731	298	5	938	175	155	75	325	194	44	84	183	84	2	313	0	389
DDB_G0267396	0	0	15	0	0	0	0	0	0	72	0	19	0	0	0	33	0	0	0	0	0	6	0	0	0	0	0	32	10	140	0	0	37	16	0	0	0	20	123	0	96	0	0	0	8	0	0	0	442
DDB_G0267398	0	0	0	0	0	0	0	0	0	0	0	0	0	0	0	0	0	0	0	0	0	0	0	0	0	0	0	0	0	0	0	0	0	0	0	0	0	0	0	0	0	0	0	0	0	0	0	0	0
DDB_G0267400	7773	13464	9963	8048	6859	7035	16669	92	8728	12304	7560	8644	10347	6850	6233	7771	11156	7120	4535	6781	7685	6780	6849	9385	11172	8519	9714	11241	7309	11312	7130	5624	7148	18043	81	6072	11383	9212	6954	18990	11625	6951	4579	5905	5339	62	6678	1011	8023
DDB_G0267402	938	1338	1275	1587	1713	2478	1748	19	1813	2514	2334	2109	1217	1561	871	2048	1378	1038	10	981	621	1332	544	1732	1520	1588	940	834	989	929	1167	1049	1524	1450	8	2084	653	1235	420	1989	1615	698	757	1057	707	10	1228	3	1120
DDB_G0267404	11	168	1	12	83	1	0	1	4	32	0	74	1	0	0	0	6	2	0	1	14	29	0	256	0	0	1	30	28	40	1	41	0	8	0	203	0	132	78	0	12	67	0	4	0	0	0	0	0
DDB_G0267406	86	23	161	95	80	57	263	0	18	304	324	244	236	100	116	33	139	274	0	108	123	67	197	9	97	40	249	217	45	263	264	3	27	148	1	24	112	120	438	610	134	47	1	102	83	0	8	0	21
DDB_G0267408	1623	2175	1568	1248	2383	3068	1564	18	2900	2739	3928	1375	2624	1570	2896	2924	1082	2496	1941	1291	3521	2851	1893	3441	3406	1999	1927	3382	1754	1967	2289	2621	2789	2568	11	3436	3343	1580	1252	6021	1376	2477	936	1379	1243	7	3008	5	2604
DDB_G0267410	21	44	46	28	45	17	7	0	18	55	68	19	27	73	29	50	30	60	0	37	57	21	57	16	0	8	44	100	47	53	22	31	23	33	0	66	56	54	74	79	21	52	22	53	49	1	16	0	25
DDB_G0267412	52	0	86	0	30	6	0	0	0	30	0	0	0	0	0	0	64	0	0	0	132	0	0	0	106	0	79	33	1	154	0	0	0	0	0	0	0	26	0	0	18	0	4	38	0	1	0	1	0
DDB_G0267414	0	0	29	107	48	279	0	1	0	0	0	72	28	0	470	39	1	6	1	52	48	147	0	0	0	0	0	2	7	19	16	84	1	0	0	160	0	1	0	0	5	0	0	0	0	0	0	0	61
DDB_G0267416	67	28	105	51	1	137	58	1	1	30	18	35	1	0	3	3	116	245	0	126	452	5	63	209	119	2	0	402	1	51	116	0	0	64	0	65	33	389	249	0	97	20	6	35	21	0	0	366	4
DDB_G0267418	6933	5462	4351	6018	4176	6594	7288	49	7748	7689	6783	5865	6771	5830	5985	7777	5561	1775	25	4759	3882	5785	3275	9443	7573	6693	4445	3293	3607	5164	5128	3708	6540	8053	32	3620	6093	4126	2101	6222	4969	3100	1910	2401	2981	22	5310	13	6836
DDB_G0267420	1145	970	1062	1056	878	2154	1551	10	1107	1518	1639	1295	1153	1123	888	1350	795	563	5	990	496	908	1379	1281	1868	2455	895	826	1374	721	1025	645	1181	1066	3	1106	868	1217	541	1360	1194	790	129	570	567	12	965	4	2144
DDB_G0267422	45	39	121	43	159	0	0	0	21	1	3	230	1	33	0	0	83	10	0	10	34	65	2	16	146	0	10	51	79	150	190	154	193	75	0	8	125	20	68	26	6	55	51	33	0	0	0	0	93
DDB_G0267424	348	153	143	527	617	1	675	4	1078	632	218	326	863	1600	791	0	476	247	6	301	438	581	571	1	554	44	564	16	485	1165	555	1273	0	26	3	1121	236	602	1151	703	239	203	190	373	385	0	954	0	363
DDB_G0267426	1113	1406	1614	1155	1227	1108	1603	21	1053	1215	2936	1409	1655	3544	1425	1411	1617	794	4	1400	1520	2321	954	1591	2473	1378	1732	4228	2315	1843	798	1909	1055	2288	15	1445	1933	1813	1842	1690	770	151	538	256	720	10	557	2	3237
DDB_G0267428	0	1	0	0	0	0	2	0	1	0	0	0	0	0	3	0	2	0	0	0	0	1	4	0	0	0	1	0	0	0	0	0	2	0	0	14	1	0	0	0	0	0	0	1	0	0	1	0	0
DDB_G0267430	11	0	267	60	161	34	0	0	33	257	21	201	0	72	58	3	0	289	0	58	73	227	326	37	0	0	59	132	374	221	1	223	33	257	0	112	158	0	151	1	18	52	6	10	247	0	160	1	0
DDB_G0267432	2	1	213	167	132	49	621	4	1	574	37	8	262	33	3	326	98	3	2	30	133	112	242	1	583	1	232	2	173	842	1	93	131	1940	0	1	146	4	343	1381	185	324	313	132	66	1	122	0	20
DDB_G0267434	0	0	0	2	0	0	0	0	0	0	0	0	0	0	0	1	0	0	0	0	0	0	0	0	0	0	0	0	0	0	0	0	0	0	0	0	0	0	0	0	0	0	0	0	1	0	0	0	0
DDB_G0267436	2071	2534	3030	3858	2640	3195	209	55	2389	3464	81	7377	351	1495	3762	612	5504	5619	38	2867	916	3218	505	301	237	244	1440	8139	4371	2679	1732	3565	598	4259	17	6045	841	2474	3302	5992	2566	2829	1736	1675	1159	11	606	6	286
DDB_G0267438	758	4	331	623	1888	910	1268	8	1572	206	4	410	1169	9	412	524	631	382	4	305	302	348	322	1010	796	2	1059	739	145	432	702	1115	188	2301	8	1202	962	907	1121	2457	77	522	132	160	230	20	22	0	124
DDB_G0267440	35	22	26	13	8	27	0	0	0	24	0	18	0	8	162	0	72	0	0	6	23	0	5	15	14	49	53	118	73	88	0	0	0	42	0	0	7	6	0	28	50	52	10	50	11	0	0	0	0
DDB_G0267442	88	87	99	12	5	22	0	0	0	0	0	85	76	77	0	0	146	62	0	16	1	20	0	0	2	0	30	0	0	130	1	114	52	19	0	215	0	0	76	25	60	168	16	24	8	0	0	0	103
DDB_G0267444	369	546	730	273	534	124	463	5	45	216	80	351	91	47	538	92	315	52	2	201	153	265	433	110	605	331	786	346	32	227	314	11	267	297	4	560	194	9	236	730	219	321	46	63	339	1	149	0	1091
DDB_G0267446	1	0	4	0	1	4	0	0	2	0	3	0	0	4	0	4	1	1	0	0	16	2	3	3	4	10	2	0	1	2	2	3	0	2	0	6	0	1	5	9	0	1	2	1	2	0	0	0	9
DDB_G0267448	47	212	54	67	96	188	23	0	41	81	89	90	154	83	56	21	1	103	0	76	44	29	33	50	95	103	214	189	107	70	162	83	10	150	0	96	63	90	45	16	66	44	87	1	161	0	152	0	58
DDB_G0267450	557	576	405	1003	463	213	562	9	430	988	260	672	94	20	899	664	216	563	2	549	732	486	908	651	235	400	927	1577	351	386	601	656	345	1038	4	438	202	523	684	799	897	515	174	1087	100	3	710	1	129
DDB_G0267452	28	39	122	54	205	179	40	1	157	41	624	84	25	95	97	4	155	216	0	84	270	314	21	201	30	0	42	148	109	54	55	217	70	308	2	218	2	0	39	315	50	38	24	115	35	0	47	1	182
DDB_G0267454	9897	9828	4751	9401	6190	8363	10251	67	7340	10554	10459	8181	9862	8813	12134	7676	6603	4224	45	8444	6287	5269	6709	8287	7495	7660	7623	5578	7165	6345	10722	2161	8127	10768	38	5178	10503	8159	4357	10902	9093	5455	3947	3798	6225	35	8946	18	10788
DDB_G0267456	130	0	216	97	242	4	0	0	0	135	87	59	0	0	130	35	0	57	0	7	0	236	294	8	32	120	83	24	69	94	281	28	114	36	2	117	0	0	45	0	59	4	20	0	9	0	31	889	0
DDB_G0267458	1698	891	849	588	1414	1575	428	4	2160	1408	1013	2520	300	595	1545	538	1060	1429	5	1015	582	1365	86	1487	333	1	422	2083	1706	355	455	923	2	553	9	2417	527	823	886	1611	662	505	535	420	111	5	333	5	14
DDB_G0267460	21	14	89	33	51	2	4	0	35	31	16	17	41	5	79	41	33	52	0	39	7	48	43	154	106	0	50	47	48	51	57	20	106	11	1	66	12	2	5	146	23	22	31	44	20	0	69	0	174
DDB_G0267462	58	116	31	89	110	96	78	1	8	0	102	52	0	189	6	46	80	122	1	58	124	74	28	3	6	70	113	168	45	150	72	61	37	91	0	106	3	20	162	49	66	55	29	2	27	0	94	1	0
DDB_G0267464	31	121	141	130	19	0	8	1	0	0	1	36	1	327	3	514	1	48	3	86	0	65	0	370	0	1	0	191	228	3	0	0	21	116	0	5	3	57	9	668	38	60	3	2	0	0	0	0	153
DDB_G0267466	0	0	0	0	2	0	0	0	0	0	0	12	0	0	0	0	0	0	0	0	0	0	0	0	0	0	0	2	0	0	0	8	3	2	0	10	0	0	0	0	6	0	0	1	0	0	0	0	0
DDB_G0267468	58	194	243	603	534	279	0	0	27	588	92	1074	2	0	528	0	618	1146	0	598	83	656	122	100	1	1	26	1134	1144	167	0	680	0	178	0	1080	216	298	773	65	85	434	271	430	98	1	0	2	0
DDB_G0267470	0	0	0	4	0	1	0	0	321	195	214	230	0	0	0	0	0	0	0	0	0	252	30	0	1	0	0	0	0	1	0	438	109	0	0	0	0	0	569	0	1	0	0	0	0	0	0	1	0
DDB_G0267472	2	16	5	2	0	12	2	0	118	0	5	8	0	179	0	41	5	1	0	0	0	0	0	0	2	0	75	0	0	3	37	28	142	0	0	0	0	0	0	74	2	0	0	0	34	0	10	0	24
DDB_G0267474	220	0	375	186	56	0	0	1	158	0	2	1	1	0	0	0	0	0	0	0	0	13	0	58	0	637	0	0	1	545	0	0	0	0	1	0	0	28	0	0	24	0	0	1	147	0	0	0	0
DDB_G0267476	0	17	0	0	85	27	249	1	0	173	0	157	0	0	0	1	278	0	0	0	0	156	0	0	0	0	0	249	334	0	30	0	0	0	1	0	0	243	0	105	83	0	42	12	0	1	0	2	0
DDB_G0267480	121	147	116	150	34	61	524	13	44	115	26	126	345	176	996	0	131	349	0	188	502	72	42	10	6	2	675	146	50	425	118	34	53	339	2	181	314	15	264	102	381	253	400	284	99	0	1	0	26
DDB_G0267482	12	7	1	6	9	15	11	0	5	6	5	2	10	21	19	10	3	2	0	5	5	4	12	3	7	5	14	3	5	1	5	1	1	5	0	1	9	10	5	21	5	2	4	2	6	0	8	0	6
DDB_G0267484	5	19	0	0	21	17	0	0	0	0	0	4	0	11	18	9	7	0	0	33	6	1	4	2	21	0	5	0	0	0	2	6	2	16	0	0	7	54	0	7	14	0	9	1	2	0	16	0	9
DDB_G0267486	14	71	19	10	4	53	12	0	42	32	73	22	31	12	40	128	20	16	0	22	17	3	26	24	71	9	35	38	35	19	8	3	31	76	0	17	77	24	16	69	15	43	10	23	111	1	41	0	27
DDB_G0267488	0	0	0	0	11	0	19	0	0	39	0	7	0	0	0	0	0	7	0	1	0	18	0	0	0	0	0	0	0	0	3	4	0	0	0	10	61	0	0	0	0	0	30	0	0	0	0	0	0
DDB_G0267490	182	29	56	24	16	111	1	1	349	0	0	125	7	322	158	12	403	234	0	128	0	0	0	2	85	0	181	10	33	136	4	0	423	64	0	80	1	0	71	4	11	1	178	85	140	1	385	0	12
DDB_G0267492	182	2	162	78	170	4	289	3	0	5	0	20	10	5	16	5	23	58	0	25	0	54	136	3	2	2	10	447	266	115	265	180	0	0	0	31	250	0	166	0	1	21	19	40	6	3	150	0	5
DDB_G0267494	0	0	0	0	0	0	0	0	0	0	0	1	0	0	0	0	0	0	0	1	0	0	0	0	0	0	0	0	0	0	0	0	0	0	0	0	0	0	0	0	0	5	0	0	0	0	0	0	0
DDB_G0267496	193	120	88	391	50	11	814	1	17	180	6	173	0	3	74	148	5	0	0	194	261	153	0	339	4	0	11	0	84	385	44	81	217	277	0	34	0	8	276	18	85	333	117	72	176	1	368	0	0
DDB_G0267498	2	1	6	7	11	0	23	0	19	35	0	16	4	16	18	39	3	6	0	8	16	5	12	13	13	5	2	5	4	1	13	12	0	7	0	10	47	21	3	0	24	28	2	1	11	0	10	0	0
DDB_G0267500	1241	1698	1330	814	429	2050	1768	10	1312	1262	654	787	986	1547	2829	909	1312	1354	3	428	1181	872	1124	3061	2004	1375	983	1704	994	942	2479	164	372	2196	6	769	940	1302	1022	1583	1216	2613	633	1780	352	3	1553	2	1154
DDB_G0267502	18	0	0	0	0	0	0	0	0	0	0	0	1	0	0	1	0	0	0	0	0	0	0	0	0	0	0	0	1	0	0	3	2	0	0	3	0	0	0	0	0	0	0	0	0	0	0	0	0
DDB_G0267504	70	228	460	234	460	813	70	4	131	155	0	506	49	435	154	493	25	407	2	272	87	526	89	542	101	0	274	104	54	421	85	562	513	961	2	414	31	18	337	113	112	322	227	101	135	1	158	1	229
DDB_G0267506	1	2	0	1	7	0	0	0	45	0	0	0	0	17	0	0	34	0	0	0	0	0	0	1	0	0	11	22	0	1	0	0	1	16	1	0	9	46	0	0	13	0	16	9	1	0	0	0	0
DDB_G0267508	57	12	22	93	52	186	188	1	76	43	87	70	80	53	59	102	185	22	0	54	19	46	88	80	0	4	50	41	51	39	114	40	91	42	0	27	72	82	13	19	77	27	5	24	12	0	52	0	155
DDB_G0267510	7	0	3	1	3	8	0	0	0	0	12	12	0	0	5	0	4	4	0	0	15	0	0	1	0	0	2	10	2	0	3	0	0	8	0	0	3	2	4	0	7	8	6	2	0	0	2	0	0
DDB_G0267512	335	817	431	224	625	844	323	5	897	833	457	375	643	5	19	1004	939	279	2	582	828	397	123	822	786	853	699	916	549	1012	1110	248	160	351	2	885	526	474	240	434	833	688	287	255	225	1	429	0	516
DDB_G0267514	0	108	148	35	122	123	163	1	3	14	13	73	0	5	145	0	146	95	0	57	0	176	5	4	277	106	72	10	22	9	0	95	3	65	1	112	7	0	45	25	8	0	0	0	2	0	201	0	7
DDB_G0267516	8	0	17	49	85	0	42	0	93	108	26	130	0	428	0	0	46	22	0	34	3	51	71	0	0	0	3	160	68	12	0	204	0	71	0	126	87	5	30	0	4	0	2	0	0	0	18	0	3
DDB_G0267522	22	10	7	0	7	2	13	0	1	9	0	4	2	0	0	0	4	0	0	0	7	1	12	0	0	0	11	7	0	2	1	0	0	14	0	5	8	0	2	0	4	5	9	0	0	0	5	0	7
DDB_G0267524	244	105	147	149	113	145	275	3	91	352	110	131	196	146	183	151	133	81	0	147	144	112	155	278	201	193	174	236	164	168	134	152	99	300	2	141	193	174	187	101	300	216	84	117	167	2	89	2	241
DDB_G0267526	16	7	3	20	0	14	0	0	9	5	0	5	43	0	0	33	35	0	0	40	6	9	0	0	0	0	0	1	10	13	0	0	13	17	0	3	29	0	49	1	9	68	1	8	23	0	0	0	0
DDB_G0267528	266	432	458	316	530	887	648	5	496	418	1300	528	323	176	1014	911	777	540	3	820	286	171	679	396	459	34	468	415	141	277	269	644	497	627	4	131	568	889	274	1458	519	589	37	198	223	1	337	0	371
DDB_G0267530	1592	1606	2018	1801	2467	3610	3094	24	2810	2856	4145	2456	2191	2255	3425	4074	1967	2431	16	2246	2176	3025	2052	4990	2227	2746	2015	1897	1576	1868	3151	2147	1852	1911	15	2852	2439	1830	1170	1415	2421	1079	811	931	1050	15	1886	7	2052
DDB_G0267532	0	0	0	0	0	0	0	0	0	0	0	0	0	0	0	0	3	0	0	0	1	0	0	0	0	0	0	0	0	0	0	0	0	0	0	0	0	0	0	0	0	0	0	0	0	0	0	0	0
DDB_G0267534	69	2	53	11	2	8	96	0	99	40	10	38	3	1	153	162	24	32	0	17	44	31	85	258	36	210	82	101	72	13	46	44	7	131	1	88	117	92	37	132	30	29	22	13	2	0	3	0	0
DDB_G0267536	162	201	96	76	306	515	919	3	211	527	242	271	111	78	474	395	482	136	0	107	156	270	145	8	185	861	79	299	200	122	231	236	13	241	1	247	201	350	227	281	37	63	106	131	52	2	180	1	105
DDB_G0267538	29	55	36	57	76	37	116	0	33	137	243	115	0	32	177	87	12	33	0	67	14	73	0	82	6	0	55	19	65	257	59	85	0	48	0	395	30	52	51	1	134	37	2	3	4	0	113	0	20
DDB_G0267540	132	8	160	73	66	0	1	1	77	397	4	103	206	170	282	210	47	89	0	282	144	541	0	0	0	0	64	203	372	0	3	435	306	165	0	117	0	3	360	3	119	82	67	61	119	0	0	0	224
DDB_G0267542	0	0	0	0	0	0	0	0	0	0	0	0	0	0	0	0	0	0	0	0	0	0	0	0	0	0	0	0	0	0	0	0	0	0	0	0	0	0	0	0	0	0	0	0	1	0	0	0	0
DDB_G0267544	0	1	0	0	0	0	0	0	0	0	0	0	0	0	0	0	0	0	0	0	0	1	0	0	0	0	0	0	0	0	0	0	0	0	0	10	0	0	0	0	0	0	0	0	2	0	0	0	0
DDB_G0267546	0	2	26	0	16	27	10	0	3	11	0	2	1	0	6	0	0	4	0	38	0	10	0	0	8	27	12	25	0	8	4	7	0	0	0	4	0	5	8	18	2	0	2	3	0	0	0	0	0
DDB_G0267548	31	88	2	17	53	22	72	1	75	0	27	39	6	11	22	10	34	174	0	4	0	0	27	29	2	0	27	108	24	38	0	16	0	47	0	3	0	0	73	375	5	31	29	5	0	0	10	0	20
DDB_G0267550	0	0	0	0	0	0	0	0	0	0	0	0	0	0	0	0	0	0	0	0	0	0	0	0	0	0	0	0	0	0	0	0	0	0	0	0	0	0	0	0	0	0	0	0	0	0	0	0	0
DDB_G0267552	236	220	186	406	383	315	240	0	176	265	155	509	163	143	215	479	288	213	3	261	139	481	219	226	340	393	184	308	246	89	385	177	49	169	0	301	226	165	140	250	298	94	50	153	117	1	225	0	441
DDB_G0267554	0	11	0	0	13	0	1	0	0	0	0	3	0	0	0	0	0	0	0	0	0	2	0	0	0	0	0	12	0	0	0	6	0	0	0	0	0	0	0	0	0	0	0	5	0	0	0	0	0
DDB_G0267556	8	0	1	1	7	0	14	0	2	0	12	13	0	0	0	0	0	0	0	10	24	0	0	16	5	0	0	19	31	0	6	0	0	0	0	0	6	1	61	0	0	0	32	1	0	0	0	0	0
DDB_G0267560	95	97	218	100	38	102	245	2	77	71	108	83	71	141	106	127	36	59	0	52	84	35	76	126	64	152	93	149	89	123	194	27	74	129	1	11	134	171	99	109	139	149	76	115	131	1	141	1	195
DDB_G0267562	29	1	11	4	59	22	0	1	0	0	0	0	0	0	0	4	60	18	0	2	21	16	101	0	0	0	41	58	69	43	1	0	0	4	0	0	0	1	26	0	8	19	18	9	0	0	6	0	1
DDB_G0267564	117	0	53	4	0	97	0	0	0	0	3	0	1	0	80	0	80	0	0	10	0	0	1	0	0	0	0	0	0	178	0	0	0	0	0	0	0	0	0	0	56	188	0	0	0	0	0	0	0
DDB_G0267566	35	0	17	15	0	0	0	0	0	0	0	0	0	0	0	0	0	0	0	25	28	1	0	0	0	0	0	0	0	61	0	0	0	10	0	0	0	0	0	0	9	154	0	39	0	0	0	0	0
DDB_G0267568	152	106	55	175	177	2	337	2	0	38	28	272	63	4	153	89	6	219	0	152	0	324	76	73	378	302	45	489	200	85	156	111	355	177	589	355	54	0	351	26	5	116	33	47	36	0	219	0	500
DDB_G0267570	257	88	47	121	217	303	63	2	352	772	826	276	163	425	410	1708	258	282	0	533	829	121	269	351	1475	1073	737	1185	1512	107	252	374	630	256	1	232	485	1021	601	21	714	197	224	223	43	1	242	1	0
DDB_G0267572	5	16	19	5	24	20	31	0	2	10	25	6	27	19	11	18	2	21	0	15	16	5	10	9	37	29	30	10	1	21	16	0	38	19	0	0	17	14	21	113	13	8	48	21	2	1	23	0	29
DDB_G0267574	49	30	19	23	98	47	0	1	25	97	88	35	22	37	38	67	68	41	0	26	179	60	1	26	3	2	66	83	17	37	154	61	7	115	0	5	7	3	4	100	93	60	11	43	35	0	18	0	67
DDB_G0267576	9	3	3	2	0	1	0	0	1	0	0	0	3	0	4	0	9	1	0	0	8	0	3	5	3	5	3	0	0	3	11	0	11	1	0	2	2	2	4	0	3	7	3	8	7	0	4	0	0
DDB_G0267578	29	0	7	0	0	0	0	0	0	0	0	0	0	0	16	0	18	0	0	0	12	0	0	9	0	0	0	0	0	0	29	0	0	4	0	0	0	0	0	2	1	15	0	0	0	0	0	0	7
DDB_G0267580	0	0	0	1	0	0	0	0	0	0	0	0	0	0	0	0	0	0	0	3	9	0	0	0	0	0	2	0	0	0	4	0	0	7	0	0	0	0	1	0	0	0	1	0	0	0	0	0	0
DDB_G0267582	1757	1061	1392	516	966	2373	4199	16	2582	2681	1374	1064	2938	1615	4277	2577	1126	2039	6	1603	3337	432	1356	3450	4320	2011	2514	4142	2211	1075	3636	248	455	2118	9	1000	2240	3980	2171	2621	1461	2266	983	703	872	12	1926	2	1591
DDB_G0267584	13	85	11	40	10	19	35	0	18	32	16	43	188	20	86	175	132	97	1	41	219	31	28	184	163	98	46	198	81	110	133	1	190	72	0	39	125	36	70	101	70	7	20	59	4	1	6	0	65
DDB_G0267586	1	9	67	14	77	0	9	0	125	138	5	86	79	42	65	0	83	0	0	53	84	48	0	23	4	13	10	19	59	58	0	0	1	87	0	142	124	105	49	211	52	50	13	7	0	0	0	0	76
DDB_G0267588	194	447	97	685	359	383	527	2	634	81	59	649	383	150	84	319	84	1014	2	304	161	827	54	361	12	92	100	723	923	193	480	368	136	32	3	371	14	139	249	79	109	335	113	58	258	1	66	1	576
DDB_G0267590	106	67	157	105	83	200	233	4	162	310	96	131	458	216	139	240	81	101	2	62	46	296	136	193	178	258	194	138	208	211	345	236	166	103	1	282	43	117	205	721	100	183	12	53	112	1	419	0	461
DDB_G0267592	23	11	12	498	474	290	58	8	858	400	433	482	958	190	1	255	100	866	4	311	480	579	1	653	280	783	376	1748	510	510	186	565	6	523	1	694	0	0	672	1	157	102	246	0	100	4	13	0	53
DDB_G0267594	0	7	3	3	4	4	4	0	4	1	2	0	0	7	1	2	3	4	0	1	6	6	3	2	3	4	6	7	6	6	8	1	7	14	0	2	4	2	5	23	5	6	1	4	0	0	0	0	19
DDB_G0267596	0	0	4	27	11	0	0	0	0	0	0	2	0	0	0	0	0	0	0	0	5	1	0	0	0	0	0	0	0	0	1	0	0	0	0	4	0	0	0	0	0	0	4	0	0	0	0	0	0
DDB_G0267598	95	55	20	26	56	63	72	0	99	53	0	29	226	0	0	61	160	0	1	0	175	0	43	23	44	0	53	50	0	182	19	1	3	121	0	0	132	35	27	1	86	29	57	0	104	0	0	0	24
DDB_G0267600	0	0	0	0	0	0	0	0	0	0	0	0	0	0	0	27	0	0	0	0	9	0	0	0	0	0	0	0	0	0	0	0	0	0	0	0	0	0	0	0	0	0	13	0	0	0	0	0	0
DDB_G0267602	71	0	0	6	15	0	0	0	0	5	0	0	0	0	0	0	0	0	0	12	10	53	0	0	0	0	20	4	0	1	0	10	2	59	0	0	22	0	20	65	0	0	38	3	0	0	0	0	16
DDB_G0267604	347	0	76	15	80	133	374	1	104	441	86	79	3	110	167	0	283	0	0	56	167	65	2	159	47	68	107	36	215	325	109	60	307	415	1	2	1	69	16	381	331	12	242	162	276	0	166	0	13
DDB_G0267606	23	37	44	26	27	49	74	0	33	11	35	48	14	65	87	30	24	36	1	37	125	17	36	25	148	101	35	20	40	64	50	28	25	61	1	13	151	92	38	21	37	55	62	93	59	5	62	0	95
DDB_G0267608	15	16	34	7	39	51	190	0	27	50	73	27	0	0	284	0	93	29	0	22	196	5	31	1	116	47	32	12	14	20	15	31	0	137	0	9	91	29	39	10	76	64	87	79	35	0	63	0	0
DDB_G0267610	4	2	1	0	0	8	5	0	0	8	0	0	0	0	0	0	2	0	0	1	14	0	0	0	0	0	26	0	0	2	0	0	2	2	0	0	0	14	0	29	1	2	10	2	0	0	0	0	0
DDB_G0267612	0	0	0	13	43	0	0	0	0	39	0	0	0	67	0	0	61	0	0	16	12	0	6	0	0	25	0	15	43	31	0	0	0	14	0	0	36	1	0	0	55	64	0	24	0	0	0	0	0
DDB_G0267614	24	7	7	15	0	39	53	0	42	0	0	2	0	0	0	0	0	1	0	44	29	58	6	67	0	0	12	0	0	36	44	3	10	27	0	63	30	0	17	0	0	0	1	0	15	0	47	0	54
DDB_G0267616	44	46	0	13	206	0	66	0	5	9	26	109	9	43	0	0	0	5	0	0	0	35	4	0	0	0	94	0	0	63	0	8	11	84	0	0	8	72	0	0	4	3	19	62	148	0	42	0	4
DDB_G0267618	0	0	0	0	0	0	0	0	0	0	0	0	0	0	0	0	0	0	0	0	0	0	0	0	0	0	0	0	0	0	0	0	0	3	0	0	0	0	0	0	0	0	0	0	0	0	0	0	0
DDB_G0267620	0	0	0	0	23	0	0	0	0	0	0	2	0	0	0	0	0	0	0	0	0	0	0	0	0	0	0	0	0	0	0	0	0	0	0	0	0	0	0	0	0	17	0	0	0	0	0	0	0
DDB_G0267622	3	0	2	1	1	2	4	0	4	2	3	1	0	8	0	0	0	4	0	3	6	3	0	8	1	0	6	19	1	0	3	4	0	11	0	1	3	1	1	0	3	2	0	1	2	0	7	0	3
DDB_G0267624	20	25	31	155	146	34	53	0	75	145	0	227	9	20	53	89	24	93	0	45	105	112	0	1	0	0	21	422	123	12	2	125	92	41	0	50	7	0	285	9	127	82	28	121	17	0	0	0	14
DDB_G0267628	0	0	0	0	0	0	0	0	0	0	1	0	0	0	0	0	0	0	0	0	0	0	0	0	42	0	0	0	0	0	0	0	0	0	0	0	68	0	0	0	0	0	0	0	0	0	0	0	0
DDB_G0267630	36	32	34	24	29	27	98	1	142	1	347	39	90	77	30	6	122	57	0	112	1	122	18	285	298	0	182	155	151	169	163	40	164	52	0	28	3	96	106	140	68	99	3	151	40	0	111	1	5
DDB_G0267632	0	0	0	0	0	0	0	0	0	0	0	0	0	0	0	0	0	0	0	0	0	0	0	0	0	0	0	0	0	0	0	0	0	0	0	0	0	0	0	0	0	0	0	0	0	0	0	0	0
DDB_G0267634	0	0	0	0	0	0	0	0	0	0	0	0	0	0	0	0	0	0	0	0	0	0	0	0	0	0	0	0	0	0	0	0	0	0	0	0	0	0	0	0	0	0	0	0	0	0	0	0	0
DDB_G0267636	14	0	0	10	0	0	0	0	3	4	0	27	0	0	0	0	2	13	0	0	0	0	0	0	0	0	0	40	53	14	0	0	0	0	0	12	3	5	57	0	0	0	0	0	6	0	1	0	0
DDB_G0267638	111	8	32	94	59	211	9	1	465	28	437	242	147	259	130	7	43	504	294	258	19	140	189	9	43	3	10	345	247	80	15	330	6	169	1	123	4	178	254	632	154	80	4	27	75	2	66	1	75
DDB_G0267640	9	0	23	15	5	0	0	1	4	0	0	98	14	35	0	0	108	8	0	23	12	56	0	0	6	0	11	0	0	22	0	96	0	58	0	39	0	85	0	20	0	32	19	0	0	0	0	0	0
DDB_G0267642	2	7	2	4	7	1	0	0	1	0	1	1	0	7	13	0	5	4	0	5	40	2	0	35	2	6	4	8	0	2	4	5	0	15	0	6	0	9	2	0	3	0	3	6	4	0	1	0	15
DDB_G0267644	4	39	35	19	58	37	0	0	47	152	118	15	25	1	42	112	191	55	0	37	30	100	55	59	8	88	18	98	6	78	41	34	219	54	0	186	181	60	32	162	21	136	84	24	126	0	6	0	3
DDB_G0267646	1	0	0	0	0	0	0	0	0	0	0	2	0	0	0	0	0	0	0	0	0	0	0	0	1	0	0	3	0	0	0	0	0	1	0	0	0	0	0	0	1	0	1	4	0	0	0	0	0
DDB_G0267648	3	0	3	22	41	39	4	0	0	21	25	33	1	1	0	4	25	4	0	14	7	37	1	40	15	0	37	1	1	16	0	12	5	65	0	4	0	0	6	3	8	35	8	30	0	0	0	1	3
DDB_G0267650	40	10	52	31	3	0	0	0	0	17	0	1	0	0	21	0	0	38	0	15	0	17	0	0	20	0	0	21	1	2	0	12	0	16	0	20	0	0	21	1	0	12	35	0	0	0	14	0	0
DDB_G0267654	0	0	0	0	0	0	0	0	0	0	0	0	0	0	0	0	0	0	0	0	0	0	0	0	0	0	0	0	0	0	0	0	0	0	0	0	0	0	0	0	2	0	0	0	0	0	0	0	0
DDB_G0267656	0	51	26	0	16	0	131	0	0	0	0	0	0	0	0	28	0	0	0	2	29	0	0	0	0	0	57	58	0	0	0	0	0	0	0	0	0	0	33	0	10	0	92	0	60	1	0	0	0
DDB_G0267658	0	0	0	0	0	0	0	0	0	0	0	0	0	0	0	0	0	6	0	0	0	0	0	0	0	0	0	0	0	0	0	0	1	1	0	0	0	0	0	0	7	0	0	0	1	0	0	0	0
DDB_G0267660	0	0	1	1	0	0	0	0	0	0	0	0	0	2	0	0	0	0	0	0	1	0	0	0	0	0	0	0	1	5	1	0	0	1	0	0	0	0	0	0	0	2	2	0	0	0	0	0	0
DDB_G0267662	0	0	0	0	0	0	0	0	0	0	0	0	0	0	0	3	0	0	0	0	0	1	0	0	0	0	0	0	4	0	0	0	0	0	0	1	0	0	0	0	0	0	0	0	0	0	0	0	0
DDB_G0267666	39	0	0	0	29	0	0	0	26	103	0	0	0	37	0	2	3	27	0	0	2	0	0	0	0	0	0	5	64	0	0	0	0	0	0	0	30	0	1	0	10	46	0	19	15	0	0	0	0
DDB_G0267668	46	19	26	21	20	60	55	0	33	31	89	11	33	6	59	5	47	26	0	22	36	41	28	30	32	42	14	2	44	41	95	36	44	38	0	29	37	48	14	97	37	11	3	12	8	0	52	1	32
DDB_G0267670	3	5	5	2	5	12	8	1	37	14	31	9	3	16	28	1	18	3	0	6	20	1	16	31	13	72	1	7	6	20	4	0	17	31	1	0	28	7	19	93	10	6	7	17	17	0	33	0	18
DDB_G0267672	0	0	0	0	0	0	0	0	0	0	0	0	0	0	0	0	0	0	0	0	0	0	0	0	0	0	0	0	0	0	0	0	0	0	0	0	0	0	0	0	0	0	0	0	0	0	0	0	0
DDB_G0267674	118	41	200	64	138	73	348	1	6	205	115	190	123	120	22	6	231	23	1	606	46	99	49	0	3	2	104	51	2	0	28	3	0	99	0	31	361	245	472	297	231	51	1	95	68	0	0	0	159
DDB_G0267676	36	0	73	63	55	107	0	1	0	1	0	36	0	63	2	52	50	0	0	0	176	0	0	0	0	8	0	79	0	49	0	0	0	169	0	52	0	0	21	0	16	0	2	33	26	0	0	0	0
DDB_G0267678	0	6	0	0	0	0	0	0	0	0	0	1	0	0	0	0	0	0	0	0	0	0	0	5	0	0	0	0	0	3	0	0	0	3	0	0	0	0	0	0	2	0	0	0	0	0	0	0	0
DDB_G0267680	5	2	16	9	4	4	17	0	23	17	9	15	1	7	45	0	0	5	0	5	1	2	23	16	10	3	16	4	1	7	3	5	2	30	0	10	23	23	8	8	7	8	7	13	11	0	12	0	5
DDB_G0267682	0	0	0	5	0	0	0	0	0	0	0	25	0	0	0	0	0	46	1	0	0	36	0	0	0	0	26	1	129	0	0	79	0	0	0	3	0	0	66	0	0	30	0	0	0	0	0	0	0
DDB_G0267684	10	4	3	0	93	188	0	0	0	0	0	5	0	51	23	0	127	0	0	0	1	0	99	1	0	0	94	24	0	26	0	0	0	60	0	0	0	33	21	0	28	20	11	47	0	0	33	1	0
DDB_G0267686	16	1	1	34	176	4	2	0	7	1	10	89	1	1	0	74	4	27	0	13	3	27	2	5	41	1	2	117	3	4	53	2	26	5	24	15	2	7	89	0	9	0	0	27	2	0	1	0	3
DDB_G0267688	10	0	0	13	64	0	2	0	0	3	187	0	0	0	0	0	0	0	0	0	0	0	0	0	0	0	0	0	0	1	0	0	0	0	0	0	31	59	91	0	0	0	0	0	0	0	0	0	2
DDB_G0267690	14	0	0	0	16	0	0	0	0	20	0	15	0	0	0	0	13	18	0	22	5	21	0	0	0	0	0	0	52	28	0	2	0	0	0	0	0	20	24	0	0	3	0	0	0	0	0	0	0
DDB_G0267692	0	1	1	2	33	0	42	0	0	247	1	85	7	0	0	14	0	0	0	24	0	61	0	0	0	3	6	27	0	18	0	212	0	95	1	4	0	2	28	1	71	0	4	1	0	0	13	0	0
DDB_G0267694	0	1	1	0	0	2	4	0	3	0	0	0	0	0	1	0	0	2	0	1	2	2	0	0	6	0	1	0	2	0	0	1	0	0	0	9	0	0	3	0	0	0	0	0	5	0	0	0	0
DDB_G0267696	2	0	3	0	0	8	0	0	0	0	0	0	0	0	1	1	4	0	0	0	2	1	0	0	1	9	4	0	2	2	0	0	0	2	0	0	1	0	0	0	0	0	2	3	0	0	1	0	0
DDB_G0267698	13	5	4	14	15	16	7	0	4	6	3	27	21	25	27	1	13	17	0	2	0	19	3	10	18	17	5	9	6	14	23	16	7	7	0	6	13	0	6	32	18	8	9	8	6	0	0	0	17
DDB_G0267700	5	0	0	3	0	0	1	0	0	0	0	0	0	0	0	0	8	0	0	0	5	0	0	0	0	0	2	0	0	0	0	0	0	0	0	0	0	0	0	0	3	0	2	2	0	0	0	0	0
DDB_G0267702	0	0	0	0	0	0	0	0	0	0	0	0	0	0	0	0	0	0	0	0	0	0	0	0	0	0	0	0	0	0	8	0	0	0	1	0	0	0	0	0	0	0	0	0	0	0	0	0	0
DDB_G0267704	3684	1455	2164	2881	7004	3182	3386	35	2837	3341	4921	3743	7692	3733	3072	2988	2661	5312	25	3256	2965	7376	3167	3766	2621	2544	1606	8348	7831	4328	2847	7399	3935	2597	25	6827	3187	1482	4452	5728	1618	1246	657	913	1185	23	990	11	4281
DDB_G0267706	8	1	20	10	0	8	25	0	5	0	2	1	5	2	0	0	0	5	0	0	4	7	9	12	2	0	4	3	0	6	7	1	1	14	0	12	5	0	2	9	3	24	1	0	2	0	1	0	39
DDB_G0267708	0	0	0	2	4	21	2	1	7	4	1	2	0	0	0	0	9	0	0	6	0	4	0	11	25	2	3	4	2	8	5	6	0	0	1	4	14	0	0	0	1	4	1	2	0	1	0	0	0
DDB_G0267710	0	1	0	0	56	2	0	0	0	0	0	2	0	0	0	0	0	0	0	2	0	0	0	0	0	0	0	0	1	0	0	2	0	0	0	0	0	0	0	0	0	0	0	0	72	0	0	0	0
DDB_G0267712	186	305	333	301	259	288	257	0	96	390	299	205	126	260	384	260	289	189	1	200	117	172	316	357	147	335	186	272	145	313	287	340	535	325	1	449	227	296	268	448	325	236	104	184	138	1	268	0	177
DDB_G0267714	0	0	4	63	36	47	4	1	63	3	0	22	64	3	31	133	0	15	1	31	54	45	24	1	206	5	1	66	29	0	6	44	14	1	0	1	0	0	41	0	33	2	0	8	0	2	0	0	0
DDB_G0267716	0	2	0	0	0	0	0	0	0	0	0	0	0	0	0	0	0	0	0	0	0	0	0	0	0	0	0	0	0	0	0	0	0	0	0	0	0	0	0	0	0	1	1	0	0	0	0	0	0
DDB_G0267718	5	0	0	2	13	0	0	0	18	80	1	0	0	0	0	0	0	0	0	31	2	14	0	0	0	0	0	0	0	0	0	0	0	0	0	4	0	0	0	0	0	1	0	0	0	0	0	0	0
DDB_G0267720	0	99	2	3	29	32	0	0	0	131	0	0	0	0	3	137	0	0	0	0	34	18	0	0	0	0	12	10	0	3	141	2	0	13	0	0	0	139	0	13	18	133	0	0	0	0	0	1	0
DDB_G0267722	10	16	21	7	12	43	2	0	13	27	15	12	0	25	3	31	9	13	0	10	7	6	5	12	0	2	28	3	6	29	9	10	0	25	0	17	4	32	67	43	5	25	25	18	27	0	13	0	48
DDB_G0267724	0	3	0	1	0	0	1	0	0	0	0	2	0	0	0	0	0	0	0	0	0	0	0	0	0	0	3	1	0	0	0	0	0	0	0	0	0	1	0	0	0	0	0	0	0	0	0	0	0
DDB_G0267726	36	9	147	18	1	19	55	0	1	107	0	19	0	0	53	38	162	0	0	10	6	0	7	0	0	7	14	0	102	99	0	0	10	81	0	0	0	15	11	5	42	112	11	75	0	0	18	0	0
DDB_G0267728	1	1	3	1	2	0	1	0	0	2	0	0	0	0	3	2	4	0	0	0	1	0	0	0	0	0	0	29	2	26	0	0	3	0	0	0	0	0	0	0	4	2	0	12	0	0	1	0	0
DDB_G0267730	397	319	496	536	838	123	805	2	49	68	95	1092	443	181	15	1217	272	1128	3	365	522	1537	4	1353	18	175	435	1234	1892	48	234	438	199	804	3	607	339	184	612	613	268	50	146	66	137	1	26	0	134
DDB_G0267732	2	0	15	1	7	0	3	0	1	0	0	9	0	34	0	1	0	0	0	22	1	3	0	1	2	0	2	3	156	0	0	71	0	1	0	8	29	6	5	1	0	1	0	30	0	0	0	0	0
DDB_G0267734	377	317	449	311	623	400	764	5	1168	1267	1039	1097	612	297	267	406	364	254	3	525	571	565	658	635	613	1464	740	347	388	463	1586	490	993	430	3	468	1153	576	374	196	905	307	249	263	372	351	216	6	238
DDB_G0267736	7	8	0	1	3	38	12	0	0	0	3	6	1	3	5	0	12	2	0	4	14	3	0	12	15	0	4	0	0	2	4	2	0	7	0	0	0	0	0	3	6	19	6	3	0	0	0	0	0
DDB_G0267740	0	0	0	0	0	0	0	0	0	0	0	0	0	0	0	0	0	0	0	0	0	0	0	0	0	0	0	0	0	0	0	0	0	0	0	0	0	0	0	0	1	0	0	0	0	0	0	0	0
DDB_G0267742	0	1	3	0	0	7	23	0	0	4	0	0	0	0	9	0	0	0	0	6	0	3	4	8	0	0	0	0	0	4	0	0	0	10	0	0	0	4	0	0	2	12	0	0	0	0	0	0	0
DDB_G0267744	26	0	7	10	11	19	0	0	2	10	49	5	23	36	0	12	53	27	0	0	30	8	0	0	0	2	19	16	22	1	9	26	21	12	0	3	0	0	5	16	14	0	0	15	21	0	0	0	39
DDB_G0267746	0	0	0	0	1	0	0	0	0	0	0	5	0	0	0	0	0	1	0	4	0	44	0	0	0	0	0	0	0	1	0	1	0	1	0	31	3	0	0	0	0	0	0	0	0	0	0	0	0
DDB_G0267748	0	0	33	0	0	0	0	0	0	7	0	5	0	0	0	0	0	0	0	0	0	2	0	0	0	0	0	0	0	34	0	0	0	44	0	0	4	5	49	0	22	0	9	22	1	0	0	0	0
DDB_G0267750	0	2	0	0	0	0	13	0	0	0	0	1	1	0	0	0	48	0	0	0	0	0	0	0	1	0	0	0	0	0	0	0	0	8	0	0	1	10	0	0	0	0	3	1	6	0	0	0	0
DDB_G0267752	0	3	0	0	4	15	0	0	0	0	0	0	0	1	0	0	0	0	0	0	3	0	0	1	0	1	0	10	14	3	0	1	0	9	1	0	0	0	0	0	2	1	1	0	0	0	0	0	0
DDB_G0267754	0	3	18	8	0	0	0	0	0	3	0	40	0	0	0	0	0	0	0	6	0	58	0	0	0	0	1	74	0	0	1	27	0	0	0	120	0	0	2	0	0	18	0	0	0	0	35	0	0
DDB_G0267756	35	0	0	3	67	0	0	0	0	37	1	5	29	0	0	6	46	0	0	7	13	7	0	0	4	0	3	0	29	17	0	0	11	36	0	0	17	57	5	0	9	0	0	8	0	0	0	0	0
DDB_G0267758	9	0	21	27	430	23	6	1	0	101	0	234	1	1	21	2	213	248	0	133	57	99	0	6	0	0	99	12	122	0	0	99	1	0	1	119	0	0	52	3	0	0	8	84	1	0	0	0	0
DDB_G0267760	17	11	8	80	68	313	31	0	1	3	3	200	16	1	0	5	30	39	0	143	272	246	18	0	0	0	56	278	454	0	0	118	4	74	0	240	13	280	11	0	33	40	55	28	0	0	8	0	269
DDB_G0267762	0	0	0	0	1	0	0	0	0	0	0	0	0	0	0	0	0	0	0	0	5	0	0	0	0	0	0	0	0	0	0	1	0	0	0	0	0	0	0	0	0	0	0	0	0	0	0	0	0
DDB_G0267764	0	0	0	0	0	0	0	0	0	0	0	0	0	0	0	0	0	0	0	0	0	0	0	0	0	0	0	0	0	0	0	0	0	0	0	0	0	2	0	0	0	0	0	0	0	0	0	0	0
DDB_G0267766	0	0	8	131	0	22	28	0	1	0	13	7	0	0	0	0	47	0	0	23	261	11	15	0	0	0	42	0	0	19	46	0	0	4	2	22	384	0	0	0	8	0	0	0	47	0	88	0	16
DDB_G0267768	137	157	34	72	160	237	309	0	48	204	115	54	105	132	203	5	64	63	2	60	93	27	111	201	232	125	202	20	51	135	188	39	36	250	1	144	194	119	124	365	195	155	31	75	209	0	41	1	105
DDB_G0267770	0	0	0	0	0	0	0	0	0	0	0	2	0	0	0	0	0	0	0	0	0	0	0	0	0	0	0	3	0	0	0	0	0	0	0	0	0	0	0	0	0	0	0	0	0	0	0	0	0
DDB_G0267772	0	0	0	0	0	0	0	0	0	0	0	0	0	0	0	0	0	0	0	0	0	0	0	0	0	0	0	0	0	0	0	0	0	0	0	0	0	0	0	0	0	0	0	0	0	0	0	0	0
DDB_G0267774	0	7	1	0	0	3	0	1	2	0	0	23	0	12	0	0	0	68	0	3	5	22	0	11	70	0	16	1	19	24	0	0	1	5	0	32	0	21	0	0	0	41	0	0	0	0	0	0	2
DDB_G0267776	80	10	7	240	92	108	332	3	16	90	129	280	139	10	448	212	85	393	0	75	331	510	1	170	15	136	40	684	42	131	11	515	107	237	0	306	538	304	284	236	208	130	0	22	17	1	216	972	92
DDB_G0267778	0	0	1	0	2	0	1	0	0	0	0	1	1	0	1	0	0	0	0	0	0	3	2	0	1	0	1	0	0	0	0	0	0	0	0	0	0	0	0	0	3	0	1	0	0	0	0	0	1
DDB_G0267780	29	18	17	20	17	12	7	0	60	107	74	36	15	1	21	2	40	4	1	20	18	45	15	35	34	25	32	24	25	5	8	3	41	28	0	9	0	16	9	20	10	41	20	27	9	143	4	1	38
DDB_G0267784	1	2	0	3	0	6	1	0	0	9	1	0	0	0	0	0	2	1	0	14	0	0	0	0	0	0	1	6	2	15	0	0	0	24	0	0	10	0	0	0	4	2	6	1	0	0	0	0	0
DDB_G0267786	361	382	900	741	760	918	650	3	715	653	461	559	1193	224	747	797	731	1165	3	716	1168	328	344	648	671	0	284	2920	1285	509	382	985	283	1089	5	457	1010	943	840	1010	702	1186	361	393	305	4	241	2	0
DDB_G0267788	10	24	58	40	16	19	25	1	17	47	76	24	142	15	1	24	51	116	0	22	80	55	48	3	100	0	32	44	31	30	147	138	66	36	0	50	54	6	19	34	39	53	30	33	43	0	12	0	114
DDB_G0267790	0	8	1	1	0	3	0	0	3	2	0	0	0	8	0	0	5	0	0	0	3	0	0	0	0	1	5	0	0	0	0	0	8	4	0	0	0	0	0	3	3	19	0	0	1	0	1	0	10
DDB_G0267792	0	6	47	0	3	0	0	0	41	0	0	2	111	11	20	48	22	0	0	0	0	6	0	0	81	186	3	0	0	137	0	42	35	38	0	0	0	0	0	0	8	24	0	0	38	0	0	0	0
DDB_G0267794	126	98	3	59	84	8	10	0	0	1	9	36	0	98	24	0	4	18	0	70	164	70	0	33	0	192	79	0	2	7	0	3	0	114	0	40	43	48	43	100	69	2	4	8	9	1	0	0	0
DDB_G0267796	262	245	50	169	43	32	770	1	321	521	85	241	2	262	59	338	118	18	1	132	136	146	0	0	0	2	177	309	13	338	138	97	14	94	1	365	762	203	158	97	47	343	132	151	20	0	311	1	168
DDB_G0267798	8	0	3	5	38	0	0	0	0	1	1	10	0	14	0	0	0	1	0	8	0	8	1	1	59	0	10	9	8	0	0	1	47	0	0	26	0	3	22	0	1	6	0	4	0	0	0	0	0
DDB_G0267800	1	0	0	7	10	0	23	0	0	18	0	2	0	0	57	53	12	0	0	4	11	0	0	20	0	0	0	0	2	0	0	0	0	2	0	0	0	0	0	8	20	0	0	0	0	0	0	0	0
DDB_G0267802	0	1	0	0	0	0	0	0	0	0	0	0	0	0	0	0	0	0	0	0	0	0	0	0	0	0	0	0	0	0	0	0	0	0	0	0	0	0	0	0	0	0	0	0	0	0	0	0	0
DDB_G0267804	84	3	66	116	123	138	106	1	190	4	2	118	11	81	2	2	15	76	2	42	24	104	14	32	20	12	46	183	77	38	1	140	302	152	0	45	39	6	22	92	52	98	10	16	14	0	7	0	240
DDB_G0267806	0	0	0	0	0	0	0	0	1	0	0	0	0	0	0	0	0	0	0	0	0	0	0	0	0	0	0	0	0	0	1	0	0	0	0	0	0	0	0	2	0	0	0	0	0	0	0	0	2
DDB_G0267808	0	0	3	0	0	0	0	1	0	0	0	1	0	3	10	0	0	13	0	0	0	1	0	1	0	0	0	15	0	0	6	0	0	0	0	0	1	0	0	0	0	0	0	0	1	0	0	0	0
DDB_G0267810	0	11	0	0	0	1	0	0	1	0	7	15	0	0	4	1	33	1	0	0	0	3	7	0	0	0	2	17	1	12	1	1	32	6	0	23	0	0	0	0	0	0	24	4	0	0	2	0	1
DDB_G0267812	0	0	0	0	0	0	0	0	0	0	0	0	0	0	0	0	0	0	0	0	0	0	0	0	0	0	0	0	0	0	0	0	0	0	0	0	0	0	0	0	0	0	0	0	0	0	0	0	0
DDB_G0267814	2	149	198	22	589	20	0	0	0	0	15	157	800	88	0	131	170	3	0	106	255	283	5	53	9	0	0	9	433	7	123	8	0	11	6	0	82	0	0	63	1	2	0	27	1	0	1	1	130
DDB_G0267816	9	0	33	9	19	0	16	0	0	16	0	51	20	0	2	0	29	11	0	15	5	15	2	0	9	0	7	0	5	40	10	15	1	7	0	22	2	0	25	31	8	0	10	5	0	0	0	0	0
DDB_G0267818	11	1	1	2	10	5	0	1	1	0	24	12	0	0	0	0	2	1	0	5	253	13	1	1	1	0	1	81	28	0	0	1	10	47	0	1	4	1	0	1	2	0	1	0	1	0	0	0	0
DDB_G0267820	3	0	2	0	3	0	0	0	0	0	2	0	0	0	0	0	0	0	0	0	0	0	0	0	0	0	1	0	0	0	0	0	0	1	0	0	0	0	0	1	5	0	0	0	0	0	0	0	9
DDB_G0267822	79	49	77	25	41	0	0	1	135	63	0	82	2	107	10	0	47	10	0	16	8	16	23	33	88	1	55	53	4	61	0	2	1	2	0	26	58	137	12	276	14	0	38	0	0	0	92	0	4
DDB_G0267824	11	21	0	11	6	1	0	0	0	90	0	25	81	15	7	0	141	3	0	26	0	1	0	0	0	38	0	48	52	26	0	47	91	0	0	46	2	27	0	0	28	5	61	6	39	0	0	0	0
DDB_G0267826	0	0	0	0	0	0	0	0	0	0	0	0	0	0	0	0	0	0	0	0	0	0	0	0	0	0	0	0	0	0	0	0	0	0	0	0	0	0	0	0	0	0	0	0	0	0	0	0	0
DDB_G0267828	0	24	2	3	1	79	1	0	0	0	1	5	1	2	2	0	0	0	0	2	1	1	0	1	2	2	1	2	24	1	0	1	0	72	0	0	0	1	1	1	0	0	0	23	0	0	0	0	0
DDB_G0267830	1	0	0	1	1	0	0	0	0	1	0	2	48	0	0	1	0	0	0	0	0	14	0	0	27	0	0	0	100	41	0	4	0	0	0	0	0	0	20	0	8	0	0	1	0	0	0	0	0
DDB_G0267832	0	0	0	0	0	0	0	0	0	0	0	0	0	0	0	0	0	0	0	0	0	0	0	0	0	0	0	0	0	0	0	1	0	0	0	0	0	0	0	0	0	0	0	0	0	0	0	0	0
DDB_G0267834	0	0	0	0	16	0	0	0	0	0	0	0	0	0	0	0	0	0	0	0	0	5	0	0	0	0	0	0	0	0	12	0	0	0	0	0	24	70	0	0	0	0	0	0	0	0	0	0	0
DDB_G0267836	18	3	1	1	0	0	0	0	8	0	5	1	19	0	0	3	8	0	0	0	17	0	11	0	0	0	23	0	1	0	0	0	0	12	0	5	0	0	1	0	13	2	0	4	0	0	1	1	6
DDB_G0267838	44	55	54	27	4	19	33	3	98	116	41	47	9	33	9	27	30	28	0	23	0	16	30	98	89	24	46	21	51	15	35	21	23	51	0	53	22	35	4	32	26	45	22	58	2	1	42	0	48
DDB_G0267840	0	0	0	0	0	0	0	0	0	0	0	0	0	0	0	0	0	0	0	0	0	0	0	0	0	0	0	2	1	0	0	0	0	0	0	0	0	0	0	0	0	0	0	0	0	0	0	0	0
DDB_G0267842	64	0	59	9	0	0	0	0	0	0	0	0	0	0	0	0	0	0	0	0	43	0	0	0	0	0	0	0	0	0	0	0	0	52	0	0	0	0	0	0	10	52	35	0	0	0	0	0	0
DDB_G0267844	7	14	1	6	9	0	0	0	0	0	0	0	0	0	3	1	4	0	0	0	4	0	0	0	0	0	1	2	0	0	0	0	9	7	0	0	2	2	0	10	12	21	4	2	0	0	0	0	0
DDB_G0267846	69	27	16	108	68	0	0	0	229	81	509	168	127	99	146	861	237	207	0	127	45	156	61	67	0	0	72	16	292	82	87	152	51	126	0	107	219	167	219	316	3	30	25	33	101	0	7	0	139
DDB_G0267848	59	155	177	244	189	242	78	1	190	415	99	244	424	224	226	340	98	53	2	205	212	46	186	278	97	38	103	244	224	104	166	87	207	327	0	124	318	245	146	129	157	328	166	126	208	3	32	2	200
DDB_G0267850	189	94	65	89	86	151	92	5	14	32	163	102	65	97	73	153	48	108	0	259	61	43	81	86	165	349	87	110	112	62	91	8	98	120	0	40	112	69	136	169	76	117	61	66	91	2	78	0	137
DDB_G0267852	2	4	0	8	4	31	13	0	10	0	9	6	4	0	0	0	0	13	0	0	25	12	0	1	0	0	6	0	6	0	5	3	0	4	0	0	44	0	0	25	2	19	4	1	24	0	0	0	20
DDB_G0267854	19	38	43	65	39	0	8	0	1	51	18	170	1	259	0	0	0	35	0	19	2	79	0	0	0	0	13	328	104	0	0	90	4	0	0	132	1	0	222	119	30	2	0	38	41	0	0	0	2
DDB_G0267856	0	0	0	1	0	0	0	0	0	0	0	2	0	0	0	0	0	0	0	0	0	5	0	0	0	0	0	21	0	8	0	0	0	0	0	0	0	0	0	0	19	86	0	0	0	0	0	0	0
DDB_G0267858	3	0	0	0	0	7	0	0	0	0	1	6	0	0	13	0	11	0	0	1	0	0	0	0	0	0	0	9	0	0	0	0	0	0	0	0	0	22	6	37	0	0	0	0	0	0	0	0	1
DDB_G0267860	0	1	0	0	1	1	2	0	0	0	1	0	0	0	1	0	0	0	0	0	0	0	0	0	0	0	0	0	0	0	0	0	2	1	0	0	1	1	0	0	0	0	0	0	5	0	0	0	0
DDB_G0267862	1	0	1	0	0	0	0	0	0	2	0	0	0	0	1	0	0	0	0	0	1	0	0	0	0	0	0	1	2	0	0	0	0	0	0	0	0	6	2	0	0	2	0	0	4	0	0	0	3
DDB_G0267864	0	0	0	0	0	0	0	0	0	0	1	0	0	0	0	0	0	0	0	0	0	0	0	0	0	0	0	0	0	0	0	0	0	0	0	0	0	0	0	0	1	0	0	0	0	0	0	0	0
DDB_G0267866	42	34	21	42	54	31	17	0	69	63	41	76	15	44	33	52	32	39	0	46	62	58	35	24	40	42	45	31	58	26	74	96	25	53	0	105	12	32	60	83	50	79	21	4	36	0	43	0	50
DDB_G0267868	0	46	0	0	0	0	0	0	0	0	0	0	70	0	0	0	0	0	0	0	0	0	0	0	0	0	0	102	0	0	0	0	0	0	0	0	0	0	0	0	0	0	0	0	0	0	0	0	0
DDB_G0267870	8	19	25	13	23	15	15	0	12	15	0	15	0	5	1	0	4	63	0	2	64	10	7	0	1	15	15	40	0	10	13	26	0	48	0	23	0	0	22	5	54	1	14	0	28	0	41	0	1
DDB_G0267872	26	0	89	49	5	490	45	2	0	329	0	15	0	186	1	0	336	4	1	3	142	0	0	0	0	0	17	0	200	25	0	0	32	24	1	51	60	0	1	19	121	68	213	166	108	0	0	0	0
DDB_G0267874	249	250	39	64	76	178	285	0	121	392	89	31	0	15	199	0	264	0	0	76	174	80	152	2	123	137	117	257	136	80	14	92	157	154	1	43	337	8	129	111	130	66	151	61	67	1	68	2	139
DDB_G0267876	1	0	0	0	0	0	0	0	0	0	0	0	0	0	2	0	0	0	0	0	0	0	0	0	0	0	1	0	0	0	0	0	0	0	0	0	0	0	0	0	1	0	1	2	0	0	0	0	0
DDB_G0267878	0	14	5	0	1	0	0	0	0	8	0	4	0	0	0	0	2	0	0	0	7	0	0	0	0	0	7	0	0	0	0	0	0	0	0	0	0	0	0	0	1	5	0	0	0	0	0	0	0
DDB_G0267880	1	7	16	5	0	5	0	0	1	4	0	0	0	10	5	3	7	0	0	3	7	0	0	7	0	0	11	0	1	7	0	0	2	7	0	4	0	5	12	24	3	3	0	5	0	0	0	0	16
DDB_G0267882	44	22	51	30	9	58	2	1	28	19	99	19	0	48	24	157	7	78	0	22	33	178	2	50	16	0	98	93	99	24	21	34	48	72	0	75	171	88	26	0	21	22	9	2	47	1	24	0	11
DDB_G0267884	14	0	11	2	2	4	0	0	17	0	0	6	6	5	6	8	1	5	0	2	18	10	1	12	3	1	6	0	2	0	3	0	11	3	0	15	0	1	0	2	0	0	0	1	1	0	4	0	0
DDB_G0267886	35	36	0	0	68	0	0	0	0	190	0	163	0	103	0	0	2	59	0	7	0	120	0	0	0	0	0	15	3	0	52	83	0	52	0	95	0	0	2	0	0	13	0	0	1	0	0	0	0
DDB_G0267888	0	0	0	0	0	0	0	1	1	0	0	0	1	18	1	1	0	0	0	4	1	0	0	1	0	0	0	0	0	2	0	0	1	1	0	0	0	0	0	0	0	0	0	0	1	0	1	0	0
DDB_G0267890	112	142	43	49	76	17	47	1	72	16	32	111	108	169	126	88	159	9	0	50	42	79	25	147	91	151	48	121	117	19	3	187	2	91	0	114	57	54	28	158	61	103	60	26	25	2	1	773	112
DDB_G0267892	1	4	5	9	19	12	0	1	15	1	4	4	4	0	0	0	2	0	0	1	8	4	3	11	10	0	18	13	4	4	1	13	1	1	0	0	2	4	0	0	6	2	3	4	1	0	3	0	0
DDB_G0267894	18	88	249	116	212	189	13	1	128	117	41	294	93	135	151	253	265	44	0	112	93	468	200	241	123	53	334	71	8	148	130	128	108	179	0	219	131	75	80	12	69	113	14	60	48	3	46	0	23
DDB_G0267896	0	0	0	0	0	0	0	0	11	6	0	0	0	0	0	0	0	0	0	0	0	0	0	0	0	0	0	0	0	0	0	0	0	0	0	0	18	0	0	0	0	0	0	0	14	0	14	0	0
DDB_G0267898	61	79	0	0	0	0	0	0	0	0	0	0	0	0	0	0	94	0	0	7	0	0	0	0	0	0	0	0	0	42	0	0	0	0	0	0	113	0	0	0	28	0	0	21	46	0	0	0	0
DDB_G0267902	11	17	14	6	6	29	15	2	26	16	1	28	32	26	40	7	14	2	0	3	25	17	2	0	16	0	20	0	7	69	12	36	17	68	0	8	19	1	6	0	15	0	32	17	0	0	12	0	5
DDB_G0267904	154	0	182	16	15	588	6	0	0	133	0	235	0	344	0	0	0	0	3	0	49	0	0	0	0	2	8	435	189	29	0	0	0	1	2	266	265	32	210	17	53	421	0	192	10	0	0	0	2
DDB_G0267906	447	527	1065	915	904	853	216	5	347	509	71	1411	2	301	523	84	543	1439	1	537	408	749	2	287	163	11	265	2334	1148	666	194	935	1	677	2	1256	424	751	1451	291	800	1079	777	505	295	2	84	2	3
DDB_G0267908	6	13	20	6	3	3	5	0	6	19	3	2	6	3	4	2	6	2	0	1	40	0	3	2	0	15	4	10	3	6	1	1	15	22	0	6	3	18	13	2	14	22	15	19	9	0	4	1	22
DDB_G0267910	0	3	0	0	0	0	0	0	0	0	0	0	0	0	0	0	0	0	0	0	2	0	0	0	1	0	0	0	0	4	0	0	2	6	0	0	0	0	1	0	0	12	0	0	0	0	0	0	0
DDB_G0267914	14	4	101	25	84	115	0	1	1	59	0	119	0	0	3	69	90	64	3	20	207	103	0	81	0	0	144	64	2	87	78	266	16	120	0	104	0	33	102	0	27	0	52	4	0	0	0	0	0
DDB_G0267916	0	0	0	0	0	0	0	0	0	0	0	0	0	0	0	0	0	0	0	0	0	0	0	0	0	0	0	0	0	0	0	11	0	0	0	0	0	0	5	0	0	0	0	1	0	0	0	0	0
DDB_G0267918	5	2	13	17	0	3	0	0	0	5	0	4	0	10	0	0	1	1	0	1	0	4	0	0	0	0	20	27	0	0	0	0	0	0	0	8	0	31	17	0	29	0	0	12	0	0	0	0	0
DDB_G0267920	1	1	0	0	0	0	0	0	0	0	0	0	0	0	0	0	0	0	0	0	0	0	0	0	0	0	0	0	0	0	0	0	0	2	0	0	0	0	0	0	3	0	0	3	0	0	0	0	0
DDB_G0267922	0	12	5	1	0	0	0	0	0	0	8	0	0	0	0	0	8	0	0	0	0	0	0	0	0	0	8	0	0	3	0	0	0	7	0	0	0	0	0	0	0	0	0	0	0	0	0	0	0
DDB_G0267924	2562	3084	5214	3340	2452	3025	3460	55	1232	2897	2096	2637	3779	4329	1951	3779	3667	2877	20	2175	4863	3607	1118	2647	3840	1708	3009	3214	3133	3574	3013	3922	3001	6502	21	4341	1703	720	3276	4863	3347	2003	1933	1207	1198	25	1233	11	2370
DDB_G0267928	170	34	55	61	65	91	97	1	106	164	50	185	12	1	153	185	92	124	0	80	210	70	0	188	9	141	179	154	86	117	207	58	5	164	0	17	38	106	138	368	173	53	37	133	200	0	133	1	50
DDB_G0267930	13	6	11	3	10	22	30	0	8	10	10	3	17	10	9	16	3	2	0	2	31	2	8	6	31	33	14	4	11	14	29	2	22	32	0	2	35	3	21	9	27	30	4	3	21	0	21	0	28
DDB_G0267932	1	0	3	0	1	1	6	0	2	4	0	0	3	5	6	2	1	2	0	1	7	0	0	0	3	14	1	3	0	0	3	0	1	5	0	0	9	4	2	0	1	0	0	1	2	0	0	0	0
DDB_G0267934	22	0	105	14	1	0	4	0	0	32	0	0	0	15	118	0	0	0	1	10	171	0	0	0	61	0	22	0	0	0	0	34	0	37	0	0	0	0	0	0	44	56	80	38	47	0	0	0	0
DDB_G0267936	0	0	0	0	0	0	0	0	0	5	0	0	0	0	0	0	0	0	0	0	2	0	0	0	0	0	0	0	0	0	0	0	0	0	0	0	0	0	0	0	1	0	0	0	0	0	0	0	0
DDB_G0267938	0	6	0	12	0	0	0	0	0	0	0	5	0	1	7	24	0	1	0	1	3	0	0	0	0	0	2	18	0	10	0	5	0	0	0	0	0	0	0	0	0	0	0	3	0	0	0	0	0
DDB_G0267940	69	36	108	58	15	73	104	1	168	37	67	8	44	95	35	11	64	33	0	7	163	5	47	82	101	108	119	28	13	73	128	1	27	174	0	12	127	147	28	192	76	45	35	81	131	1	136	0	41
DDB_G0267942	62	143	186	41	97	171	92	1	31	18	77	80	81	160	0	335	7	0	1	27	1	35	84	33	150	0	19	51	0	99	53	1	9	18	0	21	0	3	2	95	29	5	10	99	0	1	29	0	0
DDB_G0267946	0	0	4	0	10	0	0	0	0	0	0	0	0	60	35	0	0	0	0	0	0	0	0	0	0	0	0	0	0	0	0	0	0	0	0	0	0	0	0	0	0	8	0	0	0	0	0	0	0
DDB_G0267948	32	33	43	60	60	123	49	1	74	85	159	71	61	33	1	0	2	1	0	37	12	61	9	69	28	49	48	110	48	69	8	55	21	81	2	45	47	102	21	165	25	69	12	29	23	1	5	0	0
DDB_G0267950	90	106	139	84	62	63	15	1	71	229	93	69	195	231	135	70	335	157	0	108	277	36	14	75	162	346	327	161	70	156	259	92	135	367	3	335	3	106	32	237	110	147	78	178	22	1	131	1	241
DDB_G0267952	37	17	42	46	51	7	22	1	4	50	83	59	9	13	0	74	57	24	0	16	4	128	9	21	8	10	19	26	12	19	43	52	65	54	0	36	0	29	12	34	11	42	7	13	0	0	33	0	12
DDB_G0267954	3	0	0	0	0	0	0	0	0	0	0	0	0	0	0	0	0	0	0	0	0	0	0	0	0	0	0	0	0	0	0	0	0	0	0	0	0	0	0	0	1	0	0	0	0	0	0	0	1
DDB_G0267956	223	96	59	141	262	101	201	2	161	144	218	193	260	0	308	208	64	209	2	129	1	376	86	740	41	0	58	766	408	173	275	725	85	299	1	407	3	1	221	435	164	51	32	104	47	0	97	0	108
DDB_G0267958	0	0	1	0	36	0	0	0	7	0	0	15	0	0	33	0	0	55	0	0	0	10	0	0	0	30	0	0	0	0	18	70	0	0	0	0	0	0	8	0	0	0	0	2	0	0	0	0	0
DDB_G0267960	46	140	58	0	35	48	40	0	4	31	17	28	0	96	42	72	94	34	0	40	29	31	48	30	72	0	88	47	65	72	30	23	24	67	1	121	0	35	128	134	10	5	42	80	40	3	50	0	19
DDB_G0267962	20	1	70	3	8	1	1	0	5	1	0	7	0	1	2	5	7	1	33	24	1	6	1	0	0	1	2	0	5	0	0	4	5	8	0	1	1	0	2	1	1	1	2	0	9	1	62	0	0
DDB_G0267964	0	0	0	0	0	0	0	0	0	0	0	0	0	0	0	0	0	0	0	0	1	0	0	0	0	0	0	0	0	0	0	0	0	1	0	0	0	0	0	0	0	0	0	0	0	0	0	0	0
DDB_G0267966	4099	4154	5328	3721	6379	122	2223	34	773	1200	2216	4453	2731	3462	2828	1247	4539	5882	14	2781	4191	10161	1389	432	3668	120	1631	8656	4950	3293	1108	6693	2441	3638	25	8250	2354	1201	6059	3957	1256	3250	706	1430	669	35	1242	11	449
DDB_G0267968	1	0	0	0	0	0	0	0	0	0	0	0	0	0	0	0	0	0	0	0	0	0	0	0	0	0	0	0	0	1	0	0	0	0	0	0	0	0	0	0	0	0	0	0	0	0	0	0	0
DDB_G0267970	0	0	0	0	0	0	0	0	0	0	0	0	0	0	0	0	0	0	0	0	0	0	0	0	0	0	0	0	0	2	0	0	0	0	0	0	0	0	0	0	0	0	1	0	0	0	0	0	0
DDB_G0267974	0	16	71	44	41	54	2	1	64	27	5	111	9	0	8	6	0	19	0	26	0	94	0	56	0	0	27	62	38	0	7	5	0	36	0	16	0	0	108	91	3	0	17	0	0	0	0	0	0
DDB_G0267976	25	19	10	12	0	97	0	0	28	16	75	35	0	1	48	113	38	3	0	14	18	29	0	7	0	67	0	3	14	22	0	4	0	22	0	33	101	31	0	64	47	20	20	7	28	0	53	1	0
DDB_G0267978	73	145	36	139	18	20	80	3	9	67	103	159	383	0	306	191	18	376	0	65	55	190	0	177	625	0	167	44	11	36	2	79	3	74	1	239	144	405	173	115	56	0	3	3	25	0	151	1	52
DDB_G0267980	146	0	29	0	50	29	0	0	94	0	63	0	1	0	10	92	102	0	0	42	43	13	19	0	2	0	0	0	0	18	0	188	0	161	0	34	0	0	0	0	44	83	0	0	100	0	0	0	0
DDB_G0267982	722	641	2021	428	591	534	108	6	286	220	1186	237	8	50	186	238	1	1177	3	790	702	710	246	135	249	279	197	1538	368	710	47	2615	882	1265	3	430	966	22	1024	150	336	1404	138	19	155	21	57	3	406
DDB_G0267984	342	249	127	179	27	290	0	3	27	148	536	159	240	83	364	305	294	212	0	251	510	235	286	0	311	176	285	186	255	228	48	180	228	209	0	36	18	111	374	605	155	428	231	142	265	2	8	0	251
DDB_G0267986	0	0	0	0	0	0	0	0	0	0	0	0	11	5	0	0	0	0	0	0	0	0	0	0	0	0	0	0	0	0	0	0	0	5	0	0	0	0	0	0	0	0	0	0	0	0	0	0	0
DDB_G0267988	1	0	0	0	0	0	0	0	0	0	0	0	0	0	0	0	0	0	0	0	0	0	0	0	2	0	0	0	0	0	0	0	0	0	0	0	0	0	0	1	0	0	0	0	0	0	0	0	1
DDB_G0267990	67	52	160	57	279	79	66	0	111	255	18	309	156	67	90	122	34	347	1	96	47	316	62	142	103	0	96	433	272	58	56	310	11	62	1	333	82	186	469	81	23	69	47	111	63	0	91	1	57
DDB_G0267992	192	92	184	62	204	240	0	4	517	108	137	141	176	193	549	324	153	35	1	109	302	68	159	91	220	43	212	421	366	171	150	220	239	206	8	121	119	125	279	448	118	96	40	130	98	0	136	0	312
DDB_G0267994	58	94	120	98	35	53	321	1	221	446	144	85	21	2	48	9	9	154	0	84	114	197	119	70	99	512	15	76	295	81	259	90	290	33	3	119	291	60	15	380	162	163	44	72	106	0	111	0	28
DDB_G0267996	0	23	6	1	3	4	0	0	107	145	9	28	1	27	50	1	23	0	0	6	35	115	74	2	188	11	79	0	0	7	200	4	50	92	0	56	118	4	37	9	44	4	0	29	4	0	0	0	0
DDB_G0267998	1	0	16	0	2	4	0	0	0	7	0	10	0	0	96	78	20	0	0	5	28	0	0	0	5	2	6	0	43	22	0	0	0	29	0	0	1	3	4	0	0	0	1	14	1	0	0	0	0
DDB_G0268000	247	173	98	229	0	199	420	1	25	444	178	24	0	539	362	21	1236	0	1	2	708	1	97	13	9	1	419	75	0	866	22	0	0	1204	2	0	532	51	61	221	536	319	621	765	125	1	3	0	2
DDB_G0268002	172	1411	585	578	0	127	917	6	100	316	18	10	183	725	192	414	1350	1	3	82	549	2	275	191	465	484	560	17	9	1439	114	1	102	2018	1	0	553	104	0	5	816	480	553	489	415	0	146	0	47
DDB_G0268004	32	65	145	101	75	20	61	1	1	11	152	94	436	75	1	56	330	11	0	125	1	134	0	5	8	6	19	2	165	12	2	175	9	136	0	2	53	77	88	21	16	6	50	35	26	0	8	1	286
DDB_G0268006	8	39	20	18	0	7	19	0	16	11	0	8	0	14	0	38	76	0	0	10	103	8	2	0	0	21	35	1	0	12	60	37	0	48	0	5	41	28	13	19	23	30	26	19	0	0	7	0	26
DDB_G0268008	12	214	48	28	12	17	36	1	0	12	0	22	74	29	0	90	135	34	1	9	70	5	62	74	365	0	94	0	9	46	84	60	25	18	0	39	97	6	0	38	81	0	64	85	3	0	4	0	176
DDB_G0268010	0	0	0	0	0	0	0	0	0	0	0	0	0	1	0	0	0	0	0	0	0	0	0	0	0	0	0	0	0	0	0	0	0	0	0	0	0	0	0	0	0	0	0	1	0	0	0	0	0
DDB_G0268012	0	0	0	0	0	0	0	0	0	0	0	0	0	0	0	0	0	0	0	0	0	0	0	0	0	0	0	0	0	0	0	0	0	0	0	0	0	0	0	0	0	0	0	0	0	0	0	0	0
DDB_G0268014	225	23	50	426	278	112	8	2	33	157	14	170	1	0	13	0	0	92	1	115	0	140	0	188	0	0	34	9	77	303	73	33	121	105	0	252	0	0	41	0	26	88	205	2	48	0	0	0	0
DDB_G0268016	0	0	0	0	1	3	2	0	0	2	0	0	0	1	1	1	0	1	0	0	9	0	0	2	9	0	1	2	2	2	0	4	1	2	0	0	0	2	3	2	0	2	0	0	1	0	6	0	0
DDB_G0268018	61	7	104	40	66	15	120	1	72	40	77	151	124	13	95	161	44	41	0	5	114	49	0	31	140	0	39	97	22	193	1	188	3	98	1	88	14	6	108	0	49	12	1	86	0	1	65	0	6
DDB_G0268020	3670	1490	2457	1938	2304	3524	4527	25	3699	3237	2506	3122	1042	3530	3679	1596	5951	1804	9	2058	1484	2365	1472	3610	5711	3720	3104	1753	1086	1767	3047	2421	2108	3338	11	1690	4170	1876	1722	7221	2460	2488	1086	1451	1734	9	1870	3	3169
DDB_G0268022	20	40	7	3	25	0	14	0	5	17	0	14	0	36	17	36	43	12	0	6	8	2	18	27	21	0	11	61	12	19	0	22	1	8	0	8	17	9	1	19	11	5	11	24	22	0	0	0	36
DDB_G0268024	5	1	11	89	100	120	45	0	38	10	30	103	57	12	126	40	153	660	0	169	23	194	0	193	0	80	41	681	305	26	9	242	224	221	0	603	1	19	274	0	8	64	25	5	68	0	75	0	277
DDB_G0268026	519	1264	2195	830	2469	1871	1693	29	2411	2026	1712	2026	3754	1439	1613	2501	1413	1248	17	586	3058	2403	1268	2897	4384	745	1881	1669	527	1578	1941	2030	4137	4790	5	1595	1604	1106	1284	2664	1598	1414	614	756	833	5682	1074	5	2262
DDB_G0268028	8	0	83	0	3	0	454	0	1	0	0	112	6	1	0	2	262	0	1	25	347	468	17	0	0	0	3	0	0	198	15	0	0	367	12	0	0	53	0	2	110	14	0	72	0	2	0	0	0
DDB_G0268030	0	0	2	8	12	35	0	2	0	1	0	32	1	0	0	1	0	24	0	3	1	3	1	1	0	0	31	1	1	0	0	30	0	2	0	0	76	0	0	2	18	67	0	0	1	0	12	0	0
DDB_G0268034	1575	1515	2174	2621	4069	2566	5440	27	2784	3428	4056	2528	3142	3298	2861	4484	2879	3806	23	4152	2982	4207	2318	2223	3341	5607	2531	3014	3284	3714	3015	4950	4598	4337	26	3494	4444	2739	2727	4329	2847	1486	1064	710	1073	15	2365	15	4138
DDB_G0268036	46	50	31	13	6	10	48	0	9	9	0	16	75	52	2	87	47	26	0	36	63	3	25	51	67	5	44	6	69	12	52	14	24	100	0	26	56	2	14	272	47	53	5	33	0	0	41	0	71
DDB_G0268038	42	52	63	67	100	101	55	1	91	81	49	85	72	68	78	132	70	40	1	48	43	59	48	94	117	86	55	84	98	111	131	74	114	54	1	67	82	30	37	112	36	21	19	51	44	0	92	0	67
DDB_G0268040	9	10	2	9	10	4	17	0	1	24	14	4	45	24	38	7	5	6	0	6	4	4	15	16	0	7	30	21	4	6	18	0	0	18	0	0	2	4	6	6	19	7	2	8	5	0	3	0	4
DDB_G0268042	386	445	359	345	367	367	365	3	473	725	795	429	496	382	546	312	513	390	3	363	589	360	374	756	404	823	363	499	619	522	696	338	652	535	0	506	514	660	424	847	583	495	337	256	351	1	548	1	719
DDB_G0268044	899	525	486	299	448	1204	69	6	558	486	283	857	877	598	457	56	200	416	5	318	339	488	188	286	88	491	388	1140	468	349	824	526	343	672	14	301	236	331	729	468	493	772	322	346	302	42	336	3	496
DDB_G0268046	0	4	0	0	0	0	0	0	0	0	0	0	0	0	0	0	0	0	0	0	48	0	0	0	0	0	0	0	0	0	0	0	0	0	0	0	0	0	40	0	0	0	0	0	0	0	0	0	1
DDB_G0268048	1	9	7	4	9	0	5	0	0	14	0	3	5	0	6	0	0	14	0	5	19	5	17	4	6	0	4	6	0	6	6	0	0	1	0	6	7	10	3	14	12	4	5	7	22	0	4	0	11
DDB_G0268050	0	0	0	0	0	0	0	0	0	0	0	0	0	0	0	0	0	0	0	0	0	0	0	0	0	0	0	0	0	0	0	0	0	0	0	0	0	0	0	0	0	0	0	0	0	0	0	0	0
DDB_G0268052	44	64	87	92	30	14	1	1	77	31	146	123	4	45	3	6	238	113	0	1	27	46	40	6	227	1	121	120	8	24	11	21	124	137	1	174	5	2	73	2	45	30	134	6	5	1	1	0	58
DDB_G0268054	1	0	0	0	0	5	1	0	0	0	0	0	0	0	0	0	0	1	0	0	0	0	1	0	0	0	0	0	0	0	1	1	0	0	0	0	0	7	0	0	0	0	5	1	1	0	0	0	0
DDB_G0268056	89	157	144	100	113	117	14	1	17	28	114	74	149	204	122	214	15	103	0	60	302	23	87	38	129	0	7	172	72	41	119	33	122	116	0	109	0	107	248	25	137	0	17	97	30	0	61	0	103
DDB_G0268058	6	0	0	11	0	0	0	0	0	0	0	0	0	0	0	0	2	0	0	0	2	0	0	0	0	0	0	0	0	4	0	0	0	0	0	0	0	0	0	0	3	0	7	0	0	0	0	0	0
DDB_G0268060	160	4	93	241	5	19	0	1	35	0	0	87	2	47	15	0	790	183	0	172	31	214	1	24	47	0	130	4	30	51	0	352	0	892	0	0	0	1	173	7	23	15	11	17	50	0	3	0	89
DDB_G0268062	0	0	0	0	0	1	0	0	0	1	0	0	0	0	0	0	0	0	0	1	0	0	0	0	0	0	0	0	0	0	0	0	0	0	0	0	0	0	0	0	0	0	0	0	0	0	0	0	0
DDB_G0268064	216	349	399	182	443	623	534	3	851	1120	186	584	461	298	562	211	215	638	1	456	1626	196	229	1128	1158	917	685	633	490	281	2300	167	553	463	4	332	1064	1401	742	1165	1057	1068	154	612	415	2	442	1	220
DDB_G0268066	0	0	41	0	15	183	0	0	89	0	0	34	26	0	0	169	0	0	1	8	74	0	0	0	99	0	52	0	0	89	18	0	303	12	0	6	26	6	16	0	0	17	1	0	0	0	0	0	0
DDB_G0268068	241	58	239	60	148	337	53	0	416	147	155	90	298	214	253	519	147	37	3	78	567	51	212	240	610	50	170	150	75	428	233	435	1455	564	17	76	65	89	98	144	144	167	200	84	69	0	10	0	179
DDB_G0268070	6	0	0	3	0	21	0	2	0	0	0	0	57	33	0	1	40	10	0	0	0	11	0	0	0	24	11	4	0	41	0	0	2	5	0	0	0	8	0	0	10	14	10	0	0	0	0	0	8
DDB_G0268072	2	1	2	0	0	1	12	1	5	31	2	1	0	1	8	1	4	0	1	5	14	0	0	0	8	1	7	2	0	6	1	0	1	1	1	0	13	6	2	0	0	10	11	2	11	0	2	0	0
DDB_G0268074	9	0	0	2	0	51	0	0	0	0	0	2	0	29	6	82	0	0	0	21	0	0	7	0	0	0	0	0	6	0	12	0	0	7	0	0	0	0	0	0	60	0	0	0	0	0	0	0	24
DDB_G0268076	0	59	0	0	0	0	0	0	0	0	0	0	0	0	0	0	0	0	0	0	0	0	0	0	0	0	0	0	0	0	0	0	0	0	0	0	0	0	0	0	0	0	0	0	0	0	0	0	0
DDB_G0268078	0	0	0	0	2	0	0	0	0	0	0	4	0	0	0	6	0	0	0	0	8	13	0	0	0	0	0	0	0	0	0	0	13	0	0	80	4	0	0	0	0	0	0	0	0	0	0	0	0
DDB_G0268080	149	122	76	63	68	122	40	1	0	18	59	148	137	125	32	403	0	284	1	69	244	117	0	121	73	1	15	122	391	284	0	290	6	2	0	458	220	232	24	89	194	84	16	159	0	0	83	1	0
DDB_G0268082	0	0	0	0	0	0	0	0	0	0	0	0	0	0	0	0	0	0	0	0	0	0	0	0	0	0	0	0	0	19	0	0	0	1	0	0	0	0	0	0	0	0	0	0	2	0	0	0	0
DDB_G0268084	106	0	23	13	38	128	0	0	0	0	0	109	0	160	4	0	0	101	0	49	187	29	0	0	0	0	28	8	73	352	0	204	19	56	0	62	0	55	59	12	66	0	75	9	10	0	0	0	0
DDB_G0268086	0	0	0	2	0	0	0	0	0	1	0	0	0	0	0	0	0	0	0	0	0	0	0	0	0	0	0	0	1	0	0	0	0	1	0	0	2	0	0	0	0	0	0	1	0	0	0	0	0
DDB_G0268088	5	11	175	72	52	2	1	4	1	9	0	57	0	44	556	0	319	109	1	55	50	73	21	9	0	348	5	59	52	1	115	3	0	18	0	43	125	165	211	11	0	18	1	5	53	0	241	0	0
DDB_G0268090	184	0	108	38	89	123	9	0	121	308	35	86	173	0	139	9	128	0	0	150	112	49	30	12	21	32	61	12	116	155	384	185	0	238	0	167	646	95	5	66	180	0	47	155	97	2	90	0	40
DDB_G0268092	20	11	0	6	3	0	20	0	0	48	14	12	14	0	0	7	51	7	0	4	16	5	0	1	16	10	12	5	13	19	0	1	2	14	0	5	41	21	18	0	42	13	16	11	8	0	0	0	1
DDB_G0268094	3	11	5	4	6	0	23	0	0	0	0	0	0	1	2	9	3	0	0	1	2	0	0	0	0	7	0	3	3	0	0	0	0	7	0	0	3	0	5	0	3	0	0	1	0	0	2	0	5
DDB_G0268096	0	0	0	14	1	0	0	0	1	0	0	2	0	0	0	0	1	7	0	8	0	7	0	34	0	0	5	0	10	0	0	2	0	0	0	6	0	0	3	0	0	0	0	0	0	0	0	0	0
DDB_G0268098	603	892	752	412	586	1296	277	7	303	853	1090	695	447	293	1662	165	1093	447	2	1013	252	443	482	1312	499	1138	422	1097	1254	755	486	198	679	1401	250	562	639	852	601	694	851	575	124	375	151	22	664	1	1428
DDB_G0268100	157	122	142	111	25	180	159	0	0	0	75	38	226	1	199	1	233	6	1	134	109	24	484	127	333	4	23	11	171	23	417	147	196	25	0	78	87	2	118	73	72	108	171	242	51	2	207	0	1
DDB_G0268102	100	62	21	185	36	156	35	2	34	114	4	111	2	3	9	23	106	18	0	110	9	54	18	311	92	164	25	104	53	13	12	71	2	144	0	24	125	25	17	188	109	8	1	27	15	1	48	0	126
DDB_G0268104	420	108	293	356	539	1158	1110	3	834	1949	1273	1109	1013	526	1041	430	977	459	3	412	738	489	644	1393	373	604	222	453	404	824	174	668	503	781	2	540	736	1168	577	395	445	285	644	220	153	4	456	3	1128
DDB_G0268106	0	1	4	1	0	0	2	0	5	11	0	0	0	0	2	6	3	0	0	0	1	0	0	0	0	3	0	0	0	8	0	0	0	6	0	0	3	1	0	3	3	0	6	0	4	0	0	0	0
DDB_G0268108	13	39	106	18	0	29	0	0	0	107	0	0	5	38	4	22	18	0	0	0	63	2	0	0	0	0	138	1	0	84	0	0	0	10	1	0	0	0	17	0	21	35	1	0	37	0	0	0	0
DDB_G0268110	3	3	1	2	1	0	0	0	0	0	0	6	0	0	0	0	11	0	0	0	38	14	0	0	4	3	28	30	15	32	0	0	0	6	0	37	0	0	4	0	5	0	0	0	2	0	0	0	0
DDB_G0268112	0	1	1	0	0	0	0	0	0	0	0	0	0	0	0	1	1	0	0	0	0	0	0	0	0	12	0	0	0	0	0	0	0	0	0	0	0	0	0	0	2	0	1	0	0	0	0	0	4
DDB_G0268114	72	177	141	90	99	30	161	0	146	145	85	54	116	77	81	190	53	81	0	88	137	41	133	100	111	28	93	62	84	74	146	38	76	134	1	11	40	45	45	98	75	55	43	84	46	1	23	0	111
DDB_G0268116	0	8	0	3	6	0	0	0	0	0	2	0	0	2	0	2	0	0	0	3	0	10	0	0	0	0	5	2	7	0	0	13	1	0	0	0	0	3	0	0	0	0	0	0	0	0	0	0	5
DDB_G0268118	98	9	15	126	152	29	0	0	56	57	13	60	263	24	142	0	8	0	0	51	10	89	3	0	229	13	72	139	60	41	238	201	317	145	1	229	159	19	75	118	150	239	149	0	0	0	94	1	14
DDB_G0268120	0	0	0	0	0	0	0	0	0	0	0	0	0	0	0	0	0	0	0	0	0	0	0	0	0	0	0	0	14	0	0	0	1	0	0	0	0	0	0	0	5	0	0	0	0	0	0	0	0
DDB_G0268122	58	1	38	43	32	214	0	0	0	0	5	35	1	377	101	0	123	0	0	0	24	1	0	0	0	0	23	38	13	156	0	0	0	91	0	0	71	0	0	1	53	76	6	32	50	0	0	0	0
DDB_G0268124	10	0	0	0	90	86	8	0	50	128	0	0	0	0	0	0	0	67	0	0	0	0	0	0	0	0	0	137	61	72	0	162	0	81	0	0	284	0	68	0	14	141	0	0	91	0	0	0	0
DDB_G0268126	54	0	110	33	61	275	57	0	137	145	0	49	15	0	28	82	235	20	1	157	10	14	0	0	0	104	14	8	10	19	19	54	0	49	0	16	52	148	58	351	127	185	7	130	0	0	23	0	119
DDB_G0268128	0	0	0	0	0	0	0	0	0	0	0	0	0	0	0	0	0	0	0	0	0	0	0	0	0	0	0	0	0	0	0	0	0	0	0	0	0	0	0	0	0	0	0	0	0	0	0	0	0
DDB_G0268130	175	1	0	37	67	0	0	0	151	88	0	0	0	0	0	306	0	0	0	20	117	14	2	458	252	369	1	0	0	114	3	0	42	56	0	1	0	25	57	0	69	13	93	12	0	0	2	0	0
DDB_G0268132	4	57	89	30	36	19	31	1	21	2	24	92	0	4	0	61	35	25	0	13	0	37	153	18	0	0	24	68	46	173	19	88	10	5	0	54	13	44	35	111	103	58	32	1	8	0	1	0	0
DDB_G0268134	503	620	304	166	221	15	209	3	11	429	356	164	263	187	309	349	527	281	2	205	210	416	8	19	69	200	396	188	100	329	1	34	138	866	11	1	55	17	126	0	696	72	73	442	150	19	134	2	203
DDB_G0268136	0	47	103	30	0	38	170	0	0	39	0	0	0	90	8	33	27	0	0	9	65	0	0	1	0	0	7	0	15	59	0	0	0	49	0	0	143	52	0	0	42	58	67	96	12	0	0	0	32
DDB_G0268138	417	404	243	174	305	693	615	4	285	723	88	297	211	326	612	355	127	179	1	218	408	277	173	300	503	263	511	336	334	467	670	101	220	736	1	109	684	872	343	167	333	178	202	275	391	1	439	0	110
DDB_G0268140	690	1139	674	1130	1229	1410	1238	11	781	1875	720	1823	2	316	59	595	422	2646	11	776	1685	1759	80	1542	808	1	377	2192	890	998	1733	1338	1102	1250	8	2118	377	1698	2433	1403	573	1201	1018	800	573	7	447	6	845
DDB_G0268142	0	23	91	8	7	3	38	0	24	6	4	30	0	0	7	111	0	33	0	25	6	40	1	1	54	13	9	1	0	0	1	12	62	40	0	61	0	70	4	9	31	64	8	24	4	0	0	0	38
DDB_G0268144	15	0	17	0	16	220	1	1	92	0	15	30	0	0	0	16	5	0	0	0	37	7	693	1	0	144	141	0	0	46	131	2	362	177	0	0	0	76	0	0	16	46	32	7	24	0	0	0	0
DDB_G0268146	24	26	0	22	3	1	0	0	0	0	0	5	0	0	0	0	0	32	0	18	15	9	47	6	1	0	0	0	56	1	63	13	5	8	0	1	0	55	31	0	0	14	3	0	2	0	0	0	0
DDB_G0268148	178	32	0	4	11	0	0	0	5	65	0	15	94	0	61	7	0	22	0	6	6	5	0	81	0	0	38	19	29	2	3	2	96	12	0	8	0	0	4	0	0	0	2	0	9	0	0	0	4
DDB_G0268150	3	0	1	4	1	1	0	0	0	0	0	0	0	1	0	5	0	0	0	1	0	0	0	0	0	0	0	0	0	0	0	0	0	0	0	0	0	0	0	0	0	0	2	1	25	0	0	0	0
DDB_G0268152	0	0	0	0	1	0	0	0	0	0	0	0	0	0	0	0	0	7	0	0	1	0	0	0	0	0	0	15	4	0	0	0	0	0	0	0	1	0	0	0	0	0	0	0	0	0	0	0	0
DDB_G0268154	340	485	318	416	576	937	516	6	640	670	1142	1162	909	967	649	707	787	789	2	816	801	872	354	1061	1734	297	384	1266	1059	520	679	750	798	736	2	1100	746	659	754	1640	356	549	318	333	361	3	632	0	1159
DDB_G0268156	100	32	284	51	10	143	59	1	0	68	1	8	0	117	108	114	196	23	0	196	364	13	0	36	142	9	146	48	3	215	0	5	6	233	0	1	12	0	85	70	125	45	274	218	87	0	0	0	0
DDB_G0268158	0	0	0	0	0	0	0	0	0	0	0	0	0	0	0	0	0	0	0	0	0	0	0	0	0	0	0	0	0	0	0	0	0	0	0	0	0	0	0	0	0	0	0	0	0	0	0	0	0
DDB_G0268160	0	0	0	0	0	0	0	0	0	0	0	0	0	0	10	0	0	0	0	0	0	0	0	0	0	21	0	0	0	3	0	0	0	0	0	0	0	0	0	0	4	8	0	0	1	0	0	0	0
DDB_G0268162	0	0	93	69	50	52	0	1	4	0	0	51	1	0	13	51	314	7	0	17	1	46	32	0	0	6	45	32	16	29	0	9	0	18	0	44	5	26	2	11	50	39	1	24	5	0	0	0	158
DDB_G0268164	0	0	0	3	6	3	0	0	0	21	16	44	0	0	0	0	27	68	0	1	7	33	0	0	0	0	27	105	3	18	0	0	0	12	0	1	0	0	2	1	1	2	3	0	0	0	1	0	0
DDB_G0268166	0	0	0	2	12	0	0	0	0	0	0	0	0	0	0	0	0	0	0	3	0	0	27	0	0	0	0	0	0	9	5	0	0	14	0	0	0	0	0	63	0	0	0	0	0	0	0	0	0
DDB_G0268168	320	112	198	529	178	245	1	5	277	547	1	350	354	302	25	0	3	438	1	247	195	855	492	1	351	1	416	547	205	99	195	1100	296	112	2	974	0	0	3	111	473	0	99	89	0	1	6	0	0
DDB_G0268170	0	0	0	0	0	0	0	0	0	0	0	0	0	0	20	0	0	0	0	0	0	0	0	0	0	0	0	0	0	0	0	0	0	0	0	0	0	0	0	0	0	0	0	0	0	0	0	0	0
DDB_G0268172	0	7	1	0	1	4	5	0	0	0	0	0	0	0	0	0	0	0	0	0	0	0	0	0	0	0	0	0	0	0	0	0	1	0	0	0	0	0	0	1	0	0	2	0	17	0	0	0	0
DDB_G0268174	0	3	10	0	1	0	7	0	0	0	0	0	0	0	0	0	0	0	0	1	0	0	0	0	0	0	0	0	0	5	0	0	0	0	0	0	0	0	0	6	0	7	0	0	6	0	0	0	0
DDB_G0268176	0	13	93	0	8	22	20	0	3	40	0	7	0	13	50	2	27	0	0	24	0	10	0	12	0	78	14	5	0	31	0	6	0	25	0	1	16	40	12	5	11	59	32	60	6	0	0	0	0
DDB_G0268178	0	1	10	0	0	3	0	0	0	8	0	0	0	0	8	5	2	0	0	2	9	0	0	0	0	1	3	0	0	9	0	0	0	0	0	0	1	0	1	0	2	4	2	2	0	1	3	0	0
DDB_G0268180	0	16	0	19	0	0	63	0	50	0	38	0	0	0	0	0	0	0	0	0	0	19	0	0	0	0	2	0	0	0	43	0	0	0	0	0	0	0	0	1	11	0	0	0	0	0	0	0	0
DDB_G0268182	134	155	79	142	135	127	141	0	112	194	113	130	184	193	200	254	174	159	0	115	115	133	157	185	121	260	78	78	115	76	158	77	46	108	1	73	196	281	95	346	135	86	53	66	94	2	132	0	211
DDB_G0268184	0	0	0	0	0	1	0	0	0	0	0	0	0	0	0	0	0	0	0	0	0	0	0	0	0	0	0	0	0	0	0	0	0	1	0	0	0	0	0	0	0	0	0	0	0	0	0	0	0
DDB_G0268186	0	0	0	0	8	0	0	0	0	0	0	26	0	0	0	0	0	0	0	0	0	8	0	0	0	0	0	0	0	0	0	0	0	0	0	0	0	0	0	0	0	0	1	0	0	0	0	0	0
DDB_G0268188	1	0	0	0	2	0	0	0	0	0	0	0	0	0	0	0	0	0	0	0	1	0	0	0	0	0	0	0	0	0	0	0	0	0	0	0	0	0	0	0	0	0	0	2	0	0	0	0	0
DDB_G0268190	17	0	0	4	31	0	0	0	0	0	0	27	0	57	0	0	0	0	0	17	0	54	0	0	0	0	37	0	0	0	0	0	0	0	0	0	0	0	0	0	0	94	0	13	11	0	0	0	0
DDB_G0268192	25	0	0	21	36	1	0	0	14	0	0	9	0	15	21	3	0	4	0	0	0	1	0	0	7	0	7	2	15	8	0	3	0	2	0	5	34	0	15	0	3	0	1	9	0	0	0	0	0
DDB_G0268194	44	13	23	16	167	31	35	2	94	2	24	88	0	0	0	1	7	0	1	5	0	3	0	0	0	0	9	0	10	42	134	0	0	24	0	8	102	64	0	0	29	155	42	0	181	0	0	0	0
DDB_G0268196	0	0	0	3	12	0	0	0	0	0	0	0	0	0	0	249	0	1	0	22	0	0	0	0	0	0	0	0	0	0	0	0	0	46	0	0	0	0	0	1	0	22	0	0	0	0	1	0	21
DDB_G0268198	28	39	15	17	40	75	329	1	64	138	114	35	139	78	90	42	44	71	0	54	94	10	62	98	177	26	44	123	68	9	65	0	55	29	0	3	98	11	53	143	50	68	44	35	94	0	22	0	64
DDB_G0268200	3	9	0	3	0	0	3	0	0	0	0	0	0	0	2	0	0	0	0	0	5	0	0	0	0	0	4	0	1	2	0	0	0	1	0	0	0	0	0	0	3	2	4	3	0	0	0	0	0
DDB_G0268202	1	0	0	3	3	3	0	0	0	1	2	0	1	1	0	0	1	3	0	0	0	1	1	1	0	0	0	1	1	0	0	4	0	0	0	3	0	1	0	0	0	0	5	0	0	0	0	0	1
DDB_G0268204	2	0	0	0	13	0	0	0	0	0	0	3	0	0	0	15	20	33	0	4	0	0	0	15	0	0	12	12	0	21	0	22	0	0	0	0	0	0	47	0	0	0	0	0	0	0	0	0	0
DDB_G0268206	0	0	0	0	0	0	0	0	0	0	0	0	0	0	0	0	0	0	0	0	0	0	0	0	0	0	0	0	0	0	0	0	0	0	0	0	0	0	0	0	0	0	0	0	0	0	0	0	0
DDB_G0268208	0	4	0	0	101	0	0	0	0	0	0	0	33	0	0	0	0	0	0	0	0	0	0	0	0	14	0	0	0	0	20	119	0	0	0	0	82	24	0	0	0	0	0	2	0	0	0	0	0
DDB_G0268210	104	95	0	56	161	240	278	2	236	420	0	25	51	202	0	0	4	0	0	100	117	13	152	0	355	180	91	119	0	178	111	0	28	288	1	0	184	380	90	429	41	291	44	74	4	0	38	0	152
DDB_G0268212	0	0	0	0	0	0	0	0	0	0	0	0	0	0	0	0	0	0	0	0	0	0	0	0	0	0	0	0	0	0	0	0	0	0	0	0	0	0	0	0	0	0	0	0	0	0	0	0	0
DDB_G0268214	0	0	0	0	0	0	0	0	0	0	0	0	0	0	0	0	0	0	0	0	0	0	0	0	0	0	0	0	0	0	0	0	0	0	0	0	0	0	0	0	0	0	0	0	0	0	0	0	0
DDB_G0268216	0	0	0	18	1	22	0	0	0	0	2	38	0	0	0	79	0	0	0	5	0	17	4	24	75	0	44	0	43	30	0	16	0	90	0	0	0	0	0	0	3	1	0	0	0	0	0	0	0
DDB_G0268218	7	21	12	8	21	1	0	0	0	0	21	29	32	27	9	1	20	27	0	0	6	16	13	5	48	0	0	53	13	6	12	11	8	13	0	14	0	2	55	16	3	5	1	5	0	0	3	0	10
DDB_G0268220	140	72	185	151	57	50	70	1	38	266	162	136	47	175	292	272	179	138	1	119	303	193	152	1	105	9	126	557	205	164	5	262	141	247	1	49	61	121	161	199	59	33	43	135	50	1	217	0	275
DDB_G0268222	564	96	423	178	430	607	325	3	425	336	348	344	395	228	171	492	53	498	4	295	115	243	359	361	114	178	537	637	109	206	390	430	214	278	1	544	378	184	500	909	295	310	98	382	295	2	214	4	326
DDB_G0268224	12	76	14	67	41	6	65	1	6	71	78	85	0	20	12	0	23	34	0	48	61	17	81	13	78	0	28	27	53	3	99	37	1	67	0	124	7	66	79	13	4	18	79	36	42	0	94	1	0
DDB_G0268226	7	4	5	2	0	0	13	0	0	1	2	1	1	0	4	0	7	0	0	1	2	0	9	1	0	2	5	0	0	4	0	2	0	0	0	0	3	0	0	0	1	2	1	1	2	0	0	0	0
DDB_G0268228	6	2	0	15	87	20	68	0	66	232	50	43	0	0	117	33	1	1	0	16	7	45	11	21	0	0	24	0	57	28	69	60	24	8	0	10	9	99	15	68	9	40	21	8	0	0	73	0	16
DDB_G0268230	18	157	131	60	109	238	231	0	55	56	117	178	14	0	35	12	1	428	2	75	19	16	0	1	1	0	63	18	152	0	0	41	0	16	1	0	0	157	267	468	60	4	19	52	121	1	160	0	0
DDB_G0268232	107	19	57	22	81	38	1	2	25	148	3	68	19	5	2	64	30	57	0	11	5	38	13	98	60	1	45	6	14	18	203	19	78	96	0	33	9	18	65	9	94	8	15	9	24	0	0	0	34
DDB_G0268234	2	18	1	0	0	0	0	0	0	0	0	0	0	0	0	0	14	0	0	0	0	5	0	0	0	0	0	0	0	0	0	4	0	1	0	0	0	0	0	0	0	0	0	0	0	0	0	0	0
DDB_G0268236	206	193	292	179	232	189	5	2	133	85	133	272	214	95	350	139	178	73	0	174	187	246	130	27	223	390	99	291	106	126	96	162	265	90	1	121	38	285	190	2	152	61	71	98	19	0	51	0	90
DDB_G0268238	17	0	0	10	2	6	18	0	51	185	130	31	5	0	70	0	3	96	0	20	43	25	29	1	4	32	29	19	61	80	1	76	0	47	0	22	51	32	16	282	0	27	13	21	15	0	0	0	71
DDB_G0268240	5	0	6	7	4	6	17	0	4	6	19	4	4	16	8	18	7	4	0	2	17	9	7	28	16	12	14	12	17	9	22	7	6	7	0	12	30	4	3	0	7	5	3	3	3	0	2	0	15
DDB_G0268244	215	294	579	236	194	71	83	0	14	0	423	161	110	131	2	157	208	195	1	50	400	206	23	105	112	44	118	170	97	315	93	268	1	277	0	237	430	131	204	81	281	56	208	133	163	2	40	1	63
DDB_G0268246	0	14	11	1	2	0	0	0	2	0	1	7	0	6	2	2	2	8	0	1	1	4	1	9	1	0	2	9	1	2	1	1	0	9	0	0	0	0	2	0	3	1	3	10	10	0	0	0	10
DDB_G0268248	0	0	0	0	0	0	0	0	0	0	0	0	0	25	0	0	0	0	0	0	0	0	0	0	0	0	0	0	0	0	0	0	0	0	0	0	0	0	0	0	0	0	0	0	0	0	0	0	0
DDB_G0268250	0	0	0	0	0	0	0	0	0	0	0	0	0	0	0	0	0	0	0	12	0	0	0	0	0	0	0	0	0	0	0	0	0	0	0	0	0	0	0	0	0	0	0	0	0	0	0	0	0
DDB_G0268252	27	0	12	24	0	5	121	1	56	19	15	20	24	9	44	68	14	24	2	41	170	5	0	34	142	7	14	34	35	21	122	0	54	92	0	4	0	0	34	220	72	36	6	32	124	0	33	0	30
DDB_G0268254	0	0	0	0	1	0	0	0	0	0	0	0	0	0	0	0	0	0	0	0	0	0	0	0	0	0	0	0	0	0	0	0	0	0	0	0	0	0	0	0	0	0	0	0	0	0	0	0	0
DDB_G0268258	0	15	0	15	0	0	12	0	0	0	0	110	0	32	0	0	0	0	0	0	0	0	0	0	0	0	0	0	0	7	0	0	0	38	0	0	0	0	47	0	0	40	0	1	0	0	0	0	0
DDB_G0268260	53	81	48	46	56	121	57	0	10	188	47	161	1	109	104	98	181	218	1	42	27	92	28	19	27	60	36	42	39	54	58	136	0	45	0	347	6	16	235	105	66	152	99	60	102	0	14	0	41
DDB_G0268264	365	456	469	390	529	567	424	4	451	853	615	457	338	366	610	433	430	151	4	265	275	454	310	673	629	894	361	543	485	489	290	701	470	299	3	505	707	487	346	598	646	420	334	303	360	1	547	2	658
DDB_G0268266	54	50	119	48	107	23	139	1	13	9	1	53	4	28	116	49	360	1	0	112	182	62	166	31	26	0	159	294	159	163	0	26	1	86	1	3	232	173	1	43	137	74	49	141	1	0	53	0	15
DDB_G0268268	15	30	87	8	110	94	0	2	14	206	38	22	112	52	10	94	39	2	0	128	10	23	6	36	65	5	77	46	53	132	1	33	92	78	0	100	79	0	9	165	44	77	14	16	15	0	38	0	81
DDB_G0268270	809	487	87	1134	1283	2176	426	11	840	2267	550	1337	1910	627	1371	922	777	2038	2	1333	1003	1461	1417	1895	1756	967	684	855	1069	1874	325	1451	1705	1790	5	2302	191	337	1404	5299	1030	682	521	1082	38	5	551	4	1130
DDB_G0268272	0	0	0	0	0	0	0	0	0	0	0	0	0	0	0	0	0	0	0	0	0	0	0	0	0	0	5	0	0	1	0	0	0	0	0	0	0	0	0	0	0	0	0	0	0	0	0	0	0
DDB_G0268274	4	2	7	22	20	2	24	0	4	45	33	7	0	2	8	12	6	23	1	3	3	12	6	11	26	0	6	0	32	0	4	17	0	13	4	13	0	16	22	1	13	20	5	0	0	1	22	0	15
DDB_G0268278	15	0	0	0	0	0	0	0	0	0	0	1	18	0	0	0	5	0	0	0	0	0	0	2	0	0	0	2	0	0	0	0	0	0	0	0	0	0	0	0	1	1	0	0	0	0	0	0	0
DDB_G0268280	0	0	1	0	1	0	0	0	0	4	5	0	0	0	0	0	0	0	0	1	0	0	0	0	0	0	0	0	0	0	0	1	0	1	0	0	0	4	0	4	0	0	0	2	4	0	0	0	0
DDB_G0268284	0	0	0	0	0	0	0	0	0	0	0	0	0	23	0	0	3	0	0	3	0	0	0	0	0	0	36	0	0	28	0	0	0	0	0	0	0	0	0	0	0	21	0	0	0	0	0	0	0
DDB_G0268286	15	66	4	26	0	140	0	0	26	25	0	10	0	0	26	39	193	0	0	37	28	0	197	0	555	0	26	0	0	3	338	0	0	84	0	0	119	36	28	0	0	41	4	29	0	1	0	1	0
DDB_G0268288	1	0	0	0	18	4	0	0	2	0	0	2	0	0	0	0	0	2	0	0	0	1	0	8	0	0	6	3	1	0	0	0	0	8	0	4	0	0	0	0	0	55	0	0	0	0	0	0	0
DDB_G0268290	0	1	0	0	0	0	0	0	0	0	0	0	0	0	0	0	0	0	0	0	0	0	0	0	0	0	0	0	0	0	0	0	0	0	0	0	0	0	0	0	0	0	0	0	0	0	0	0	0
DDB_G0268292	2	0	2	0	0	0	0	0	0	0	7	0	0	0	0	22	3	0	0	0	0	0	0	0	0	0	4	0	0	3	0	0	0	6	0	0	0	0	0	0	0	0	2	0	0	0	0	0	0
DDB_G0268294	0	0	0	0	0	70	0	0	0	0	0	0	0	0	0	0	0	0	0	0	0	0	0	0	0	0	0	0	0	0	0	0	0	0	0	0	0	0	0	0	0	0	0	0	0	0	0	0	0
DDB_G0268298	0	0	0	0	0	0	0	0	0	0	0	0	0	0	0	0	0	0	0	0	5	0	0	0	0	0	1	0	0	0	0	0	0	0	0	0	0	0	0	0	2	8	0	0	0	0	0	0	0
DDB_G0268300	1	0	1	0	0	0	0	0	0	0	0	0	0	1	0	0	0	0	0	0	0	0	0	0	0	0	0	0	0	0	0	0	0	1	0	0	0	0	0	0	0	0	0	0	1	0	0	0	0
DDB_G0268302	822	491	501	672	413	1023	1324	8	1341	1136	1213	705	1293	1162	1357	1273	469	412	2	527	547	588	809	1868	1191	1187	568	341	513	620	889	427	770	784	4	543	946	789	197	1731	681	326	174	228	366	4	667	1	1202
DDB_G0268304	0	0	0	0	0	0	0	0	0	0	0	0	0	0	0	0	0	0	0	0	0	0	0	0	0	0	0	0	0	0	0	0	0	0	0	0	0	0	0	0	0	0	0	0	0	0	0	0	0
DDB_G0268306	15	4	31	14	3	18	7	0	1	1	2	13	12	0	31	11	33	7	0	11	16	6	0	12	28	0	5	18	17	16	3	1	5	8	0	9	22	7	9	0	4	20	7	6	0	0	9	0	14
DDB_G0268310	0	0	0	0	0	0	0	0	0	0	0	0	0	0	0	0	0	0	0	0	0	0	0	0	0	0	0	0	0	0	0	0	0	0	0	0	0	0	0	0	0	0	0	0	0	0	0	0	0
DDB_G0268312	2	0	0	7	0	0	0	1	0	0	0	0	0	0	0	0	0	0	0	0	0	0	0	0	0	0	0	0	0	18	0	0	0	13	0	0	0	0	0	0	2	0	0	2	0	0	0	0	0
DDB_G0268314	1	0	0	0	1	0	0	0	0	0	0	2	0	3	0	0	0	0	0	1	15	1	0	0	0	0	4	0	1	2	0	2	0	0	0	0	0	0	8	0	0	10	2	0	1	0	0	0	0
DDB_G0268316	33	5	17	20	47	1	17	2	12	30	80	49	2	6	36	25	52	14	0	11	94	43	47	4	61	5	9	42	61	59	0	31	29	87	0	22	9	46	58	54	46	90	4	28	38	0	4	0	27
DDB_G0268318	0	0	0	0	0	0	0	0	1	0	0	0	0	0	0	0	1	0	1	0	0	0	0	0	0	0	0	0	0	0	57	0	2	0	0	0	0	0	0	0	0	0	0	0	0	0	0	0	0
DDB_G0268320	229	20	330	98	56	16	20	2	648	51	38	109	539	71	4	30	217	4	2	60	204	366	81	94	56	1	279	27	64	228	526	102	247	269	1	26	123	8	133	272	150	0	0	32	60	0	76	1	382
DDB_G0268322	69	0	1	0	0	0	0	0	0	0	0	0	0	0	0	0	42	0	0	0	0	0	0	0	0	0	0	0	0	9	451	0	1	0	1	0	0	0	0	0	59	0	0	1	0	0	0	0	38
DDB_G0268324	0	0	0	0	0	0	0	0	0	0	0	0	0	0	0	0	0	0	0	0	0	0	0	0	0	0	0	0	0	0	0	0	0	0	0	0	0	0	0	0	0	0	0	0	0	0	0	0	0
DDB_G0268326	0	0	0	0	0	0	0	0	0	0	0	0	0	0	0	0	0	0	0	0	0	0	0	0	0	0	0	0	0	0	0	0	0	0	0	0	0	0	0	0	0	0	0	0	0	0	0	0	0
DDB_G0268328	79	113	35	59	28	12	96	0	98	13	4	173	13	0	5	0	174	156	0	116	2	157	55	2	0	1	80	170	64	128	142	58	13	264	2	185	37	41	264	260	17	16	69	52	36	0	44	0	82
DDB_G0268330	63	79	158	122	155	134	23	0	52	37	38	146	274	64	151	251	232	160	0	79	146	82	77	13	468	42	205	88	183	117	11	87	38	175	0	198	483	88	125	221	287	149	86	174	215	2	198	0	145
DDB_G0268332	65	5	301	29	2	16	66	0	0	239	1	18	0	0	85	69	341	0	0	26	12	0	10	0	0	10	29	0	213	136	0	1	23	143	0	0	0	53	29	5	83	187	9	94	0	0	25	0	0
DDB_G0268334	0	1	0	18	2	18	0	0	0	0	0	19	0	0	48	0	1	30	0	10	52	30	2	0	5	0	0	1	4	0	20	0	18	0	0	1	0	1	9	0	1	3	2	23	0	0	9	0	2
DDB_G0268336	32	2	19	13	9	57	0	0	0	0	9	14	0	59	1	0	0	0	1	2	12	32	7	25	0	0	0	28	55	2	47	0	0	7	0	27	87	90	3	111	19	8	18	16	0	0	2	0	0
DDB_G0268338	0	0	0	0	0	0	0	0	0	0	0	0	0	0	0	0	0	0	0	0	0	0	0	0	0	0	0	0	0	0	0	0	0	0	0	0	0	0	0	0	0	0	0	0	0	0	0	0	0
DDB_G0268340	1	0	3	1	2	0	0	0	0	0	0	9	0	3	0	0	0	1	0	3	6	1	0	2	0	0	0	0	0	1	0	2	0	11	0	0	0	0	2	0	4	0	0	0	1	0	0	0	0
DDB_G0268342	0	0	1	0	0	0	0	0	0	0	0	0	0	0	0	0	0	0	0	0	3	0	0	0	0	0	0	1	0	4	0	0	0	0	0	0	2	0	0	0	0	2	0	0	0	0	1	0	0
DDB_G0268344	60	115	46	12	56	0	0	0	0	6	56	4	0	15	81	0	109	0	0	43	102	0	0	0	0	0	43	0	0	1	0	6	1	57	0	0	0	0	0	0	47	9	20	27	2	0	0	0	0
DDB_G0268346	35	70	67	31	0	13	1	0	34	89	149	59	2	87	82	31	31	0	1	4	177	60	8	181	51	0	64	1	5	211	72	6	69	71	2	57	9	109	0	21	53	3	59	34	71	2	20	0	0
DDB_G0268348	9	0	14	4	19	22	2	0	0	34	0	99	0	59	32	1	24	0	0	17	9	0	10	1	0	0	16	0	34	1	0	0	0	27	1	0	164	2	18	214	37	23	6	2	5	0	1	0	0
DDB_G0268350	0	0	0	0	0	0	0	0	0	0	0	0	0	0	0	0	1	0	0	1	0	1	0	0	0	0	0	1	0	0	0	0	0	0	0	0	1	0	2	0	0	0	0	0	0	0	0	0	0
DDB_G0268352	0	0	0	0	0	6	0	0	0	13	0	1	0	0	0	0	0	0	0	0	0	0	0	0	160	0	0	21	0	1	0	0	0	0	0	0	0	0	0	0	0	0	0	0	0	0	0	0	0
DDB_G0268354	63	30	138	57	62	57	1	1	88	221	172	144	265	2	148	112	15	98	0	37	61	189	107	142	78	75	160	81	78	54	148	328	79	83	0	202	175	29	122	297	15	111	4	27	24	0	13	0	40
DDB_G0268358	3	16	0	5	8	4	0	0	39	123	0	16	4	0	0	0	0	0	0	29	0	9	0	0	0	0	41	72	0	5	68	0	0	22	1	42	2	0	12	0	0	0	1	0	0	0	0	0	0
DDB_G0268360	360	185	245	257	196	336	510	64	485	487	484	274	431	398	411	434	423	123	0	240	173	225	300	641	543	439	214	293	329	221	361	210	348	298	0	240	291	280	87	622	273	157	96	87	239	0	254	0	450
DDB_G0268362	0	0	0	0	7	0	0	0	0	0	0	2	0	0	0	0	0	0	0	0	0	2	0	0	0	0	1	0	0	1	1	5	0	0	0	5	0	0	2	0	0	0	0	0	0	0	0	0	0
DDB_G0268364	14	8	58	100	49	9	30	1	4	37	10	70	9	19	28	7	5	134	0	14	10	100	2	5	6	3	2	24	36	13	5	5	6	49	0	4	2	53	16	10	21	1	7	2	2	0	0	0	3
DDB_G0268366	0	73	65	21	13	39	19	0	9	3	0	2	0	18	40	0	0	0	1	21	29	41	1	0	0	0	7	18	0	3	7	0	0	20	0	7	0	0	4	11	3	6	0	4	12	0	0	0	0
DDB_G0268368	46	2	187	48	150	0	57	1	20	6	63	217	190	4	217	5	8	355	2	84	85	100	157	258	11	157	69	209	163	49	177	56	142	62	0	5	0	0	182	444	13	29	44	23	2	1	27	0	28
DDB_G0268370	0	0	0	0	0	0	0	0	0	0	0	0	0	0	0	0	0	0	0	0	0	0	0	0	0	0	0	0	0	0	0	0	0	0	0	0	0	0	0	0	0	0	0	0	0	0	0	0	0
DDB_G0268374	0	1	2	2	0	0	0	1	0	2	0	2	0	36	17	0	41	3	0	33	241	13	0	36	1	0	4	179	0	0	3	9	0	4	0	0	0	0	1	0	10	6	5	5	5	0	0	1	0
DDB_G0268376	3	0	0	0	0	0	9	0	0	0	0	0	0	0	0	2	9	0	0	0	5	2	0	0	3	0	2	3	6	3	2	1	0	1	0	0	1	0	0	1	3	4	13	5	6	0	0	0	0
DDB_G0268382	0	0	2	1	0	0	0	0	0	11	0	0	0	0	0	0	0	0	0	2	0	0	0	0	0	0	5	0	0	0	0	0	0	0	0	0	0	0	0	0	0	0	1	0	0	0	0	0	0
DDB_G0268384	175	91	321	136	730	103	261	2	361	217	60	774	247	5	299	7	100	294	1	101	88	199	31	53	346	1	14	467	1433	149	25	501	13	61	1	63	22	320	602	7	92	413	344	324	162	0	0	0	39
DDB_G0268386	5	50	35	17	29	72	14	0	0	60	0	70	1	7	5	0	22	20	0	27	24	45	2	4	0	0	6	18	22	13	1	38	1	14	0	46	1	17	51	5	12	18	28	8	36	0	2	0	0
DDB_G0268388	0	0	0	0	0	0	0	0	0	0	0	0	0	0	0	0	0	0	0	0	0	3	0	0	0	0	0	0	0	0	0	0	0	0	0	0	0	0	0	0	0	0	0	0	0	0	0	0	0
DDB_G0268390	0	0	12	0	1	0	0	0	0	0	0	0	0	0	0	2	13	0	0	0	3	0	0	10	0	0	9	0	32	0	0	0	0	6	0	0	0	0	0	0	0	0	7	0	0	0	0	0	0
DDB_G0268394	0	1	3	5	37	32	5	0	2	23	0	0	15	5	20	8	17	1	0	7	0	29	0	0	0	1	0	99	0	0	0	0	0	3	0	1	9	42	3	10	6	7	5	2	0	0	0	0	0
DDB_G0268396	96	111	120	84	85	473	325	2	124	162	260	184	293	200	234	576	21	113	1	182	175	89	255	332	671	253	149	264	115	123	318	54	140	425	0	101	220	345	116	624	262	166	154	49	181	0	313	1	400
DDB_G0268398	0	0	0	3	0	2	0	0	0	0	0	0	0	0	5	0	0	0	0	0	32	0	0	0	4	0	0	7	0	17	0	0	0	0	0	0	0	0	0	0	15	0	0	0	9	0	0	0	0
DDB_G0268400	0	0	0	0	6	0	0	0	0	0	0	0	0	6	18	0	0	0	0	0	22	0	0	0	0	0	0	0	0	1	0	0	0	0	0	0	0	0	0	0	2	3	0	0	0	0	0	0	0
DDB_G0268402	77	228	152	122	72	177	79	0	100	240	174	107	127	165	37	92	228	495	0	145	128	191	54	176	442	58	157	557	413	83	470	221	281	352	1	282	133	170	316	270	70	278	174	153	68	1	75	0	76
DDB_G0268404	7	44	56	6	21	1	31	0	1	2	1	13	25	2	2	2	0	8	0	28	9	27	67	0	38	0	15	84	8	63	70	39	35	14	0	55	0	16	13	36	0	40	0	19	2	0	1	0	3
DDB_G0268406	0	0	0	0	0	0	0	0	0	0	0	0	0	0	0	0	0	0	0	0	0	0	0	0	0	0	0	2	0	2	0	0	0	0	0	0	0	0	0	0	0	0	0	0	0	0	0	0	0
DDB_G0268408	0	0	0	0	0	0	0	0	0	0	0	0	0	0	0	0	0	0	0	0	0	0	0	0	0	0	0	0	0	0	0	0	0	0	0	0	0	0	0	0	0	0	0	0	0	0	0	0	0
DDB_G0268410	1	42	2	53	1	3	0	1	0	1	19	1	0	1	0	0	12	1	0	0	333	2	45	0	0	1	1	6	151	256	0	7	2	8	0	0	0	96	0	0	48	0	7	0	16	0	0	0	1
DDB_G0268412	0	0	30	7	20	0	17	0	37	1	0	47	0	49	0	0	3	53	0	0	25	14	0	8	0	0	2	12	2	45	0	0	0	8	0	52	5	0	106	0	26	0	4	1	4	0	9	0	58
DDB_G0268420	0	0	9	0	0	0	36	0	0	0	9	0	0	11	0	0	0	0	0	0	0	4	0	0	0	0	14	4	0	0	0	0	0	0	0	0	0	0	0	0	4	37	0	2	1	0	0	0	0
DDB_G0268422	0	0	0	0	0	0	0	0	0	0	0	0	0	0	0	0	0	0	0	0	0	0	0	0	0	0	0	0	1	0	0	0	0	0	0	0	0	0	0	0	1	2	0	0	0	0	0	0	0
DDB_G0268424	6	33	8	0	0	0	5	0	0	32	0	47	2	0	0	0	23	0	0	13	49	31	0	18	0	0	0	24	15	24	0	41	0	29	0	2	0	1	16	10	1	15	0	6	0	0	0	0	0
DDB_G0268426	0	100	30	17	54	55	0	0	0	2	6	83	3	5	73	13	20	61	0	48	14	83	21	70	1	0	35	135	6	7	78	73	0	15	0	23	0	63	67	149	18	24	3	13	26	0	1	0	3
DDB_G0268428	1	0	1	1	0	0	3	0	1	3	0	0	0	0	0	0	1	0	0	0	0	0	0	0	2	0	2	0	0	0	0	0	1	1	0	0	1	0	1	1	0	1	3	1	0	0	0	0	0
DDB_G0268430	0	3	0	0	0	20	5	1	28	46	0	37	0	25	16	16	0	0	0	5	22	0	2	0	423	31	1	203	7	1	0	0	29	0	0	2	0	6	12	4	117	0	0	0	0	0	41	0	80
DDB_G0268432	0	1	0	0	0	0	0	0	0	1	0	0	0	0	0	0	0	0	0	0	0	0	1	0	0	0	0	0	0	0	1	0	0	1	0	0	1	0	1	0	0	0	0	0	0	0	0	0	3
DDB_G0268434	47	44	20	13	0	63	47	0	0	15	0	11	0	0	26	0	23	22	0	1	0	1	0	0	0	0	0	0	25	31	39	2	0	60	0	1	38	1	0	36	6	38	21	16	0	0	3	0	0
DDB_G0268438	3	0	0	5	0	0	25	0	0	0	0	0	0	0	0	0	0	0	0	0	1	0	0	0	0	0	1	4	0	1	0	0	0	0	0	0	0	0	0	0	0	0	0	0	0	0	0	0	13
DDB_G0268440	0	0	0	0	0	0	0	0	0	0	0	0	0	0	0	0	0	0	0	0	0	0	0	0	0	0	0	0	1	1	0	0	0	0	0	1	0	0	0	0	0	1	0	0	0	0	0	0	0
DDB_G0268442	0	0	0	3	0	0	0	0	0	0	66	4	0	8	0	0	0	0	0	0	0	6	0	0	0	0	0	0	0	0	0	2	0	0	0	7	0	0	18	0	0	0	0	0	0	0	0	0	0
DDB_G0268444	81	21	18	26	19	8	0	0	54	28	0	4	1	0	1	80	2	0	0	3	96	59	0	0	0	0	50	0	0	51	81	76	0	151	0	98	0	1	43	0	65	5	103	19	50	0	41	0	25
DDB_G0268446	0	0	0	0	0	0	0	0	0	0	0	0	0	0	0	0	0	0	0	0	0	108	0	0	0	682	0	0	0	0	0	0	0	0	0	0	0	0	0	0	0	0	120	0	0	0	0	0	0
DDB_G0268448	86	15	46	66	65	94	96	0	9	72	54	59	6	171	95	117	77	56	1	64	336	70	93	37	202	117	107	79	64	90	121	42	19	118	1	22	406	133	79	21	136	123	12	50	110	2	111	1	39
DDB_G0268450	0	0	0	0	0	10	0	0	0	0	0	0	0	0	3	0	0	0	0	0	0	0	0	0	0	0	2	0	0	0	0	0	0	0	0	0	0	0	0	0	0	0	0	0	3	0	0	0	0
DDB_G0268452	36	29	8	31	17	22	19	0	23	10	25	26	23	51	64	27	9	27	0	7	70	11	37	12	35	0	11	17	40	24	10	19	23	29	0	32	0	17	12	56	9	5	10	1	0	0	25	0	27
DDB_G0268454	0	0	0	0	3	0	0	0	2	0	0	0	0	0	0	0	0	0	0	0	0	1	0	0	0	2	0	0	0	0	0	5	0	0	0	0	0	0	3	0	0	0	0	2	0	0	0	0	0
DDB_G0268456	0	0	0	8	0	36	3	0	0	0	0	0	0	12	0	0	0	1	0	0	0	0	0	0	0	0	0	0	0	19	0	0	0	0	0	0	0	0	0	0	5	0	1	9	0	0	0	0	0
DDB_G0268458	3	0	0	8	0	0	0	0	0	0	0	0	0	0	0	21	9	0	1	0	9	0	0	0	29	0	2	0	0	19	0	0	0	2	0	0	9	0	0	0	5	18	0	0	4	0	0	0	0
DDB_G0268460	0	0	0	0	0	0	0	0	0	0	0	0	0	0	0	0	0	0	0	0	1	0	0	0	0	0	0	0	0	0	0	0	0	0	0	0	0	0	0	0	1	1	0	0	0	0	0	0	0
DDB_G0268462	0	0	1	0	0	2	0	0	0	0	0	18	0	0	0	3	1	0	0	16	29	16	0	58	0	0	49	84	7	33	0	0	11	6	0	7	2	0	0	0	0	0	0	2	1	0	6	0	0
DDB_G0268464	0	0	0	0	0	0	0	0	0	0	0	0	0	0	0	0	0	0	0	0	0	0	0	0	0	0	0	0	0	0	0	0	0	0	0	1	0	0	0	0	0	0	0	0	0	0	0	0	0
DDB_G0268466	0	0	0	0	0	0	0	0	0	0	0	0	0	0	0	0	0	0	1	0	0	0	0	0	0	0	0	0	0	0	0	0	0	0	0	0	0	0	0	0	0	0	0	0	0	0	0	0	0
DDB_G0268470	1	2	8	5	9	1	1	0	8	0	0	6	1	0	1	4	1	1	0	4	22	3	0	3	2	1	0	3	2	2	2	1	0	7	0	3	6	0	0	0	1	1	0	1	0	4	1	0	7
DDB_G0268472	223	67	162	304	435	328	41	9	424	142	846	255	396	49	363	24	2768	559	3	574	1810	901	6	46	79	61	562	105	1379	516	970	268	199	684	1	466	105	365	374	33	632	567	320	392	507	4	630	0	16
DDB_G0268474	1	1	2	2	14	0	0	0	3	0	0	2	0	0	0	1	0	2	0	1	6	3	3	3	3	2	0	0	3	1	0	0	0	5	0	2	2	0	0	1	1	0	0	1	0	0	0	0	3
DDB_G0268476	0	0	0	0	0	0	0	0	0	0	0	0	0	0	0	0	0	0	0	0	0	0	0	0	0	0	0	0	0	0	0	0	0	0	0	0	0	0	0	0	0	3	1	0	0	0	0	0	0
DDB_G0268478	144	188	79	98	125	218	266	3	106	140	208	94	87	260	265	134	130	150	0	96	133	115	118	364	69	153	83	152	123	97	175	180	119	161	2	114	223	124	156	219	192	93	77	62	100	0	234	1	217
DDB_G0268480	21	0	9	49	5	31	0	0	54	14	0	33	0	80	114	2	0	9	0	9	30	45	27	28	0	0	49	78	14	0	37	0	100	36	0	39	62	59	0	23	19	15	25	38	11	0	29	0	0
DDB_G0268482	0	0	0	0	0	0	0	0	0	5	0	0	0	1	0	0	0	0	0	0	0	0	0	0	0	0	0	0	0	0	0	0	0	0	0	0	0	0	0	0	0	0	0	0	0	0	0	0	0
DDB_G0268484	0	0	0	0	0	0	0	0	0	0	0	0	0	0	0	0	33	0	0	0	0	1	0	0	0	0	0	0	54	71	0	0	0	0	0	0	0	0	0	0	0	1	0	0	0	0	0	0	0
DDB_G0268486	15	45	96	23	0	0	0	0	0	0	0	0	0	0	2	0	40	0	0	0	90	0	0	0	0	0	0	0	54	2	0	0	0	15	0	0	0	0	0	0	2	0	35	51	0	0	0	0	0
DDB_G0268488	0	0	0	0	0	0	0	0	0	0	0	0	0	0	0	0	1	0	0	0	0	0	0	0	0	0	0	0	0	0	0	0	0	0	0	0	0	0	0	0	0	0	0	0	0	0	0	0	0
DDB_G0268490	0	0	0	0	0	0	0	0	0	0	0	0	0	0	0	0	0	0	0	0	0	0	0	0	0	0	0	0	0	0	0	0	0	0	0	0	0	0	0	0	7	0	0	0	0	0	0	0	0
DDB_G0268492	67	9	48	15	3	13	0	0	60	1	7	57	0	1	1	0	33	14	0	24	227	15	30	5	10	0	56	112	102	62	30	10	0	20	0	113	30	31	23	0	31	51	2	13	1	0	5	0	6
DDB_G0268494	0	0	0	0	0	0	0	0	0	0	0	0	0	0	0	0	0	2	0	1	0	1	1	0	0	0	0	0	0	0	0	0	0	3	0	2	0	0	1	0	1	0	0	0	2	0	1	0	0
DDB_G0268496	46	57	123	66	39	14	124	1	45	35	8	125	0	0	86	109	179	121	1	157	116	118	320	213	240	121	38	62	323	27	25	167	0	51	1	272	221	145	159	0	198	52	151	38	22	1	299	1	308
DDB_G0268498	3	76	103	167	0	6	1	0	0	0	210	42	40	14	0	0	47	34	0	115	0	164	12	5	9	0	179	111	4	64	82	95	0	398	0	394	15	6	93	351	7	103	66	107	11	0	204	0	267
DDB_G0268500	4	4	0	5	4	0	1	0	6	0	0	6	1	0	0	0	1	0	0	1	4	8	13	10	0	0	7	18	3	12	1	0	0	1	0	0	10	5	1	0	1	0	2	3	9	0	5	0	0
DDB_G0268502	0	0	0	0	3	0	0	0	0	0	0	11	0	0	0	0	0	0	0	0	0	0	0	1	0	0	9	1	0	0	0	0	0	0	0	0	0	0	0	0	1	0	0	0	0	0	2	0	3
DDB_G0268504	0	11	96	0	0	85	8	1	218	14	26	3	16	0	0	51	11	0	0	35	13	3	1	0	76	0	65	0	0	80	102	4	216	136	0	0	81	0	11	104	76	2	15	0	0	1	7	0	1
DDB_G0268506	15	2	2	52	4	0	0	0	0	0	0	1	2	17	0	1	0	0	0	8	1	0	6	0	0	0	0	78	21	0	1	0	0	1	0	0	1	1	9	65	5	0	23	7	4	0	11	0	0
DDB_G0268508	1	2	0	0	1	1	0	0	0	0	0	0	0	0	1	0	23	1	0	0	1	2	0	0	0	0	0	2	7	0	0	1	0	1	0	1	0	0	0	0	1	1	0	0	0	0	3	0	0
DDB_G0268510	0	0	0	0	0	0	0	0	3	0	0	14	0	0	0	0	0	0	0	0	0	0	0	0	0	0	0	0	0	0	0	0	0	0	0	0	0	0	0	0	0	0	0	0	0	0	0	0	0
DDB_G0268512	0	0	0	0	5	0	0	0	0	2	0	3	0	0	0	0	0	20	0	0	0	12	0	0	0	0	3	0	0	0	0	0	0	0	0	0	0	0	4	10	0	0	0	0	0	0	0	0	0
DDB_G0268516	0	0	3	12	3	1	55	0	0	0	0	74	0	8	0	0	0	7	0	7	0	27	0	21	0	0	1	0	4	0	59	34	9	0	0	2	1	0	2	0	0	0	0	14	0	1	2	0	0
DDB_G0268518	38	24	27	11	4	5	0	2	82	0	16	13	45	3	88	76	0	71	0	29	38	21	0	22	48	55	27	33	107	83	87	1	8	79	0	2	71	22	71	1	24	93	11	30	23	0	16	0	47
DDB_G0268520	0	0	0	2	0	0	0	0	0	1	0	17	1	0	0	0	0	13	0	24	0	5	0	10	0	0	0	8	0	4	0	5	0	2	0	2	0	0	24	4	0	0	7	0	6	0	0	0	0
DDB_G0268522	3	1	0	3	0	0	1	0	2	0	0	0	2	0	0	0	0	0	0	0	0	1	0	0	0	0	2	0	0	0	5	0	0	0	0	0	3	0	0	2	0	0	0	0	0	0	0	0	2
DDB_G0268524	1	1	0	1	3	5	0	0	0	0	0	0	0	1	1	1	19	0	0	0	0	5	0	0	0	0	1	5	5	3	0	1	0	4	0	2	0	0	0	0	0	2	2	0	1	0	1	0	1
DDB_G0268526	2	26	0	24	1	0	78	0	7	0	0	15	1	44	0	0	96	21	0	17	0	0	0	0	5	0	39	3	5	0	0	28	0	7	0	53	0	0	9	0	13	0	4	0	0	0	36	0	0
DDB_G0268528	7	3	8	7	24	3	5	0	4	2	8	4	3	3	7	2	3	2	0	11	3	32	42	32	7	3	8	3	8	2	67	2	2	7	1	2	1	11	3	0	11	5	7	17	6	107	3	0	15
DDB_G0268534	118	144	90	58	119	182	261	1	107	174	116	105	103	160	256	172	237	207	0	166	172	28	158	120	253	292	94	172	186	174	164	123	180	175	0	30	193	58	78	673	210	223	38	102	75	0	134	0	174
DDB_G0268536	0	70	0	0	0	5	0	0	1	0	0	6	0	21	0	0	0	0	0	0	0	11	0	3	0	0	0	1	0	4	0	0	0	7	0	1	3	0	0	104	18	2	0	2	0	0	1	0	3
DDB_G0268538	1874	1086	1665	1264	1154	2035	1832	10	2565	2719	1796	1259	582	2170	2106	1876	1765	1558	6	521	1566	1906	589	1179	733	913	797	963	1480	1527	1174	1532	295	1647	8	2236	1038	1098	908	2414	1005	1236	743	666	707	4	606	3	781
DDB_G0268540	0	0	0	0	1	0	0	0	0	0	0	0	0	0	0	0	0	0	0	0	0	0	0	0	6	0	0	0	0	0	0	0	0	0	0	0	0	0	0	0	0	4	0	0	0	0	0	0	0
DDB_G0268542	0	0	0	1	0	0	0	0	0	0	0	0	0	0	14	0	0	0	0	0	1	0	0	0	0	0	0	0	0	1	0	0	0	1	0	0	0	1	0	0	0	9	0	0	0	0	0	0	0
DDB_G0268544	0	0	0	0	0	0	0	0	0	0	0	0	0	0	0	0	0	0	0	0	1	0	0	0	0	0	0	0	0	1	0	0	0	0	0	0	0	0	0	0	0	0	0	0	0	0	0	0	0
DDB_G0268546	120	256	71	108	64	39	1	1	111	143	13	49	68	0	170	90	127	66	1	50	159	200	21	45	158	165	65	29	71	314	37	35	105	26	0	49	0	108	60	0	47	168	193	50	29	0	15	0	14
DDB_G0268548	9	20	21	77	157	8	5	1	29	342	13	118	0	30	30	40	32	197	1	1	22	62	36	18	60	0	2	96	29	34	11	61	1	147	0	6	15	33	4	70	13	0	73	51	46	0	1	0	1
DDB_G0268550	1	0	0	0	0	0	0	0	0	0	0	0	0	0	0	0	0	0	0	0	0	0	0	0	0	0	0	0	0	0	0	0	0	0	0	0	0	0	0	0	0	0	0	0	0	0	0	0	0
DDB_G0268552	0	1	0	1	7	0	0	0	2	0	0	4	0	0	0	0	0	0	0	2	4	5	0	0	0	0	1	22	2	0	0	3	0	0	0	0	0	0	2	0	0	0	0	0	0	0	0	0	0
DDB_G0268554	0	0	1	3	1	0	0	0	0	6	0	12	0	0	0	0	1	7	0	6	0	7	0	0	0	20	2	5	0	1	0	0	0	5	0	12	1	0	2	0	0	8	0	0	0	0	0	0	0
DDB_G0268556	23	50	55	55	0	70	113	0	71	53	35	89	0	72	157	86	239	0	0	1	245	0	161	0	13	0	306	286	19	309	129	0	0	226	0	0	78	11	247	266	168	47	114	156	30	0	0	0	0
DDB_G0268558	151	239	181	195	34	356	371	4	622	560	77	149	185	34	161	102	593	273	0	262	507	186	258	518	0	396	288	362	293	274	200	333	486	300	1	447	369	381	195	2	83	176	152	72	133	1	134	0	262
DDB_G0268560	2	20	1	5	6	10	0	0	0	3	0	2	5	0	0	0	4	1	0	4	9	23	3	0	0	0	0	27	37	0	0	18	0	0	0	12	0	0	19	0	0	0	12	1	0	0	0	0	0
DDB_G0268562	0	0	0	0	0	0	0	0	0	0	0	0	0	0	0	0	7	0	0	0	0	0	0	0	0	0	0	0	0	0	0	0	0	0	0	0	0	0	0	0	0	0	0	0	0	0	0	0	0
DDB_G0268564	18	96	67	27	9	62	18	0	2	23	40	57	112	1	45	0	145	0	1	19	92	13	0	1	19	22	50	109	45	46	0	14	58	139	1	0	0	1	99	236	103	0	16	27	23	0	0	0	11
DDB_G0268566	14	26	39	42	85	13	2	0	4	35	0	88	0	41	9	0	100	274	1	104	6	53	15	0	162	0	23	102	80	2	0	22	0	8	0	51	0	18	75	19	13	3	9	22	7	0	1	0	0
DDB_G0268568	4	0	9	3	0	0	0	0	0	0	0	0	0	0	0	0	0	0	0	0	39	0	0	0	0	0	0	0	0	0	0	0	0	1	0	0	0	0	0	0	14	11	23	36	5	0	0	0	0
DDB_G0268570	7	1	5	0	0	0	0	0	0	14	0	0	0	0	0	0	2	1	0	0	0	0	0	2	0	0	7	0	2	21	0	0	0	8	0	0	0	0	0	0	0	0	0	3	0	0	0	0	0
DDB_G0268572	0	0	0	0	0	0	0	0	0	0	0	0	0	0	0	0	0	0	0	0	0	0	0	0	0	0	0	0	0	0	0	0	0	0	0	0	0	0	0	0	0	0	0	0	0	0	0	0	0
DDB_G0268574	391	269	692	555	715	364	493	1	386	882	1458	813	192	47	148	51	695	430	2	523	698	711	580	627	541	313	153	1007	1053	1093	285	1204	183	472	7	1277	510	806	526	1496	218	360	582	399	56	4	229	1	417
DDB_G0268576	11	0	0	0	4	0	0	0	0	0	0	10	14	2	0	2	4	0	0	0	0	1	0	0	25	1	4	4	3	8	1	1	0	4	0	0	1	5	0	0	7	7	0	2	11	0	0	0	5
DDB_G0268578	104	175	465	149	370	0	509	1	354	6	328	201	1	536	502	18	336	343	2	118	4	106	348	177	162	409	123	462	345	15	0	114	0	284	1	12	63	292	413	1385	162	225	79	94	37	2	0	0	183
DDB_G0268580	41	48	36	47	24	38	36	2	14	48	35	43	44	13	37	12	17	27	0	52	49	41	48	27	4	84	121	41	83	18	16	8	33	51	2	42	2	7	27	28	13	82	105	60	26	337	4	0	28
DDB_G0268582	0	5	3	4	11	8	8	0	6	16	5	12	10	3	2	0	4	6	0	4	15	6	4	7	0	3	1	8	13	3	12	3	3	1	0	8	12	0	4	0	5	4	7	7	7	0	1	0	1
DDB_G0268584	24	18	13	10	0	0	7	0	1	0	0	0	0	0	26	0	0	1	0	0	14	0	0	0	0	1	0	0	0	15	0	0	0	7	0	0	0	0	0	0	3	10	13	9	0	0	0	0	0
DDB_G0268586	84	30	82	20	24	38	38	2	94	73	80	12	67	99	29	259	188	31	1	34	122	72	58	76	229	0	19	158	173	118	1	101	50	78	0	155	97	115	99	100	38	89	28	35	30	1	35	0	42
DDB_G0268588	0	0	0	0	0	0	0	0	0	0	0	0	0	0	0	0	0	1	0	0	0	0	0	0	0	0	1	1	0	0	0	1	0	0	0	0	0	0	2	0	0	4	0	0	0	0	0	0	0
DDB_G0268590	7	0	29	0	0	0	0	0	0	0	0	0	0	0	0	0	0	8	0	0	0	12	0	0	0	0	7	0	0	2	0	0	0	0	0	15	0	0	0	75	0	0	0	0	0	0	0	0	0
DDB_G0268592	10	144	9	18	60	0	0	2	0	73	46	237	39	37	1	46	97	125	0	329	0	69	7	46	0	291	36	3	64	549	29	294	0	21	2	0	28	126	543	159	184	164	2	9	176	0	12	0	0
DDB_G0268594	0	0	0	0	0	0	0	0	0	0	0	0	0	0	0	0	3	0	0	0	0	0	0	0	0	0	0	0	0	0	0	0	0	0	0	0	0	0	0	0	0	0	0	0	0	0	0	0	0
DDB_G0268596	0	1	0	0	0	0	0	0	0	0	0	0	0	0	0	0	0	0	0	0	0	0	0	0	0	0	0	0	0	0	0	0	0	0	0	0	0	0	0	0	1	0	0	0	0	0	0	0	0
DDB_G0268598	0	0	0	0	0	0	0	0	0	0	0	0	0	0	0	0	0	0	0	0	0	1	0	0	0	0	0	0	3	0	0	0	0	0	0	0	0	0	0	0	0	0	0	0	0	0	0	0	0
DDB_G0268600	0	0	0	0	66	0	0	0	65	0	401	0	0	0	1	0	64	90	0	0	0	12	791	19	0	0	0	20	59	11	0	5	0	6	0	38	0	0	49	210	0	0	0	0	0	0	0	0	0
DDB_G0268602	0	0	5	0	1	0	5	0	0	8	0	0	0	0	0	0	5	0	0	0	1	0	2	0	0	0	0	0	3	4	0	0	0	0	0	0	0	0	1	0	1	0	0	0	0	0	1	0	0
DDB_G0268604	0	0	0	0	0	0	0	0	0	0	0	0	0	0	1	0	0	0	0	0	0	0	0	0	0	0	0	0	0	0	0	0	0	0	0	0	0	0	0	0	0	0	0	0	0	0	0	0	0
DDB_G0268606	4	0	3	5	9	0	0	0	6	0	0	4	2	0	1	0	2	0	1	3	8	1	0	0	7	1	0	0	0	2	0	1	0	4	0	1	2	0	0	2	0	0	1	0	0	0	0	0	1
DDB_G0268608	0	1	0	0	1	3	0	0	0	0	0	0	0	0	1	0	4	0	0	0	1	7	0	0	0	0	0	3	11	0	0	0	0	1	0	2	0	0	0	0	4	0	1	0	0	0	0	0	0
DDB_G0268610	0	2	0	0	1	0	0	0	0	0	0	0	0	0	0	0	0	0	0	0	0	4	0	0	0	0	0	1	9	2	0	0	0	0	0	4	0	0	0	0	1	0	0	0	0	0	0	0	0
DDB_G0268612	0	0	0	0	0	0	0	0	0	0	0	0	0	0	0	0	0	0	0	0	0	0	0	0	0	0	0	0	0	0	0	0	0	0	0	0	0	0	0	0	0	0	0	0	0	0	0	0	0
DDB_G0268614	187	189	80	158	8	5	388	1	115	218	1	323	33	46	30	2	135	64	0	130	1	28	0	3	0	3	78	50	96	49	90	50	35	83	2	107	124	166	288	79	3	90	118	223	52	0	79	0	12
DDB_G0268616	0	1	0	34	16	0	76	1	4	0	2	186	1	4	0	0	40	62	0	51	91	41	0	1	52	0	13	48	3	120	5	0	0	39	0	10	9	64	166	0	1	0	0	1	0	0	2	0	16
DDB_G0268618	46	117	100	38	53	123	30	0	0	255	48	48	36	95	32	1	1	0	0	3	0	89	0	0	0	201	118	34	12	0	62	57	198	52	0	83	59	6	45	38	61	46	2	59	89	0	27	0	15
DDB_G0268620	273	72	6	41	116	182	9	1	14	86	56	78	11	634	353	127	551	129	1	78	299	73	35	364	0	159	140	596	448	239	4	89	91	12	1	38	23	2	74	73	1	25	94	6	1	0	181	0	8
DDB_G0268622	10	1	0	3	2	2	4	0	1	1	1	14	1	0	8	0	1	0	1	0	0	1	1	33	4	2	1	5	1	21	1	92	36	6	0	87	3	0	0	1	18	1	0	19	1	0	3	0	36
DDB_G0268624	3	15	21	14	66	0	7	0	28	43	25	21	26	18	25	34	16	46	0	27	25	34	11	26	21	13	27	63	33	3	8	42	12	41	0	38	28	31	25	24	8	24	13	13	15	0	13	0	11
DDB_G0268626	1	4	29	1	36	0	0	0	1	1	0	43	0	0	0	0	1	0	1	1	10	0	0	0	0	1	0	4	5	0	0	65	0	21	1	21	0	1	0	0	0	2	5	8	0	1	0	0	0
DDB_G0268628	92	48	41	51	41	26	0	0	113	243	57	10	8	69	82	21	22	24	0	18	14	31	0	33	142	21	56	69	12	121	93	2	179	239	0	0	121	109	8	28	113	47	30	53	16	0	4	0	0
DDB_G0268630	934	497	469	707	274	1342	1434	3	1115	705	558	751	613	421	902	1229	487	255	3	596	406	368	1059	1083	587	563	1009	811	573	601	1121	388	866	876	4	507	1138	723	259	1196	607	618	243	356	480	2	644	1	557
DDB_G0268632	2726	4725	3273	2059	6776	3250	4694	51	3148	2004	3923	5053	3271	3951	2676	2220	2782	3046	34	3402	2602	4281	2378	5235	3606	5808	1821	5296	3903	2472	2030	3702	4737	4400	94	3190	2751	2264	1935	1737	2010	1393	1098	1283	759	44	1381	13	3128
DDB_G0268634	2	1	5	5	1	0	0	0	3	1	0	5	0	1	4	1	1	1	0	6	9	5	0	7	1	0	3	2	2	1	2	5	11	10	0	4	2	1	1	6	8	8	1	1	0	0	7	0	1
DDB_G0268636	0	1	0	34	30	0	59	0	0	34	2	56	0	0	43	0	15	0	0	3	7	18	0	0	0	0	0	0	0	0	0	21	0	0	0	0	0	0	22	1	0	1	7	0	0	1	0	0	0
DDB_G0268638	279	360	272	412	387	437	395	0	191	179	218	640	26	232	370	33	188	254	0	213	411	228	58	420	50	64	156	558	206	159	62	329	312	526	0	114	397	48	260	53	254	132	75	103	158	0	70	1	618
DDB_G0268640	0	0	78	3	0	0	0	0	0	0	0	0	0	0	0	0	0	0	0	0	0	0	0	0	0	0	66	0	0	0	0	0	0	0	0	0	0	0	0	0	0	0	0	0	0	0	0	0	0
DDB_G0268642	120	1	12	41	93	0	186	1	7	5	0	137	0	28	2	38	71	214	0	41	2	72	0	220	0	0	0	43	211	9	0	141	0	19	0	305	0	4	73	0	0	108	0	17	0	0	18	0	27
DDB_G0268644	67	52	0	0	0	62	0	0	0	0	0	0	0	0	0	0	140	0	0	0	0	0	0	0	26	19	0	0	53	83	0	0	0	37	0	0	0	0	0	0	9	0	46	0	38	0	0	0	0
DDB_G0268646	261	248	152	233	176	328	409	1	590	240	270	197	506	636	387	494	324	215	0	277	270	304	218	241	603	922	181	227	248	253	175	334	216	185	0	255	584	226	113	513	249	175	154	150	216	2	198	2	514
DDB_G0268650	47	146	33	1	1	1	0	1	12	43	1	7	48	44	12	18	8	23	0	5	0	4	0	0	26	36	121	1	0	37	0	0	21	79	0	2	4	0	18	8	32	5	0	35	0	0	11	0	1
DDB_G0268652	17	21	33	35	2	36	46	1	25	79	3	25	60	48	64	0	38	62	0	18	46	24	38	66	0	97	14	7	11	8	83	0	39	37	0	55	13	11	29	0	46	54	15	62	23	0	43	0	6
DDB_G0268656	0	0	0	0	0	0	0	0	0	0	0	0	0	0	0	0	0	0	0	0	0	0	0	0	0	0	0	0	0	0	0	0	0	0	0	0	0	0	0	0	0	0	0	0	0	0	0	0	0
DDB_G0268660	3	0	0	8	1	0	1	0	0	0	0	0	0	10	0	0	0	0	0	0	0	0	0	1	0	1	0	0	0	0	0	1	0	0	0	19	0	0	0	0	15	0	0	0	0	0	0	0	0
DDB_G0268662	0	4	0	5	0	13	0	0	0	0	0	33	13	0	0	0	7	45	0	29	0	7	0	20	0	0	17	0	0	6	0	0	16	115	0	0	23	0	14	3	24	0	0	0	13	0	0	0	0
DDB_G0268664	6495	3569	2584	6258	3829	4964	6439	43	6847	4288	5780	5318	7082	5662	4567	6640	4841	2593	35	4432	2797	3867	3691	8624	4424	7860	3213	5065	4453	5490	3817	4316	3366	5172	32	4434	4240	4278	2376	6062	4802	3338	1637	1250	2716	17	2962	13	5918
DDB_G0268666	0	14	10	0	0	0	6	0	17	0	0	11	35	4	0	62	0	20	1	3	11	10	7	59	0	0	7	5	7	0	1	1	34	0	1	45	33	27	0	0	9	4	8	7	0	0	3	1	6
DDB_G0268668	0	9	6	6	15	1	2	0	0	0	8	15	10	1	5	6	0	11	0	0	8	6	0	1	0	0	6	10	11	8	2	21	17	0	0	25	12	2	20	27	2	0	8	11	0	0	3	0	4
DDB_G0268670	0	0	0	0	0	0	0	0	0	0	0	0	0	0	0	0	0	0	0	0	0	0	0	0	0	0	0	0	0	0	0	0	0	0	0	0	0	0	0	0	0	0	0	0	0	0	0	0	0
DDB_G0268672	0	0	0	2	0	0	0	0	0	0	0	0	0	0	0	0	2	0	0	0	2	0	0	0	0	0	1	0	0	2	0	0	0	1	0	0	0	0	0	0	0	0	2	0	0	0	0	0	0
DDB_G0268674	0	0	0	0	0	0	0	0	0	0	0	0	0	0	0	0	0	0	0	0	0	0	0	0	0	0	0	0	0	2	0	0	0	0	0	0	0	0	0	0	1	1	2	0	0	0	0	0	0
DDB_G0268676	0	0	1	0	0	0	0	0	0	0	0	0	0	0	3	0	0	0	0	0	1	0	0	0	0	0	0	0	0	0	0	0	0	0	0	0	1	0	0	0	0	1	1	1	0	0	0	0	0
DDB_G0268678	1	0	0	0	112	1	0	0	0	0	70	34	0	0	0	0	0	12	0	24	21	33	0	48	1	0	0	47	4	22	0	0	18	4	0	0	0	57	2	0	70	49	24	0	0	0	0	0	7
DDB_G0268680	0	0	1	0	0	62	0	0	3	31	0	64	0	0	0	5	0	0	0	0	0	4	0	0	0	0	4	0	14	42	0	0	0	39	0	0	0	7	0	31	0	0	0	0	0	0	0	0	0
DDB_G0268684	2	17	2	8	3	9	1	0	11	4	15	24	3	50	21	6	1	2	0	13	9	29	2	6	63	0	19	27	28	92	0	33	0	8	0	37	17	0	11	0	1	4	15	7	0	0	8	0	28
DDB_G0268686	44	0	0	0	0	0	0	0	17	0	0	0	0	0	16	37	0	0	0	0	0	0	0	0	0	0	0	1	0	0	0	0	0	1	0	0	0	0	1	3	0	0	0	22	2	0	0	0	2
DDB_G0268688	0	0	0	0	0	0	0	0	0	0	0	0	0	0	0	0	0	0	0	0	0	0	2	0	0	0	0	0	0	1	0	0	0	0	0	0	0	0	0	0	0	0	0	0	1	0	0	0	0
DDB_G0268690	0	0	0	0	0	0	0	0	0	0	0	0	0	0	0	0	0	0	0	0	0	0	1	0	0	0	0	0	0	0	0	0	0	0	0	0	0	0	0	0	0	0	0	0	0	0	0	0	0
DDB_G0268692	0	0	0	0	0	0	0	0	0	0	0	0	0	0	0	0	0	0	0	0	0	0	0	0	0	0	0	0	0	0	0	0	0	0	0	0	0	0	0	0	0	0	0	0	0	0	0	0	0
DDB_G0268694	0	0	0	0	0	0	0	0	0	0	0	0	0	0	0	0	0	0	0	0	0	0	0	0	0	0	0	0	0	0	0	0	0	0	0	0	0	0	0	0	0	0	0	0	0	0	0	0	0
DDB_G0268696	136	185	159	63	112	208	75	0	261	248	31	165	393	128	0	845	106	719	1	260	295	217	99	235	52	356	141	460	144	124	300	304	72	105	1	174	403	154	65	0	28	170	0	108	68	3	61	1	78
DDB_G0268698	228	83	33	131	275	95	8	0	44	67	23	114	150	17	78	52	137	199	1	74	52	126	74	120	88	0	125	269	105	102	12	133	33	298	0	46	28	14	159	53	79	24	23	51	15	0	38	0	39
DDB_G0268702	162	24	547	135	250	485	18	1	228	142	615	333	178	24	877	71	650	311	4	126	337	434	387	478	1103	430	366	289	237	702	257	476	649	637	2	435	439	235	229	275	155	100	165	263	157	1	228	1	52
DDB_G0268704	22	0	9	20	48	1	43	0	10	9	1	32	53	0	104	0	0	23	0	27	0	24	0	0	0	0	1	97	44	0	35	30	9	3	0	152	26	40	12	0	39	3	0	8	15	0	0	0	0
DDB_G0268706	2	3	2	23	4	4	23	1	0	0	5	81	0	1	137	6	0	39	0	2	1	48	0	5	0	0	9	16	73	29	0	30	3	351	1	25	34	0	32	0	33	2	0	12	1	0	0	0	7
DDB_G0268708	65	64	93	33	82	136	257	1	249	264	178	82	158	198	405	181	190	140	1	166	324	264	206	465	321	0	173	257	121	173	340	140	194	520	1	108	250	252	54	278	145	135	30	33	95	0	119	1	7
DDB_G0268710	3	1	0	1	0	1	0	0	0	0	13	4	0	0	0	0	2	0	0	7	0	11	0	0	0	0	1	1	9	0	0	17	0	7	0	1	0	0	0	0	1	1	0	0	73	0	0	0	0
DDB_G0268712	2	14	11	0	0	0	1	0	0	0	0	0	1	4	1	0	1	0	0	0	9	0	0	1	0	0	0	2	0	0	0	0	0	4	0	0	0	0	0	0	3	2	4	7	3	0	0	0	0
DDB_G0268714	2	14	6	18	39	3	2	0	0	0	1	32	0	5	4	31	1	24	0	19	44	68	0	0	16	0	3	58	41	14	23	47	47	12	0	16	43	56	24	6	4	7	9	10	8	0	27	0	0
DDB_G0268716	0	5	0	0	0	1	1	0	0	1	0	1	0	0	0	0	0	0	0	0	0	1	0	0	0	4	1	0	0	2	0	1	2	0	0	0	4	1	2	0	1	0	4	1	1	0	0	0	1
DDB_G0268718	0	69	0	61	1	0	0	0	1	1	66	0	0	0	3	1	0	2	0	92	0	0	1	0	2	0	7	60	3	111	0	0	147	2	0	14	2	7	2	15	7	2	2	44	14	0	0	0	2
DDB_G0268720	0	7	17	13	17	4	0	0	22	2	32	6	48	0	15	10	26	0	0	6	0	10	20	0	1	16	15	0	17	2	1	0	16	5	0	15	12	30	4	38	0	10	0	15	0	0	6	0	19
DDB_G0268724	0	0	0	0	0	0	0	0	0	0	0	0	0	0	0	0	0	0	0	0	0	0	0	0	0	0	0	0	1	0	0	0	0	1	0	0	0	0	0	0	0	0	0	0	0	0	0	0	0
DDB_G0268726	0	0	0	0	0	0	0	0	0	0	0	0	0	0	0	0	0	0	0	0	0	0	0	0	0	0	0	0	0	0	0	0	0	0	0	0	0	0	0	0	0	0	0	0	0	0	0	0	0
DDB_G0268730	0	0	0	0	0	0	0	0	0	0	0	0	0	0	0	0	0	0	0	0	0	0	0	0	0	0	0	0	0	0	0	0	0	0	0	0	0	0	0	0	0	0	0	0	0	0	0	0	0
DDB_G0268732	0	0	0	0	0	0	0	0	0	0	0	0	0	0	0	0	0	0	0	0	0	0	0	0	0	0	0	0	0	0	0	0	0	0	0	0	0	0	0	0	0	0	0	0	0	0	0	0	0
DDB_G0268734	0	0	0	0	0	0	0	0	0	0	0	0	0	0	0	0	5	0	0	0	0	0	0	0	0	0	0	0	0	0	0	0	0	0	0	0	0	0	0	0	0	0	2	0	0	0	0	0	0
DDB_G0268738	0	3	0	0	0	9	0	0	12	0	0	0	0	0	0	1	0	3	0	0	0	0	16	0	0	0	0	0	13	0	0	0	0	5	0	0	0	0	2	0	7	0	0	0	0	0	0	0	0
DDB_G0268740	0	0	0	0	0	0	0	0	0	0	0	0	0	0	0	0	0	0	0	0	0	1	0	0	0	0	0	0	0	25	0	0	0	0	0	0	0	0	0	0	0	0	0	11	0	0	0	0	0
DDB_G0268742	11	0	0	13	0	0	7	1	1	36	21	16	50	0	24	0	13	1	0	13	0	0	0	4	0	2	56	12	10	30	10	0	0	1	0	13	3	31	0	102	5	9	0	1	0	0	6	0	16
DDB_G0268744	2	1	2	106	16	4	2	0	0	5	4	7	0	0	3	2	3	2	0	2	3	11	3	1	4	2	5	8	4	4	4	4	3	4	0	11	0	3	4	0	1	0	0	0	4	0	6	0	5
DDB_G0268746	16	65	57	0	33	115	52	2	0	5	61	53	0	89	28	0	13	37	0	22	120	60	0	0	0	0	4	2	8	18	22	34	29	1	0	29	27	45	22	1	0	27	34	27	1	0	2	0	13
DDB_G0268748	0	0	0	0	0	0	0	0	0	0	0	0	0	0	0	0	0	0	0	0	5	0	0	0	0	0	0	0	0	6	0	0	0	0	0	0	0	0	0	0	0	0	0	0	0	0	0	0	0
DDB_G0268750	0	0	0	0	0	0	0	0	0	0	0	0	0	0	0	0	0	0	0	0	0	0	0	0	0	0	0	0	0	0	0	0	0	0	0	0	0	0	0	0	0	0	0	0	0	0	0	0	0
DDB_G0268752	0	0	0	0	0	0	0	0	0	0	0	0	0	0	0	0	0	0	0	0	0	0	0	0	0	0	0	0	0	0	0	0	0	0	0	0	0	0	0	0	0	0	0	0	0	0	0	0	0
DDB_G0268754	0	4	0	6	0	0	35	0	0	0	0	3	0	0	0	0	0	0	0	35	4	27	215	0	0	0	0	0	0	0	0	0	14	1	0	9	0	0	0	128	1	0	0	5	30	0	0	0	0
DDB_G0268756	0	0	5	0	0	6	0	0	0	0	0	0	0	0	0	0	0	0	0	0	0	0	0	0	0	0	6	0	0	0	0	4	0	4	0	0	0	0	0	0	0	0	0	0	0	0	1	0	0
DDB_G0268758	576	912	481	514	390	586	1151	1	854	875	416	701	221	1020	572	492	813	950	9	509	665	760	497	645	691	931	580	619	743	608	984	460	572	1279	6	251	617	830	452	694	892	594	282	503	310	3	592	1	550
DDB_G0268760	8	10	6	6	2	6	10	0	10	30	2	9	6	26	20	0	8	20	0	9	15	16	24	8	0	31	7	13	10	0	5	10	6	9	0	8	0	26	7	26	21	18	4	0	37	0	16	0	32
DDB_G0268762	431	551	457	497	431	601	1361	5	780	412	440	310	272	446	1175	318	489	484	5	412	312	217	820	444	454	903	394	345	193	854	176	15	222	672	6	126	292	723	392	2187	735	378	617	533	319	7	732	3	250
DDB_G0268764	134	46	31	140	48	2	400	6	70	58	23	160	0	9	152	10	477	198	2	53	11	157	24	49	3	4	54	94	15	158	20	11	78	115	1	165	262	9	185	246	114	89	204	49	9	1	10	0	1
DDB_G0268772	20	0	1	8	16	0	0	0	12	24	26	29	0	0	0	0	2	0	0	0	75	10	0	30	31	67	5	50	0	5	9	24	0	13	0	65	6	0	0	0	15	25	21	22	0	0	0	0	7
DDB_G0268774	0	2	0	1	0	0	0	0	0	0	0	0	0	0	0	0	0	2	0	0	1	1	0	0	0	2	0	0	0	0	0	0	0	0	0	0	0	2	0	0	0	0	0	0	0	0	0	0	0
DDB_G0268776	0	54	10	31	1	161	3	0	0	0	0	28	0	0	0	0	29	0	0	62	0	10	119	315	0	1	7	25	42	105	271	62	0	53	0	0	162	11	1	0	0	0	84	109	44	0	0	0	53
DDB_G0268778	82	0	5	7	47	0	0	1	15	1	7	62	0	19	2	0	79	0	0	53	33	36	2	1	28	1	7	22	45	7	0	24	10	5	1	60	3	0	84	0	65	1	0	0	0	0	0	1	0
DDB_G0268780	0	0	0	0	0	0	0	0	0	0	0	0	0	0	0	0	0	3	0	0	0	0	0	0	0	0	0	4	0	0	0	1	2	0	0	0	0	0	0	0	0	0	0	0	0	0	1	0	0
DDB_G0268782	6	4	0	0	1	0	0	0	0	0	12	1	0	0	0	0	0	0	0	0	0	4	0	0	0	0	19	0	26	0	0	0	19	15	0	12	0	0	0	0	1	0	12	3	0	0	0	0	0
DDB_G0268784	5	4	0	1	1	0	0	0	1	0	0	1	0	0	0	0	0	0	0	2	1	0	0	0	0	0	0	0	0	0	0	0	0	33	0	0	1	0	0	7	0	0	0	0	0	0	0	0	0
DDB_G0268786	11	2	0	15	10	0	0	0	38	54	61	7	55	0	101	1	0	3	0	14	55	21	0	8	73	0	7	39	4	0	5	12	45	0	0	11	0	51	0	0	2	0	0	33	2	1	1	0	8
DDB_G0268788	0	0	0	2	1	1	0	0	0	5	0	0	0	0	0	0	0	0	0	2	10	0	13	0	18	1	3	0	0	1	14	0	10	12	0	0	4	1	2	0	8	0	0	0	0	0	0	0	0
DDB_G0268790	902	1976	2011	2688	5415	5267	1676	44	4404	5518	4865	9216	2770	5165	3050	6659	6357	10489	13	5520	4799	11519	2735	7864	3754	4063	3709	6728	9172	1785	4670	10943	4096	2542	18	12068	2829	2737	3725	2185	1198	1436	713	766	365	21	2394	16	6631
DDB_G0268792	409	128	108	138	198	58	384	2	95	135	483	309	314	80	369	27	233	325	4	252	273	172	262	252	215	52	143	307	276	67	173	70	110	509	2	155	189	262	312	152	321	12	63	82	165	1	275	0	225
DDB_G0268794	40	8	72	42	16	17	47	1	168	38	85	36	241	152	12	43	78	11	0	29	113	24	23	60	187	7	35	40	45	98	111	16	121	155	0	12	192	74	93	167	154	163	5	61	5	1	47	0	252
DDB_G0268796	7	27	11	4	4	6	9	0	49	32	39	19	33	37	35	0	23	0	0	9	16	0	37	0	37	48	16	24	4	14	43	20	18	4	0	16	9	18	24	34	10	32	15	26	24	0	28	0	37
DDB_G0268798	0	0	1	0	0	0	0	0	0	2	0	0	0	0	0	0	0	0	0	0	0	0	0	0	1	0	0	0	0	0	0	0	0	0	0	0	2	1	0	0	0	0	0	0	0	0	0	0	0
DDB_G0268800	0	0	0	0	1	0	0	0	0	0	0	0	0	1	0	0	0	0	0	0	2	0	0	0	0	0	0	0	0	0	0	0	0	0	0	0	0	0	0	0	0	0	0	0	0	0	0	0	0
DDB_G0268802	0	0	0	0	0	3	0	0	8	0	0	0	0	0	0	0	0	0	0	0	0	0	2	1	0	0	8	0	0	0	30	0	39	0	0	0	0	5	0	0	0	0	0	0	0	0	0	0	0
DDB_G0268806	0	0	0	0	1	0	1	0	0	33	0	0	0	0	0	0	0	0	0	0	31	0	0	1	0	0	0	0	0	9	0	0	1	0	0	0	0	0	0	1	0	1	32	0	0	0	31	0	2
DDB_G0268808	0	0	0	1	0	0	7	0	0	0	0	1	0	0	12	0	16	0	0	6	2	0	0	0	0	0	0	6	0	2	0	0	0	10	0	0	0	0	0	0	12	0	6	1	4	0	0	0	0
DDB_G0268810	8061	5370	3563	4424	5453	4890	4713	37	2500	3855	1713	3703	2466	5641	7254	1179	4186	4148	26	3164	3054	2031	1527	2682	1742	398	2491	8458	6778	1753	2043	2868	319	8941	34	3620	3328	1137	3587	3210	4542	2237	2076	3084	1897	69	1316	18	1557
DDB_G0268812	0	0	0	0	0	1	0	0	0	0	0	0	0	0	0	0	0	0	0	0	0	0	0	0	0	0	0	0	0	0	0	0	0	0	0	0	0	0	0	0	0	0	0	0	0	0	0	0	0
DDB_G0268814	2	18	3	14	6	3	19	0	3	4	0	3	0	6	0	58	1	2	0	1	3	0	0	25	0	3	4	0	0	3	0	0	76	0	0	1	0	2	1	0	12	3	20	0	1	0	0	0	0
DDB_G0268816	53	57	23	66	31	9	1	0	45	21	0	56	0	19	94	0	20	19	1	19	10	26	4	6	10	0	28	30	74	22	6	53	5	45	0	18	0	69	15	0	12	17	1	16	6	0	34	0	11
DDB_G0268818	12	16	17	29	17	37	16	0	42	0	33	17	39	6	5	0	6	41	0	14	23	30	9	0	78	0	51	0	0	6	41	22	58	38	0	40	29	20	5	0	4	8	13	42	29	0	36	0	2
DDB_G0268820	22	7	35	10	14	7	24	0	27	24	5	29	36	17	29	38	26	5	0	5	5	13	3	4	26	0	18	39	25	11	1	30	36	21	0	9	4	24	57	34	37	67	10	84	2	0	0	0	0
DDB_G0268822	1	4	1	1	1	3	0	0	2	0	0	0	0	6	0	0	0	0	0	0	0	1	0	0	0	0	20	0	0	1	0	27	0	2	0	13	0	9	0	0	9	0	0	0	7	0	0	0	0
DDB_G0268824	28	29	37	16	36	5	0	0	14	6	20	21	42	171	7	40	62	2	0	62	5	33	24	165	76	0	33	19	17	54	29	1	5	73	1	0	37	6	48	1	53	156	62	54	15	0	72	0	26
DDB_G0268826	0	0	0	0	0	0	0	0	0	0	0	7	0	0	0	0	0	0	0	1	0	2	0	0	0	0	0	0	2	0	44	0	0	0	0	5	0	0	0	0	3	0	2	0	0	0	0	0	0
DDB_G0268828	45	4	4	9	0	31	60	0	168	34	106	41	1	0	82	141	65	20	1	40	28	25	22	0	181	96	7	73	0	21	7	8	3	32	0	34	0	0	83	0	53	18	0	3	7	0	22	0	245
DDB_G0268830	0	3	0	0	0	0	41	0	0	0	0	0	0	0	0	0	0	0	0	3	0	0	0	0	0	0	0	0	0	13	0	0	0	0	0	0	0	0	0	0	0	0	0	0	0	0	0	0	0
DDB_G0268832	0	4	0	0	0	0	17	0	0	0	0	0	0	0	0	0	0	2	0	0	0	0	0	0	0	0	0	0	0	14	0	0	0	0	0	0	0	0	0	0	0	0	0	0	0	0	0	0	0
DDB_G0268834	0	7	0	0	0	0	0	0	0	0	0	0	0	0	6	0	0	0	0	0	0	0	0	0	0	0	0	0	0	0	0	0	0	0	0	0	0	0	0	0	5	0	0	0	0	0	0	0	0
DDB_G0268836	0	0	0	3	0	0	0	0	0	0	0	0	0	0	0	0	0	0	0	0	0	0	0	0	0	0	0	0	0	5	0	0	0	0	0	0	0	0	0	0	0	0	0	0	0	0	0	0	0
DDB_G0268838	0	0	6	7	0	0	0	0	0	0	0	0	0	0	8	0	0	0	0	0	0	0	0	0	0	0	0	0	0	0	0	0	0	0	0	0	0	0	0	0	0	0	0	0	0	0	0	0	0
DDB_G0268840	0	0	0	1	0	0	0	0	0	1	0	0	0	0	0	0	0	0	0	0	0	0	0	0	0	0	0	0	0	0	0	0	0	0	0	0	0	0	0	0	0	0	0	0	0	0	0	0	1
DDB_G0268842	0	0	0	0	0	0	0	0	0	0	0	0	0	0	0	0	0	0	0	0	0	0	0	0	0	0	0	0	0	0	0	0	0	0	0	0	1	0	0	0	0	0	0	0	1	0	0	0	0
DDB_G0268844	21	83	0	31	0	0	0	0	0	0	0	0	0	0	0	0	0	0	0	12	0	0	0	0	0	0	30	3	0	73	0	0	0	0	0	0	0	0	0	0	21	0	54	1	0	0	0	0	0
DDB_G0268846	14	3	11	9	98	56	0	0	0	21	13	41	204	0	0	0	2	0	0	0	0	47	0	198	0	10	5	102	0	0	0	68	1	0	0	82	27	1	33	0	0	0	62	0	0	0	0	0	0
DDB_G0268848	29	0	21	36	103	11	0	0	139	38	29	77	59	0	1	31	0	0	0	4	5	117	176	0	0	54	93	31	33	1	287	0	4	35	0	30	1	80	53	0	62	3	107	0	0	0	11	0	0
DDB_G0268850	4	0	1	9	2	17	0	1	18	3	85	93	1	0	0	0	1	0	1	1	0	115	532	110	0	0	37	9	35	23	299	0	31	54	0	7	0	0	2	0	6	3	0	0	0	0	0	0	0
DDB_G0268852	3	0	32	15	0	41	0	0	1	2	0	25	1	0	0	0	0	0	0	0	0	57	370	0	0	30	15	0	0	19	123	28	1	0	0	9	0	0	0	0	9	7	15	0	4	0	0	0	0
DDB_G0268854	486	123	429	3	82	303	133	3	5	320	90	32	103	24	130	10	3	4	4	51	911	140	29	39	391	4	107	22	3	632	524	137	3	414	4	6	915	242	3	252	159	13	7	76	132	5	6	7	82
DDB_G0268856	0	0	35	0	0	0	0	0	0	0	0	0	0	0	0	0	0	0	0	0	0	0	0	0	0	0	12	0	0	0	0	0	0	38	0	0	0	0	0	0	11	0	0	0	0	0	0	0	0
DDB_G0268858	0	0	19	0	0	0	16	0	0	0	0	8	0	19	0	0	0	0	0	0	0	0	0	0	0	0	2	0	0	35	0	0	0	0	0	0	0	0	0	0	0	0	7	9	43	0	0	0	0
DDB_G0268860	1	34	37	63	83	0	51	0	19	0	72	127	0	2	13	38	248	294	0	222	103	143	10	1	6	0	10	224	31	56	77	175	18	100	1	20	0	39	94	267	91	14	0	0	0	0	6	0	34
DDB_G0268862	180	11	106	35	61	304	0	0	43	9	4	97	0	232	230	199	0	136	0	193	266	15	121	1	0	56	148	342	21	99	98	0	221	130	0	69	307	33	134	241	386	136	8	56	119	0	1	70	0
DDB_G0268864	41	0	15	3	0	0	111	1	53	3	0	2	38	1	15	0	0	3	0	0	19	31	0	0	0	0	8	35	0	0	5	165	1	0	0	1	99	2	6	0	0	0	4	9	25	0	0	1	16
DDB_G0268866	0	0	0	1	0	0	0	0	0	0	0	0	0	1	0	0	0	0	0	0	0	0	0	0	0	0	1	10	0	0	0	3	0	6	0	0	0	0	0	0	0	0	0	0	0	0	0	0	0
DDB_G0268868	900	279	671	326	4719	1172	2036	2	230	75	23	2488	402	24	810	64	25	339	5	592	306	70	1314	23	73	226	269	2033	1530	730	389	56	499	1407	4	75	17	15	764	112	1303	512	59	132	421	3	90	0	506
DDB_G0268870	690	948	1204	514	1168	2445	759	8	891	1098	853	416	2589	743	631	1268	662	241	4	386	1722	285	593	876	2190	1565	767	531	299	598	1184	203	1070	1317	1	230	775	784	445	1285	590	524	185	480	474	3	672	4	1140
DDB_G0268872	361	63	370	338	1121	311	60	2487	75	69	92	528	223	6	8	162	129	653	2	288	1	462	58	74	334	316	96	620	480	207	219	452	195	280	1	605	19	115	617	228	40	136	58	140	85	0	34	1	104
DDB_G0268874	0	0	6	1	45	29	0	0	73	5	0	7	0	47	1	0	0	1	0	4	9	0	182	0	1	0	19	13	0	0	271	7	139	28	0	0	0	103	4	0	18	1	4	17	0	0	0	0	11
DDB_G0268876	0	11	13	16	157	108	0	0	99	118	93	129	0	3	73	283	19	169	0	72	75	68	43	93	5	12	24	132	155	5	0	39	35	4	0	111	268	26	40	0	14	23	24	32	11	0	12	0	0
DDB_G0268878	338	455	288	320	325	633	1925	6	355	713	696	511	402	503	663	374	132	461	1	618	396	28	411	411	455	569	332	725	530	214	373	21	269	462	2	91	593	684	415	747	618	577	355	453	1370	2	813	0	707
DDB_G0268880	0	0	0	0	27	16	0	0	0	0	20	19	0	0	0	0	10	1	0	15	30	11	0	1	92	0	8	14	0	33	16	7	4	0	0	0	43	0	1	0	36	11	0	1	0	0	0	0	23
DDB_G0268882	0	0	0	0	0	2	0	0	0	0	0	0	4	0	5	0	0	0	0	0	4	2	0	0	7	0	1	0	0	1	3	0	6	4	0	0	6	0	1	3	5	0	0	0	6	0	0	0	3
DDB_G0268884	18	1	1	22	117	92	109	0	154	8	50	9	72	25	103	77	49	0	1	44	225	29	45	54	97	0	117	33	15	113	207	120	109	83	0	0	365	12	53	150	34	140	22	11	67	0	49	0	105
DDB_G0268886	176	1	100	75	655	171	68	2	568	79	13	593	314	221	9	22	37	218	3	51	115	1200	137	142	465	4	28	114	16	140	514	1099	755	166	1	213	38	1	257	212	26	224	1	1	52	1	18	1	402
DDB_G0268888	79	57	90	23	180	6	13	0	113	187	27	74	82	0	23	1	5	83	0	1	1	108	15	107	0	0	38	25	36	0	40	12	7	144	1	45	111	42	114	348	15	26	0	42	0	0	17	0	335
DDB_G0268890	12	21	39	37	4	32	64	0	130	127	65	54	33	170	1	356	0	11	0	15	95	25	72	112	234	145	47	34	2	34	117	46	53	33	0	35	238	58	4	316	64	8	25	8	4	0	53	0	112
DDB_G0268892	17	58	50	206	14	169	26	1	875	442	26	117	16	25	130	63	47	13	0	12	46	132	0	142	18	0	99	33	172	123	172	203	0	56	1	1	1	0	447	569	112	55	92	38	17	0	31	0	0
DDB_G0268894	0	0	0	0	0	1	0	0	0	0	0	0	0	0	0	0	0	0	0	0	0	0	0	0	0	13	0	0	0	0	0	0	0	0	0	0	0	0	0	0	0	0	0	0	0	0	0	0	0
DDB_G0268896	0	0	1	0	0	0	0	0	1	0	0	0	0	0	0	0	0	0	0	0	0	0	0	0	0	3	0	0	0	0	0	0	0	0	0	0	0	0	0	0	0	0	0	0	0	0	0	0	0
DDB_G0268898	27	229	28	8	6	168	13	1	23	32	3	32	13	2	171	67	18	36	0	96	3	14	0	8	280	99	159	497	134	2	3	0	6	75	1	0	123	50	68	343	21	61	106	10	16	1	23	0	4
DDB_G0268900	0	0	2	0	0	2	0	0	0	1	1	0	0	0	0	0	0	1	0	0	0	0	0	0	0	0	2	1	0	0	1	0	0	0	0	0	0	0	0	0	0	0	2	0	5	0	2	0	2
DDB_G0268902	13	0	1	0	0	2	0	0	0	3	4	2	0	0	5	1	3	3	0	0	1	6	3	1	0	0	2	1	0	5	1	2	0	2	0	0	2	0	5	1	2	1	1	2	3	1	0	0	1
DDB_G0268904	0	0	3	0	3	0	0	0	0	0	2	1	0	2	0	0	0	0	0	0	0	4	2	0	0	2	1	6	2	0	0	0	0	2	0	1	0	0	0	0	1	0	0	0	0	0	0	0	0
DDB_G0268906	0	2	9	1	1	16	0	0	0	1	0	0	0	0	0	0	5	0	0	0	0	0	0	0	0	0	0	2	0	0	0	0	0	9	0	0	0	0	0	0	1	1	6	4	0	0	0	0	0
DDB_G0268908	0	0	1	0	6	0	0	0	0	0	0	0	0	0	0	0	0	0	0	1	20	0	0	0	0	0	0	0	5	0	0	0	0	3	0	0	0	0	0	0	8	0	0	0	0	0	0	0	0
DDB_G0268910	0	0	0	0	0	0	0	0	0	0	0	1	0	0	0	0	0	0	0	0	0	0	0	0	0	0	0	0	0	0	13	0	0	2	0	0	4	0	0	0	0	0	0	0	0	0	0	0	0
DDB_G0268914	7	2	44	15	27	394	341	1	31	8	7	77	2	1	12	13	35	7	0	21	16	8	1	99	29	26	9	180	45	19	0	9	67	36	0	155	83	4	14	5	32	24	4	38	45	0	34	1	3
DDB_G0268916	9	1	3	2	3	3	7	0	9	0	5	1	0	0	6	4	0	8	0	2	3	1	4	0	9	9	5	0	3	4	4	1	1	1	0	2	1	1	1	6	4	9	1	2	7	0	3	0	6
DDB_G0268918	0	0	0	0	0	3	0	0	0	0	0	0	0	0	1	1	0	0	0	0	0	1	0	0	0	0	0	2	0	0	0	0	0	0	0	0	0	0	0	0	0	0	0	2	1	0	0	0	0
DDB_G0268920	0	0	1	36	6	0	0	0	0	0	0	100	0	0	0	0	1	2	0	4	0	0	0	0	2	2	0	0	14	1	0	1	0	0	0	2	0	1	2	1	1	2	0	0	0	0	0	0	1
DDB_G0268922	21	0	25	23	25	125	0	0	0	0	55	48	34	0	61	3	0	8	0	79	0	98	1	14	27	98	2	13	87	40	26	32	18	30	0	4	13	11	10	174	9	21	6	3	35	0	3	0	16
DDB_G0268924	0	16	1	19	1	0	2	0	2	1	0	0	0	1	0	0	0	0	0	12	0	25	1	46	1	0	0	6	4	0	0	25	0	19	0	1	1	1	0	0	0	0	0	0	0	0	5	0	0
DDB_G0268926	0	0	0	0	0	0	0	0	0	0	0	0	0	0	0	0	0	0	0	0	0	0	0	0	0	0	0	0	0	0	0	0	0	0	0	0	0	0	0	0	0	0	0	0	0	0	0	0	0
DDB_G0268928	287	84	18	59	6	38	13	1	81	34	21	61	34	2	98	3	320	0	0	38	152	52	130	283	90	1	43	46	33	194	60	4	31	159	0	95	53	34	51	64	17	33	0	21	18	0	43	0	255
DDB_G0268930	0	0	0	0	0	0	0	0	0	0	0	0	0	0	0	0	0	0	0	0	0	0	0	0	1	0	0	0	0	0	0	0	0	0	0	0	0	0	0	0	0	0	0	0	1	0	0	0	0
DDB_G0268932	1	1	0	0	0	8	0	0	0	0	0	0	0	0	0	0	0	0	0	0	14	0	0	0	0	0	0	0	0	0	0	0	0	1	0	0	0	1	0	0	2	6	0	0	0	0	0	0	0
DDB_G0268934	6	0	16	0	15	0	0	0	0	4	0	0	0	0	0	0	18	2	0	4	0	3	2	0	0	0	3	0	0	0	0	5	0	15	0	2	0	0	0	0	0	1	0	27	8	0	0	0	0
DDB_G0268938	29	44	98	28	74	131	65	1	64	41	12	78	21	34	54	51	27	93	0	40	15	101	50	108	41	27	47	62	57	83	100	76	16	44	0	87	30	47	60	91	22	47	15	33	15	1	50	0	0
DDB_G0268942	0	0	0	0	0	0	0	0	0	0	0	0	0	0	0	0	5	0	0	0	0	0	0	0	0	0	0	0	0	0	0	0	0	0	0	0	0	0	0	0	0	0	0	0	0	0	0	0	0
DDB_G0268944	4	1	0	2	2	0	0	0	0	0	0	1	0	1	2	0	0	0	0	0	1	4	0	1	0	0	2	5	16	3	0	3	0	4	0	1	0	0	0	0	0	0	1	0	1	0	2	0	0
DDB_G0268946	41	43	41	12	1	2	136	0	0	24	0	0	0	30	12	0	34	0	0	8	12	0	0	0	28	85	16	23	16	28	0	0	14	62	0	0	0	0	0	0	42	12	88	92	47	0	0	0	0
DDB_G0268948	243	381	312	519	1166	229	971	8	551	768	457	1161	560	187	509	234	234	650	0	636	809	379	324	490	251	587	340	1086	1511	218	680	189	584	451	2	280	432	599	722	503	462	172	240	318	510	17	306	1	508
DDB_G0268950	0	0	3	2	5	0	2	1	2	0	0	3	0	0	0	0	3	1	0	0	0	1	0	0	0	0	1	6	1	0	0	1	0	1	0	0	0	0	9	0	0	1	0	2	0	0	0	0	0
DDB_G0268958	1	5	10	0	20	6	11	0	7	1	16	31	1	7	1	1	4	8	0	24	29	12	11	6	4	2	25	10	5	7	6	14	2	3	0	26	13	22	51	8	15	2	10	8	1	0	0	0	26
DDB_G0268960	7	44	7	2	0	0	0	0	4	0	0	0	0	0	0	0	25	0	0	0	0	1	0	0	0	0	0	0	0	16	13	0	0	17	0	0	0	0	6	0	21	0	2	0	0	0	0	0	0
DDB_G0268962	14	84	48	38	0	53	2	0	24	53	0	0	0	12	11	12	137	30	0	2	4	4	84	0	52	66	76	0	6	136	0	16	0	86	5	0	150	42	0	126	56	52	25	0	0	0	0	0	13
DDB_G0268964	0	0	0	11	0	0	0	0	0	0	0	0	0	0	0	0	0	0	0	8	71	0	2	0	0	0	41	11	0	0	0	66	0	0	0	0	0	0	3	3	1	0	0	0	0	0	0	1	0
DDB_G0268966	27	0	58	38	7	16	44	3	49	142	188	56	24	70	149	73	1	121	0	41	88	68	23	1	158	0	171	91	40	94	0	443	106	66	0	43	0	101	12	0	20	39	0	6	0	0	6	0	0
DDB_G0268968	106	117	88	119	111	131	89	2	78	43	76	72	62	136	110	64	79	76	0	68	43	215	28	125	98	1	91	179	145	45	34	197	76	45	0	195	0	71	52	285	14	0	1	13	14	2	20	0	4
DDB_G0268970	80	31	256	101	75	60	494	0	153	91	237	94	521	358	39	204	28	40	0	72	255	112	0	259	305	109	127	137	59	127	235	122	0	81	0	0	147	741	61	587	46	117	153	161	101	1	139	2	233
DDB_G0268974	0	0	0	0	0	0	0	0	0	0	0	0	0	0	0	0	0	0	0	0	0	0	0	0	0	0	0	0	0	0	0	0	0	0	0	0	0	0	0	0	0	0	0	1	0	0	0	0	0
DDB_G0268978	3	0	0	0	0	0	0	0	0	0	0	0	0	0	0	0	1	0	0	0	0	0	0	0	0	0	0	0	0	0	0	0	0	0	0	0	0	0	0	0	0	0	0	0	0	0	0	0	0
DDB_G0268980	0	1	0	0	0	0	0	0	0	0	0	0	1	0	0	0	0	0	0	0	0	0	0	0	0	0	0	0	0	0	0	0	0	0	0	0	0	0	0	0	0	0	0	0	1	0	0	0	0
DDB_G0268982	3	1	5	4	5	3	1	0	0	0	1	7	4	1	1	0	1	1	0	1	1	3	1	3	1	0	2	2	16	4	1	1	0	1	1	0	2	0	2	3	1	0	0	1	0	0	0	0	0
DDB_G0268984	0	0	0	0	0	0	0	0	0	0	0	0	0	0	0	0	0	0	0	0	0	0	0	0	0	0	0	0	0	0	0	0	0	0	0	0	0	0	0	0	0	0	0	0	0	0	0	0	0
DDB_G0268986	1	3	0	0	0	0	1	0	0	1	0	0	0	1	0	0	1	0	0	0	0	0	0	0	0	0	0	1	0	4	0	0	0	1	0	2	0	0	0	0	0	0	1	1	1	0	1	0	1
DDB_G0268988	45	6	10	32	26	132	1	0	130	1	7	75	0	111	1	43	3	9	0	24	280	152	0	87	0	22	12	314	78	27	124	128	187	42	0	157	0	64	24	2	49	0	12	15	8	1	7	0	6
DDB_G0268990	12	36	0	2	44	7	0	0	0	0	23	0	0	0	10	0	0	0	0	0	2	0	0	0	0	0	0	0	0	20	0	4	0	21	0	12	51	0	0	0	21	0	0	0	0	0	32	486	0
DDB_G0268992	2	0	0	1	0	0	7	0	0	0	0	0	2	0	0	0	0	0	0	0	3	0	3	0	2	0	0	0	0	2	0	0	0	0	0	1	0	0	0	0	1	0	0	1	0	0	6	0	0
DDB_G0268994	0	0	0	0	0	0	0	0	0	0	0	1	0	0	0	0	0	0	0	0	0	4	0	0	0	0	0	0	1	0	0	5	0	0	0	0	0	0	3	0	0	0	1	0	2	0	0	0	0
DDB_G0268996	390	446	537	154	175	468	236	6	306	176	321	283	599	197	261	532	47	49	1	261	499	233	379	643	1719	467	360	152	258	597	519	369	929	796	1	21	861	304	156	805	449	94	69	179	200	0	302	1	613
DDB_G0269000	10	5	2	15	9	7	5	0	22	18	0	28	0	2	9	2	0	1	1	17	74	34	0	13	0	0	28	45	26	6	60	18	4	44	0	0	28	2	71	0	20	1	0	0	22	0	5	0	0
DDB_G0269004	0	4	30	1	0	2	0	0	0	0	0	0	0	0	0	0	44	0	0	0	0	0	0	0	48	67	6	0	0	18	0	0	0	11	0	0	16	0	23	0	34	14	28	0	0	0	0	0	0
DDB_G0269006	72	93	46	52	145	103	33	3	7	12	161	262	9	189	110	154	119	129	0	129	55	195	142	119	31	44	56	268	405	22	11	148	132	261	1	72	70	2	216	71	62	13	79	55	5	1	11	1	5
DDB_G0269008	0	25	0	0	0	8	0	0	0	0	0	0	0	3	0	0	22	0	0	0	0	0	0	0	0	0	0	0	0	0	0	0	0	0	0	0	0	0	0	0	29	21	0	0	0	0	0	0	4
DDB_G0269010	0	26	0	5	0	0	0	0	0	0	0	0	0	0	22	0	0	0	0	0	0	0	0	0	0	0	0	0	0	0	0	0	0	0	0	0	0	0	0	0	22	0	0	0	0	0	0	0	0
DDB_G0269012	0	46	0	11	0	0	0	0	0	0	0	0	0	0	49	0	0	0	0	0	0	0	0	0	0	0	0	0	0	0	0	0	0	0	0	0	0	0	0	0	43	0	0	0	0	0	0	0	0
DDB_G0269014	129	208	628	491	854	324	556	4	85	667	308	1380	163	359	0	186	1086	1037	2	132	300	840	269	494	39	47	142	363	191	292	176	653	309	255	1	495	95	799	536	862	512	334	71	301	63	1	50	2	76
DDB_G0269016	2134	1725	1729	1378	2681	3398	1830	17	2565	4244	1517	3113	3741	2258	2436	3758	3438	2618	18	2846	1815	2366	1944	2593	2094	5523	2034	4902	4500	1615	1584	1950	2446	2600	19	2524	1482	1406	1312	2188	1472	1115	701	890	533	13	1620	7	3731
DDB_G0269018	0	0	5	0	0	0	0	0	0	0	0	0	0	0	0	1	0	0	0	0	0	0	0	0	0	0	0	0	0	0	0	0	0	0	0	0	2	0	0	0	0	0	0	0	1	0	0	0	0
DDB_G0269020	0	0	0	0	0	0	0	0	0	0	0	0	0	0	0	0	0	0	0	0	0	0	0	0	0	0	0	0	0	0	0	0	0	0	0	0	0	0	0	0	0	0	0	0	0	0	0	0	0
DDB_G0269022	8	35	5	13	59	89	18	0	68	12	30	74	42	3	3	0	60	87	0	23	49	42	78	76	120	9	3	24	74	16	175	79	73	82	0	64	93	105	12	14	42	17	14	7	50	0	14	0	0
DDB_G0269024	57	18	78	68	130	11	135	0	82	1	40	47	21	53	8	0	0	176	0	68	247	104	53	67	124	0	73	151	31	47	95	43	52	191	0	91	3	59	133	0	27	19	2	33	0	0	27	0	29
DDB_G0269026	0	0	0	7	0	0	0	0	0	0	0	15	0	0	0	0	65	0	0	0	0	0	0	0	0	0	0	0	0	1	0	0	0	0	0	0	0	0	3	0	40	0	0	0	0	0	0	0	0
DDB_G0269028	0	0	0	0	0	0	0	0	0	0	0	0	0	0	0	0	0	0	0	0	0	0	0	0	0	0	0	0	0	0	0	0	0	0	0	0	0	0	0	0	0	0	0	0	0	0	0	0	0
DDB_G0269030	0	0	0	0	0	0	0	0	0	0	0	0	0	0	0	0	0	0	0	0	0	0	1	0	0	0	0	0	0	0	0	0	0	0	0	0	0	0	0	0	0	0	0	0	0	0	0	0	0
DDB_G0269032	60	2	20	52	101	156	0	0	0	64	3	28	1	3	3	10	130	14	0	56	8	55	24	60	1	0	66	301	144	23	49	118	0	13	0	76	2	17	4	3	184	1	36	101	4	0	0	0	0
DDB_G0269034	82	0	61	45	34	457	231	1	23	64	10	52	90	12	104	0	5	5	0	23	98	36	43	1	118	0	31	98	41	65	45	23	12	62	0	33	21	82	135	0	78	16	175	16	37	0	29	0	0
DDB_G0269036	0	1	0	0	1	0	0	0	0	0	0	0	0	1	0	0	2	0	0	0	2	1	0	1	0	0	1	7	2	1	0	0	0	4	0	0	0	0	0	0	1	1	0	1	2	0	0	0	0
DDB_G0269038	479	354	271	384	302	884	469	2	604	485	610	354	614	812	360	728	514	171	1	367	347	259	448	721	476	994	282	478	372	311	354	164	407	296	2	281	515	402	118	375	371	259	156	148	381	0	271	0	695
DDB_G0269040	90	0	67	119	24	51	3	3	0	15	0	323	0	124	38	56	85	317	0	187	5	14	38	0	0	391	74	242	238	54	0	111	0	590	1	0	101	8	115	0	192	3	36	4	83	0	35	1	1
DDB_G0269042	0	0	0	0	0	0	0	0	0	0	0	0	0	0	0	0	0	0	0	0	0	0	0	0	0	0	0	2	0	0	0	0	0	0	0	0	0	0	0	0	5	0	0	0	0	0	0	0	0
DDB_G0269044	29	1	0	27	0	0	0	0	0	0	0	0	0	0	0	0	7	0	0	11	0	0	0	0	0	0	0	0	0	9	0	0	0	19	0	0	0	0	0	0	30	62	39	34	0	0	0	0	0
DDB_G0269046	26	1	0	34	60	16	0	1	2	60	0	157	0	0	1	1	184	60	0	10	0	79	0	5	1	0	0	0	47	0	96	806	6	41	1	308	0	0	479	0	0	0	5	0	0	0	0	0	0
DDB_G0269048	1862	1882	2677	712	589	790	1035	19	854	823	785	1008	1024	1211	312	359	851	328	7	596	1627	307	353	932	896	514	537	575	722	1397	577	64	994	2354	12	395	629	751	810	1193	1405	533	450	565	476	15	492	2	2225
DDB_G0269050	308	384	257	150	0	67	482	1	431	419	813	49	313	378	340	882	280	4	0	1	295	30	19	288	449	78	174	50	53	229	62	29	231	248	1	100	273	118	13	397	204	108	134	213	75	1	174	0	417
DDB_G0269052	16	4	83	44	70	45	0	0	40	92	63	18	8	26	83	0	301	38	0	24	6	14	0	2	43	0	4	10	25	157	1	5	2	88	0	9	54	0	86	0	38	72	43	14	0	0	0	0	0
DDB_G0269054	0	28	0	1	155	2	209	1	1	149	34	80	0	0	0	95	35	21	0	13	1	28	0	2	0	0	34	22	97	1	226	0	78	110	0	66	24	46	68	0	48	174	2	89	0	0	170	0	0
DDB_G0269056	18	2	1	4	5	6	1	0	0	13	0	43	30	0	0	2	0	26	0	0	0	18	1	1	5	0	3	0	9	0	20	0	0	12	0	4	5	0	5	0	6	16	23	3	1	0	0	0	2
DDB_G0269058	1	1	0	1	7	0	0	0	0	1	0	8	4	1	3	0	0	13	0	2	0	6	0	0	0	0	0	6	10	3	5	0	0	1	1	6	4	0	2	0	0	1	1	2	0	0	0	0	0
DDB_G0269060	90	152	0	101	0	149	0	0	0	39	0	182	0	0	45	0	401	0	0	110	30	160	0	0	44	0	72	0	0	113	0	0	2	82	1	269	117	0	53	1	2	64	0	0	203	0	8	0	0
DDB_G0269062	6	2	0	22	41	0	0	0	124	10	40	19	0	7	39	0	20	60	0	11	13	76	0	13	0	0	1	35	0	0	0	56	0	61	0	15	0	32	6	0	21	7	5	5	0	0	8	0	0
DDB_G0269064	0	0	0	0	0	0	0	0	0	0	0	0	0	0	0	0	0	0	0	0	0	0	0	0	0	0	0	0	0	0	0	0	0	0	0	0	0	0	0	0	2	0	1	0	0	0	0	0	0
DDB_G0269066	0	0	0	1	0	0	0	0	0	0	0	0	0	0	0	0	0	0	0	0	0	0	0	0	0	0	0	0	0	0	0	0	0	0	0	0	0	0	0	0	0	0	0	0	0	0	0	0	0
DDB_G0269068	0	0	0	0	0	0	0	0	0	0	0	0	0	0	0	0	0	0	0	0	0	0	0	0	0	0	0	0	0	0	0	0	0	0	0	0	0	0	0	0	0	0	0	0	0	0	0	0	0
DDB_G0269070	2	8	9	7	5	22	2	0	23	17	6	4	6	3	14	4	4	1	0	0	5	13	13	4	16	15	7	2	11	23	8	25	13	6	0	31	12	6	2	10	4	4	4	4	1	0	8	0	18
DDB_G0269072	0	10	4	0	7	46	0	0	8	0	3	14	0	1	1	28	46	0	0	0	0	0	53	0	77	0	3	0	2	2	0	0	0	44	0	0	250	0	1	160	51	0	0	22	0	0	0	0	48
DDB_G0269074	0	12	1	1	18	69	0	0	35	0	5	23	0	0	0	34	56	3	0	0	0	0	81	0	100	0	6	0	7	1	0	0	0	58	0	0	281	0	1	157	93	0	0	37	0	0	0	0	61
DDB_G0269076	3	2	7	7	25	0	2	0	10	0	0	13	0	0	1	1	3	0	0	6	16	7	4	3	6	2	0	1	1	7	2	2	0	5	1	2	1	0	0	0	6	1	1	7	0	2	1	0	6
DDB_G0269078	0	0	0	0	0	0	0	0	0	0	0	0	0	0	0	0	0	0	0	0	0	0	0	0	0	0	0	0	13	0	0	0	0	18	0	0	18	0	0	0	0	0	0	0	0	0	0	0	0
DDB_G0269080	1	0	0	0	0	0	0	0	0	0	0	0	0	0	0	0	0	0	0	0	0	0	0	0	0	0	0	0	0	0	0	0	0	0	0	0	0	0	0	0	0	0	0	0	0	0	0	0	0
DDB_G0269082	0	0	0	0	0	0	0	0	0	0	0	0	0	0	0	0	0	0	0	0	0	0	0	0	0	0	0	0	0	0	0	0	0	0	0	0	0	0	0	0	0	0	0	0	0	0	0	0	0
DDB_G0269084	0	0	0	1	0	0	0	0	0	0	0	0	0	0	0	0	0	0	0	1	0	2	0	0	0	0	0	0	0	0	0	0	0	0	0	0	13	0	0	0	0	2	0	0	0	0	0	0	0
DDB_G0269086	1532	347	1877	1194	652	1222	1823	10	489	2031	1983	2144	318	1278	1183	1183	2975	763	10	1007	2535	531	800	1346	1190	2066	1413	750	928	2142	933	457	808	2726	10	593	1246	2040	1037	2733	2110	1867	907	790	555	9	756	5	880
DDB_G0269088	224	73	83	4	100	144	228	0	0	96	1	64	54	5	8	0	0	0	1	37	1082	2	28	0	0	0	0	13	213	56	621	0	0	303	1	0	113	125	69	0	332	0	1	46	0	0	55	0	192
DDB_G0269090	0	0	0	0	0	0	0	0	0	0	0	0	0	0	0	0	0	0	0	0	0	0	0	0	0	0	0	0	0	0	0	0	0	0	0	0	0	0	0	0	0	0	0	0	0	0	0	0	0
DDB_G0269092	0	0	0	0	0	0	0	0	0	0	0	0	0	0	0	0	7	0	0	0	0	0	0	0	0	0	0	0	0	20	0	0	0	0	0	0	0	0	0	0	1	21	0	3	0	0	0	0	0
DDB_G0269094	4	1	7	6	17	0	0	0	7	0	0	7	1	0	1	1	0	2	0	5	18	8	1	5	4	5	2	2	2	7	0	1	0	4	0	5	6	0	1	1	0	4	1	4	0	2	0	0	5
DDB_G0269096	0	0	0	0	1	0	0	0	0	0	0	0	0	0	0	0	0	0	0	0	0	0	0	0	0	0	0	0	0	0	0	0	0	0	0	0	0	0	0	0	0	0	0	0	0	0	0	0	0
DDB_G0269100	1710	1296	1201	1783	1600	348	1228	12	664	1307	1511	1209	1375	730	909	1709	1015	618	3	757	1209	1257	1552	770	989	119	485	1490	932	1194	230	2225	1125	877	16	1556	1037	771	290	1387	688	684	276	286	311	4	841	1	1275
DDB_G0269102	276	130	226	119	291	177	278	1	138	304	359	134	564	233	539	230	183	152	2	191	600	160	84	262	483	277	268	362	239	280	195	306	492	493	0	186	177	503	148	321	294	268	126	87	135	1	170	3	480
DDB_G0269104	50	3	43	52	26	37	55	0	43	26	58	35	92	61	56	87	31	56	0	30	89	31	34	58	0	16	18	31	38	83	114	16	13	56	0	50	39	85	44	42	51	11	14	20	27	0	71	1	35
DDB_G0269106	869	1155	476	476	94	457	427	6	1796	1622	3080	204	836	2119	1667	1643	502	1	8	18	3	152	162	386	6	2	319	2	189	981	2739	0	386	523	3	144	2674	1253	0	4914	504	308	379	570	528	2	951	3	5792
DDB_G0269108	0	0	2	0	0	0	0	0	0	0	0	0	0	6	0	0	0	0	0	325	1	0	0	0	0	0	0	0	0	1	1	0	0	0	0	0	0	0	0	0	2	0	0	0	0	0	0	0	0
DDB_G0269110	1552	1105	1021	851	1073	1690	1119	6	1308	1072	1509	810	1457	1382	1299	1680	921	533	5	799	916	687	817	1418	941	1725	1149	825	916	919	975	987	795	1472	4	1213	1434	979	827	2682	971	577	287	716	742	6	1034	4	1589
DDB_G0269112	222	0	546	16	138	0	0	1	0	0	0	90	168	0	0	115	67	0	0	7	1357	357	0	738	983	1	0	0	0	1002	567	28	214	641	4	0	315	0	0	0	425	0	20	0	0	1	46	0	409
DDB_G0269114	5	25	15	4	3	0	0	0	0	8	14	17	0	2	5	0	12	30	1	13	0	34	0	8	10	0	13	0	2	39	0	27	1	5	0	20	0	0	21	0	21	6	13	15	26	0	0	0	0
DDB_G0269116	0	0	0	0	0	0	0	0	0	0	0	0	0	0	0	0	0	0	0	0	0	0	0	0	0	0	0	0	0	0	0	0	0	0	0	0	0	0	0	0	0	2	0	0	0	0	0	0	0
DDB_G0269118	631	487	343	552	469	1306	1251	4	849	660	1530	572	1346	723	1011	1179	457	428	7	602	639	582	602	991	1572	1016	825	751	407	631	805	505	588	994	2	676	1101	1072	451	1307	622	583	266	294	473	1	607	1	1407
DDB_G0269120	568	251	326	305	197	532	383	3	147	394	330	192	242	525	564	549	398	323	2	179	378	355	312	291	333	303	438	409	156	210	432	296	381	332	1	338	599	650	336	589	239	458	208	189	228	1	473	1	482
DDB_G0269122	12404	12936	12578	19251	12359	16870	17083	145	20147	22713	22819	22583	22118	15572	18076	20226	9777	10960	83	17254	15814	20172	14971	20222	13822	22678	18170	16660	11028	13606	21863	14987	20611	20709	104	18522	15844	14863	9564	24069	24349	11377	4767	7275	10241	100	16233	44	25816
DDB_G0269124	0	0	78	0	0	0	0	0	0	0	0	0	0	1	1	0	147	0	0	0	0	0	0	0	0	0	0	0	0	11	0	1	0	0	1	0	0	0	0	0	0	0	280	17	4	0	0	0	0
DDB_G0269126	0	0	0	0	0	0	0	0	0	0	0	0	1	0	0	0	0	0	1	1	0	0	0	0	0	257	1	0	0	0	0	0	0	0	1	0	0	0	0	0	0	0	0	22	0	0	0	0	0
DDB_G0269128	1	0	0	0	0	0	0	0	0	0	0	0	0	0	0	0	0	0	0	0	0	0	0	0	0	0	0	0	0	0	0	0	0	0	0	0	0	0	0	0	2	3	0	0	2	0	0	0	0
DDB_G0269130	35	32	72	51	32	285	75	2	106	99	47	18	0	428	11	63	267	13	2	44	24	65	35	45	532	3	132	21	20	11	162	32	160	110	0	115	13	71	204	413	72	26	37	0	17	3	91	0	14
DDB_G0269132	0	0	0	0	0	0	0	0	0	0	0	0	0	0	0	0	0	0	0	0	0	0	0	0	1	0	50	0	0	89	0	0	0	0	0	0	0	0	0	0	1	314	0	0	0	0	0	0	0
DDB_G0269134	18655	16024	13506	19958	17842	22766	20760	134	20926	20270	20806	28075	20025	17014	19361	20144	15942	8320	69	19254	12792	21309	14592	21672	18360	17875	15121	15484	14264	15254	19414	11514	16154	28188	96	14663	16606	15903	7318	22840	19890	12287	7385	8479	11498	60	17195	106	19657
DDB_G0269136	2811	2917	2145	4110	4378	3827	3029	43	2565	3868	4467	5521	3047	2952	3417	2480	2671	1851	27	3789	1633	3046	2135	3475	2101	2388	2335	3852	3233	2275	3496	1811	2209	4387	30	3697	2909	2364	1666	4751	3581	2674	1548	1630	1926	22	3195	208	3565
DDB_G0269138	2942	3318	2740	3975	3422	4728	4578	36	5514	4538	4217	3852	4313	3899	3571	4200	2538	2122	23	3193	3750	2709	3478	4878	6228	3419	3598	2977	3319	3335	3824	2968	4629	4311	19	3233	4119	3543	2036	3998	4278	3088	1433	2081	2685	16	3678	10	5397
DDB_G0269140	1494	719	933	531	528	1343	2263	8	1403	632	488	287	1124	525	981	980	583	19	3	264	1033	184	580	539	2904	3215	1294	335	80	1067	660	52	2125	2054	1	292	2208	787	113	199	2214	1848	489	408	673	2	757	4	1771
DDB_G0269142	714	420	267	355	847	789	427	2	561	579	968	908	458	412	124	1170	236	568	4	292	532	1115	74	301	67	49	353	551	461	565	22	1014	562	646	4	1151	427	73	561	920	566	302	60	46	126	0	504	0	1365
DDB_G0269144	7760	7022	9439	8434	6653	10085	7739	91	11450	9478	8231	12658	6245	5507	7416	8818	7331	6963	56	7140	6343	14194	4986	9041	12007	6138	9655	8293	8743	11380	6886	7839	8464	13263	92	8662	8969	7167	7573	10644	9395	5444	3092	4353	3884	85	4999	31	8098
DDB_G0269146	7684	7001	5023	6644	6612	9431	9279	61	5292	8764	8378	9777	7653	6512	6147	6701	6587	4550	39	7807	5844	6787	4346	9253	6108	4786	6204	9001	6024	5602	7424	3655	4451	8173	39	5330	5671	4637	3657	6755	7077	4111	2776	2684	3132	48	4900	20	8867
DDB_G0269148	773	536	1215	788	1073	2349	1794	5	949	1843	748	1260	272	893	518	703	1470	1244	8	1094	435	1996	629	605	192	882	981	1538	610	1054	1292	1185	1028	770	7	2084	1352	2136	1263	1041	1393	588	279	743	579	5	442	1	373
DDB_G0269150	56	25	45	112	91	158	190	1	3	27	11	471	145	74	2	2	7	89	0	54	7	22	2	233	181	189	122	90	70	54	101	11	216	55	0	92	2	187	122	0	42	131	51	21	221	0	154	0	468
DDB_G0269152	22	0	0	2	0	1	0	0	0	34	0	0	185	2	1	56	25	0	0	10	34	7	0	0	4	2	4	3	0	2	32	1	0	0	0	0	0	0	0	0	0	0	1	1	3	0	11	0	0
DDB_G0269154	634	344	492	523	559	151	105	1	264	164	459	844	7	314	987	109	159	364	2	324	171	650	119	373	1327	549	644	196	525	354	1169	727	0	310	3	989	1368	277	330	18	455	263	50	234	208	2	72	1	776
DDB_G0269156	3980	5013	6267	15128	24164	5349	2736	98	5873	4534	6397	27753	2995	3228	5888	2713	12029	18189	47	14021	2503	16430	1458	2004	4361	1071	3185	33680	27663	2715	1031	14854	1102	3439	55	25576	3747	4444	13710	2216	2923	2988	5857	3937	1771	120	2946	32	2277
DDB_G0269158	888	2216	1474	1282	3122	2055	605	21	851	1478	1135	2816	682	1060	825	1097	981	2456	3	1528	1200	2469	593	1194	657	248	628	3359	1819	960	320	2112	425	968	12	3417	592	228	1377	621	814	423	240	658	123	6	328	6	947
DDB_G0269160	2556	4224	4173	5881	10395	7180	4332	34	4238	5603	3790	8262	6331	3341	2927	6752	2778	2628	25	2761	2622	10951	1694	6040	5660	2894	4587	4700	5241	3177	2940	5361	9091	5876	22	4375	2767	2550	2312	5488	3293	2216	1484	1803	1695	36	2361	23	6502
DDB_G0269162	153	135	395	245	83	207	65	3	225	45	261	160	2	213	24	280	267	42	1	97	0	318	166	643	45	0	130	383	471	89	19	16	137	181	1	215	35	99	253	61	106	125	21	190	18	0	206	0	15
DDB_G0269164	18	54	109	79	140	106	3	2	31	245	77	44	19	11	1	20	15	64	0	34	200	87	0	5	121	0	32	181	34	258	1	160	0	124	0	25	6	37	166	0	65	31	45	1	71	0	12	2	122
DDB_G0269166	238	70	73	217	247	9	22	1	318	123	52	489	1	17	11	1	369	429	0	495	14	294	90	379	1	2	63	848	437	32	29	41	134	194	3	438	48	0	626	150	69	60	5	42	17	0	28	0	22
DDB_G0269168	482	381	448	332	341	514	825	17	564	1096	723	872	1467	488	1453	1190	532	1171	5	824	1076	1193	1301	1208	760	1493	763	2260	1288	568	1952	877	1202	999	2	1014	963	1017	610	1162	525	487	233	273	160	15	446	2	1243
DDB_G0269170	503	866	761	475	1129	1799	832	5	1494	1099	620	547	1443	806	693	1362	690	448	4	322	913	429	591	1379	1942	686	818	782	402	415	826	475	1254	1591	4	391	1654	688	651	1854	745	808	362	560	808	2	935	1	924
DDB_G0269172	6	37	3	16	2	0	10	0	7	18	0	13	2	2	4	5	10	7	0	17	0	30	1	0	7	0	12	30	1	12	0	15	1	28	0	37	2	6	3	7	3	0	0	17	10	0	0	0	0
DDB_G0269174	156	375	232	244	316	454	355	0	324	283	108	411	242	201	184	205	197	291	2	154	388	413	238	571	528	153	438	458	232	202	894	401	453	267	2	455	417	225	352	415	192	328	138	168	620	0	147	3	352
DDB_G0269176	0	0	0	0	0	0	0	0	0	0	0	0	0	0	0	0	0	0	0	0	0	0	0	24	0	0	0	0	0	0	0	0	0	0	0	0	0	0	0	0	1	0	0	3	0	0	0	0	0
DDB_G0269178	0	0	4	0	0	0	0	0	0	0	0	0	0	0	0	0	0	0	0	0	0	0	6	0	0	0	0	0	0	2	0	0	2	1	0	0	0	0	5	0	3	0	0	3	9	0	0	0	15
DDB_G0269180	0	0	0	0	1	0	0	0	0	0	0	13	0	0	0	0	0	0	0	0	0	0	0	0	0	0	0	0	0	9	0	0	0	0	0	0	0	0	21	0	0	0	0	2	0	0	0	0	0
DDB_G0269182	402	210	186	148	327	495	431	29	441	463	267	208	96	304	314	191	340	239	2	183	342	110	197	488	571	88	291	282	175	298	257	47	158	341	0	176	434	179	332	515	335	425	181	81	158	2	342	0	385
DDB_G0269184	135	179	298	61	218	73	74	1	252	1	60	152	519	180	204	444	145	92	1	74	159	89	71	304	256	16	228	259	192	347	160	225	893	321	2	65	1	65	254	884	153	184	63	119	230	0	0	2	52
DDB_G0269186	23	1	60	10	107	120	0	0	241	8	45	56	2	116	100	0	124	38	0	51	35	135	14	217	200	5	84	174	32	105	29	127	76	43	0	77	92	26	65	112	30	49	51	51	32	0	42	0	19
DDB_G0269188	19	0	111	97	133	5	46	1	0	210	1	383	75	0	0	7	163	713	1	147	91	107	69	5	28	5	40	254	215	231	223	164	471	53	0	180	114	70	212	203	48	130	21	46	65	1	5	0	138
DDB_G0269190	834	531	994	742	483	181	1213	7	609	1290	720	381	614	139	429	1057	510	306	3	632	1015	760	617	353	365	168	338	581	415	364	967	1102	214	1540	2	352	305	480	401	884	860	1168	493	181	471	6	293	2	779
DDB_G0269192	1263	1212	729	981	556	1340	2760	12	2520	3293	1436	1630	1463	1040	2823	2609	1798	2256	10	1123	2315	1166	775	1139	1746	1255	1209	2190	1737	878	1387	1188	717	1801	15	1242	1555	1075	877	2361	656	2014	571	1188	1092	3	1400	3	1598
DDB_G0269194	303	246	108	274	300	699	18	4	119	198	248	680	20	36	388	14	103	526	1	681	352	201	22	145	6	10	7	147	87	347	4	802	197	281	2	583	19	627	180	532	286	208	55	387	105	2	343	0	264
DDB_G0269196	5092	2129	2500	3785	2515	3151	4011	37	3858	5482	3134	5911	3644	3538	5742	3186	5619	3870	19	3001	2901	3736	2306	3945	4080	5884	2808	3308	4033	2396	4659	2697	3140	3931	19	3030	3385	4371	2824	2204	5375	2149	1200	1906	1303	17	2370	15	3899
DDB_G0269198	13	35	190	174	206	3	14	1	165	41	16	114	27	31	13	5	24	77	0	76	36	259	2	24	17	5	90	448	7	82	4	146	29	158	1	239	253	48	116	16	15	42	16	65	3	0	4	0	81
DDB_G0269200	858	1848	1663	740	1106	818	373	9	343	123	1398	915	495	1250	1601	327	834	1103	3	450	701	642	955	172	2783	606	394	695	563	375	618	880	954	1087	9	839	475	261	318	760	694	337	309	255	222	3	239	1	1403
DDB_G0269202	1178	551	824	1512	1806	3160	119	7	1	38	363	3264	216	2	38	101	121	1866	4	787	781	1887	2	111	1	512	543	785	814	333	284	763	26	236	9	1664	1	160	922	113	378	147	403	473	0	7	193	4	614
DDB_G0269204	56	5	3	1	101	5	1	1	32	54	1	13	1	0	0	3	1	99	0	1	24	50	9	0	0	2	31	22	105	24	2	56	59	29	0	0	0	0	138	1	2	0	0	2	8	0	3	0	0
DDB_G0269206	538	61	1550	785	2367	1718	1240	16	1461	812	297	745	1853	592	1147	825	353	95	5	90	1125	1233	871	896	516	17	396	208	1160	467	646	901	233	1466	5	87	720	110	1563	543	62	36	693	313	180	3	72	4	1117
DDB_G0269208	434	202	599	140	756	702	186	3	506	558	126	266	412	652	739	183	318	131	0	229	483	144	188	97	191	92	204	326	251	434	412	192	123	1120	2	106	314	184	733	743	284	379	63	570	132	1	192	1	599
DDB_G0269210	62	76	66	75	98	18	83	2	39	19	66	82	26	6	69	20	7	109	0	82	25	30	43	1	28	5	21	92	83	23	67	40	28	19	2	55	30	58	38	68	69	39	8	22	32	0	54	0	65
DDB_G0269212	1159	1666	1548	652	1552	737	1709	8	817	1202	720	1299	615	292	1725	649	450	2385	5	1640	768	639	867	150	937	201	747	1552	1045	867	1580	998	881	731	1	1049	1176	1136	754	1851	1496	1115	245	953	734	8	1262	2	1737
DDB_G0269214	1	76	23	34	0	107	173	0	317	217	148	109	312	0	116	47	1	174	1	106	10	45	0	0	87	92	93	245	23	40	0	106	6	36	0	4	39	147	143	2	58	14	69	41	1	0	110	1	0
DDB_G0269216	26	30	19	5	20	45	38	0	48	12	29	13	27	1	0	52	15	11	0	10	18	24	21	14	14	29	24	29	9	31	68	3	33	37	0	10	45	9	0	0	36	4	16	4	16	0	4	0	17
DDB_G0269218	9	8	7	6	1	4	8	0	32	30	3	14	11	13	16	39	7	30	0	20	29	8	13	30	42	35	11	10	11	10	53	19	35	18	0	5	22	2	7	25	20	15	0	8	16	0	24	0	2
DDB_G0269220	3	3	4	3	4	1	13	0	1	14	0	2	13	1	19	11	9	6	0	3	9	4	4	12	32	1	9	0	0	14	3	0	8	7	0	0	13	11	0	1	5	12	3	3	0	0	8	0	5
DDB_G0269222	12	1	2	5	3	2	0	0	10	1	0	4	1	2	2	0	1	0	0	3	0	2	0	0	1	0	0	1	1	1	0	1	0	20	0	1	0	0	1	17	1	0	3	0	0	0	0	0	1
DDB_G0269224	44	25	5	19	14	9	4	0	15	13	11	8	12	10	40	7	2	29	0	13	48	14	7	21	62	20	13	87	40	3	14	50	14	37	0	38	16	0	27	22	7	3	1	5	7	0	22	0	5
DDB_G0269226	30	10	0	9	7	0	0	0	89	60	285	145	0	6	0	0	120	30	0	180	54	281	0	0	1	0	113	187	238	23	0	387	11	137	0	352	23	85	4	18	0	14	0	51	1	0	0	0	0
DDB_G0269228	0	0	0	0	0	0	0	0	0	0	11	0	0	0	30	5	2	0	0	0	0	3	0	6	0	0	0	0	0	0	0	0	0	0	0	2	0	0	2	0	1	0	0	0	0	0	0	0	0
DDB_G0269230	2490	1994	1794	2085	2071	2655	3095	27	3017	3036	3270	2552	2757	1801	4236	1539	2713	2037	11	1435	997	2092	1313	5128	2373	1952	1535	2852	2375	1412	2925	3662	1357	2490	13	3433	1726	3613	1610	3511	2224	1319	1156	1301	1224	19	1383	2	1314
DDB_G0269232	17	61	218	18	56	0	0	0	0	38	0	253	68	0	261	4	343	33	0	20	183	254	0	0	0	0	160	0	10	89	371	80	324	0	0	100	8	0	4	0	93	15	0	0	0	1	0	0	7
DDB_G0269234	4368	5455	6593	9754	10589	8407	6002	65	7700	12537	10063	14034	5895	6567	8531	10788	4211	3608	969	9990	4239	8153	9965	6420	6133	9471	6816	8091	7951	3764	6752	4512	5831	7537	70	5166	7667	7515	2608	5067	8138	4099	1766	3299	2397	29	8134	24	7248
DDB_G0269236	467	297	230	368	276	299	475	0	562	362	643	242	524	241	461	374	402	165	2	349	513	362	364	577	174	209	418	205	236	143	565	436	448	364	3	318	345	194	167	461	176	210	92	160	196	1	388	1	465
DDB_G0269238	1134	1116	1093	700	636	1897	2121	8	2180	1853	2087	949	2163	2130	1113	2720	1463	1246	4	1010	2055	751	774	1457	2823	755	908	1130	711	1552	951	1299	4196	1850	6	915	1491	1173	1307	828	1167	969	429	538	939	13	1007	4	2484
DDB_G0269240	29	108	37	59	129	110	96	6	0	90	134	164	0	195	13	132	38	174	1	83	17	159	20	38	62	0	1	302	115	21	73	48	38	57	0	64	199	0	100	68	30	41	33	20	62	2	47	1	30
DDB_G0269242	443	1629	773	1596	1240	985	1991	12	1125	1566	1302	1061	1590	1492	1417	1056	661	1761	6	1310	1252	1907	168	2105	307	1487	708	1873	1538	370	741	846	1741	1065	5	1661	467	706	1293	291	984	992	533	344	300	10	967	3	425
DDB_G0269244	0	9	4	0	6	0	1	0	4	26	15	5	0	6	0	0	14	19	0	5	8	7	0	0	12	0	0	2	0	28	0	12	17	0	0	0	0	0	32	0	0	15	6	18	0	0	8	0	0
DDB_G0269246	113	80	50	0	53	1	113	1	349	414	242	221	109	43	67	0	64	0	1	48	67	226	29	1	90	0	110	98	36	4	13	109	298	32	0	1	0	93	369	96	611	168	5	161	0	0	50	0	579
DDB_G0269248	2779	1248	1664	2130	825	1286	2506	9	3857	2777	1335	2225	2451	1523	2160	1786	1303	411	7	1095	948	1711	1002	4587	1110	228	1652	745	2369	1095	2078	1026	378	2170	3	2445	1440	2061	258	1624	1466	1281	380	1326	802	3	368	2	2427
DDB_G0269250	142	13	48	89	289	17	2	5	0	60	0	229	45	72	134	33	8	34	1	26	4	187	12	7	78	18	33	54	37	95	40	117	82	78	1	111	19	31	17	47	33	82	89	176	12	9	48	1	14
DDB_G0269252	79	4	11	4	18	39	0	0	103	2	6	91	48	14	24	0	1	84	1	7	74	11	58	6	136	0	10	350	114	0	4	88	47	80	2	171	0	9	45	3	2	6	2	1	2	1	131	0	48
DDB_G0269254	118	74	7	0	0	0	0	1	58	0	0	0	134	0	0	0	0	1	0	0	226	0	28	0	225	0	43	58	0	34	0	41	0	20	0	0	16	0	0	0	0	0	0	18	0	0	0	0	0
DDB_G0269256	0	1	0	0	1	0	0	0	0	0	0	0	0	0	0	0	0	0	0	0	0	0	3	0	0	0	1	0	0	2	0	0	0	1	0	0	0	0	1	0	0	0	0	0	0	0	0	0	0
DDB_G0269258	15	3	1	6	8	0	0	1	5	0	11	7	1	1	12	2	1	2	0	7	4	13	4	42	2	7	5	6	12	4	7	0	4	9	2	5	0	20	12	2	7	6	3	11	5	45	5	0	19
DDB_G0269260	9	1	1	2	1	1	0	0	0	0	0	0	0	0	0	0	3	0	0	0	0	0	0	0	0	0	2	0	0	1	0	0	0	7	0	0	0	0	0	0	1	0	3	2	2	0	0	0	0
DDB_G0269262	0	1	10	0	2	6	2	0	1	10	1	1	0	0	0	0	0	0	0	0	12	6	0	4	0	0	3	5	0	0	10	0	1	0	0	0	0	0	0	0	3	4	3	3	0	0	1	0	0
DDB_G0269264	0	0	2	1	3	1	2	2	1	1	0	5	2	0	4	1	27	1	0	10	4	5	4	6	2	1	5	4	4	1	2	6	1	9	2	2	0	4	63	0	1	15	0	2	2	40	1	0	4
DDB_G0269266	0	1	0	0	14	0	4	0	6	0	0	15	0	0	0	5	26	6	0	3	8	34	0	0	0	0	0	0	0	9	22	18	15	23	0	0	56	0	4	12	32	0	0	15	0	0	0	0	12
DDB_G0269268	0	0	0	0	10	0	0	0	0	0	0	1	0	0	0	0	0	0	0	0	0	7	0	25	0	0	0	0	0	0	0	0	0	8	0	0	0	0	0	0	0	11	0	0	0	0	0	0	0
DDB_G0269270	73	3	9	11	5	13	0	0	0	1	0	3	0	2	0	0	20	0	0	0	12	0	0	0	0	0	18	0	0	40	0	0	0	57	0	0	5	0	0	0	12	0	14	15	32	0	0	0	0
DDB_G0269272	0	6	11	1	0	0	0	0	0	85	0	4	0	0	0	26	0	0	0	0	0	44	0	392	10	0	20	13	0	0	8	51	0	155	0	0	0	0	37	0	1	0	0	1	65	0	0	0	0
DDB_G0269274	4	0	1	1	0	4	0	0	0	0	0	7	0	3	0	0	5	0	0	0	3	0	0	0	2	0	1	5	2	2	0	12	0	2	0	0	0	0	0	0	11	0	0	8	2	1	0	0	5
DDB_G0269276	11	19	36	12	7	79	4	0	5	29	28	31	0	75	23	24	31	12	0	18	8	25	0	8	40	20	8	11	11	11	1	26	0	35	0	46	10	48	4	2	8	4	4	7	1	0	2	0	0
DDB_G0269278	0	4	0	1	0	0	1	1	11	4	0	2	0	0	3	0	1	0	0	0	15	0	0	1	0	0	5	0	0	6	0	0	0	1	0	0	2	0	0	0	7	1	6	3	2	0	0	0	3
DDB_G0269280	18	0	50	0	0	207	0	0	0	166	0	1	0	0	23	0	65	0	0	59	0	36	0	0	0	0	0	0	0	42	0	0	0	0	0	0	0	0	0	0	0	81	0	0	0	0	0	0	0
DDB_G0269282	122	128	174	96	308	427	618	2	420	286	187	135	115	329	221	372	321	23	1	71	199	181	91	163	230	15	196	85	176	315	3	50	162	85	0	258	132	90	142	555	247	348	245	173	246	2	179	0	183
DDB_G0269284	43	0	63	126	114	79	0	1	39	84	0	46	18	48	102	82	147	143	0	94	3	118	26	281	1	0	47	16	174	15	39	232	90	38	0	125	22	0	32	53	119	19	93	26	17	0	55	1	225
DDB_G0269286	56	48	4	28	1	5	0	0	3	47	56	52	0	71	47	57	15	59	0	28	97	103	0	1	0	0	27	125	76	119	0	184	31	107	0	92	0	19	64	0	21	61	55	10	31	1	0	0	0
DDB_G0269288	105	158	10	83	165	22	112	1	66	298	8	254	35	256	277	54	613	249	0	370	254	138	183	1	0	298	51	70	177	145	48	279	168	81	1	142	33	1	275	95	173	91	38	38	30	0	259	0	301
DDB_G0269290	3129	2738	1894	2211	1812	3835	5216	14	4244	2212	2476	2807	2394	3259	2916	3072	1947	1288	5	2658	2003	1568	1711	3665	3358	2967	1863	1946	1588	2909	2240	1038	2506	3829	19	1938	2903	1482	1005	3103	2411	1461	1210	1269	1474	16	2396	28	4466
DDB_G0269292	30	62	0	9	39	30	80	2	1	31	75	30	0	41	143	2	163	79	1	64	59	45	54	9	2	72	101	112	10	157	2	39	26	110	0	83	35	57	22	11	55	4	35	37	88	0	1	0	129
DDB_G0269294	0	4	15	4	11	53	27	0	0	0	4	4	0	0	0	0	25	5	0	12	0	9	10	0	1	0	8	18	7	5	8	14	0	7	0	9	0	16	0	0	0	26	31	13	21	0	0	0	28
DDB_G0269296	0	1	17	0	44	0	38	0	20	11	0	0	0	0	0	41	24	0	0	0	30	15	0	0	0	0	14	29	0	0	0	0	0	0	0	6	0	0	2	0	2	2	7	1	1	0	0	0	0
DDB_G0269298	15	4	32	1	0	0	0	0	0	4	0	9	0	0	147	0	41	9	1	68	13	9	0	3	0	0	0	0	0	0	4	0	30	12	0	192	0	0	2	0	0	0	0	7	0	0	0	0	0
DDB_G0269300	11	0	0	0	0	8	10	0	0	0	0	1	0	0	2	0	0	5	0	0	0	0	0	0	0	0	2	0	0	0	2	0	20	0	0	0	0	0	0	0	0	0	0	3	0	0	0	0	0
DDB_G0269302	27	11	12	8	15	2	8	0	12	13	2	6	3	36	1	2	24	8	0	17	33	10	22	27	18	0	8	12	0	14	24	0	6	42	0	0	90	32	9	1	31	14	0	20	30	0	21	0	3
DDB_G0269304	1	0	0	0	2	4	1	0	15	3	0	2	0	0	3	1	1	0	0	4	1	0	2	0	0	18	3	3	1	7	1	1	6	5	0	0	6	4	0	10	0	5	6	6	0	0	1	0	17
DDB_G0269306	9	24	57	21	10	17	0	0	0	0	75	123	0	0	0	0	14	5	0	49	71	100	0	105	0	0	117	31	39	52	79	99	0	0	0	32	0	0	32	0	5	49	0	6	0	0	0	0	0
DDB_G0269308	1	14	103	3	66	4	169	1	0	21	118	0	0	0	0	1	51	70	0	58	19	18	0	0	1	10	189	63	0	55	118	0	0	117	1	0	0	164	0	0	69	215	3	0	0	0	0	0	10
DDB_G0269312	77	26	99	47	60	16	58	1	17	88	50	133	42	90	79	73	362	167	1	61	76	8	18	129	159	48	22	201	104	106	89	59	73	186	1	35	12	166	64	154	73	158	138	171	54	0	84	0	62
DDB_G0269318	0	0	0	0	0	0	0	0	0	0	0	0	0	0	0	0	0	0	0	0	0	0	0	0	0	0	0	0	0	0	0	0	0	0	0	0	0	0	0	0	0	0	0	0	0	0	0	0	0
DDB_G0269320	0	0	0	0	0	1	0	0	0	0	0	0	0	0	0	0	0	0	0	0	0	0	0	0	0	0	0	0	0	0	0	0	0	0	0	0	0	0	0	0	0	0	0	0	0	0	0	0	0
DDB_G0269322	0	0	0	0	0	21	1	0	0	0	0	0	0	49	0	0	0	0	0	0	0	0	0	0	0	0	0	0	0	0	0	0	0	0	0	0	0	0	0	0	0	0	0	0	0	0	0	0	0
DDB_G0269324	0	0	0	0	1	2	0	0	1	0	0	0	0	0	0	0	0	0	0	0	0	0	0	0	0	0	0	0	0	0	1	0	0	0	0	0	0	1	0	0	0	0	0	0	0	0	0	0	0
DDB_G0269326	1	3	0	56	20	0	0	0	1	11	4	40	0	0	6	70	0	21	0	29	2	20	4	0	0	40	13	1	15	1	0	3	28	70	0	85	24	15	15	0	31	18	3	2	0	0	0	0	0
DDB_G0269328	0	4	14	12	8	0	1	0	29	0	0	1	2	23	0	0	0	0	0	0	49	3	0	0	28	13	23	0	9	6	0	8	31	1	0	0	0	0	0	0	0	0	0	3	0	0	5	0	0
DDB_G0269330	0	4	0	0	3	0	17	0	0	0	0	1	0	0	4	0	13	0	0	0	55	1	0	0	20	24	4	16	0	5	0	0	4	0	0	11	0	0	5	0	5	0	7	1	3	0	4	0	0
DDB_G0269332	38	12	16	24	20	111	18	0	23	1	41	32	48	137	41	14	40	64	0	15	60	56	3	62	74	0	46	59	81	35	0	6	13	41	0	73	0	46	31	33	4	20	26	13	19	0	7	0	0
DDB_G0269334	239	0	37	485	476	226	144	4	21	428	1	512	1	0	225	88	4	278	2	351	4	786	153	280	131	209	118	473	410	114	0	765	415	199	1	1044	157	274	117	472	277	279	214	182	14	0	33	0	186
DDB_G0269336	12	7	3	4	6	3	22	0	5	6	9	2	1	20	13	15	9	10	0	11	66	2	10	7	37	14	24	45	13	21	40	3	22	6	0	2	34	26	6	11	7	14	13	11	24	0	21	0	6
DDB_G0269338	5	3	5	0	2	0	7	2	0	1	5	3	0	0	8	5	1	0	0	1	12	0	4	4	2	8	0	2	1	0	2	0	0	6	4	0	4	0	0	0	4	4	2	0	1	2	0	0	0
DDB_G0269340	261	227	181	180	452	337	213	2	585	248	130	178	381	236	261	40	109	87	0	70	301	23	37	162	327	107	243	404	250	128	202	72	123	153	0	139	56	500	345	40	292	228	174	137	181	0	55	2	214
DDB_G0269342	3	1	2	1	2	3	3	0	1	4	0	0	1	2	5	0	0	1	0	0	7	1	3	1	2	7	5	5	4	1	5	1	1	3	0	4	10	1	3	8	0	3	3	5	9	0	6	0	7
DDB_G0269344	217	696	277	149	479	752	328	5	1383	246	1136	403	363	949	1023	293	753	256	1	1295	592	175	1227	517	406	1267	647	1251	1424	291	1538	226	704	636	3	137	2225	1852	536	1522	712	1337	313	206	362	3	1001	3	810
DDB_G0269346	0	0	0	0	0	0	0	0	0	0	0	0	0	0	0	0	0	0	0	0	0	0	0	0	0	0	0	0	0	0	0	0	0	0	0	0	0	0	0	0	0	0	0	0	0	0	0	0	0
DDB_G0269348	16	1	27	24	29	32	2	1	6	32	2	102	1	13	46	4	27	61	0	35	0	20	0	24	8	0	10	81	45	88	2	28	0	109	0	87	0	42	67	114	59	75	71	20	48	0	3	1	107
DDB_G0269350	28	0	49	90	0	0	244	0	6	0	0	0	0	0	1	0	0	0	0	40	124	24	0	0	0	0	27	0	0	0	0	6	0	73	0	0	0	0	0	0	18	0	77	0	0	0	0	0	0
DDB_G0269352	90	101	0	34	17	122	1	1	99	216	31	70	254	0	121	20	123	261	5	48	116	19	102	6	140	90	155	73	166	144	320	93	0	29	0	7	92	136	152	4	121	100	28	7	13	2	138	0	213
DDB_G0269354	0	62	38	38	77	47	163	4	512	109	187	150	253	25	425	207	23	56	1	164	16	39	3	545	0	0	110	196	164	11	159	140	65	6	0	59	0	162	164	238	114	180	14	143	127	1	143	0	2
DDB_G0269356	60	115	138	94	43	452	2	0	152	98	0	19	21	152	235	73	231	41	0	114	277	49	0	0	16	14	119	65	135	68	0	38	0	206	2	0	230	0	27	166	190	180	41	75	156	0	0	0	0
DDB_G0269358	0	0	0	16	5	0	23	0	0	0	0	2	0	0	0	24	0	12	0	11	7	3	0	0	36	0	1	0	0	8	35	5	1	8	0	0	0	0	2	74	21	1	0	3	57	0	0	0	29
DDB_G0269360	0	0	0	0	0	0	0	0	0	0	0	0	0	0	0	0	0	0	0	0	0	0	0	0	0	0	0	0	0	0	0	0	0	0	0	0	0	0	0	0	2	0	0	0	0	0	0	0	0
DDB_G0269362	151	0	3	44	1	349	499	0	356	335	249	70	1	405	0	0	0	37	1	251	14	198	0	985	651	21	0	0	620	13	0	11	82	254	1	324	945	448	302	48	147	83	0	1	72	1	68	0	1
DDB_G0269364	0	0	0	0	0	0	0	0	0	0	0	0	0	0	0	0	0	0	0	0	0	0	0	0	0	0	0	0	0	0	0	0	0	31	0	0	0	0	0	0	0	0	4	0	0	0	0	0	1
DDB_G0269368	75	54	69	37	109	79	114	1	32	52	97	113	38	12	116	89	75	17	0	14	75	169	9	341	283	0	45	151	89	79	66	79	139	62	0	104	58	141	38	257	79	12	17	42	15	0	6	0	59
DDB_G0269370	26	49	35	24	37	12	21	1	39	25	13	17	9	10	25	34	8	18	0	20	49	5	2	43	25	1	41	41	26	34	9	13	1	26	0	51	12	25	34	84	22	31	30	40	28	0	13	0	12
DDB_G0269372	87	158	207	249	529	577	670	5	702	544	449	393	646	460	325	900	129	191	0	330	142	213	349	667	416	222	283	411	441	412	341	184	508	626	2	590	405	340	207	527	306	313	139	147	217	1	61	1	475
DDB_G0269374	5	17	3	8	25	30	29	1	10	0	14	14	1	1	18	4	11	8	46	11	18	5	4	13	11	1	16	21	13	22	23	9	11	32	0	8	24	32	7	5	5	8	15	17	8	0	3	0	3
DDB_G0269376	29	41	46	17	26	65	32	0	40	93	0	8	0	0	79	52	26	0	2	25	20	8	17	2	0	15	142	15	9	48	51	0	0	128	2	18	164	0	46	0	110	131	83	5	82	0	0	0	17
DDB_G0269378	50	81	104	6	0	21	61	1	0	128	0	33	2	2	1	168	0	2	0	18	0	16	1	0	2	0	183	8	182	145	21	33	8	9	1	12	145	0	0	0	64	0	62	6	15	5	0	0	168
DDB_G0269380	174	863	873	779	2133	600	103	8	886	258	710	1446	346	188	290	158	422	642	3	665	303	632	665	412	176	100	254	939	758	447	370	1514	871	699	2	365	155	446	807	1265	669	488	135	198	432	4	876	1	1080
DDB_G0269382	3202	2529	3264	2599	3194	7086	5684	27	6776	5027	6602	2896	2604	3762	3771	3021	4039	1152	19	1883	4936	3316	4039	4066	5213	3953	2869	1349	2825	4557	5012	2195	3356	4644	18	2211	3840	3754	1161	5410	3808	2773	1291	949	1766	19	2529	8	5703
DDB_G0269384	14	0	1	3	0	0	6	0	0	0	0	5	0	10	15	0	0	0	0	4	2	0	0	0	1	8	25	0	0	0	0	0	0	0	0	0	49	0	9	0	13	0	0	0	2	0	0	0	0
DDB_G0269386	0	0	0	23	16	0	0	0	0	0	82	0	0	4	0	0	0	0	0	0	17	40	0	0	0	0	7	0	0	0	5	0	0	0	0	0	0	0	0	1	0	0	7	0	0	0	0	0	0
DDB_G0269388	112	1830	796	517	98	1	1217	2	0	805	0	1064	0	226	28	319	238	444	3	870	0	635	44	1086	925	2	52	990	5	0	1159	303	1555	859	2	1075	2977	675	998	5	353	122	152	262	259	2	161	3	1
DDB_G0269390	0	0	0	0	2	3	3	0	0	0	0	0	0	0	0	0	0	0	0	0	0	0	2	0	0	0	0	0	0	0	0	0	0	0	0	0	0	0	0	0	0	0	0	0	0	0	2	0	0
DDB_G0269392	0	0	0	0	0	0	0	0	0	0	0	0	0	0	2	0	0	0	0	0	0	3	0	0	0	0	0	0	0	0	0	0	0	0	0	0	1	0	0	0	0	0	0	0	0	0	0	0	0
DDB_G0269394	9	15	0	5	11	8	0	0	0	0	19	12	0	0	0	0	29	12	0	0	0	5	0	17	0	0	71	0	0	0	114	0	0	46	0	0	0	0	0	0	23	13	41	6	0	0	12	0	0
DDB_G0269398	57	105	124	145	309	328	68	0	221	195	31	265	41	67	112	44	236	194	0	74	130	144	96	161	22	0	93	169	105	121	18	202	111	270	1	133	46	51	292	46	82	125	140	158	96	0	47	0	42
DDB_G0269400	13	9	18	22	21	7	49	2	24	14	12	18	2	31	19	18	54	6	0	6	42	11	11	52	8	20	35	13	16	26	1	17	11	39	0	7	22	24	17	56	18	9	17	7	0	0	10	0	6
DDB_G0269402	2	1	8	1	0	1	13	0	0	8	0	0	0	1	0	0	12	0	0	1	7	0	0	0	3	0	0	4	2	0	4	0	5	1	1	0	0	0	5	0	2	6	0	4	0	0	0	0	3
DDB_G0269404	10	120	36	13	1	24	67	0	0	12	0	3	0	25	15	0	98	0	1	5	136	2	0	0	43	0	32	0	13	41	0	0	0	31	1	0	0	0	32	0	49	69	16	53	1	0	3	0	21
DDB_G0269406	0	61	0	7	0	0	0	0	0	0	0	0	0	0	0	106	0	16	0	3	0	11	0	0	0	0	0	0	0	0	0	31	0	0	0	38	0	0	0	0	0	0	0	0	0	0	0	0	0
DDB_G0269408	0	0	14	33	4	0	0	0	0	0	0	0	0	0	0	0	44	0	0	0	2	0	0	0	0	0	0	4	0	0	0	0	0	0	0	0	0	0	0	0	0	0	0	0	0	0	4	0	0
DDB_G0269410	2894	2458	2085	1995	3579	3728	2887	37	3607	3245	4873	4244	3864	2487	2226	3442	2205	1890	18	2445	3133	3525	2961	3618	4342	3889	2640	4455	3088	2104	2780	4280	5268	3729	24	3355	2832	2086	2128	4217	2149	1535	784	1074	1514	25	2804	9	5273
DDB_G0269412	144	161	0	137	95	926	0	2	7	429	1	215	288	0	1	645	1	195	1	499	490	284	0	1	0	605	7	266	391	485	355	146	230	75	1	777	0	291	419	110	1	217	0	127	107	7	35	1	6
DDB_G0269414	1058	899	1170	1028	1068	952	1380	10	1502	1554	1125	1243	751	1188	1504	1862	989	1251	3	1649	1395	817	178	1340	1631	1032	1041	1550	1029	600	942	309	1059	1086	5	1340	2428	1892	591	3475	1379	1812	362	640	1008	2	1386	2	1253
DDB_G0269416	17	39	28	28	55	180	255	0	6	22	19	53	151	63	180	81	63	140	0	27	31	65	36	153	103	0	32	121	78	24	0	5	58	37	1	16	30	2	38	55	30	63	28	14	93	5417	114	1	54
DDB_G0269418	6	0	2	0	4	6	0	0	0	0	0	12	1	17	7	0	18	0	0	3	8	0	0	0	0	7	5	3	14	4	6	0	0	0	0	5	0	2	5	0	16	0	8	4	15	0	9	0	0
DDB_G0269420	0	0	0	0	0	0	0	0	0	0	0	0	0	20	0	0	20	0	0	0	0	0	0	0	0	0	0	0	0	11	0	2	0	10	0	0	0	0	0	0	0	8	0	1	0	0	0	0	17
DDB_G0269422	1	0	0	0	0	0	0	0	0	0	0	0	0	12	0	0	6	0	0	0	0	0	0	0	0	0	0	0	0	10	0	0	0	1	0	0	0	0	0	0	0	0	0	0	0	0	0	0	0
DDB_G0269424	1	0	0	11	10	0	15	0	0	18	0	4	0	0	1	0	0	0	0	0	0	0	0	0	0	0	0	61	0	0	0	48	15	0	0	2	0	0	0	0	0	4	0	0	0	0	0	0	0
DDB_G0269426	94	133	56	78	142	40	46	0	77	96	60	135	2	0	47	123	62	92	0	53	14	77	170	149	36	0	105	360	22	119	13	98	120	111	0	55	6	52	218	26	54	22	9	11	46	0	5	0	37
DDB_G0269428	0	0	0	0	1	9	0	0	0	21	29	0	0	0	1	0	0	0	0	0	0	0	0	0	0	0	6	0	0	0	0	0	0	0	0	0	0	11	0	0	0	0	0	7	0	0	0	0	0
DDB_G0269430	2	0	2	3	99	0	56	2	1	97	3	258	0	19	159	3	0	129	0	0	1	29	60	1	0	0	59	21	60	0	0	99	8	223	1	48	0	187	97	92	9	192	4	9	53	0	180	0	1
DDB_G0269432	23	0	0	5	0	12	0	0	42	267	0	13	0	0	0	0	0	101	0	13	3	44	0	0	0	0	4	0	2	0	0	54	0	4	0	115	4	0	47	0	2	0	0	0	0	0	0	0	0
DDB_G0269434	0	0	0	0	0	0	0	0	0	0	0	0	0	0	0	0	0	0	0	0	0	0	0	0	0	0	0	0	0	1	0	0	0	0	0	0	0	0	0	0	1	0	0	0	0	0	0	0	0
DDB_G0269436	0	2	55	16	0	0	0	0	57	46	0	0	1	23	0	0	34	0	0	1	50	0	0	0	1	0	1	45	0	8	0	0	0	2	0	0	0	0	79	0	70	31	46	1	0	0	35	1	0
DDB_G0269438	270	260	606	245	386	268	318	3	229	397	288	733	1	497	20	198	585	597	3	413	127	559	204	39	143	121	89	856	535	176	160	246	18	90	3	996	205	366	211	1151	371	78	89	299	128	2	190	1	201
DDB_G0269440	22	93	18	60	59	10	59	1	28	0	0	140	1	0	31	0	78	192	0	7	0	106	0	9	0	0	8	96	28	90	93	76	1	31	0	162	1	49	82	0	1	58	39	10	148	0	12	0	4
DDB_G0269442	298	69	97	18	156	19	17	0	31	31	326	51	3	286	2	0	14	105	0	71	17	116	2	396	31	1	63	1	54	0	1	3	99	372	2	147	25	0	86	39	118	192	10	13	10	0	13	0	20
DDB_G0269444	115	145	331	256	132	127	290	3	217	222	221	170	623	363	163	246	283	168	0	136	128	165	151	208	438	612	99	255	295	241	303	139	235	194	2	183	266	149	153	211	292	185	207	189	247	0	108	2	320
DDB_G0269446	3	0	6	3	8	0	0	0	0	0	0	0	14	10	0	0	0	0	0	0	7	8	0	29	0	0	0	0	7	0	16	0	10	5	0	1	0	0	0	46	2	0	0	12	0	0	1	0	33
DDB_G0269448	122	15	96	61	5	0	1	1	0	0	10	25	0	1	0	23	95	10	0	41	171	22	2	2	7	1	169	2	0	6	1	6	0	20	1	52	31	3	11	0	18	140	38	43	17	1	24	0	1
DDB_G0269450	9	8	60	13	18	21	0	0	4	26	0	9	0	12	7	0	19	4	0	2	10	7	0	6	0	5	5	31	15	11	0	9	0	33	1	23	0	7	22	31	12	33	69	81	17	0	14	0	1
DDB_G0269452	0	0	0	0	0	0	0	0	57	6	0	0	0	0	0	86	0	0	0	0	65	0	0	0	0	0	0	0	0	0	0	0	0	0	0	0	0	22	0	0	57	0	0	0	0	0	0	0	0
DDB_G0269454	178	183	29	717	1321	270	4	6	162	693	113	2080	132	190	165	132	412	3378	3	1593	123	1465	5	198	2	268	155	1827	2062	115	49	1768	88	335	3	2431	527	182	1884	1075	211	424	518	385	134	1	153	3	61
DDB_G0269456	0	0	0	0	0	0	0	0	0	0	0	0	0	0	0	0	0	0	0	0	0	0	0	0	0	0	0	0	0	0	0	0	0	0	0	0	0	0	0	0	0	0	0	0	0	0	0	0	0
DDB_G0269458	2315	1361	2636	3599	4950	3072	1363	31	3069	3403	2032	9843	2812	1670	3475	3543	624	2931	18	3163	3949	3646	844	5913	4444	76	2265	4274	4142	2419	2301	2606	2291	2298	27	5262	1110	2798	3507	5840	1495	1942	1548	1236	1974	17	1596	8	133
DDB_G0269460	105	64	34	213	250	154	6	6	0	74	115	567	2	28	158	421	99	254	3362	225	157	469	8	165	7	48	230	245	428	87	35	412	5	79	0	136	87	40	213	15	242	74	95	128	5	0	25	0	6
DDB_G0269462	208	172	173	592	882	376	7	4	422	100	543	1099	2	13	30	58	33	829	2	433	94	492	17	44	201	374	134	1013	1054	19	87	903	319	173	1	826	52	51	920	321	166	261	350	133	61	3	9	1	87
DDB_G0269464	2	3	1	1	0	0	2	0	0	0	1	0	0	2	0	0	3	0	0	1	0	0	2	1	0	0	1	0	1	2	2	0	0	0	0	0	1	0	0	1	1	1	1	0	0	0	2	0	0
DDB_G0269466	7	14	49	12	13	0	103	0	0	25	0	23	0	0	0	110	8	1	0	11	141	9	13	0	0	0	0	26	0	91	0	4	12	39	0	0	73	0	0	76	33	143	27	72	148	1	116	0	0
DDB_G0269468	0	0	0	0	0	0	0	0	0	0	0	0	0	0	0	0	0	0	0	0	0	0	0	0	0	0	0	0	0	0	0	0	0	0	0	0	0	0	0	0	0	0	0	0	0	0	0	0	0
DDB_G0269470	329	523	195	190	156	760	471	2	432	378	367	240	124	208	519	243	241	266	1	413	440	40	65	633	711	287	183	452	97	200	609	101	339	355	3	84	412	529	171	863	572	462	40	158	521	0	642	1	1011
DDB_G0269472	965	793	981	649	604	1602	1135	7	1241	760	1470	852	1315	1310	1315	437	700	549	3	915	1390	957	578	1044	1192	1413	837	1068	529	684	1165	1032	2164	1927	8	982	1991	1817	652	2844	902	551	200	468	462	5	966	5	1363
DDB_G0269474	639	452	959	597	536	260	1161	5	813	237	214	747	1584	335	753	1001	1053	1198	4	752	1106	585	186	184	292	432	669	2852	609	690	706	526	479	1032	4	584	460	455	927	11	977	154	125	107	733	6	493	1	1163
DDB_G0269476	2	0	0	0	0	0	0	0	0	0	0	15	0	0	0	0	0	0	0	0	0	15	0	0	0	0	0	0	0	2	0	0	0	0	0	0	0	0	0	0	10	0	0	0	0	0	0	0	0
DDB_G0269478	0	0	0	0	0	0	0	0	0	0	0	0	0	0	0	0	0	0	0	0	0	0	0	0	0	0	0	0	0	0	0	0	0	0	0	0	0	0	0	0	0	0	0	0	0	0	0	0	0
DDB_G0269480	0	0	0	0	0	0	0	0	0	0	0	0	0	0	0	0	0	0	0	0	1	1	0	0	0	14	0	0	0	0	0	0	0	0	0	0	0	0	0	0	0	0	0	0	0	0	0	0	0
DDB_G0269482	0	0	0	0	0	0	0	0	146	0	0	37	0	0	0	0	0	0	0	0	0	0	6	0	0	2	0	0	9	0	70	0	116	0	0	0	0	0	0	0	0	0	0	0	0	0	0	0	0
DDB_G0269484	0	0	0	0	0	0	0	0	0	0	0	0	0	0	0	0	0	0	0	0	0	0	0	0	0	0	0	0	0	0	0	0	0	0	0	0	0	0	0	0	0	0	0	0	0	0	0	0	0
DDB_G0269486	1	74	1	12	0	2	1	0	0	0	37	32	0	1	0	1	2	19	0	0	0	27	1	0	1	0	0	2	1	0	0	0	0	5	0	0	1	0	1	0	1	0	0	0	0	0	0	0	0
DDB_G0269488	32	71	20	15	40	128	30	0	77	57	26	36	146	66	101	90	43	55	2	87	60	38	51	50	121	196	27	67	86	48	50	9	85	62	1	16	123	74	13	0	124	73	30	56	42	1	99	0	58
DDB_G0269492	0	0	0	0	0	0	0	0	0	0	0	0	0	0	0	0	0	0	0	0	0	0	0	0	0	0	0	0	0	0	0	0	0	0	0	0	0	0	0	0	0	0	0	0	0	0	0	0	0
DDB_G0269494	2	0	0	0	0	0	0	0	0	0	0	0	0	0	0	0	0	0	0	1	0	0	0	0	0	0	1	3	0	1	0	0	0	0	0	1	0	0	2	0	0	0	0	0	0	0	0	0	0
DDB_G0269496	0	0	3	5	25	6	15	0	0	0	47	22	6	0	9	107	1	47	0	32	1	45	0	3	0	0	0	12	5	0	4	35	2	22	0	0	0	0	8	0	0	0	0	3	41	0	0	0	51
DDB_G0269498	0	0	0	0	0	2	0	0	0	0	0	0	0	0	0	0	1	0	0	0	0	0	0	0	0	0	0	0	0	0	0	0	0	2	0	0	0	0	0	0	1	1	2	0	0	0	0	0	0
DDB_G0269500	73	70	202	65	78	107	92	1	47	200	70	66	2	31	62	108	90	60	0	72	57	36	32	41	62	25	192	79	110	69	79	126	91	173	0	48	131	173	80	138	46	124	112	119	99	0	61	0	34
DDB_G0269502	86	28	0	26	29	0	2	1	0	271	1	70	0	30	3	1	0	1	0	2	5	55	10	0	0	0	50	2	6	0	0	4	0	15	0	54	2	3	0	3	19	1	43	22	0	0	0	0	10
DDB_G0269504	5	9	0	3	0	2	10	0	0	16	0	0	12	7	12	6	23	0	0	2	0	1	2	13	0	16	15	1	0	4	0	6	0	9	0	0	3	5	1	1	14	1	4	3	6	0	1	0	4
DDB_G0269506	1	3	0	1	0	0	0	0	0	7	0	0	6	4	3	0	3	0	0	0	12	0	0	2	0	6	10	0	0	0	0	4	0	8	0	0	0	1	3	0	1	1	5	2	9	0	1	0	2
DDB_G0269508	12	46	0	8	0	0	50	0	0	109	0	0	73	50	1	0	89	0	0	9	0	0	2	42	0	153	62	0	0	0	0	5	0	62	1	0	28	22	2	0	39	0	36	18	82	0	7	0	38
DDB_G0269510	322	299	470	207	595	437	134	1	131	174	119	775	188	273	42	279	536	227	2	330	276	693	115	705	178	470	271	214	519	234	370	330	577	386	0	479	68	12	341	11	72	103	242	83	52	0	262	3	187
DDB_G0269512	19	18	11	17	11	25	12	0	12	14	44	5	21	20	38	30	14	10	0	17	9	11	15	18	15	14	18	18	14	11	23	3	31	45	0	14	20	21	7	59	18	18	10	16	18	0	31	0	33
DDB_G0269514	15	0	34	11	0	0	0	1	13	13	2	4	5	4	50	0	7	10	0	1	0	0	0	59	5	45	11	13	0	7	21	12	30	33	0	0	17	8	0	7	6	24	16	20	8	0	0	0	0
DDB_G0269516	0	0	0	0	0	0	0	0	0	0	0	0	0	0	0	0	0	0	0	0	0	0	0	0	0	0	0	0	0	0	0	0	0	0	0	0	0	0	0	0	0	0	1	0	0	0	0	0	0
DDB_G0269518	58	103	178	106	139	134	194	0	152	43	158	80	85	201	59	275	64	34	0	60	144	188	69	343	202	212	95	46	116	120	144	194	223	109	0	88	66	34	25	237	76	52	25	26	15	0	62	1	261
DDB_G0269520	38	50	117	61	42	55	120	0	89	28	95	48	74	122	66	149	58	7	0	17	53	98	93	167	116	78	59	35	49	102	77	112	101	64	1	41	54	13	7	100	21	29	11	10	15	0	27	0	140
DDB_G0269522	1	22	149	16	147	297	81	2	239	66	96	108	125	24	16	100	138	78	0	2	117	122	0	96	118	0	16	105	69	36	38	104	205	76	0	43	7	0	44	435	11	11	25	43	0	0	0	0	8
DDB_G0269526	324	607	257	488	672	1408	298	8	325	1614	568	1072	1421	637	931	1647	724	525	8	1035	1431	1689	481	216	1512	255	499	1088	1410	569	1319	2337	1702	1013	3	1958	1476	241	1019	1123	344	845	750	392	356	4	454	2	1048
DDB_G0269528	0	0	34	0	10	0	0	0	0	0	0	1	0	0	0	171	48	0	0	0	0	0	0	0	0	0	16	0	0	0	0	0	0	0	0	0	0	0	0	0	0	0	0	0	0	0	0	0	0
DDB_G0269530	30	20	15	23	0	0	0	1	0	0	0	0	36	0	7	0	13	7	0	14	15	2	0	1	0	0	11	0	13	0	0	0	0	21	0	0	7	21	0	26	11	34	34	13	11	0	0	0	0
DDB_G0269532	17	3	5	3	0	15	0	0	1	1	0	6	0	26	25	0	5	0	0	0	0	4	0	7	0	0	9	0	3	12	21	7	26	7	0	10	0	16	2	0	2	3	2	1	7	0	4	0	1
DDB_G0269534	52	101	37	7	5	130	35	0	0	28	0	9	0	1	0	83	25	1	0	1	0	2	0	11	0	0	16	24	0	139	0	0	0	84	0	0	0	2	0	3	39	18	66	73	26	1	0	0	0
DDB_G0269536	6	1	0	0	0	1	1	0	0	2	0	1	0	1	0	3	2	0	0	0	0	0	0	4	0	0	3	0	0	4	0	0	0	0	0	0	0	7	0	0	5	1	10	15	61	0	0	0	0
DDB_G0269538	11	5	0	0	0	1	2	0	0	1	0	0	2	0	0	29	7	0	0	0	0	24	0	3	0	0	10	0	0	28	0	0	0	2	0	0	0	0	0	0	20	0	3	36	2	0	1	0	0
DDB_G0269540	2	6	1	0	0	8	0	0	0	1	0	1	1	1	0	7	2	0	0	0	0	9	0	71	0	2	7	1	0	11	0	0	0	4	0	0	0	55	0	0	2	2	3	8	13	0	0	0	0
DDB_G0269542	0	0	0	0	4	0	3	0	3	0	0	2	0	0	0	5	16	0	1	2	2	3	0	0	0	0	0	0	0	6	10	1	16	0	0	1	33	0	6	16	19	0	0	4	0	0	0	0	8
DDB_G0269544	0	0	0	6	0	0	0	0	0	77	0	0	0	184	133	5	0	0	0	80	0	0	0	0	0	0	19	0	0	4	0	0	55	71	0	0	0	0	0	0	26	0	0	0	0	0	0	0	2
DDB_G0269546	58	0	11	67	179	0	10	0	70	118	175	210	0	2	0	119	103	61	0	91	0	61	0	33	119	0	186	35	57	32	0	31	3	4	1	158	18	0	200	162	17	119	64	18	0	0	62	0	124
DDB_G0269548	4	0	3	3	2	0	0	0	19	0	0	0	6	25	0	0	14	0	0	1	0	1	0	0	0	0	39	2	0	0	0	0	0	0	0	0	1	0	28	0	12	0	4	0	8	0	0	0	0
DDB_G0269550	283	180	84	77	16	40	152	2	71	298	149	77	117	70	607	299	161	111	0	157	548	118	6	118	66	33	241	15	79	177	321	5	14	399	1	15	115	276	110	185	149	135	66	147	95	1	276	0	120
DDB_G0269552	0	0	2	0	0	0	11	0	9	0	6	1	16	1	0	0	1	0	0	0	8	0	0	0	0	0	5	0	0	4	3	0	0	1	0	2	17	0	3	0	2	1	2	10	0	0	0	0	0
DDB_G0269554	38	0	0	9	6	0	0	0	0	0	0	28	10	0	0	0	4	0	0	0	4	0	0	0	0	1	0	0	0	0	0	0	0	0	0	0	0	1	0	0	24	0	4	53	0	0	0	0	0
DDB_G0269556	401	218	636	354	488	602	724	3	748	857	808	692	291	134	978	599	290	476	2	282	463	450	323	146	236	172	339	253	324	403	1413	289	360	399	3	426	588	371	152	601	355	212	262	199	383	0	332	2	317
DDB_G0269558	8	0	0	0	1	1	1	0	11	1	0	0	0	0	0	11	27	0	0	4	11	0	0	1	13	0	1	17	0	2	1	0	0	3	0	0	16	0	2	42	0	0	10	7	0	0	1	0	0
DDB_G0269560	64	16	26	16	14	60	16	0	7	21	54	41	0	17	52	33	23	24	0	18	17	34	25	77	65	4	41	4	0	40	37	41	0	20	0	53	44	29	28	0	3	4	22	6	22	0	22	0	34
DDB_G0269562	0	0	0	4	1	1	0	0	0	0	0	0	0	6	0	0	0	0	0	0	0	0	0	0	0	0	0	0	0	15	0	0	16	0	0	0	0	2	0	0	8	11	0	0	0	0	9	0	0
DDB_G0269564	0	0	0	28	0	0	0	1	1	18	52	30	36	0	10	11	4	78	1	1	57	60	3	0	43	0	55	83	2	0	22	8	209	4	0	19	1	0	98	84	51	89	45	0	5	1	13	0	3
DDB_G0269566	0	0	0	0	0	0	0	0	2	7	0	0	0	0	0	0	0	0	0	0	0	0	0	0	0	0	0	0	0	0	0	0	0	0	0	0	0	0	0	0	0	0	1	0	0	0	0	0	0
DDB_G0269568	0	0	0	0	0	0	0	0	1	0	0	0	0	1	0	6	1	0	0	0	0	0	0	0	1	1	0	0	0	0	0	0	0	0	0	0	0	0	0	0	0	0	0	0	0	0	0	0	0
DDB_G0269570	4	12	1	0	2	4	0	0	5	0	0	2	4	0	0	2	0	2	0	3	3	7	1	14	0	0	1	7	2	0	0	1	4	6	0	5	0	2	0	0	2	4	2	3	6	0	1	0	0
DDB_G0269572	224	130	3	178	69	0	18	0	169	59	107	78	1	82	1	0	0	144	0	179	42	82	0	0	4	0	0	77	3	2	72	93	0	14	1	0	35	30	242	126	49	0	110	0	0	1	77	0	75
DDB_G0269574	118	86	131	169	258	166	100	1	22	19	140	113	98	75	5	1	130	142	1	282	205	92	212	243	28	274	127	94	330	72	352	96	4	213	0	95	80	7	58	36	72	54	26	81	63	0	10	0	56
DDB_G0269576	0	0	0	0	16	0	0	0	0	12	3	28	0	0	6	0	0	9	0	17	0	0	0	0	0	0	0	0	0	0	0	0	0	14	0	0	1	14	4	0	0	0	0	0	0	0	0	0	0
DDB_G0269578	0	0	0	0	0	0	0	0	0	21	0	0	0	0	0	0	0	0	0	3	0	0	0	0	0	0	0	0	0	0	0	0	0	11	0	0	0	61	0	0	6	0	26	10	7	0	0	0	0
DDB_G0269580	40	16	94	34	76	60	84	1	69	266	0	33	50	16	79	79	0	84	0	25	51	87	6	74	316	0	51	202	61	206	135	113	126	256	1	32	124	68	105	160	29	52	3	21	42	0	5	0	0
DDB_G0269582	0	0	1	0	4	6	0	0	0	0	4	2	0	0	1	1	0	1	0	20	0	3	0	0	0	0	1	2	1	1	4	0	0	1	0	1	1	0	0	0	1	0	0	0	0	1	1	0	0
DDB_G0269584	0	8	64	10	109	141	2	1	0	119	0	31	0	1	76	0	18	22	0	54	213	0	0	0	408	0	0	132	147	11	0	0	0	128	0	0	316	0	73	0	11	50	30	132	0	15	0	2	51
DDB_G0269586	0	0	0	0	0	0	1	0	0	0	0	0	0	0	0	0	0	0	0	0	0	0	0	0	0	0	0	0	0	0	0	0	0	0	0	0	0	0	0	2	0	0	0	0	0	0	0	0	0
DDB_G0269588	153	244	272	156	362	66	163	0	1004	71	326	196	34	51	15	278	223	9	1	99	409	203	156	0	224	186	53	512	108	219	512	320	128	467	0	30	492	269	478	260	405	16	80	91	118	0	286	0	91
DDB_G0269590	1	0	0	0	0	0	0	0	0	0	0	0	13	24	0	0	0	0	0	1	4	0	0	0	0	0	0	0	0	210	0	0	0	1	0	0	0	11	331	0	1	3	10	0	0	0	0	0	0
DDB_G0269592	78	0	28	12	0	169	0	0	0	145	0	0	0	0	38	11	33	0	1	24	120	0	0	0	1	513	59	0	0	0	0	1	0	74	0	0	31	0	0	30	31	18	34	32	0	0	0	0	0
DDB_G0269594	272	125	194	276	294	474	712	3	286	16	263	408	365	375	1	320	311	377	4	97	304	173	469	94	140	332	128	668	214	334	17	604	496	422	3	86	241	21	160	356	159	206	129	30	2	0	213	1	135
DDB_G0269596	17	17	9	5	2	4	0	0	0	0	6	0	11	12	1	0	0	0	0	0	5	4	0	0	0	1	0	2	0	26	0	3	39	21	0	0	7	2	3	1	2	0	4	3	2	0	3	0	0
DDB_G0269598	0	0	0	0	1	1	0	0	3	1	0	1	0	0	0	0	2	1	0	0	2	0	2	0	0	1	1	0	3	0	1	0	0	1	0	2	0	0	0	2	0	0	0	0	0	0	0	0	0
DDB_G0269600	84	8	81	47	14	0	98	0	24	40	3	0	29	12	94	147	0	29	0	53	47	9	0	158	1	0	29	29	48	160	153	0	0	73	1	134	371	6	56	0	0	28	42	122	0	0	54	0	74
DDB_G0269602	426	63	100	122	216	564	359	0	270	543	74	200	1044	570	591	399	171	167	1	521	339	196	182	378	315	2	379	329	199	339	369	396	462	151	4	221	461	315	141	693	100	277	108	161	291	1	336	3	621
DDB_G0269604	0	0	0	0	0	0	0	0	0	0	0	0	0	0	0	0	0	0	0	0	0	0	0	0	0	0	0	0	0	0	0	0	0	0	0	0	0	0	0	0	0	1	0	0	0	0	0	0	0
DDB_G0269606	0	0	1	1	21	0	0	0	0	1	0	9	0	0	0	0	14	8	0	17	0	6	0	0	0	0	0	6	7	0	0	2	0	0	0	1	0	5	33	0	0	1	0	15	0	0	0	0	0
DDB_G0269608	17	152	13	12	180	220	59	1	0	306	275	293	7	57	11	5	17	455	0	117	319	222	0	0	0	3	130	631	6	264	249	374	0	250	0	343	14	9	646	283	16	39	52	80	5	0	85	1	22
DDB_G0269610	624	488	1237	592	1522	1041	63	7	149	948	912	590	80	147	64	293	509	336	3	157	703	751	501	619	561	153	380	1038	261	511	285	931	266	649	5	366	347	442	416	998	534	569	575	154	534	2597	132	1	125
DDB_G0269614	100	20	241	172	369	51	14	1	149	744	180	814	615	72	373	517	84	678	2	266	257	757	9	525	504	25	501	718	717	101	23	510	2	244	2	463	1	191	372	276	91	89	78	124	54	2	76	1	104
DDB_G0269616	163	111	116	80	112	260	188	1	198	331	217	80	277	177	306	215	102	122	0	150	154	98	95	277	187	231	154	234	150	110	217	146	62	187	1	130	262	140	92	61	224	213	61	122	157	0	150	0	195
DDB_G0269618	0	0	86	6	0	0	0	0	0	0	0	0	0	0	0	0	72	0	0	0	0	0	0	0	0	0	159	21	131	0	0	0	0	0	0	0	0	0	0	0	49	56	76	58	0	0	0	0	0
DDB_G0269620	0	0	0	0	0	0	0	0	0	0	0	0	0	0	0	0	0	0	0	0	0	0	0	0	0	0	0	0	0	0	1	0	0	0	0	0	0	0	0	0	0	0	1	0	0	0	0	0	0
DDB_G0269622	17	18	10	3	3	0	0	0	0	15	0	2	0	0	0	0	14	0	0	0	6	3	0	0	0	0	5	4	12	34	0	0	0	14	0	0	1	0	0	0	5	19	2	40	18	0	0	0	3
DDB_G0269624	21	44	172	280	201	0	111	1	137	202	6	96	524	1	163	113	72	193	1	45	0	133	2	31	123	0	45	504	170	283	1	597	23	36	2	364	74	1	149	0	58	120	181	35	3	1	3	0	232
DDB_G0269626	111	92	207	107	75	114	38	1	6	80	90	199	15	165	85	80	122	74	0	164	30	313	21	118	221	140	86	167	24	102	15	94	121	160	0	28	202	90	99	125	36	44	53	35	7	0	55	0	216
DDB_G0269628	97	74	47	72	447	60	200	0	564	262	18	115	64	0	12	113	272	102	2	41	243	231	184	164	109	1	203	187	13	175	260	19	122	140	0	109	55	12	248	64	88	145	154	57	134	0	0	0	96
DDB_G0269630	778	545	920	1826	3268	1908	72	16	1	2462	13	3926	175	1442	212	374	1821	1746	5	3364	877	1508	2	149	3	5	158	3533	2402	1053	577	1724	158	1325	8	2350	231	1359	2498	2535	2618	823	1916	1543	115	10	1336	9	337
DDB_G0269632	140	10	77	25	111	7	0	0	69	36	30	99	5	21	0	0	3	16	1	10	56	37	1	20	4	0	11	88	8	54	7	24	25	1	0	51	0	0	19	0	9	39	63	9	14	0	11	0	25
DDB_G0269634	0	2	56	0	4	0	0	0	0	2	18	0	48	19	0	0	16	0	0	1	15	0	0	17	0	0	17	22	0	4	1	0	0	13	0	0	9	0	16	0	16	9	3	22	15	0	19	0	0
DDB_G0269636	74	280	87	39	155	199	109	0	25	40	106	225	0	24	13	65	151	88	0	26	71	119	81	124	167	0	211	81	45	67	135	9	148	155	1	224	29	108	24	458	30	114	11	0	2	0	9	0	101
DDB_G0269638	25	152	48	45	77	71	67	0	9	40	136	78	98	145	113	31	83	82	1	46	29	29	27	2	85	0	46	22	54	24	14	115	37	68	2	14	66	11	2	28	16	72	28	14	97	0	5	0	0
DDB_G0269640	196	135	58	139	122	181	547	0	290	252	207	122	291	180	191	349	121	175	0	121	324	126	187	243	460	406	108	240	89	97	343	75	101	235	1	93	341	318	68	621	253	145	30	109	96	2	197	0	188
DDB_G0269642	192	82	15	65	33	352	0	2	249	98	51	115	138	255	312	10	429	147	0	170	97	23	48	276	121	140	227	68	5	77	58	72	167	218	1	109	153	369	60	621	231	119	61	111	29	5	137	0	173
DDB_G0269644	0	0	0	0	0	4	0	0	0	3	6	13	0	0	0	0	0	5	0	0	0	29	0	0	0	0	0	0	0	0	0	1	0	0	0	0	1	2	0	0	1	0	0	5	0	0	0	0	0
DDB_G0269646	2	0	1	0	2	0	0	0	8	6	0	2	4	0	0	0	0	6	0	0	0	5	0	0	0	0	3	0	1	7	0	2	0	3	0	0	11	0	0	0	6	2	0	1	2	0	0	0	1
DDB_G0269648	0	0	0	0	0	0	0	0	0	0	0	0	0	0	0	0	0	0	0	0	0	0	0	0	0	0	0	0	0	0	0	0	0	0	0	0	0	0	0	0	0	0	0	0	0	0	0	0	0
DDB_G0269650	0	0	1	0	0	0	0	0	0	0	0	0	0	0	0	0	0	0	0	0	0	0	0	0	0	0	0	0	0	0	0	0	0	0	0	0	0	0	0	0	0	0	0	0	0	0	0	0	0
DDB_G0269652	0	8	1	0	8	26	16	0	14	37	0	2	16	26	30	0	8	10	0	4	5	6	2	0	0	0	11	0	1	7	0	0	0	1	0	0	0	1	11	40	9	11	6	4	21	0	6	0	33
DDB_G0269654	0	0	0	0	0	0	0	0	0	0	0	0	0	0	0	0	0	0	0	0	0	0	0	0	0	0	0	0	0	0	0	0	0	0	0	0	0	0	0	0	0	0	0	0	0	0	0	0	0
DDB_G0269656	0	0	0	0	0	0	0	0	0	0	0	0	0	0	0	0	0	0	0	0	0	0	0	0	0	0	0	0	0	0	0	0	0	0	0	0	0	0	0	0	0	0	0	0	0	0	0	0	0
DDB_G0269658	12	3	26	2	8	19	8	0	10	43	15	10	25	39	10	0	54	17	0	20	41	14	25	5	43	0	21	13	0	20	26	0	0	33	0	0	85	4	8	29	29	2	2	17	11	0	27	0	0
DDB_G0269662	0	0	0	0	0	0	0	0	0	0	0	0	0	1	0	0	0	1	0	7	0	1	0	0	0	0	0	0	0	0	6	0	0	0	0	0	0	0	0	4	0	0	7	0	0	0	0	0	1
DDB_G0269664	447	209	243	190	594	76	119	4	445	547	484	1006	633	236	365	751	680	333	1	232	711	1013	348	1847	45	2	704	588	192	707	392	420	148	434	3	863	96	1	178	84	173	164	131	125	24	1	296	2	358
DDB_G0269666	0	0	0	0	0	0	0	0	0	0	0	0	0	0	2	0	0	0	0	0	1	0	0	0	0	0	2	0	0	0	0	1	0	1	0	0	0	1	0	0	1	0	5	1	1	0	0	0	0
DDB_G0269668	50	74	137	122	126	179	110	1	14	157	144	156	53	78	200	157	135	188	2	97	101	159	65	60	51	0	64	224	99	84	33	172	107	113	1	185	17	154	166	292	52	143	114	75	10	2	56	1	99
DDB_G0269670	2246	1400	2178	779	3235	1007	8	11	434	1289	1224	2431	79	297	726	1141	2719	2336	9	1218	2438	2306	229	2447	308	7	2820	918	563	728	996	1605	866	2572	12	2914	80	20	424	3	530	779	289	661	127	6	402	2	383
DDB_G0269672	4	7	1	5	16	0	0	0	0	0	0	5	0	4	0	16	0	0	0	6	11	1	0	0	0	0	5	0	1	3	0	0	0	0	0	0	0	0	0	0	0	0	1	7	0	0	0	0	0
DDB_G0269674	16	0	1	1	2	0	0	0	0	17	0	1	0	0	0	0	0	0	0	0	0	0	0	0	0	0	2	0	0	9	0	0	1	0	0	0	0	0	0	0	0	9	1	7	0	0	0	0	0
DDB_G0269676	0	0	0	1	0	0	0	0	0	0	0	2	0	0	0	0	0	0	0	0	6	0	0	0	0	0	0	0	0	0	0	0	0	0	0	1	0	1	0	0	0	2	0	0	0	0	0	0	1
DDB_G0269678	0	0	0	0	0	0	0	0	0	0	0	6	0	0	0	8	0	0	0	5	0	14	0	0	0	0	0	0	3	0	0	63	0	0	0	0	0	0	0	1	0	0	0	0	0	0	0	0	0
DDB_G0269680	2	4	8	3	5	2	4	0	2	34	1	13	1	0	1	0	19	1	0	3	1	3	0	1	3	0	0	2	1	2	0	3	1	3	0	22	0	0	2	2	3	1	0	0	0	0	1	0	2
DDB_G0269682	111	249	182	263	678	426	218	1	3	45	10	603	0	2	95	208	258	189	1	164	96	375	87	1	313	16	56	77	390	152	3	508	45	176	0	117	226	263	603	200	355	254	8	88	0	2	53	342	219
DDB_G0269684	1	0	1	0	0	0	0	0	0	0	0	0	0	0	0	3	0	0	0	0	1	0	0	0	0	0	0	52	0	1	0	34	0	0	0	0	0	0	7	0	5	0	0	0	0	0	0	0	0
DDB_G0269686	28	0	3	77	31	24	1	1	8	58	101	206	50	0	4	1	0	52	0	31	19	57	37	17	129	0	30	123	14	99	53	191	1	113	0	25	6	8	100	3	42	48	3	41	2	0	0	0	0
DDB_G0269688	302	196	95	99	106	402	609	5	344	477	260	339	119	161	215	54	427	362	2	540	74	56	41	24	651	1050	119	255	143	215	609	0	126	206	1	125	236	601	180	765	282	151	33	118	88	2	276	0	384
DDB_G0269692	0	0	0	0	2	0	0	0	0	0	0	0	0	0	0	0	0	0	0	0	0	0	0	0	0	0	0	0	0	0	0	0	0	0	0	0	0	0	0	0	0	0	0	0	0	0	0	0	0
DDB_G0269694	215	15	3	28	62	23	2	1	0	193	64	100	2	13	76	43	0	18	0	55	0	9	54	70	6	0	28	7	73	124	375	78	0	88	0	7	353	0	0	0	0	9	9	21	31	0	42	0	263
DDB_G0269696	0	1	16	12	23	0	0	0	6	0	0	7	1	21	0	6	1	1	0	6	105	1	3	0	1	0	11	124	0	14	70	2	3	0	1	0	0	0	0	0	8	0	68	0	0	0	0	0	0
DDB_G0269698	8	5	13	3	10	11	8	0	12	2	3	1	5	5	9	4	0	1	0	0	7	1	0	12	21	0	6	4	1	7	8	4	15	16	0	0	20	1	7	16	6	8	10	11	7	0	1	0	16
DDB_G0269700	208	274	163	37	120	212	205	1	616	211	0	89	0	2	23	265	0	111	0	3	67	29	12	382	451	0	119	30	213	423	226	79	355	244	1	0	55	109	48	350	52	90	29	4	5	0	0	1	171
DDB_G0269702	0	5	2	1	0	2	24	0	0	0	0	0	24	3	3	0	0	0	0	5	4	0	0	50	0	14	7	0	0	12	5	0	21	4	0	0	2	0	0	3	0	0	1	0	4	0	0	0	7
DDB_G0269704	0	7	39	6	36	0	15	1	0	3	0	13	0	2	6	28	5	32	0	20	40	49	34	72	10	0	14	0	9	29	19	26	0	7	0	51	40	9	17	91	0	0	3	10	2	0	25	0	5
DDB_G0269706	0	0	0	0	21	0	0	0	0	0	3	2	0	15	0	3	0	2	0	4	0	0	0	0	0	0	0	7	9	0	0	3	0	4	0	6	9	0	0	2	0	0	0	0	0	0	0	0	0
DDB_G0269708	36	93	67	184	559	263	175	4	144	144	36	378	140	4	152	102	138	205	0	256	181	103	129	66	55	167	43	633	423	37	97	443	119	110	0	162	237	89	332	372	95	99	18	86	84	1	255	0	52
DDB_G0269710	62	45	90	105	62	1	0	4	33	144	30	236	186	326	4	140	311	122	0	37	202	57	163	114	9	1	114	700	106	186	162	63	15	116	3	113	60	101	237	146	22	3	160	100	116	2	1	1	3
DDB_G0269712	106	2035	344	568	604	651	1195	6	557	1390	1790	519	1323	545	723	405	221	256	4	250	942	318	244	111	195	518	1020	586	504	945	436	359	809	1134	5	218	964	573	481	919	1083	736	482	592	474	2	984	3	991
DDB_G0269714	28	174	23	68	70	24	0	3	8	2	3	121	526	43	81	328	4	546	2	86	83	89	85	49	395	841	2	515	239	144	278	150	344	251	0	22	40	286	104	1324	26	204	84	45	16	1	86	0	3
DDB_G0269716	587	1211	1747	565	1378	2051	1582	11	2455	3030	2083	1433	610	788	869	1240	602	672	4	1270	1370	1162	658	1457	2796	1167	643	1170	630	396	2005	1159	766	1310	5	587	1323	2662	509	96	1527	554	284	313	496	3	1178	3	1053
DDB_G0269718	47	0	2	120	34	74	2	1	0	5	3	56	0	0	67	2	1	6	0	10	0	256	1	0	2	0	131	162	1	1	0	120	1	163	0	66	0	2	271	0	6	1	1	4	33	1	0	0	102
DDB_G0269720	0	0	0	0	0	0	1	0	0	0	0	0	0	1	0	3	0	3	0	2	9	0	0	0	0	0	1	0	0	0	23	0	2	1	0	0	0	36	0	1	0	0	0	0	0	0	0	0	10
DDB_G0269722	63	57	168	126	41	241	393	0	324	169	25	190	311	0	235	25	31	27	1	88	49	46	134	478	210	90	73	135	10	1	210	80	127	17	1	89	193	85	123	281	45	27	62	66	118	0	64	0	66
DDB_G0269724	161	112	252	45	364	102	124	2	16	372	105	256	88	174	105	378	157	271	0	225	75	124	186	0	230	394	47	624	468	120	212	244	231	180	1	60	19	80	247	9	98	94	118	86	75	0	120	1	25
DDB_G0269726	3	52	0	13	100	0	13	0	0	0	78	41	0	0	145	59	0	0	0	35	35	68	37	47	0	0	19	0	44	42	0	106	0	4	0	76	56	51	68	242	67	0	0	15	102	0	0	0	96
DDB_G0269728	0	0	12	0	1	0	12	0	0	0	27	37	0	60	1	4	0	16	0	12	5	28	0	18	0	0	2	0	0	18	1	12	2	1	1	24	58	18	31	0	26	0	21	0	0	0	0	0	17
DDB_G0269730	0	0	0	0	0	0	0	0	0	0	0	0	0	0	0	0	0	0	0	0	0	0	0	0	0	0	0	0	0	0	0	0	0	0	0	0	0	0	0	0	0	0	0	0	0	0	0	0	0
DDB_G0269732	0	11	0	144	0	58	14	1	0	5	1	138	0	140	389	1	69	711	0	89	8	328	34	0	0	2	4	265	103	19	40	0	27	92	1	45	0	0	635	7	129	5	69	17	76	0	52	0	0
DDB_G0269734	5	9	3	4	5	6	11	0	1	7	7	0	1	6	5	3	3	3	0	0	3	0	4	0	2	20	6	2	3	10	7	0	10	7	0	0	0	8	0	6	7	7	9	4	9	0	6	0	3
DDB_G0269736	0	0	0	0	0	0	0	0	0	0	0	0	0	0	0	0	0	0	0	2	14	1	2	0	0	17	0	0	0	1	1	0	0	18	0	1	0	0	0	0	4	0	12	5	0	0	0	0	7
DDB_G0269738	268	223	175	70	216	28	160	0	422	93	287	338	177	187	61	182	2	91	0	258	199	267	99	477	43	285	218	358	311	74	105	71	308	421	2	45	344	134	158	180	253	38	36	248	0	0	487	1	821
DDB_G0269740	107	59	11	74	0	151	141	1	9	22	79	8	291	152	31	63	236	7	1	31	9	30	49	474	148	67	78	25	161	64	184	8	142	172	0	127	192	46	0	695	148	66	84	99	139	1	83	1	326
DDB_G0269742	834	932	1070	865	974	3140	1294	7	910	1015	1483	1461	1762	1862	1568	1011	1855	2601	7	1182	848	1519	218	1240	1610	748	1112	2221	1808	974	1327	1293	1130	1953	8	1926	1364	1463	701	1971	528	1102	669	327	612	11	734	2	889
DDB_G0269744	10	0	0	3	0	3	20	0	0	0	0	57	82	0	0	1	0	0	0	25	8	6	0	0	1	0	7	74	31	0	0	0	0	0	0	3	0	0	0	0	32	1	0	0	34	0	0	0	0
DDB_G0269746	1	0	0	0	5	2	0	0	2	0	0	0	0	0	0	0	0	1	0	0	0	3	0	0	0	0	1	6	1	0	1	4	0	0	0	1	0	0	0	2	0	1	0	1	1	0	3	0	0
DDB_G0269748	0	0	0	0	0	0	0	0	0	0	0	0	0	67	0	0	0	0	0	0	0	0	1	0	0	0	0	0	0	0	0	0	0	0	1	0	0	0	0	0	0	0	17	0	0	0	0	0	0
DDB_G0269750	72	94	126	125	182	2	209	1	0	381	102	240	4	41	0	199	14	101	0	62	0	123	48	7	0	1	14	92	102	24	13	161	85	49	0	200	5	151	125	60	74	17	38	71	77	0	30	1	43
DDB_G0269752	0	0	0	0	0	0	0	0	0	0	0	0	0	0	0	0	14	0	0	0	0	0	0	0	0	0	0	0	0	0	0	0	0	0	0	0	0	0	0	0	0	0	33	0	0	0	0	0	0
DDB_G0269754	1	0	0	0	2	2	0	0	0	0	0	0	0	0	0	0	0	2	0	0	0	1	2	0	0	0	1	2	0	0	0	0	0	0	0	0	0	0	0	0	1	10	0	0	0	0	0	0	0
DDB_G0269756	239	217	349	430	161	310	339	1	257	251	594	391	2	250	611	664	553	214	1	365	160	351	359	74	169	0	227	987	474	150	209	457	505	336	3	175	41	591	138	282	408	401	130	52	183	3	109	0	385
DDB_G0269758	0	0	0	3	8	0	0	0	0	2	0	5	0	0	0	0	0	6	0	0	0	8	0	0	0	0	1	6	4	0	0	3	0	0	0	10	0	0	5	0	0	0	3	3	2	0	0	0	0
DDB_G0269760	60	0	246	37	297	110	451	1	345	416	63	102	392	139	259	111	75	134	2	57	427	109	6	251	98	0	137	1	25	151	184	476	1324	653	1	114	275	243	0	22	49	198	135	13	141	0	2	0	110
DDB_G0269762	1235	1442	728	1071	1246	963	874	18	418	394	570	1153	2531	999	1941	1207	1559	1651	13	1075	1323	974	598	1731	1217	746	1323	2379	1273	1796	1003	916	1385	1000	17	190	2580	346	1382	246	1082	966	556	598	608	155	812	8	1036
DDB_G0269764	22	53	36	85	56	0	22	0	18	98	14	59	3	101	164	134	89	36	0	38	116	8	0	45	1	0	1	15	0	11	24	48	28	0	0	0	124	0	71	0	113	42	4	3	51	0	48	0	38
DDB_G0269766	8	6	0	14	5	0	8	0	87	0	34	8	35	80	9	0	67	6	0	8	51	10	105	54	0	92	1	10	7	22	46	2	19	6	0	5	10	48	12	22	11	3	26	16	10	0	11	0	13
DDB_G0269768	853	835	873	597	881	467	1819	3	2282	1060	1872	871	734	500	571	626	863	473	6	1069	1030	961	318	2409	181	631	770	844	1139	576	1133	398	772	1059	3	804	637	1014	450	1414	954	786	363	778	413	4	607	3	960
DDB_G0269770	627	1083	923	686	838	564	983	4	1548	778	762	874	1467	998	349	1173	606	871	5	786	984	1092	466	1606	444	187	791	1278	1024	560	489	1201	1277	1150	3	1525	879	216	868	58	548	693	239	426	352	4	452	1	1191
DDB_G0269772	1627	1116	2607	1833	1624	3329	2032	13	2094	2553	2312	1889	2011	1490	1693	2112	1191	1391	10	1130	1644	2135	911	1870	2641	2062	2177	1990	1626	2187	2819	2162	2698	2727	10	2870	2591	1420	1703	2041	1600	1528	851	1043	1504	11	1733	4	2855
DDB_G0269774	0	2	3	1	1	0	0	0	0	0	1	0	1	1	4	0	0	0	0	0	0	0	0	0	0	1	2	2	0	0	1	0	0	0	0	1	0	0	0	0	0	7	2	3	2	0	0	0	3
DDB_G0269776	16	0	41	22	15	69	80	1	28	52	2	32	88	0	210	34	157	158	1	28	84	29	0	0	0	1	7	42	16	36	0	105	83	34	0	8	0	0	60	0	14	25	48	17	118	0	1	0	0
DDB_G0269778	4	26	66	7	7	70	5	0	75	2	99	22	6	7	39	5	41	44	0	25	30	19	6	81	70	0	33	23	6	34	0	2	6	49	249	16	28	43	80	32	30	23	8	42	5	0	14	0	0
DDB_G0269780	2	3	1	3	4	0	0	0	0	0	0	8	0	1	4	1	2	2	0	0	9	2	0	1	7	0	9	0	8	1	1	2	2	36	0	1	0	0	0	0	0	1	0	3	0	0	0	0	2
DDB_G0269782	79	22	81	8	7	107	7	0	67	0	44	32	0	9	1	1	78	32	0	2	100	7	0	0	5	96	82	58	62	53	126	30	0	37	0	1	70	3	0	10	8	99	67	36	0	0	68	0	0
DDB_G0269784	25	46	39	38	29	145	155	0	18	111	0	87	37	0	93	65	49	102	0	63	32	103	14	246	108	13	62	48	0	30	113	61	35	31	0	2	67	109	33	0	24	41	0	15	6	0	40	0	32
DDB_G0269786	21	75	80	100	192	135	80	1	126	178	79	112	0	135	159	87	65	230	0	63	60	63	32	58	48	41	45	119	82	33	162	129	79	47	1	104	24	61	100	302	97	72	66	88	100	0	52	0	140
DDB_G0269788	507	200	72	159	477	441	228	1	521	303	29	404	213	303	145	317	528	198	0	92	532	53	318	380	539	93	147	785	600	205	112	3	98	193	0	86	413	388	87	3	212	193	432	190	123	2	63	0	57
DDB_G0269790	7121	4889	7240	4250	4912	4864	10503	67	4927	6125	4164	6124	8499	12087	4455	3391	6992	9371	51	8889	6761	2587	5249	3583	4941	4452	5810	10742	11994	1275	9362	3698	6043	9368	29	4789	7750	5242	8965	10070	6934	6260	2349	4670	1808	33	4336	28	5381
DDB_G0269794	0	0	0	0	0	0	0	0	0	0	0	0	0	0	4	0	0	0	0	0	0	0	0	0	0	0	1	0	0	0	0	0	0	0	0	0	0	0	0	0	0	0	0	0	0	0	0	0	0
DDB_G0269796	2	13	0	1	10	2	0	0	1	3	0	5	2	2	0	0	2	5	0	4	29	1	1	0	5	2	5	5	0	0	1	1	0	1	0	3	2	0	1	1	0	0	4	0	0	0	1	0	9
DDB_G0269800	154	0	176	216	1641	22	297	3	0	14	1	782	0	84	45	1	70	299	1	206	30	141	0	31	0	0	3	1778	1090	12	13	410	0	51	2	0	152	454	985	3	89	58	99	126	44	0	0	1	0
DDB_G0269802	14	2	24	20	79	46	0	1	16	17	7	82	1	0	26	0	16	134	1	60	36	66	2	6	23	0	12	62	56	24	1	49	0	38	0	176	0	20	114	11	11	55	24	27	48	1	6	0	0
DDB_G0269804	8	0	8	54	121	50	9	0	0	16	48	35	0	16	40	24	4	0	0	27	28	0	1	9	1	0	8	130	137	0	0	48	0	10	1	1	33	27	14	1	19	19	0	14	0	0	29	0	0
DDB_G0269806	0	0	0	1	0	0	0	0	0	6	0	15	0	0	0	0	0	0	0	0	0	0	0	0	0	0	0	0	0	0	0	42	0	0	0	0	0	0	0	0	0	0	0	14	0	0	0	0	0
DDB_G0269808	0	0	1	0	0	0	0	0	0	2	0	1	0	0	0	0	0	0	0	0	0	0	0	0	0	0	0	0	0	0	0	2	0	3	0	0	0	0	0	0	0	0	0	1	0	0	0	0	0
DDB_G0269812	30	106	18	15	4	105	125	0	0	30	0	6	4	145	87	39	36	0	0	43	110	13	31	16	42	142	51	3	15	47	40	6	0	40	0	0	17	2	13	2	22	55	22	14	27	0	0	0	0
DDB_G0269814	84	57	39	62	51	213	26	1	55	283	173	98	53	13	27	137	11	0	0	68	223	104	2	0	28	143	133	154	171	54	188	66	199	127	1	124	0	25	118	16	134	50	61	43	35	0	105	0	15
DDB_G0269816	37	45	49	15	10	16	16	1	24	40	14	8	0	10	4	11	5	24	3	23	70	12	15	0	76	27	32	5	21	19	43	27	60	30	0	46	0	20	14	62	38	21	22	22	23	1	2	0	0
DDB_G0269818	9	0	4	0	2	1	0	0	0	3	0	0	0	1	12	2	4	0	0	0	2	1	0	0	0	2	2	0	0	1	10	0	7	0	0	0	2	0	0	0	1	8	0	10	16	0	0	0	3
DDB_G0269820	0	0	0	0	3	0	0	0	0	0	0	1	0	0	0	0	0	0	0	0	0	0	0	0	0	0	0	0	12	0	0	0	0	0	0	0	0	0	0	0	0	0	0	0	0	0	0	0	0
DDB_G0269822	0	0	2	0	1	0	0	0	0	0	4	2	0	0	13	0	0	0	0	24	1	17	0	0	0	0	2	7	6	8	3	23	0	0	0	9	69	21	7	1	0	0	0	0	0	0	0	0	0
DDB_G0269824	0	0	2	1	1	0	0	0	0	0	0	4	0	0	1	10	4	0	0	0	0	6	1	6	0	0	0	4	2	0	0	0	0	0	0	2	0	1	0	0	0	3	3	4	0	0	0	0	0
DDB_G0269826	8	19	4	0	0	5	0	0	0	13	0	0	0	0	0	0	19	0	0	0	14	1	0	0	0	0	6	66	0	58	0	0	0	3	0	0	0	0	14	0	2	26	14	32	1	0	0	0	0
DDB_G0269828	45	19	82	45	42	103	94	1	71	178	73	28	27	0	116	92	33	55	0	33	23	92	40	0	10	54	9	77	41	96	2	81	80	127	0	44	108	69	29	235	131	148	48	25	92	0	141	0	41
DDB_G0269830	15	23	39	14	18	10	21	0	67	4	21	24	0	16	25	0	3	21	0	17	82	3	14	77	1	77	44	63	1	25	5	27	24	56	0	9	64	35	29	7	43	2	43	49	37	0	14	1	34
DDB_G0269832	7	3	0	1	0	5	25	0	0	0	8	2	0	0	14	0	2	0	0	0	20	1	2	0	0	11	0	4	0	15	0	1	1	9	0	6	8	0	3	52	0	3	2	0	4	0	0	0	0
DDB_G0269834	31	101	73	61	110	0	138	0	77	150	26	56	0	53	87	154	125	28	0	72	127	108	0	182	10	17	67	207	37	6	1	140	30	50	1	59	52	11	82	0	49	55	1	49	42	0	137	0	0
DDB_G0269836	3	4	2	0	0	0	0	0	0	0	0	0	0	0	0	0	8	0	0	1	0	0	0	0	0	0	0	1	0	0	0	0	0	3	0	0	0	0	0	0	3	5	1	3	0	0	0	0	0
DDB_G0269838	7	0	13	3	0	0	0	0	0	0	0	0	44	0	0	0	7	0	0	0	0	0	0	10	0	0	7	0	0	3	0	0	1	3	0	0	0	0	0	0	8	1	0	0	7	0	0	0	4
DDB_G0269840	47	81	6	16	32	81	5	0	39	44	9	37	0	80	10	29	48	34	0	31	114	20	34	18	0	8	84	39	9	33	14	47	32	71	0	13	10	15	22	0	79	80	8	19	34	0	8	0	73
DDB_G0269842	234	160	209	143	2	247	147	3	204	206	505	139	113	374	421	113	345	349	4	175	852	273	264	230	180	3	419	356	705	269	190	108	450	915	2	205	375	227	18	603	237	197	126	290	252	1285	598	2	454
DDB_G0269844	66	151	64	48	0	55	118	1	23	113	99	1	34	67	84	62	42	0	1	1	29	2	31	49	89	43	83	9	4	84	25	0	39	111	0	4	161	54	0	264	72	51	70	69	108	0	79	1	45
DDB_G0269846	20	16	15	2	0	10	45	0	0	33	0	0	4	6	4	16	18	0	0	0	5	0	11	7	44	29	29	1	2	30	0	0	0	21	0	0	18	1	0	15	9	28	29	18	31	0	2	0	10
DDB_G0269848	367	480	423	324	354	628	400	2	374	724	221	360	555	197	833	404	286	176	2	271	413	294	475	438	124	356	501	935	453	486	426	370	377	787	2	535	532	309	232	526	582	488	490	224	518	1	490	0	408
DDB_G0269850	1	368	1	8	7764	1	2	3	1	10	0	3745	0	0	1	4	1	0	3	1	3486	4268	1	3	1954	0	0	0	4976	0	0	632	1	4665	2	3	4176	1	1	2	0	0	2465	25	0	0	0	1	1
DDB_G0269852	24	26	19	34	25	41	7	0	32	25	11	30	50	26	34	9	118	7	0	11	28	28	16	37	10	41	22	19	7	44	37	20	31	34	0	13	29	14	4	23	16	5	3	12	4	0	5	0	45
DDB_G0269854	207	320	72	168	3	235	143	2	0	285	261	161	26	0	124	42	22	110	1	66	37	67	12	128	94	155	114	4	355	52	189	107	55	114	1	91	329	278	52	0	110	67	30	83	86	0	0	0	78
DDB_G0269856	21	44	51	7	69	95	0	0	47	138	31	18	1	0	15	0	0	17	0	70	288	62	104	0	0	119	54	122	76	25	51	0	19	1	0	37	199	0	44	0	42	11	26	0	109	0	5	0	22
DDB_G0269858	0	0	0	0	0	0	0	0	4	0	0	0	0	0	0	0	0	0	0	0	0	0	0	1	0	0	0	0	0	0	2	0	0	0	0	0	3	0	0	0	0	0	0	0	7	0	0	0	0
DDB_G0269860	155	246	72	56	154	534	545	6	177	584	142	168	420	167	164	50	152	231	5	294	167	169	91	334	167	269	205	35	386	216	251	49	135	261	0	8	301	213	132	53	238	194	256	10	387	18	401	3	544
DDB_G0269864	260	200	205	80	148	317	3	1	212	165	175	165	295	237	441	132	143	326	1	92	388	143	103	225	431	0	103	355	214	64	299	52	439	798	1	53	410	87	1	144	81	83	58	115	238	0	17	1	551
DDB_G0269866	0	0	0	0	0	0	0	0	0	0	0	0	0	0	0	0	0	0	0	0	1	0	0	0	0	0	0	0	0	0	0	0	0	0	0	0	0	0	0	0	0	0	0	0	0	0	0	0	0
DDB_G0269870	0	0	0	0	0	0	0	0	0	0	0	0	0	0	0	0	0	0	0	0	1	0	0	0	0	0	0	0	0	0	0	0	0	0	0	0	0	0	0	0	0	0	0	0	0	0	0	0	0
DDB_G0269872	0	0	0	0	0	0	0	0	0	0	0	1	0	0	0	0	25	0	0	5	46	0	0	0	0	0	0	7	0	0	0	0	0	5	1	0	0	0	0	0	4	10	0	15	14	0	0	0	0
DDB_G0269874	129	224	306	142	117	153	109	2	161	54	207	246	284	36	192	340	464	30	1	73	211	205	248	260	384	225	118	124	108	385	268	220	352	205	0	130	108	145	172	38	132	14	26	64	73	0	95	1	321
DDB_G0269876	10	0	6	0	0	0	0	0	0	4	0	4	3	0	0	0	17	0	0	0	11	0	1	0	0	0	9	0	0	4	0	5	0	16	0	5	5	0	0	0	18	12	0	2	0	0	0	0	0
DDB_G0269878	484	858	1286	888	322	834	1135	10	1065	688	952	1116	490	510	1056	611	1605	825	3	820	486	746	91	408	959	888	401	904	612	131	1133	330	249	1061	48	565	355	427	343	1429	545	689	381	538	201	3	654	4	910
DDB_G0269880	0	0	7	0	0	0	0	0	0	0	0	0	0	1	141	0	0	0	0	0	183	0	0	267	0	0	63	0	0	259	0	0	0	19	0	1	106	0	0	0	6	3	0	0	12	0	0	0	0
DDB_G0269882	6	0	1	0	0	36	0	0	0	0	0	0	4	0	4	5	0	0	0	0	66	0	0	0	0	0	1	30	0	0	0	0	0	19	0	0	0	5	0	0	0	0	6	0	0	0	0	0	0
DDB_G0269884	31	59	31	60	125	25	19	0	39	91	30	105	0	27	45	34	36	171	0	96	17	114	39	158	6	5	38	152	56	39	69	78	8	73	1	138	61	49	100	102	41	63	92	54	18	2	27	0	1
DDB_G0269886	156	307	276	92	65	602	189	4	0	1	0	9	2	569	365	284	981	0	3	49	300	0	0	0	1	234	76	66	171	479	119	1	0	367	2	0	356	0	33	0	78	568	202	193	228	0	0	0	148
DDB_G0269888	0	0	0	0	0	0	0	0	0	0	0	0	0	0	0	0	1	0	0	0	8	0	0	0	0	0	0	0	0	2	0	0	0	0	0	0	0	0	0	0	0	5	2	2	0	0	0	0	0
DDB_G0269890	57	58	95	36	33	168	34	0	111	126	80	62	49	116	63	77	26	66	1	14	76	31	47	114	114	10	66	139	85	45	42	58	79	92	0	132	92	110	45	261	60	148	67	124	62	0	63	0	105
DDB_G0269892	138	361	179	1441	1745	1847	280	7	2297	1040	245	1315	303	526	400	102	1335	862	3	944	674	2791	863	2370	497	85	431	177	979	82	618	2166	13	403	4	3092	0	559	722	2	385	719	87	72	155	3	737	2	288
DDB_G0269894	3	1	72	10	1	8	86	0	23	15	18	5	29	0	0	5	14	25	0	8	73	5	43	59	44	108	8	39	21	27	74	0	38	29	0	0	9	3	17	10	36	2	6	2	7	0	7	0	60
DDB_G0269896	5	0	149	21	0	86	30	0	12	155	53	41	84	9	94	0	18	0	0	37	38	0	67	0	0	49	13	77	0	30	5	0	10	45	0	0	122	9	32	16	23	0	1	3	12	0	70	0	271
DDB_G0269898	13	85	15	60	20	0	0	3	0	41	188	220	11	135	65	276	34	293	0	121	236	301	15	2	408	0	50	439	0	307	0	171	231	45	0	62	0	59	90	46	40	0	49	39	0	0	0	0	229
DDB_G0269900	3	5	0	3	0	0	0	0	0	15	0	0	0	6	0	0	6	0	0	0	0	0	0	0	0	0	0	0	0	14	0	0	0	0	0	0	0	0	0	0	0	0	1	2	0	0	0	0	0
DDB_G0269902	0	0	0	0	0	0	0	1	0	3	0	0	0	0	0	0	0	0	0	0	0	0	0	0	0	0	0	0	0	22	0	0	0	0	0	0	0	0	0	0	0	0	0	0	0	0	0	0	0
DDB_G0269904	0	0	0	0	0	0	0	0	0	0	0	0	0	0	0	0	0	0	0	0	0	0	0	0	0	0	0	0	0	1	0	0	0	0	0	0	0	0	0	0	0	0	0	0	0	0	0	0	0
DDB_G0269906	2	1	3	4	10	1	3	0	2	14	6	31	0	3	8	4	8	8	0	8	1	12	2	9	23	25	4	72	11	2	0	6	3	4	1	23	1	1	9	18	8	18	4	36	12	0	2	0	2
DDB_G0269908	285	285	87	106	562	137	275	5	398	293	409	562	189	237	162	104	62	458	2	213	410	66	154	475	289	0	147	267	331	107	99	25	145	558	2	127	44	44	222	308	96	106	135	97	123	0	51	0	277
DDB_G0269910	299	304	505	237	628	482	26	4	375	400	138	252	506	199	303	593	440	88	1	159	404	672	209	1413	4	418	283	402	30	82	92	233	177	123	0	630	5	394	9	611	221	0	73	166	91	1	127	1	951
DDB_G0269912	1218	123	483	743	869	491	775	6	389	47	302	1083	438	1	984	1020	625	510	1	525	329	507	271	126	0	164	236	287	425	16	233	1036	37	80	3	456	617	347	653	63	504	239	0	7	11	4	165	1	2
DDB_G0269914	0	0	0	0	0	0	1	0	0	0	0	0	1	378	0	23	0	0	0	63	0	96	0	0	0	0	0	0	0	0	0	0	0	0	0	0	0	0	20	0	37	0	97	0	0	0	0	0	0
DDB_G0269916	4758	4819	3562	4303	5190	4593	6603	45	4167	4863	3632	6109	4878	4026	3983	5106	3915	1663	31	3909	3070	5011	3009	4228	5569	2027	3335	3766	4172	3619	3994	3829	2902	4475	20	5646	2621	3454	2775	4963	3606	2638	1447	2091	1434	20	3617	18	5413
DDB_G0269918	5	37	40	2	0	6	34	0	0	7	11	37	0	69	85	7	0	0	0	17	0	0	36	0	0	0	5	43	51	34	0	34	0	22	0	20	0	0	25	0	57	30	19	0	16	0	0	0	4
DDB_G0269920	4	1	25	18	71	9	0	0	0	50	1	54	0	0	0	0	3	65	0	45	0	35	0	0	0	1	8	99	88	0	0	48	0	55	0	85	0	40	56	60	10	0	36	23	0	0	0	0	0
DDB_G0269922	568	511	383	588	593	39	906	2	430	37	262	990	258	528	322	184	35	796	4	751	502	846	449	124	704	0	518	1512	442	324	150	569	216	834	3	580	218	190	878	1080	442	238	591	228	76	1	598	2	651
DDB_G0269924	348	137	271	459	244	188	524	2	153	920	121	305	1	89	665	2	818	211	2	221	52	426	478	1	0	884	304	816	345	240	0	1044	106	18	0	48	518	218	247	1	233	218	255	25	257	1	211	4	430
DDB_G0269926	39	32	0	7	11	0	8	0	1	0	15	91	0	10	36	25	179	5	0	22	9	71	0	13	91	0	15	16	4	0	44	7	0	21	0	29	0	36	6	161	0	6	4	7	28	0	52	0	2
DDB_G0269928	0	209	0	0	0	0	0	0	0	25	0	0	0	0	0	0	121	0	2	39	0	2	47	1	19	2	9	0	0	0	0	0	0	0	0	0	0	59	0	0	43	0	0	43	100	0	0	1	0
DDB_G0269930	0	0	0	0	0	1	0	0	0	0	0	0	0	2	0	0	0	0	0	0	0	0	0	0	1	3	1	0	0	4	0	0	0	0	0	0	0	0	0	0	0	1	1	0	0	0	0	0	0
DDB_G0269932	1284	1795	1609	1305	2617	2145	2477	19	1252	1063	1383	2298	1516	324	1942	2580	2438	1297	6	973	529	1964	535	544	1589	1219	1870	1865	2276	1475	2379	1736	2196	2743	10	923	1304	1145	507	2893	1554	1015	454	512	1075	7	1121	5	1673
DDB_G0269934	314	476	582	1033	1848	566	158	9	308	1134	139	1743	84	275	1094	135	576	1740	0	843	275	875	1300	918	1470	4	202	1314	1451	471	1076	1106	24	439	3	1567	344	607	1235	138	163	303	71	300	30	32	407	2	867
DDB_G0269936	22	0	39	0	6	47	1	0	0	0	0	3	0	0	0	28	0	0	0	3	1	0	9	0	0	0	20	0	9	8	0	0	0	22	0	0	0	30	14	0	12	16	11	15	24	0	47	0	5
DDB_G0269938	4	1	0	3	0	0	13	0	0	0	0	1	0	0	9	13	0	0	0	0	8	0	0	0	0	29	0	12	0	13	0	0	0	14	0	0	0	1	0	0	1	5	9	14	0	0	0	0	0
DDB_G0269940	2	12	1	2	0	30	21	0	0	0	0	0	0	0	53	19	0	0	0	0	0	0	0	0	0	17	14	15	0	7	0	0	0	15	0	0	0	0	0	0	17	12	17	57	0	0	0	0	0
DDB_G0269942	0	0	6	0	0	0	1	0	0	1	0	10	0	0	0	1	0	2	0	1	4	5	0	0	0	0	3	6	0	4	2	3	0	0	0	8	0	0	5	0	0	11	0	0	3	0	0	0	1
DDB_G0269944	0	0	0	0	0	0	0	0	0	1	0	0	0	0	0	0	0	0	0	0	0	0	0	0	0	0	0	0	0	0	0	0	0	1	0	0	0	0	0	0	0	0	0	0	0	0	0	0	0
DDB_G0269946	10	0	5	5	8	20	2	0	21	4	0	21	7	0	2	4	4	40	0	4	0	3	0	5	20	39	1	27	2	12	10	6	7	25	0	6	6	17	12	17	9	7	1	7	12	0	3	0	5
DDB_G0269948	96	384	540	640	799	302	17	2	608	34	21	532	84	7	326	290	122	489	0	562	57	1216	0	15	10	41	359	1013	98	483	236	1080	355	513	4	491	2	3	955	1223	201	313	196	130	151	2	271	0	234
DDB_G0269950	686	720	482	429	405	827	1575	12	549	785	188	502	629	1253	763	426	501	308	3	512	586	389	346	900	910	900	627	537	488	332	924	433	381	985	2	395	706	1313	297	1052	639	619	261	279	240	1	605	0	369
DDB_G0269952	7	0	7	3	15	5	4	0	0	3	0	0	0	2	0	0	0	2	0	2	1	2	1	0	0	0	2	6	4	0	10	7	2	7	0	9	1	3	3	3	4	0	2	6	14	0	1	0	6
DDB_G0269954	0	0	0	0	0	0	0	0	0	0	0	0	0	0	0	0	0	0	0	0	0	0	0	0	0	0	0	0	0	55	0	0	0	0	0	0	0	0	0	0	0	0	0	0	0	0	0	0	0
DDB_G0269956	8	8	17	10	4	1	3	0	2	3	5	14	3	2	12	4	0	4	0	23	104	29	15	7	4	4	12	15	2	7	3	3	4	9	0	3	0	7	19	3	4	5	5	5	16	107	3	0	10
DDB_G0269958	0	0	0	0	0	0	0	0	0	0	0	0	0	0	0	0	0	0	0	0	0	0	0	0	0	0	0	0	0	0	0	0	0	0	0	0	0	0	0	0	0	0	0	0	0	0	0	0	0
DDB_G0269960	0	0	0	0	0	0	0	0	0	0	0	0	0	0	0	0	0	0	0	0	0	0	0	0	0	0	0	0	0	1	0	0	0	0	0	0	0	0	0	0	0	0	0	0	6	0	0	0	0
DDB_G0269962	1	4	0	1	0	0	31	1	0	0	0	0	0	0	0	5	0	14	0	1	35	31	0	1	0	0	0	0	1	0	0	2	4	1	0	118	0	0	0	0	0	1	0	2	0	0	0	0	0
DDB_G0269964	14	12	3	26	14	45	23	0	25	41	133	69	0	41	23	15	37	93	2	33	4	26	1	172	191	170	51	21	31	8	6	28	39	10	0	25	108	151	74	272	67	57	37	17	18	0	122	0	29
DDB_G0269966	38	60	83	259	312	245	49	0	0	223	132	340	0	15	52	6	120	680	2	432	5	443	34	20	1	0	23	319	171	63	3	248	1	125	1	522	4	160	317	3	48	62	96	128	90	2	137	0	0
DDB_G0269968	1	1	0	19	2	0	7	1	90	12	0	33	74	1	32	31	5	1	0	5	125	8	0	102	0	0	63	0	14	104	0	22	0	54	0	0	82	9	44	1	21	0	3	17	0	0	40	0	1
DDB_G0269970	0	0	0	0	4	3	0	0	0	0	0	0	0	0	0	0	0	0	0	0	0	1	0	0	0	0	0	0	0	0	0	1	0	6	0	0	0	0	1	1	1	1	2	0	0	0	0	0	0
DDB_G0269972	526	182	68	187	126	199	712	8	231	130	903	111	449	95	808	67	49	522	3	377	654	95	338	320	402	1369	233	774	1037	365	401	1	312	710	11	104	673	232	597	999	296	66	82	185	138	2	385	0	1077
DDB_G0269974	1	1	0	1	2	2	0	0	0	0	2	3	0	1	0	1	2	0	0	2	1	0	1	0	3	3	1	0	1	2	0	3	2	0	0	0	0	0	2	0	1	0	0	0	0	0	1	0	0
DDB_G0269976	16	486	288	193	167	128	669	3	423	172	108	273	555	170	572	356	291	97	0	85	0	191	0	80	408	297	163	122	64	240	12	40	101	163	1	307	275	0	73	211	75	153	48	201	191	0	297	1	98
DDB_G0269978	0	0	0	0	0	0	0	0	0	0	0	0	0	0	0	0	72	0	0	0	0	0	0	0	0	0	0	0	0	0	0	0	0	0	0	0	0	0	0	0	0	0	0	0	0	0	0	0	0
DDB_G0269980	12	12	1	26	1	3	0	0	5	3	65	53	0	74	62	39	0	2	0	35	51	22	0	21	177	30	59	171	63	19	21	0	5	62	0	3	0	0	0	0	21	27	60	0	22	0	0	0	0
DDB_G0269982	21	0	0	355	244	8	0	1	218	1	0	457	1	0	312	305	9	332	0	226	0	249	1	77	2	0	2	553	21	7	0	188	128	2	1	812	1	281	254	573	68	378	26	8	0	1	21	1	222
DDB_G0269984	0	0	0	0	0	0	0	0	0	0	0	0	0	0	0	0	0	0	0	0	1	0	0	0	0	0	0	0	0	0	0	0	0	0	0	0	0	0	0	0	0	0	0	0	0	0	0	0	0
DDB_G0269986	0	13	0	10	1	3	0	0	23	0	5	28	2	0	4	0	0	10	0	0	0	7	13	0	59	48	6	0	0	0	7	15	0	0	0	2	1	15	48	25	0	8	0	0	3	0	0	0	0
DDB_G0269988	0	0	0	0	1	0	0	0	9	0	0	1	0	9	0	2	0	11	0	2	0	2	0	0	21	0	0	0	2	0	0	0	0	0	0	0	0	0	0	0	0	0	0	0	0	0	0	0	7
DDB_G0269990	12	5	0	1	10	26	53	0	0	7	1	13	24	2	0	12	36	21	0	6	4	19	5	0	0	0	0	2	7	21	0	11	14	0	0	0	51	6	0	0	0	0	5	15	0	0	0	0	29
DDB_G0269992	86	21	33	52	30	28	108	0	64	166	8	91	22	96	0	0	86	132	3	74	123	104	15	0	143	7	100	276	104	32	0	122	0	67	0	203	2	39	123	52	11	99	30	43	54	0	17	0	2
DDB_G0269994	8	7	19	42	45	0	0	0	0	55	9	39	7	7	48	1	70	31	0	39	19	16	11	17	10	1	6	70	83	47	13	70	3	21	0	52	34	60	28	59	44	15	19	42	25	0	0	0	0
DDB_G0269996	73	100	108	139	111	144	67	0	28	187	58	324	3	36	180	93	206	281	0	130	86	153	27	86	54	37	59	367	291	116	71	153	6	145	0	252	20	166	199	167	96	152	123	82	163	0	47	0	11
DDB_G0269998	9	0	4	5	1	0	0	0	0	1	8	0	0	0	4	0	1	0	0	3	16	0	3	7	0	0	6	0	0	17	0	0	0	3	0	0	0	0	0	0	5	7	8	7	13	0	0	0	0
DDB_G0270000	0	0	0	0	0	0	0	0	0	0	0	0	0	0	0	0	0	0	0	0	0	0	0	0	0	0	0	0	0	0	0	0	0	0	0	0	0	0	0	0	0	0	0	1	0	0	0	0	0
DDB_G0270002	0	0	0	1	0	0	0	0	0	0	0	0	0	0	0	0	0	0	0	0	11	0	0	0	0	0	0	0	0	0	0	0	0	0	0	0	0	0	0	0	0	0	2	1	0	0	0	0	0
DDB_G0270004	0	0	0	0	0	0	0	0	0	0	0	0	0	0	0	0	0	0	0	0	0	0	0	0	0	0	0	0	0	0	0	0	0	20	0	0	0	0	0	0	0	0	0	0	0	0	0	0	0
DDB_G0270006	89	245	171	63	136	46	6	1	279	28	1	422	854	50	41	403	284	166	0	32	183	555	40	43	252	12	139	227	26	397	98	94	369	623	3	196	158	1	79	38	54	118	9	75	1	0	74	0	44
DDB_G0270008	165	274	191	111	310	233	134	3	191	172	287	354	487	153	53	413	191	147	2	121	148	349	144	606	306	225	186	115	98	241	298	62	161	205	3	166	183	201	145	386	89	132	77	92	83	2	317	1	176
DDB_G0270010	2	9	21	0	1	22	0	0	0	0	0	0	0	0	0	0	24	0	0	5	6	0	6	2	0	0	6	0	0	1	0	0	0	15	0	0	0	0	0	0	0	2	2	17	0	0	0	0	0
DDB_G0270012	75	88	116	86	139	117	118	1	146	73	240	83	190	99	78	156	68	25	1	38	109	188	157	221	176	73	76	91	66	214	164	209	301	104	1	96	172	58	61	92	73	66	46	34	45	1	56	1	304
DDB_G0270014	7	22	133	34	70	57	137	0	223	61	91	31	122	79	0	314	112	117	0	6	222	20	20	105	216	19	65	36	12	20	0	73	16	87	0	16	26	79	75	87	14	93	17	22	30	0	38	0	31
DDB_G0270016	11	24	20	9	23	21	0	0	13	19	0	0	17	10	11	17	25	0	1	2	30	1	7	0	10	3	17	0	0	21	0	1	40	50	0	0	0	0	0	25	5	10	8	11	16	0	6	0	15
DDB_G0270018	71	97	48	31	36	13	52	1	0	200	30	49	63	58	170	17	127	13	2	45	87	0	113	19	12	81	34	83	20	20	104	46	79	35	0	28	86	84	74	115	40	83	17	39	62	0	133	1	1
DDB_G0270020	0	3	0	0	1	59	0	0	10	0	0	3	0	0	8	0	0	0	0	9	0	0	38	0	0	0	0	0	3	1	0	0	0	23	0	0	0	0	0	0	7	0	32	22	0	0	0	0	31
DDB_G0270022	202	265	161	115	91	546	253	4	152	393	550	210	20	126	159	205	59	76	0	152	193	127	244	0	206	0	302	134	188	247	464	42	423	326	1	173	427	179	76	33	246	135	162	136	126	4	238	0	65
DDB_G0270024	15	15	560	162	72	14	149	3	142	37	0	86	33	583	521	0	198	274	0	190	38	12	27	36	1	6	131	104	343	112	240	17	45	127	1	309	124	487	8	156	67	32	28	213	220	2	91	0	142
DDB_G0270026	517	1211	525	451	330	297	1129	9	1029	1034	893	807	681	455	1602	818	407	527	3	605	625	406	482	472	1016	921	452	835	711	836	491	477	1172	641	3	544	400	983	172	1431	789	436	413	307	446	1	879	1	1929
DDB_G0270028	939	1948	328	1017	301	735	1360	7	1150	157	803	979	86	288	509	117	437	180	3	507	576	1116	302	731	1393	4	575	421	727	909	1167	923	301	1302	4	339	494	864	318	1565	488	187	268	182	274	3	308	2	766
DDB_G0270030	15	45	12	4	9	0	0	0	33	88	36	4	0	0	14	69	25	0	0	15	0	3	0	5	1	0	60	0	12	39	0	5	9	0	0	28	2	9	4	171	5	0	26	0	53	0	0	0	10
DDB_G0270032	14	0	0	1	11	0	4	0	12	3	1	5	0	0	0	1	0	0	0	4	0	5	2	8	0	1	11	0	0	0	0	0	0	18	0	0	0	1	0	2	0	22	17	9	0	0	0	0	6
DDB_G0270034	299	191	356	191	416	650	707	2	383	254	503	424	393	389	357	842	528	221	0	123	389	158	334	684	544	138	354	202	154	251	277	323	321	699	1	248	191	166	92	375	193	250	193	150	214	1	269	2	322
DDB_G0270036	22	55	102	110	87	128	62	0	71	203	7	87	250	79	65	198	1	4	0	16	268	144	43	218	98	313	171	89	252	207	23	52	226	51	0	39	129	420	36	85	54	75	66	71	2	0	23	1	226
DDB_G0270038	8	8	0	8	0	0	0	0	33	15	11	0	20	40	20	1	0	0	0	0	0	0	1	0	20	0	6	21	0	4	0	2	0	0	1	0	0	15	0	59	0	8	5	0	4	0	0	0	0
DDB_G0270040	0	0	1	1	24	0	0	0	21	0	0	32	0	0	13	0	0	2	0	3	7	15	0	0	1	0	0	0	9	0	0	49	0	0	0	0	0	1	0	1	0	0	3	1	5	0	0	0	0
DDB_G0270042	326	3	234	374	167	322	124	0	20	5	47	372	230	1	300	57	98	325	1	648	433	439	206	55	36	241	682	305	241	89	38	968	34	212	3	324	26	346	46	538	267	104	154	368	9	0	450	1	45
DDB_G0270044	9	15	86	54	153	0	139	0	5	0	32	31	90	63	80	21	91	30	0	54	66	51	93	65	4	0	56	33	9	26	52	48	0	76	0	70	143	1	20	101	41	21	18	34	14	0	31	1	3
DDB_G0270046	0	0	0	0	0	0	0	0	0	0	0	0	0	0	0	0	0	0	0	0	0	0	0	0	0	0	0	0	0	26	0	3	0	0	0	0	0	0	0	0	0	0	0	0	0	0	0	0	0
DDB_G0270048	0	0	8	7	3	0	0	0	0	1	0	8	3	0	6	0	14	27	0	0	0	2	0	0	0	0	19	0	0	0	28	4	0	18	0	0	0	0	10	0	0	21	2	6	73	0	0	0	0
DDB_G0270050	74	7	103	14	33	42	1	0	0	40	13	5	0	0	36	0	24	0	0	0	2	11	0	0	0	0	11	66	21	34	55	0	27	53	1	0	12	58	11	0	14	14	40	22	14	0	0	0	0
DDB_G0270052	0	0	15	0	0	6	0	0	0	0	0	2	0	0	14	3	6	0	0	7	10	0	0	0	0	0	0	0	0	0	0	0	1	0	0	0	0	0	0	0	0	0	0	0	2	0	0	0	0
DDB_G0270054	5	2	3	7	3	4	15	0	0	27	4	13	3	0	11	19	3	0	0	2	10	4	1	6	7	7	1	2	1	11	12	2	6	3	0	2	4	8	7	2	9	8	0	5	4	0	1	0	34
DDB_G0270056	62	1	10	5	1	0	2	0	1	0	0	123	1	0	0	2	78	8	0	1	0	0	0	0	0	1	0	0	0	4	0	0	1	36	0	120	2	0	34	0	1	0	1	0	51	0	0	0	2
DDB_G0270058	202	0	2	18	0	0	156	0	0	0	9	1	86	0	3	12	0	0	0	16	0	9	0	0	3	0	17	59	2	0	0	0	0	167	0	0	0	0	0	0	33	5	27	102	0	0	1	0	0
DDB_G0270060	41	0	0	0	0	0	334	1	0	0	0	0	26	0	249	1	0	0	0	66	0	5	0	0	0	0	53	38	131	0	0	0	0	186	0	0	0	0	0	0	153	0	84	88	0	0	0	0	0
DDB_G0270062	0	26	0	0	6	0	15	0	0	0	5	5	0	0	0	0	0	0	0	0	65	4	33	0	22	2	0	57	0	52	0	2	0	19	0	0	0	0	0	0	14	0	31	10	3	1	1	2	0
DDB_G0270064	1	0	1	3	2	0	2	0	6	0	0	6	0	0	1	1	2	0	0	0	4	2	0	1	0	0	0	2	0	3	0	1	0	2	1	1	3	0	1	0	2	3	0	1	0	2	0	0	1
DDB_G0270066	1	0	0	0	79	0	0	0	0	2	0	0	0	56	0	1	0	0	0	0	0	34	0	0	1	0	0	0	0	0	0	19	0	2	0	93	0	0	0	0	0	0	0	0	0	0	0	0	0
DDB_G0270068	55	21	20	5	17	22	6	0	0	13	0	30	0	8	1	0	32	48	0	0	11	53	1	0	0	0	0	5	3	52	16	23	25	7	0	7	0	44	20	2	23	104	0	94	114	0	4	0	0
DDB_G0270070	1160	736	1048	853	200	1584	2630	11	1474	1649	2616	555	445	1545	1688	4808	198	1016	6	1000	609	469	875	3390	1908	1736	850	2192	1749	1125	1321	253	63	2595	6	484	1698	1442	810	1902	1819	880	576	504	516	3	747	2	1856
DDB_G0270072	1	0	1	0	2	0	0	0	0	2	0	1	0	0	0	2	2	0	0	0	1	3	0	1	0	0	0	0	0	0	0	2	1	0	1	2	0	7	1	0	0	1	0	0	8	0	0	0	0
DDB_G0270074	81	90	163	65	150	31	206	0	101	56	186	228	0	0	228	17	17	0	1	149	72	274	0	151	39	1	132	51	114	178	0	186	5	19	0	166	277	310	3	37	23	150	0	66	0	0	0	0	110
DDB_G0270076	1	0	1	0	0	0	4	0	0	2	0	3	1	4	0	0	8	60	0	10	0	0	0	1	0	2	9	0	0	1	0	0	0	6	0	0	0	0	0	3	0	0	1	0	1	0	7	0	0
DDB_G0270078	0	2	0	3	0	0	0	0	0	0	0	11	0	0	0	0	0	1	0	0	0	0	0	0	0	0	1	0	17	2	0	0	0	8	0	0	0	0	0	207	5	0	0	25	0	0	0	0	0
DDB_G0270080	0	2	0	0	0	0	0	0	0	0	0	0	0	0	0	0	0	0	0	0	0	0	0	0	0	0	0	0	0	0	0	0	0	0	0	0	0	0	0	0	0	0	0	0	0	0	0	0	0
DDB_G0270084	0	0	1	0	0	0	0	0	0	0	0	0	0	0	0	0	0	0	0	0	0	0	0	0	0	0	0	0	0	0	0	0	0	0	0	0	0	0	0	0	0	0	0	0	0	0	0	0	0
DDB_G0270086	0	0	3	0	0	0	0	0	0	0	0	0	0	0	0	0	0	0	0	3	0	0	0	0	0	0	0	0	0	2	0	0	0	0	0	0	0	0	0	0	0	0	0	0	0	0	0	0	0
DDB_G0270088	0	0	33	14	0	0	0	0	0	0	72	8	0	0	0	0	0	1	0	0	0	2	8	0	0	0	0	0	0	0	0	0	0	1	0	0	34	0	11	0	0	0	0	52	0	0	0	0	0
DDB_G0270090	0	3	2	1	0	0	0	0	0	0	0	0	0	0	0	0	0	0	0	0	0	0	0	0	0	0	0	0	0	0	0	0	0	0	0	0	4	0	0	0	0	0	0	3	0	0	0	0	0
DDB_G0270092	0	6	0	0	0	0	0	0	0	0	0	0	0	0	0	0	0	0	0	3	0	0	0	0	0	0	0	0	0	0	0	0	0	0	0	0	0	0	0	0	0	0	0	0	0	0	0	0	0
DDB_G0270094	0	0	18	62	0	0	130	1	0	0	0	25	0	14	0	0	6	60	0	51	15	0	0	29	0	0	18	74	44	0	0	0	8	28	0	39	0	0	55	1	51	0	28	12	0	0	0	0	0
DDB_G0270096	48	0	130	99	47	3	738	0	28	0	133	30	48	28	250	1	85	242	0	30	84	130	1	339	863	189	107	0	15	67	206	59	264	49	3	57	0	42	95	7	129	125	20	27	8	0	3	0	208
DDB_G0270098	1588	1194	2472	1755	2336	1501	485	26	1706	1588	1609	2607	577	1719	1440	1020	1415	1685	6	1066	1149	2205	1456	1507	1330	1380	1153	2318	1655	1505	1449	2035	2121	2158	20	3052	716	737	1024	2241	1953	722	706	807	505	10	966	7	1059
DDB_G0270100	0	0	0	0	36	0	0	0	0	0	0	26	0	0	0	0	0	0	0	1	0	1	0	0	0	0	0	0	0	0	0	0	0	0	0	0	0	0	0	0	0	0	0	13	0	0	0	0	0
DDB_G0270102	241	127	94	200	316	202	729	1	266	145	27	226	243	338	56	84	105	851	3	107	105	507	82	390	211	234	79	468	597	207	374	325	89	326	3	264	53	39	203	104	63	197	225	53	128	4	347	1	72
DDB_G0270104	305	345	168	102	693	12	191	2	143	440	351	325	3	32	220	263	127	261	2	159	560	930	446	519	727	197	157	113	855	47	192	1085	385	149	1	903	304	557	489	552	199	94	344	54	52	2	49	0	498
DDB_G0270106	222	595	402	574	803	502	1528	6	708	223	460	915	240	444	750	569	406	801	2	469	536	1360	194	308	477	1099	433	914	651	800	14	445	279	726	6	634	310	195	709	450	502	573	54	169	178	11	243	3	170
DDB_G0270108	59	101	11	70	29	127	12	1	27	96	18	18	0	319	13	26	13	16	1	16	33	187	29	52	57	9	39	4	119	12	6	83	142	52	1	129	63	46	26	53	57	72	65	35	41	0	1	1	25
DDB_G0270110	2	93	204	29	0	125	120	1	262	169	56	42	0	16	1	1	571	1	0	16	83	16	235	4	0	0	19	0	0	63	13	3	0	116	0	3	1	28	40	247	5	112	111	177	55	0	42	0	33
DDB_G0270112	94	57	103	222	275	267	23	0	235	152	87	442	254	312	111	402	89	277	0	142	168	287	208	129	143	156	213	347	126	199	233	385	125	219	0	227	111	0	121	99	60	29	41	24	122	3	40	0	133
DDB_G0270114	0	0	0	3	4	0	0	0	0	0	11	9	0	0	0	0	0	0	0	0	0	1	0	2	3	0	0	0	0	1	0	2	0	1	0	3	0	0	0	0	7	0	0	5	5	0	0	0	0
DDB_G0270116	54	10	11	27	137	3	3	1	149	41	0	39	47	0	11	57	220	54	1	9	141	27	63	65	0	0	16	23	22	96	49	9	42	37	0	49	0	49	68	0	22	27	11	83	22	0	5	0	33
DDB_G0270118	10	20	14	9	28	24	11	0	38	90	7	9	19	44	12	13	4	20	0	41	11	17	29	44	26	24	22	36	17	22	0	13	2	41	0	17	31	13	13	15	5	12	7	0	0	0	5	0	54
DDB_G0270120	159	33	24	41	150	81	276	0	136	229	141	118	160	484	536	340	338	320	1	152	256	195	221	485	353	230	208	302	242	164	284	222	97	250	2	310	407	316	100	555	120	84	29	98	74	0	123	0	511
DDB_G0270122	35	0	9	43	28	36	0	0	51	3	114	5	132	49	2	44	50	4	0	38	195	7	12	0	0	57	37	62	77	0	7	34	41	37	1	3	0	90	83	0	23	57	10	53	0	0	0	0	1
DDB_G0270124	101	81	51	180	665	154	102	2	246	136	141	697	36	147	42	82	178	516	1	396	230	174	86	17	190	39	35	789	657	11	95	157	117	259	1	148	116	200	746	0	207	58	15	82	14	1	110	1	29
DDB_G0270126	128	130	82	210	216	208	592	2	467	267	171	145	740	175	69	112	213	163	0	165	484	147	50	265	180	2	211	577	225	139	271	47	364	367	2	107	426	1	726	132	283	20	184	70	27	1	13	0	294
DDB_G0270128	119	17	167	35	112	63	0	1	127	49	40	116	0	0	7	0	2	3	0	12	90	123	97	147	0	0	25	121	133	78	3	9	0	154	0	185	10	97	30	97	30	10	36	1	14	0	5	0	15
DDB_G0270130	284	370	584	895	1635	1385	187	7	149	1061	102	1505	202	536	529	332	783	2646	7	803	205	857	72	558	64	6	346	5994	1900	155	400	1321	73	535	2	1942	173	120	2225	1117	362	406	515	552	33	5	88	3	1
DDB_G0270132	997	924	1389	685	905	1603	1536	12	1070	1214	1266	978	1148	1192	1283	1407	1248	918	8	542	1589	696	900	1574	2807	736	1490	825	481	1231	1442	223	1854	2713	11	663	1310	777	591	2485	1122	886	547	807	697	8	1537	2	1523
DDB_G0270134	182	372	666	254	67	953	1037	3	342	655	371	129	764	635	1328	229	1199	3	2	410	291	120	351	234	906	720	295	117	188	590	123	73	444	1203	2	68	709	606	103	332	585	420	348	333	94	2	199	0	194
DDB_G0270136	4	12	19	3	0	9	11	0	0	28	2	0	0	11	23	0	21	0	1	6	1	0	6	1	22	37	17	5	0	16	0	0	2	11	0	0	6	8	4	0	5	3	15	12	7	0	0	0	0
DDB_G0270138	0	1	0	3	0	1	0	0	0	0	0	0	0	0	0	0	5	0	0	2	0	0	0	0	0	0	0	0	0	0	0	0	0	0	0	1	0	0	0	0	0	0	0	22	0	0	0	0	0
DDB_G0270140	0	0	1	13	33	0	1	0	7	59	0	16	0	0	0	0	12	38	0	8	0	2	0	0	6	0	0	6	0	0	0	1	0	0	0	0	0	1	56	0	0	0	2	8	0	0	59	0	18
DDB_G0270144	6	0	19	12	0	0	0	0	0	0	0	0	0	35	0	0	11	0	0	0	0	0	0	0	54	0	20	0	0	12	0	0	0	0	0	0	0	0	0	0	28	0	0	0	0	0	0	0	0
DDB_G0270146	240	229	53	72	292	249	293	1	167	1	6	391	0	0	0	0	83	287	0	51	273	18	191	0	91	0	176	135	61	146	0	127	38	186	1	199	290	16	442	1	359	109	0	76	115	0	103	0	422
DDB_G0270148	31	50	66	38	19	38	87	0	16	32	125	17	0	136	267	53	290	11	2	29	0	46	13	93	56	0	17	9	32	14	56	21	0	9	0	58	112	1	31	45	8	11	27	8	73	1	3	0	176
DDB_G0270150	9	20	34	17	9	35	46	0	16	28	16	12	18	23	49	89	82	45	0	26	7	21	12	12	36	65	17	41	5	17	36	7	45	39	0	33	40	0	10	23	48	10	23	49	49	0	16	0	87
DDB_G0270152	102	134	26	215	0	281	248	2	231	276	135	83	260	0	1	13	14	14	0	168	38	0	111	306	0	379	212	0	0	124	436	3	32	119	0	16	122	276	0	176	364	157	85	172	0	1	115	0	2
DDB_G0270154	0	0	0	0	0	0	0	0	0	0	0	0	0	0	0	0	0	0	0	0	0	0	0	0	0	4	0	0	0	0	0	0	0	0	0	0	0	0	0	0	0	0	0	0	0	0	0	0	0
DDB_G0270156	41	22	13	50	5	20	78	2	83	115	106	76	0	12	27	8	3	165	0	63	33	8	93	9	49	28	76	13	151	113	35	0	0	102	2	67	45	15	93	68	79	193	42	5	41	1	23	214	146
DDB_G0270158	0	6	0	0	2	0	11	0	0	0	7	10	9	5	22	8	0	1	0	6	3	12	16	0	10	0	13	0	1	0	5	5	20	1	0	11	0	3	2	10	0	1	0	13	0	0	0	0	11
DDB_G0270160	6	11	7	6	5	12	0	1	1	6	7	10	0	7	1	39	4	0	0	5	4	11	9	2	31	0	7	0	0	9	31	18	13	7	1	10	6	0	3	21	14	2	1	6	0	1	2	0	17
DDB_G0270162	0	28	66	15	0	29	0	0	0	0	0	0	0	0	0	170	1	0	0	32	111	0	0	0	49	0	30	14	29	127	0	0	0	167	0	0	0	0	0	0	20	0	57	6	8	0	0	0	0
DDB_G0270164	65	30	129	77	38	172	110	0	320	90	18	7	161	43	45	258	249	0	1	32	394	1	45	289	299	178	149	62	17	289	113	41	45	201	1	0	85	18	27	53	41	176	75	65	195	3	20	0	118
DDB_G0270166	46	14	86	30	182	168	136	0	191	185	80	28	171	21	45	146	85	6	0	16	104	25	60	101	121	174	138	63	10	32	45	14	147	101	0	0	270	148	36	134	109	143	48	43	93	0	85	0	42
DDB_G0270168	22	24	30	34	24	109	66	0	24	95	2	50	37	45	59	75	55	28	0	55	83	55	27	0	0	61	31	101	65	64	24	77	49	37	0	85	180	23	63	0	48	35	13	42	27	0	46	0	50
DDB_G0270170	168	142	273	750	860	350	541	5	408	210	766	887	563	289	279	367	674	683	1	541	202	866	308	101	1268	75	331	1853	1010	399	159	747	701	610	3	680	229	92	600	641	445	164	262	302	206	2	303	4	584
DDB_G0270172	0	0	1	0	0	0	0	0	0	0	0	0	0	0	1	0	0	0	0	0	0	0	0	0	0	0	0	1	0	0	0	0	1	1	0	0	0	0	0	0	0	0	0	0	4	0	1	0	1
DDB_G0270174	3	26	15	2	4	0	6	0	2	3	6	22	0	0	2	8	25	18	0	9	14	24	0	0	2	0	4	16	3	10	8	3	0	0	0	0	15	34	0	10	2	0	1	0	3	0	5	0	11
DDB_G0270176	24	0	10	11	4	0	0	0	0	43	12	29	0	2	7	145	0	0	0	20	1	2	0	0	1	0	16	34	17	1	0	11	3	24	0	1	0	0	1	0	7	0	27	2	0	0	0	0	0
DDB_G0270178	4	0	57	5	4	0	0	0	0	1	0	1	0	0	0	1	0	9	0	0	10	0	0	0	0	0	0	27	0	107	34	0	0	0	0	0	0	0	0	0	15	1	0	0	6	0	0	0	0
DDB_G0270180	6	0	0	7	0	12	0	0	0	33	0	1	2	0	0	0	0	13	0	0	0	0	2	0	0	0	2	0	0	2	0	0	0	14	0	3	0	3	7	0	1	6	0	14	1	0	0	0	4
DDB_G0270182	68	0	33	28	67	0	64	0	0	23	113	55	0	77	134	34	1	88	0	48	65	30	81	74	1	0	40	37	70	0	81	2	130	65	0	0	56	0	12	51	36	16	16	111	4	0	52	1	79
DDB_G0270184	240	138	226	83	76	328	169	1	165	154	194	198	41	54	330	110	156	55	0	125	53	216	23	94	234	165	282	139	113	116	155	107	224	104	0	92	463	84	90	257	201	175	52	96	71	1	33	0	123
DDB_G0270186	1	0	0	0	0	0	0	0	0	1	0	0	0	1	0	0	3	0	0	0	1	0	0	5	0	8	0	0	0	2	14	0	2	0	0	0	3	0	0	0	0	2	0	0	3	0	0	0	0
DDB_G0270188	328	539	742	631	683	909	346	4	660	1042	586	694	538	602	753	546	430	546	1	371	595	1118	538	1160	1074	481	755	614	217	654	657	1005	783	1714	4	1001	620	421	877	756	580	337	342	416	430	1	411	0	504
DDB_G0270190	0	0	0	25	8	0	366	0	1	0	0	7	0	0	145	0	302	1	0	24	1	0	205	244	170	0	146	0	0	147	0	0	0	54	0	0	0	0	0	0	30	5	56	3	71	0	0	1	366
DDB_G0270192	16	38	73	29	64	106	57	0	19	87	22	96	22	28	104	29	2	68	0	55	158	28	45	150	21	1	45	129	81	44	78	9	0	66	0	34	53	175	43	26	74	141	20	101	25	1	65	0	49
DDB_G0270194	25	17	20	21	17	54	10	0	5	24	2	34	8	17	31	1	6	29	1	15	10	30	11	20	1	4	5	45	2	11	35	20	18	21	0	67	8	0	29	21	25	26	4	10	13	0	8	0	18
DDB_G0270196	18	17	47	17	11	61	94	0	0	55	40	18	55	49	35	14	23	46	0	24	12	42	36	74	64	81	19	59	25	21	46	28	15	39	0	63	105	9	24	25	30	19	11	38	42	0	44	0	18
DDB_G0270198	6	1	24	0	0	12	4	0	0	25	0	0	0	16	0	0	85	0	0	6	10	0	0	41	0	0	11	0	0	16	0	0	0	10	0	0	0	0	0	0	25	3	12	34	24	0	0	0	2
DDB_G0270200	279	30	38	168	236	548	31	0	29	724	55	393	193	698	23	4	574	454	1	387	232	149	74	182	158	2	90	443	566	344	103	447	21	183	1	455	174	37	193	130	249	158	62	124	166	1	174	1	5
DDB_G0270202	29	139	131	31	72	153	107	1	123	33	51	37	0	0	0	0	230	135	0	143	88	0	91	2	3	434	61	111	18	2	122	38	133	220	3	0	164	98	79	47	134	45	120	161	129	0	186	0	37
DDB_G0270204	31	56	9	14	25	35	67	0	0	9	116	28	13	27	95	44	5	19	1	46	40	17	38	73	62	0	73	87	17	46	41	70	103	86	0	4	51	72	101	1	24	5	0	25	44	0	55	0	23
DDB_G0270206	1	0	0	0	11	0	0	0	0	0	0	0	0	0	0	0	0	0	0	0	0	2	0	0	0	0	0	0	0	0	0	0	0	0	0	0	0	0	0	0	5	0	8	0	0	0	0	0	0
DDB_G0270208	1	4	4	0	1	0	5	0	3	2	1	1	2	1	0	1	1	0	0	0	1	1	0	1	0	1	3	0	0	3	5	0	2	2	0	1	3	1	0	1	2	1	2	3	2	0	1	0	1
DDB_G0270210	0	0	0	1	0	0	0	0	1	0	0	0	0	1	0	19	0	3	0	2	2	1	6	0	0	0	7	6	2	3	0	3	0	3	0	0	1	0	0	0	1	4	0	3	0	0	5	0	0
DDB_G0270212	36	224	144	48	0	118	370	0	104	12	2	97	39	189	28	60	127	1	1	71	221	0	0	0	30	13	67	168	44	311	3	7	0	60	0	2	230	81	78	43	48	228	12	189	304	0	53	2	141
DDB_G0270214	148	14	10	69	0	9	28	0	142	65	4	405	5	11	140	349	169	7	0	155	46	0	0	0	153	38	20	175	136	103	0	1	0	54	1	0	10	232	134	59	9	122	29	83	30	0	122	0	645
DDB_G0270216	0	0	1	0	3	0	0	0	0	0	0	0	0	0	0	1	1	0	0	0	0	0	0	0	0	0	0	2	0	2	0	0	0	0	0	0	0	0	0	3	0	1	0	1	0	0	0	0	0
DDB_G0270218	5	0	0	12	7	0	0	0	2	0	0	2	0	0	0	0	0	0	0	1	0	3	0	0	11	1	0	0	17	2	0	0	0	12	0	0	0	0	0	0	0	0	0	0	0	0	0	0	0
DDB_G0270220	46	16	70	62	377	0	58	0	159	0	0	191	232	5	57	138	5	18	1	83	102	143	0	20	64	0	9	24	84	163	227	188	2	166	4	186	82	0	4	0	104	15	42	20	52	2	32	0	29
DDB_G0270222	0	0	0	1	0	0	0	0	0	0	0	0	0	0	0	0	0	0	0	0	0	0	0	0	0	0	0	0	0	4	0	0	0	0	0	0	0	0	0	0	2	3	0	2	0	0	0	0	0
DDB_G0270224	5	0	0	0	0	0	0	0	0	1	1	1	1	1	0	0	3	0	0	1	2	0	4	0	1	0	1	0	1	1	0	0	0	0	0	0	1	0	0	0	0	0	0	1	4	0	0	0	0
DDB_G0270226	15	6	9	6	11	9	49	0	8	14	2	14	41	33	10	18	11	1	0	1	19	32	23	2	37	18	4	5	14	15	14	0	0	23	0	1	8	0	1	25	12	7	2	0	4	0	4	0	0
DDB_G0270228	20	0	4	0	0	0	0	0	0	0	4	0	0	0	0	0	0	0	0	0	101	2	1	0	0	0	42	61	0	0	0	0	0	27	0	0	0	63	0	0	0	2	0	0	0	0	0	0	0
DDB_G0270230	3	1	1	0	3	62	10	0	8	11	18	1	0	3	22	18	12	0	0	1	8	0	5	0	26	1	13	5	2	11	7	0	16	3	0	0	15	0	10	3	8	0	30	2	8	0	5	0	0
DDB_G0270232	0	17	10	22	19	24	0	1	25	51	0	39	22	0	4	0	0	6	0	27	0	10	19	42	0	0	0	58	22	4	0	16	0	40	0	1	0	2	18	24	20	13	0	10	1	0	0	0	0
DDB_G0270234	1	0	0	0	0	0	0	0	0	0	0	0	0	0	0	0	0	0	0	0	0	0	0	0	0	0	0	0	0	0	0	0	0	0	0	0	73	0	0	0	0	0	0	0	0	0	21	0	0
DDB_G0270236	0	0	0	0	0	0	0	0	0	0	0	0	0	0	0	0	0	0	0	0	0	0	0	0	0	0	0	0	0	0	0	0	0	0	0	0	0	0	0	0	0	0	0	0	0	0	0	0	0
DDB_G0270238	1	0	10	10	8	76	2	0	11	24	42	51	0	0	20	1	3	5	0	2	1	25	15	2	7	0	16	0	37	28	1	48	3	1	0	57	1	2	3	1	11	64	11	11	0	118	0	0	0
DDB_G0270240	0	0	11	0	3	3	5	0	0	0	0	0	0	0	0	0	0	0	0	0	0	0	0	0	0	0	0	0	0	0	0	0	0	1	0	0	0	0	4	0	0	17	0	0	0	0	0	0	0
DDB_G0270242	35	5	14	25	23	49	10	0	88	79	0	7	0	0	57	72	10	5	0	0	40	2	3	5	23	23	2	15	50	10	14	5	6	23	0	8	67	0	21	1	0	26	8	5	2	0	0	0	9
DDB_G0270244	0	0	0	0	0	0	5	0	0	2	2	0	1	0	1	0	2	0	0	0	4	0	0	0	0	0	0	0	0	0	0	0	0	0	0	0	5	0	0	0	0	0	1	0	0	0	0	0	0
DDB_G0270246	17	0	3	2	0	0	29	0	0	12	0	0	0	0	0	0	1	3	0	5	23	10	1	13	55	0	0	6	0	0	0	0	0	6	0	0	0	0	23	0	1	1	0	0	22	0	0	0	0
DDB_G0270248	79	18	17	41	34	25	129	0	35	18	53	38	90	35	55	37	3	45	0	65	13	43	21	46	42	47	33	49	62	11	48	42	97	50	1	37	59	7	15	224	20	43	0	4	10	0	21	0	113
DDB_G0270250	8	0	0	1	0	0	0	0	0	2	0	6	15	0	0	7	0	0	0	4	0	7	4	0	0	0	0	3	0	1	0	7	17	0	0	1	0	0	0	10	0	0	5	1	0	0	0	0	0
DDB_G0270252	0	0	0	0	0	0	0	0	0	0	0	0	0	0	0	0	0	0	0	0	0	4	0	0	0	0	0	0	0	0	0	0	0	0	0	0	0	0	0	0	0	0	39	0	0	0	0	0	0
DDB_G0270254	0	0	1	0	0	0	0	0	0	0	3	2	0	0	3	0	1	0	0	0	0	0	0	1	2	0	1	0	3	1	0	0	0	0	0	0	5	0	0	0	2	1	0	0	1	0	0	0	0
DDB_G0270256	60	39	19	23	49	87	47	0	24	50	52	31	49	29	58	56	47	46	0	64	46	13	40	95	25	80	34	39	21	15	43	43	42	61	0	23	28	115	41	190	40	56	13	27	49	0	41	0	24
DDB_G0270258	0	0	0	0	0	0	0	0	0	0	0	0	0	0	0	0	0	0	0	0	0	0	0	0	0	0	0	0	0	0	0	0	0	0	0	0	0	0	0	0	0	0	0	0	0	0	0	0	0
DDB_G0270260	942	576	282	458	559	915	1269	10	1048	1268	2218	881	729	729	657	610	921	528	4	1050	499	310	770	547	1652	2141	738	730	611	729	971	201	616	1045	5	383	990	741	606	1610	1538	337	424	470	333	4	1164	5	1460
DDB_G0270262	7	0	4	4	0	0	0	0	8	1	0	8	0	24	23	2	18	2	0	1	0	0	1	12	17	0	9	0	4	0	18	31	11	19	0	0	7	20	7	8	7	5	14	4	7	0	0	0	0
DDB_G0270264	601	424	381	171	488	14	583	5	618	866	456	541	773	636	313	425	1021	315	2	444	262	278	318	283	44	967	268	404	223	153	286	270	976	696	4	424	476	506	331	412	867	223	164	139	248	1	329	3	230
DDB_G0270266	1	0	0	0	0	0	0	0	0	1	0	1	0	0	0	0	79	0	0	4	20	4	0	0	0	0	0	0	5	13	0	2	0	0	0	0	0	0	1	0	0	0	0	1	0	0	0	0	0
DDB_G0270268	0	0	0	1	5	0	0	0	0	0	0	0	0	0	0	0	1	0	0	0	1	0	0	0	0	0	1	19	0	0	0	0	0	7	0	0	0	0	4	3	0	1	0	0	0	0	14	0	0
DDB_G0270270	807	1397	678	497	646	1448	1061	6	737	1575	908	774	269	823	897	400	766	808	6	739	867	390	365	568	619	206	627	655	815	698	762	770	393	1224	4	744	1282	518	473	498	989	526	405	501	670	3	788	1	775
DDB_G0270272	531	726	529	831	746	431	1136	8	221	1742	320	1736	93	7	516	168	734	1610	6	585	550	1136	1014	748	300	1002	360	1896	1092	476	553	1106	688	640	9	1723	452	259	698	244	356	93	108	384	151	2	109	3	25
DDB_G0270274	0	0	3	5	43	15	16	0	1	41	0	5	0	0	34	65	28	13	0	6	26	1	0	24	4	0	5	9	22	13	11	4	0	6	0	0	0	35	4	0	61	12	0	6	0	1	22	0	0
DDB_G0270276	7	8	6	16	12	27	62	0	0	82	0	31	2	18	7	2	67	22	0	29	24	14	0	44	0	0	8	21	15	11	29	78	27	6	0	49	24	18	4	0	40	25	24	13	3	0	13	0	0
DDB_G0270278	38	0	6	4	0	12	0	0	0	5	0	0	6	20	0	0	0	0	0	0	0	39	0	0	0	112	58	9	0	1	0	58	125	257	0	15	0	0	0	141	1	1	88	0	0	1	0	0	0
DDB_G0270280	7	0	2	2	0	0	9	0	0	4	0	3	0	0	0	0	22	0	0	2	0	2	0	0	13	0	0	0	0	0	0	0	5	0	0	0	0	0	0	0	2	3	0	3	0	0	0	0	0
DDB_G0270282	23	16	10	10	1	77	0	0	13	78	17	9	0	0	1	75	2	26	0	0	37	21	64	0	37	0	72	33	14	64	0	0	0	155	0	0	115	52	24	4	40	26	18	52	79	0	10	0	0
DDB_G0270284	0	0	0	1	0	0	0	1	0	0	0	0	0	1	0	0	0	0	0	0	0	19	0	29	154	0	0	0	0	0	0	0	0	137	0	0	0	0	0	220	47	0	61	56	0	0	0	0	0
DDB_G0270286	0	8	0	2	0	0	17	0	0	0	0	0	0	0	0	2	13	0	0	0	0	0	0	0	0	0	21	15	0	0	0	0	0	0	0	0	0	3	0	5	3	11	0	0	14	0	6	0	5
DDB_G0270288	0	0	21	22	0	34	0	0	1	16	0	0	0	66	18	0	0	0	0	11	0	0	24	14	3	41	43	0	0	27	32	0	0	3	0	2	9	50	0	11	3	0	45	16	0	0	0	0	0
DDB_G0270290	0	0	67	6	0	2	0	0	20	5	27	0	0	3	110	0	12	0	1	23	0	0	22	246	0	46	0	0	0	38	39	0	0	1	0	0	0	65	0	6	45	32	32	56	0	0	0	0	0
DDB_G0270292	12	0	1	0	0	2	0	0	1	66	0	0	0	76	1	0	0	0	0	0	0	0	0	50	0	1	5	0	0	28	0	0	0	1	0	0	0	0	0	244	1	0	4	0	0	0	0	0	0
DDB_G0270294	0	0	52	10	1	2	0	0	0	77	0	0	0	3	109	0	14	0	0	1	0	0	0	4	0	1	41	0	0	42	1	0	0	65	0	0	0	3	0	271	36	0	77	11	0	0	0	1	0
DDB_G0270296	8	0	13	21	0	0	1	0	14	79	2	3	1	216	0	13	34	219	2	36	6	3	0	0	0	0	103	13	2	9	0	154	6	1	0	1	0	0	115	48	12	110	17	142	8	0	0	1	2
DDB_G0270298	760	814	583	532	1085	1540	1281	9	619	899	681	989	1565	608	359	1649	1532	735	6	1254	290	997	540	997	1415	747	610	1761	975	619	1324	747	616	601	4	1333	651	1194	353	1683	642	607	516	387	395	4	595	5	705
DDB_G0270300	0	0	0	1	1	0	4	0	0	7	0	0	0	0	4	0	0	0	0	0	9	1	0	0	10	17	0	4	0	1	0	0	0	2	0	0	2	0	0	1	2	0	0	0	0	0	0	0	0
DDB_G0270302	0	0	0	0	0	0	4	0	0	0	0	0	0	0	0	19	0	0	0	0	0	0	0	0	0	0	2	0	0	0	0	0	0	0	0	0	1	0	0	0	0	2	0	0	0	0	0	0	0
DDB_G0270304	8	8	6	18	6	0	28	0	0	22	81	35	63	0	0	92	27	16	0	4	11	20	112	23	52	94	72	5	0	25	195	0	0	9	0	14	6	0	14	67	9	26	23	8	16	0	0	0	0
DDB_G0270306	0	0	31	0	0	0	0	0	0	0	0	0	0	0	0	0	0	0	0	0	0	0	0	0	0	0	0	0	0	0	0	0	0	1	0	25	0	0	0	0	0	0	0	0	0	0	0	0	0
DDB_G0270308	4	26	3	0	28	39	18	0	6	14	2	19	5	7	19	9	4	6	0	5	18	8	37	23	38	12	7	27	4	14	12	20	13	30	0	19	15	11	0	25	8	12	4	5	10	0	24	0	23
DDB_G0270310	76	304	249	162	316	415	373	2	494	395	183	145	918	395	230	241	74	108	1	39	603	129	87	197	939	97	268	361	97	422	186	185	297	364	1	56	375	240	135	389	398	206	36	117	30	2	239	2	383
DDB_G0270312	90	98	104	59	158	169	148	0	257	163	155	28	5	129	135	39	41	19	0	30	88	28	53	213	7	89	105	118	120	72	35	70	116	170	0	52	87	185	74	60	84	111	34	30	72	0	96	0	69
DDB_G0270314	0	0	1	0	0	0	0	0	0	0	0	0	0	0	0	0	0	0	0	0	0	0	0	0	0	1	0	0	0	0	0	0	0	0	0	0	0	0	0	0	0	0	0	0	0	0	0	0	0
DDB_G0270316	2686	1963	1702	1881	1338	3674	3560	14	3371	2856	3255	2016	3333	3261	3077	4226	1834	951	11	1625	1497	1682	2858	4722	2245	3099	1712	1892	1753	1828	2772	1310	2607	2094	17	1464	2473	2499	751	3025	2040	1315	396	920	1657	12	2372	6	4212
DDB_G0270318	0	0	169	0	0	0	0	0	0	45	0	0	0	0	1	0	0	0	0	9	0	0	0	0	0	0	59	0	0	1	0	0	0	29	0	0	0	0	0	0	0	23	25	79	0	0	0	0	0
DDB_G0270320	60	1	49	64	59	58	71	0	23	654	12	162	212	231	267	251	467	6	0	110	38	87	1	276	18	50	50	247	64	35	9	82	147	12	2	213	9	22	94	232	48	1	42	14	94	0	24	0	2
DDB_G0270322	28	3	1	69	54	3	0	1	0	114	12	64	0	23	65	152	52	44	0	17	0	49	2	2	33	0	26	74	20	10	0	30	12	2	0	131	3	56	41	0	1	0	0	42	57	0	73	1	115
DDB_G0270324	137	152	204	88	86	196	273	1	207	319	276	66	208	249	175	222	99	47	0	31	339	138	75	505	621	193	295	320	51	221	354	86	208	511	1	174	412	203	225	330	143	136	110	170	201	5	361	0	244
DDB_G0270326	13	17	17	11	0	35	3	0	0	32	0	2	3	3	25	1	12	2	0	16	31	3	1	0	0	0	2	27	1	35	0	0	0	35	0	5	0	19	20	42	33	50	51	45	17	0	0	0	0
DDB_G0270328	165	54	192	0	112	84	0	1	0	0	0	16	0	302	197	0	1	34	0	49	269	91	0	0	0	0	48	12	0	188	0	0	0	340	0	46	0	8	0	0	21	81	30	38	1	1	136	0	208
DDB_G0270330	1	76	4	0	0	133	0	0	0	0	0	1	0	0	0	0	67	0	0	18	0	0	0	0	0	0	16	0	0	0	0	0	0	26	0	0	6	0	0	0	0	0	24	0	41	0	0	0	0
DDB_G0270336	112	146	154	228	153	233	576	3	6	11	295	502	43	386	437	286	422	56	0	97	315	267	23	0	1073	1	235	442	38	143	52	531	2	166	2	310	201	66	55	0	315	188	40	172	9	23	20	1	135
DDB_G0270338	12	180	0	38	98	161	368	1	0	219	0	15	227	0	0	4	42	59	1	0	57	224	105	143	1	2	61	0	54	201	31	0	1	80	2	168	0	126	25	1	96	190	0	12	42	0	58	0	0
DDB_G0270340	125	105	94	211	189	60	62	0	68	151	261	297	60	52	172	124	185	158	0	76	157	118	206	42	55	24	45	181	157	78	83	23	7	110	1	174	270	24	105	52	193	111	19	25	77	2	16	0	263
DDB_G0270342	89	0	12	3	41	231	162	0	0	95	0	33	0	0	119	0	89	0	0	0	165	0	27	0	8	84	18	26	21	19	1	0	0	103	0	0	164	72	2	0	21	200	11	53	0	1	0	0	0
DDB_G0270344	0	0	2	0	2	0	0	0	0	6	0	2	0	1	0	0	0	19	0	0	0	1	0	0	0	0	2	0	0	0	13	0	0	0	0	5	0	1	0	0	0	0	0	0	1	0	0	0	5
DDB_G0270346	0	1	16	18	15	0	0	0	0	4	0	2	0	41	1	0	1	36	0	5	83	10	0	30	12	0	36	15	1	11	0	0	0	152	0	3	0	2	4	2	10	2	10	3	8	0	60	0	0
DDB_G0270348	7	0	4	0	9	0	2	0	6	9	0	3	24	5	9	3	4	0	0	0	1	0	12	0	0	2	0	6	5	4	0	0	0	10	0	0	0	14	6	15	0	0	8	3	0	0	15	0	1
DDB_G0270350	18	3	25	22	23	2	3	0	15	127	17	23	0	15	61	34	4	8	0	32	11	26	5	19	0	0	24	2	0	48	4	3	13	31	0	3	66	0	9	5	17	0	2	19	3	0	4	0	35
DDB_G0270352	181	69	122	104	207	5	27	1	229	35	253	133	0	272	145	244	13	89	0	297	111	129	6	244	0	0	103	31	0	115	57	111	171	205	2	97	201	0	121	37	52	1	65	50	76	0	9	0	387
DDB_G0270354	0	0	3	0	8	72	0	0	0	36	0	0	0	0	0	0	9	0	0	0	0	0	0	0	0	0	4	0	0	35	0	0	0	0	0	0	0	0	0	0	0	87	18	0	36	0	0	0	0
DDB_G0270356	316	166	450	310	183	408	749	3	409	294	524	295	449	389	137	243	74	555	2	304	259	234	217	308	246	243	261	206	713	488	225	396	221	656	4	272	1114	196	492	540	497	594	291	471	438	0	356	0	521
DDB_G0270358	511	108	451	223	483	968	50	2	634	667	425	561	210	864	702	0	280	238	1	129	525	455	377	168	28	0	375	660	274	662	305	809	204	576	1	342	348	323	363	343	436	186	225	231	209	0	266	1	375
DDB_G0270360	5	8	0	1	10	0	27	0	24	12	3	8	0	10	4	0	0	2	0	4	0	1	1	10	0	68	1	0	4	4	16	3	0	12	0	6	0	1	1	0	41	3	0	3	0	0	0	0	19
DDB_G0270362	88	110	127	144	70	227	612	2	130	311	198	59	90	204	79	268	175	87	0	31	125	63	36	65	200	175	267	66	85	166	110	28	123	134	2	121	320	118	65	301	225	117	90	133	114	0	84	0	164
DDB_G0270364	0	1	0	2	0	0	1	0	0	0	0	0	0	4	0	0	0	0	0	0	0	0	0	1	3	0	0	0	0	0	0	0	3	0	0	0	0	0	0	0	0	0	0	0	0	0	0	0	0
DDB_G0270366	33	13	0	0	0	24	0	0	0	0	0	0	0	0	0	0	17	0	0	5	0	0	0	0	0	0	2	0	0	0	0	0	0	69	0	0	34	0	0	0	0	0	5	1	5	0	0	0	0
DDB_G0270368	159	130	264	0	47	272	0	0	0	0	1	3	0	121	70	0	0	7	0	14	75	26	0	0	0	0	11	1	0	57	0	0	0	120	1	112	0	3	2	0	65	16	95	170	0	0	43	0	85
DDB_G0270372	0	0	2	0	0	0	0	0	0	0	0	0	0	0	0	0	0	0	0	0	0	0	0	0	0	0	0	0	0	0	0	0	0	0	0	0	0	0	0	0	0	0	0	0	0	0	0	0	0
DDB_G0270374	0	0	2	0	0	0	0	0	0	0	0	0	0	0	1	0	0	0	0	0	1	0	0	0	1	0	2	0	0	0	0	0	0	0	0	0	0	0	0	0	0	0	0	0	1	0	0	0	0
DDB_G0270376	10	6	24	6	0	7	0	1	1	1	0	2	1	7	0	10	1	2	0	2	17	0	0	0	7	0	11	0	2	8	3	2	0	26	0	2	7	6	6	3	10	13	4	5	22	0	1	0	1
DDB_G0270378	201	22	66	195	150	32	196	2	197	273	27	83	318	225	326	324	59	155	0	57	329	27	270	220	171	1	280	294	5	48	26	285	172	423	2	353	167	400	91	282	159	208	1	144	85	1	16	0	25
DDB_G0270380	3824	2500	2880	3593	2725	4535	5513	26	4781	5126	5373	3584	5354	4423	5313	5283	2173	2099	15	3355	2620	2699	3570	5560	4598	4876	2815	2452	2614	3084	4140	2302	3813	4547	16	2368	4145	4222	1214	4810	3680	2099	681	1373	1648	16	3222	10	5323
DDB_G0270382	23	0	24	3	4	21	0	0	171	42	1	44	24	96	2	81	25	11	1	23	1	47	22	8	0	86	33	9	19	11	210	40	0	44	0	22	0	65	0	5	56	32	0	14	0	0	0	0	38
DDB_G0270384	5	1	11	9	9	9	11	0	0	1	7	5	1	8	20	0	0	1	0	1	23	4	0	27	8	0	6	5	6	2	2	6	7	5	0	7	4	12	3	16	6	13	0	2	13	0	2	0	14
DDB_G0270386	23	7	0	7	26	0	69	0	0	0	0	20	4	0	0	29	19	10	0	26	8	6	0	0	0	0	1	0	52	1	7	6	0	22	0	5	25	15	14	109	10	5	37	28	5	0	26	0	8
DDB_G0270388	1760	1445	1717	1356	960	1073	275	24	1992	1263	1015	1243	174	657	1765	914	1634	1986	13	1809	1093	1488	549	2603	1982	1153	1196	2662	572	2088	710	895	2761	1863	10	1508	555	1337	729	2313	2604	778	585	881	694	7	1554	0	1767
DDB_G0270390	23	0	24	7	50	3	1	2	55	12	10	47	3	9	59	26	23	16	0	36	26	90	7	47	6	1	20	16	33	36	9	21	60	27	0	16	21	30	2	11	50	21	15	23	6	0	1	0	1
DDB_G0270392	51	0	11	16	0	0	0	0	0	0	0	3	0	0	0	0	19	0	0	8	487	9	0	0	0	0	13	0	0	270	0	0	0	0	0	241	0	33	95	0	9	0	158	4	0	0	0	0	319
DDB_G0270394	16	9	3	1	0	4	0	0	5	12	0	0	0	8	5	1	2	0	0	0	11	1	9	7	3	0	6	0	0	13	0	0	7	5	0	0	14	0	0	0	3	5	1	2	10	0	2	0	1
DDB_G0270396	126	260	213	50	3	13	18	0	87	0	187	52	0	104	22	0	168	58	0	54	0	0	14	0	169	1	30	143	57	3	28	0	112	113	0	0	59	0	10	0	49	16	47	89	93	3	36	1	30
DDB_G0270398	81	48	6	170	180	4	354	1	1	390	43	276	0	463	33	0	0	69	2	54	0	69	470	30	320	1	68	350	78	116	0	15	89	47	0	171	86	0	75	427	117	1	93	23	0	1	9	0	80
DDB_G0270400	0	25	0	22	3	0	0	0	0	0	33	1	0	0	0	2	0	16	0	0	1	6	0	0	0	0	0	0	0	0	0	3	10	11	0	10	0	3	0	0	0	0	6	0	0	0	0	0	0
DDB_G0270402	52	81	56	25	28	33	23	2	52	98	116	54	78	29	95	219	28	51	0	42	77	29	26	128	13	122	89	115	42	36	54	67	178	72	4	109	25	73	30	275	34	47	61	59	33	1	125	0	148
DDB_G0270404	98	88	124	157	219	116	511	1	119	0	79	320	86	127	122	202	133	61	0	185	87	54	0	543	5	0	34	248	85	162	15	4	207	282	0	0	163	175	269	86	59	37	19	147	63	0	171	1	344
DDB_G0270406	73	50	0	41	0	0	0	0	0	0	0	0	0	51	0	0	29	0	0	1	67	0	0	85	124	0	0	0	0	226	0	0	0	99	1	0	0	0	36	0	108	13	0	0	0	0	0	1	0
DDB_G0270408	55	1	44	18	6	0	2	0	0	0	0	41	0	36	19	0	0	0	0	0	0	0	0	0	0	0	1	0	0	87	0	9	43	40	0	12	1	0	0	77	18	1	22	0	0	0	0	0	3
DDB_G0270410	283	263	812	319	870	588	859	6	760	257	183	732	55	351	588	841	373	612	3	366	313	775	3	958	324	191	379	1318	437	191	77	696	866	749	3	810	108	262	651	793	212	233	157	301	91	1	30	1	27
DDB_G0270412	102	65	326	63	101	30	9	5	90	133	0	474	271	403	159	514	2	128	1	73	146	215	2	350	259	0	147	216	132	107	63	171	0	177	1	46	151	37	151	11	25	188	25	40	89	0	47	0	21
DDB_G0270414	14	4	9	2	2	2	0	0	10	4	3	0	3	1	1	20	2	7	0	1	10	4	0	14	19	0	10	20	3	12	8	3	11	8	0	0	14	0	9	3	0	3	1	0	12	0	2	0	4
DDB_G0270416	0	0	14	2	0	0	0	0	0	0	0	1	0	0	0	8	6	0	0	1	8	1	5	0	0	0	0	0	1	7	2	7	10	0	0	4	0	0	1	0	12	0	0	2	6	0	0	0	0
DDB_G0270418	0	0	7	0	0	0	0	0	63	0	0	519	1	0	0	0	62	0	1	3	4	0	0	0	0	4	0	3	0	67	4	7	0	45	1	0	12	20	1305	0	59	0	62	147	4	1	0	0	0
DDB_G0270420	186	164	442	199	290	386	347	0	158	501	191	515	170	49	237	82	200	242	0	217	412	155	322	670	522	393	456	212	432	259	725	154	209	260	2	109	285	322	456	478	429	189	127	151	454	3	241	2	117
DDB_G0270422	6	16	0	0	0	0	0	0	0	0	0	8	0	0	0	0	0	0	0	0	0	0	0	0	0	0	0	0	0	16	17	0	0	0	0	0	0	19	0	0	0	0	0	0	0	0	0	0	0
DDB_G0270424	430	431	318	404	369	481	585	1	395	586	684	302	566	669	629	542	176	246	1	338	320	301	556	656	845	861	402	386	432	421	773	343	508	539	1	381	668	566	191	855	511	335	169	229	434	5	694	1	1005
DDB_G0270426	0	8	0	0	0	0	0	0	0	0	0	1	0	33	0	0	0	0	0	2	25	0	0	0	0	0	0	0	0	0	0	0	0	14	0	0	0	0	0	0	13	7	0	11	10	0	0	0	0
DDB_G0270428	0	12	0	1	3	0	1	0	2	0	8	3	0	21	9	14	4	0	0	10	16	2	0	0	0	0	6	0	6	8	8	1	1	4	0	0	0	0	0	5	4	1	6	4	0	0	0	0	17
DDB_G0270430	5	26	13	1	1	0	2	0	18	22	0	6	11	0	0	0	0	1	0	5	0	0	3	1	9	0	1	13	4	26	0	10	0	0	0	0	0	0	12	47	23	39	19	37	29	0	17	0	30
DDB_G0270432	11	225	124	103	237	297	484	0	16	189	119	100	125	451	4	291	336	17	2	113	636	89	213	138	182	7	142	11	7	167	63	98	137	174	2	80	367	72	103	368	134	208	107	50	119	0	149	1	39
DDB_G0270434	257	61	247	46	115	295	0	2	119	155	2	76	0	146	109	6	64	51	1	39	159	3	24	46	6	144	35	62	218	142	210	11	19	281	2	18	27	48	51	22	249	6	32	109	1	0	14	0	25
DDB_G0270436	180	91	46	26	278	476	253	1	151	483	783	59	1	235	147	92	16	31	1	71	110	17	248	176	324	0	149	230	4	80	245	0	53	238	3	4	631	186	0	236	114	106	76	26	53	0	271	0	163
DDB_G0270438	159	118	118	80	103	128	72	2	175	195	156	80	34	89	198	67	192	72	1	133	143	64	41	198	183	140	88	79	83	97	121	46	37	160	0	78	151	253	52	257	311	94	85	118	90	1	208	1	28
DDB_G0270440	15	18	21	11	6	26	28	0	8	32	6	4	6	11	19	3	23	2	0	6	6	1	13	4	8	1	8	13	18	9	9	0	11	19	0	1	62	63	5	62	30	9	18	17	18	0	23	0	2
DDB_G0270442	23	12	402	22	0	0	231	1	1	0	0	98	0	0	0	0	1	0	0	0	231	0	0	0	0	7	83	1	0	398	0	0	1	397	0	0	169	18	102	0	83	199	111	144	128	0	0	0	0
DDB_G0270444	155	65	213	48	134	29	100	0	215	205	78	316	254	180	171	41	267	264	2	92	5	44	92	161	51	1	69	273	99	125	86	0	0	113	4	294	89	0	286	0	123	141	34	99	14	1	72	0	289
DDB_G0270446	53	1	8	27	24	5	8	0	7	1	7	11	5	26	4	5	3	38	0	48	13	33	2	8	0	5	7	36	77	3	2	25	40	86	0	6	0	2	9	0	5	10	1	2	2	0	1	0	8
DDB_G0270448	0	0	0	0	0	0	0	0	0	0	0	0	0	0	0	0	0	0	0	0	0	0	0	0	0	0	0	0	0	0	0	0	0	0	0	0	0	0	0	0	0	0	0	0	0	0	0	0	0
DDB_G0270450	0	0	1	5	0	0	1	0	1	0	29	5	1	17	0	0	1	1	0	6	1	3	0	5	0	0	0	5	1	0	0	5	1	0	0	0	0	0	1	0	3	0	1	0	1	0	0	0	11
DDB_G0270452	5	0	4	5	2	0	0	0	0	0	0	0	0	0	0	0	0	0	0	0	0	10	0	0	0	0	0	10	24	0	0	0	0	0	0	0	0	7	0	0	0	25	0	0	0	0	0	0	0
DDB_G0270454	0	0	4	0	0	0	0	0	0	0	0	0	0	0	0	0	0	0	0	0	0	0	0	0	0	0	3	0	0	0	0	0	0	0	0	0	0	3	0	0	0	0	0	3	0	0	0	0	0
DDB_G0270456	2	0	0	0	0	0	0	0	0	0	2	2	1	0	1	0	2	2	0	1	0	2	0	4	0	0	2	2	3	0	0	2	0	0	0	0	1	3	0	2	0	1	1	0	0	0	0	0	2
DDB_G0270458	25	23	18	12	12	9	16	1	14	16	21	22	8	3	41	11	2	4	0	28	17	24	36	31	8	27	39	26	29	11	8	7	14	34	4	9	0	7	8	3	8	18	22	20	20	339	7	0	15
DDB_G0270460	0	1	0	0	0	0	0	0	0	0	0	3	0	0	3	0	0	1	0	0	1	0	0	3	0	0	0	1	0	0	0	3	0	0	0	2	0	0	0	0	1	0	0	1	0	0	0	0	0
DDB_G0270462	0	2	0	1	10	0	0	0	0	0	0	10	1	0	3	1	0	5	0	2	0	9	0	2	0	2	0	1	10	0	5	0	6	10	0	0	4	1	2	0	0	0	0	2	0	0	0	0	1
DDB_G0270464	16	0	0	5	11	12	0	0	0	12	0	36	38	0	0	3	3	15	0	4	1	13	3	0	4	0	3	0	13	2	29	0	7	25	0	4	11	0	7	0	5	12	8	0	0	0	0	0	2
DDB_G0270466	8	12	6	7	2	10	7	0	4	7	9	2	10	20	6	9	15	5	0	4	40	6	8	5	23	9	31	11	6	13	19	4	13	26	0	0	18	7	6	5	9	7	9	7	26	0	3	0	20
DDB_G0270468	0	0	0	0	0	0	0	0	0	0	0	0	0	0	0	0	0	0	0	0	0	0	0	0	0	0	0	0	0	0	0	0	0	0	0	0	0	0	0	0	0	0	0	0	0	0	0	0	0
DDB_G0270470	76	184	151	83	71	183	189	1	58	172	113	147	54	149	80	199	236	259	1	110	294	99	101	29	80	313	231	165	62	276	271	38	132	271	1	84	227	171	122	276	154	293	120	115	119	1	56	0	173
DDB_G0270472	1	0	0	0	1	0	0	0	0	0	0	1	0	0	0	0	2	0	0	1	1	3	0	7	4	0	2	9	2	0	0	1	0	2	0	6	0	7	2	0	0	6	0	0	0	0	2	0	0
DDB_G0270474	0	0	0	0	0	0	0	0	0	0	0	0	0	0	0	0	0	0	0	0	0	0	0	0	0	0	0	0	0	0	0	0	0	0	0	0	0	0	0	0	0	0	0	0	0	0	0	0	0
DDB_G0270476	0	0	0	0	0	0	0	0	0	0	0	0	0	0	0	0	0	0	0	0	0	0	0	0	0	0	0	0	0	0	0	0	0	0	0	0	0	0	0	0	0	0	0	0	0	0	0	0	0
DDB_G0270478	9	33	4	39	40	90	14	0	23	16	0	70	1	15	24	0	32	147	0	13	28	39	15	30	30	12	5	25	4	0	25	32	217	217	0	149	44	2	8	28	30	2	3	6	14	0	21	0	26
DDB_G0270480	150	209	64	173	404	231	241	1	369	173	2	183	108	232	196	25	320	396	1	218	250	313	264	142	186	191	67	85	111	45	112	57	17	266	2	260	416	29	21	103	52	108	149	193	420	0	297	0	95
DDB_G0270482	1403	455	418	525	514	1624	793	11	435	751	288	840	774	209	424	279	709	351	4	1001	723	358	995	1104	409	751	446	1157	406	544	1973	2	599	844	11	18	580	238	142	2322	603	844	327	76	168	2	198	5	1365
DDB_G0270488	810	553	105	479	574	1092	1375	11	1043	593	45	1256	116	829	251	160	1402	1459	2	1139	505	1030	717	779	638	3	525	2433	1473	907	1073	777	919	893	3	1884	124	382	401	2626	1031	316	227	518	35	1	208	2	459
DDB_G0270490	7	4	5	1	0	2	2	0	4	7	6	2	0	0	4	2	0	0	0	0	21	0	1	0	11	0	1	0	1	8	0	4	0	5	0	0	4	10	0	6	2	11	12	0	11	0	1	0	0
DDB_G0270492	29	6	15	5	7	2	52	0	19	58	13	20	1	27	19	9	16	0	0	7	113	4	6	39	43	38	29	10	2	36	1	5	22	13	0	3	12	25	27	0	7	50	12	24	19	1	0	0	8
DDB_G0270494	14	7	20	0	0	11	5	0	9	27	0	0	6	18	0	0	0	0	0	0	14	0	8	0	0	0	9	0	6	16	1	8	0	7	1	0	0	10	2	0	1	29	6	7	24	0	9	0	0
DDB_G0270496	54	5	51	2	1	53	55	1	28	62	9	42	0	10	168	0	92	86	1	51	16	10	22	24	33	14	47	6	37	94	31	0	35	30	0	0	9	23	107	0	62	20	21	9	20	1	58	0	21
DDB_G0270500	31	0	99	28	63	0	0	1	160	62	238	128	1	0	15	0	170	148	0	79	0	84	1	1	36	30	36	4	83	0	153	125	25	202	1	0	8	0	39	23	389	3	0	51	155	0	41	0	0
DDB_G0270502	3	0	3	0	4	0	0	0	2	0	0	4	1	0	0	0	1	2	0	3	5	3	0	0	1	0	0	0	1	4	0	0	0	1	0	0	4	0	1	0	1	0	1	0	0	0	0	0	2
DDB_G0270504	0	0	1	0	1	1	0	0	1	0	0	1	0	0	0	1	0	0	0	1	1	0	0	2	0	1	0	2	0	1	3	0	0	0	0	0	1	0	2	0	0	1	0	1	0	0	0	0	0
DDB_G0270506	0	0	0	0	0	0	0	0	0	0	0	0	0	0	0	0	0	0	0	0	0	0	0	0	0	0	0	0	0	0	0	2	0	0	0	5	0	0	0	0	0	0	0	0	0	0	0	0	0
DDB_G0270508	0	0	1	0	0	0	0	0	0	0	0	0	0	3	0	0	0	1	0	1	0	0	0	0	0	0	1	1	0	0	0	0	0	0	0	0	2	0	1	0	0	0	0	0	2	0	1	0	0
DDB_G0270510	22	0	4	9	35	18	15	0	10	46	3	27	5	39	28	0	13	30	0	17	48	36	4	9	36	23	5	52	19	25	5	55	34	27	0	46	9	15	40	27	4	29	2	4	18	0	0	0	21
DDB_G0270512	0	0	0	0	0	0	0	0	0	0	0	0	0	0	0	0	19	0	0	0	0	0	0	0	0	0	0	0	0	0	0	0	0	16	0	0	0	0	0	0	0	19	0	0	0	0	0	0	0
DDB_G0270514	0	0	0	0	1	0	0	0	0	0	0	0	0	0	0	0	0	0	0	0	0	0	0	0	0	0	0	0	0	0	0	0	0	0	0	0	0	0	0	0	2	0	0	0	0	0	0	0	0
DDB_G0270518	1	16	16	1	0	0	0	1	0	66	0	0	21	0	9	0	31	0	0	32	111	0	0	0	0	0	43	0	0	8	0	0	0	103	0	0	20	0	24	0	32	41	29	14	0	0	0	0	0
DDB_G0270520	0	0	6	1	0	0	0	0	0	0	0	0	0	0	0	0	0	0	0	0	0	0	0	0	0	0	0	0	0	0	0	0	0	3	0	0	8	0	0	0	0	11	1	0	0	0	0	0	0
DDB_G0270522	0	0	1	7	0	1	0	0	0	1	0	0	0	0	1	0	14	0	0	0	0	0	0	0	1	0	0	0	0	9	0	6	1	0	0	18	0	0	1	0	0	0	0	0	0	0	0	0	0
DDB_G0270524	0	13	0	0	0	0	0	0	0	0	0	0	0	0	0	0	4	0	0	0	0	0	0	0	0	0	0	0	0	0	0	0	0	0	0	0	0	0	0	0	0	0	0	0	0	0	0	0	0
DDB_G0270528	20	34	92	5	30	13	36	1	66	23	2	18	32	5	55	19	17	1	0	16	10	33	1	41	50	2	8	25	4	66	49	16	20	65	0	89	52	0	43	55	20	53	20	17	8	0	43	1	42
DDB_G0270530	0	0	0	0	0	0	0	0	0	0	0	0	0	0	0	0	0	0	0	0	0	0	0	0	0	0	0	0	0	0	0	0	0	7	0	0	0	0	6	0	0	0	2	0	0	0	0	0	0
DDB_G0270532	0	0	0	0	0	0	0	0	0	0	0	0	0	0	0	0	0	0	0	12	0	0	0	0	0	0	0	0	0	0	0	0	0	0	0	0	0	0	0	0	32	0	0	0	0	0	0	0	0
DDB_G0270536	5	1	5	6	12	0	0	0	8	1	0	5	1	0	3	1	3	0	1	4	20	4	1	4	4	4	2	0	0	4	0	0	0	6	0	2	4	1	0	1	4	2	0	0	0	3	1	0	3
DDB_G0270538	0	0	1	6	0	2	0	0	0	0	0	1	0	1	0	13	12	0	1	0	0	0	0	0	0	0	0	0	0	3	0	6	9	1	0	0	0	0	0	1	6	0	0	0	0	0	2	0	0
DDB_G0270540	0	0	0	0	0	0	0	0	2	0	0	8	0	0	0	0	0	20	0	0	0	0	0	0	0	0	8	79	29	7	0	1	0	27	0	0	0	0	8	0	0	0	0	0	0	0	0	0	0
DDB_G0270544	5	16	0	38	139	155	0	0	0	0	0	41	0	0	3	5	0	2	0	156	0	0	1	1	0	0	1	3	21	2	0	1	0	10	0	0	0	0	92	0	8	0	39	4	5	0	0	0	0
DDB_G0270548	0	0	0	1	0	0	0	0	0	0	0	0	0	0	0	0	0	0	0	1	3	0	0	0	0	0	0	0	0	0	0	0	0	0	0	0	0	0	1	0	0	0	0	0	0	0	0	0	0
DDB_G0270550	0	0	1	8	13	0	0	0	0	15	0	11	0	2	0	0	15	0	0	3	0	32	0	0	0	0	0	0	71	25	0	7	0	21	0	0	0	0	41	0	25	28	39	0	0	0	99	0	0
DDB_G0270552	891	426	564	3312	2931	1209	180	14	378	1257	417	3089	185	489	896	740	845	3403	6	1818	499	2426	285	664	321	41	376	2661	2236	427	2	1987	152	498	8	3529	258	782	2169	646	239	826	441	639	415	3	411	5	347
DDB_G0270554	11	0	10	33	22	0	10	0	0	0	0	43	33	0	0	0	0	27	0	40	26	22	0	0	0	0	0	0	6	1	0	15	4	5	0	162	0	0	4	0	12	0	5	2	0	0	0	0	0
DDB_G0270556	0	0	0	0	0	0	0	0	0	0	0	0	0	0	0	0	0	0	0	0	0	0	0	0	0	0	0	0	0	1	0	0	0	0	0	0	0	0	0	0	0	0	0	0	0	0	3	0	0
DDB_G0270558	1	0	1	0	0	0	0	0	0	0	0	0	0	3	0	0	0	0	0	0	0	0	0	0	0	0	0	0	0	4	0	0	0	0	0	0	0	0	0	0	3	17	2	0	0	0	0	0	0
DDB_G0270560	74	164	45	116	349	431	11	1	43	407	10	103	157	98	0	11	278	124	0	53	59	183	26	3	48	8	28	267	261	101	72	106	3	116	0	28	134	1	55	70	5	35	31	35	8	8	96	0	198
DDB_G0270562	180	80	503	326	246	632	106	1	170	444	222	372	422	439	78	206	324	152	1	144	246	485	469	89	562	21	186	252	401	229	310	244	493	381	1	267	828	466	370	301	167	66	196	152	248	1	84	0	415
DDB_G0270564	44	1	86	32	34	168	59	0	49	78	82	18	19	48	73	57	35	0	0	86	135	33	32	101	61	0	66	92	20	81	0	78	130	102	0	39	98	42	24	235	76	51	156	105	125	1	141	1	57
DDB_G0270566	691	170	446	205	764	843	339	5	715	300	207	563	757	554	1029	664	136	520	3	432	598	214	39	115	2319	298	228	541	729	517	529	194	1026	562	2	72	613	76	1106	906	381	376	48	32	26	2	35	0	972
DDB_G0270568	49	19	23	9	53	16	72	0	71	100	1	30	0	15	112	3	4	23	0	27	75	22	0	33	208	0	11	7	16	62	75	27	8	203	0	14	0	10	23	125	65	0	20	146	44	0	0	0	1
DDB_G0270570	3	2	3	0	1	0	0	0	0	1	0	0	0	1	0	0	0	0	0	0	0	0	0	0	0	0	3	1	0	1	0	0	0	1	0	0	1	1	0	3	0	2	2	0	0	0	0	0	2
DDB_G0270572	0	0	10	0	1	0	0	0	0	71	0	0	0	67	0	0	0	0	0	0	0	0	0	0	0	0	0	0	0	44	0	0	0	0	0	0	0	0	0	0	0	0	0	0	0	0	0	0	0
DDB_G0270574	0	0	0	0	0	0	0	0	0	0	0	0	0	0	0	0	0	0	0	0	0	0	0	0	0	0	0	0	0	0	0	0	0	0	0	0	0	0	0	0	0	0	0	0	0	0	1	0	0
DDB_G0270578	50	0	31	11	15	49	43	1	0	52	4	52	7	17	1	0	50	7	0	13	15	18	0	0	19	0	49	0	28	19	23	1	95	15	0	8	118	0	45	39	15	24	2	21	17	1	23	0	0
DDB_G0270580	0	0	0	0	0	0	0	0	0	1	0	0	1	0	0	0	0	1	0	0	0	0	0	0	0	0	0	0	0	0	0	0	0	0	0	0	0	0	0	0	0	0	0	0	0	0	0	0	0
DDB_G0270582	0	15	0	0	0	0	0	0	0	0	0	0	0	0	0	0	0	0	0	0	0	0	0	0	0	0	2	0	0	0	0	0	0	0	0	0	0	0	0	0	0	0	0	0	0	0	0	0	0
DDB_G0270584	9	3	3	3	0	9	26	0	22	9	35	0	0	68	0	28	50	0	0	8	16	0	0	0	17	6	8	0	0	54	24	0	0	20	0	0	88	6	0	33	24	13	24	2	7	1	5	0	4
DDB_G0270586	69	37	116	41	0	39	119	0	0	71	41	0	35	56	0	0	91	0	0	18	168	0	0	0	117	117	113	0	77	70	0	0	0	106	0	0	264	6	23	0	23	170	53	26	20	0	10	0	0
DDB_G0270588	0	0	0	0	0	0	0	0	0	0	0	0	0	0	0	0	0	0	0	0	2	0	1	0	0	0	0	0	1	2	1	0	1	0	0	0	0	0	0	0	0	1	0	0	0	0	0	0	0
DDB_G0270590	76	25	206	113	78	74	96	0	98	369	308	354	211	19	283	34	136	493	1	272	54	28	32	422	21	5	43	294	692	50	68	107	166	110	6	430	160	13	229	109	117	329	127	63	3	0	103	412	253
DDB_G0270592	0	0	2	0	0	3	0	0	1	0	2	2	0	0	1	0	0	1	0	1	0	0	0	8	0	0	2	2	0	1	2	0	4	6	0	2	1	0	0	0	0	3	0	2	7	0	0	0	2
DDB_G0270594	0	0	0	0	0	0	0	0	0	0	0	0	0	0	0	0	0	0	0	0	0	0	0	0	0	0	0	0	0	0	0	0	0	0	0	0	0	0	0	0	0	0	0	0	0	0	0	0	0
DDB_G0270596	1	5	7	2	2	5	0	0	0	2	1	0	3	0	4	0	0	2	0	1	23	0	0	0	0	0	0	1	6	2	0	2	0	8	0	9	0	0	0	0	0	1	6	1	3	0	2	0	1
DDB_G0270598	3	0	0	0	0	0	0	0	0	0	0	0	0	0	0	0	6	0	0	0	0	0	0	0	0	0	4	0	0	0	0	0	0	9	0	0	0	0	0	0	5	0	0	0	0	0	0	0	0
DDB_G0270600	32	40	34	0	0	24	0	1	0	0	0	0	0	0	0	0	68	0	0	27	46	0	0	0	0	0	9	0	0	75	0	0	0	118	0	0	0	0	0	0	39	14	13	14	0	0	0	0	0
DDB_G0270602	0	0	0	0	0	0	0	0	0	0	0	0	0	0	0	0	0	0	0	0	0	0	0	0	0	0	0	0	0	1	0	0	0	0	0	0	0	0	0	0	0	0	0	0	0	0	0	0	0
DDB_G0270604	13	1	7	9	19	6	1	0	6	9	0	4	0	11	65	0	24	1	0	0	24	4	35	0	0	0	8	15	12	19	2	0	0	1	0	0	1	23	0	6	1	2	0	7	2	0	5	0	0
DDB_G0270606	0	0	23	22	114	1	0	0	5	0	0	7	0	0	0	0	0	5	0	0	0	59	0	1	0	0	1	0	0	126	0	64	1	0	0	0	0	0	46	0	0	0	0	0	0	0	0	0	0
DDB_G0270610	0	0	0	0	0	0	0	0	0	0	0	0	0	0	0	0	0	0	0	0	0	0	0	0	0	0	0	0	0	0	0	0	0	0	0	0	0	0	0	0	0	0	2	0	0	0	0	0	1
DDB_G0270614	0	0	0	0	0	0	0	0	0	0	0	0	0	0	0	0	0	0	0	0	0	0	0	0	0	0	0	0	0	0	0	0	0	0	0	0	0	0	0	0	0	0	0	0	0	0	0	0	0
DDB_G0270618	1043	769	727	343	243	1050	566	5	698	668	1053	375	325	855	534	1147	698	194	7	299	707	426	428	1429	1320	624	757	325	308	1062	575	161	618	1909	2	243	1497	1268	245	1700	622	630	714	616	1062	5	1019	1	1340
DDB_G0270620	0	0	0	0	0	0	0	0	0	0	0	0	0	0	0	0	0	0	0	0	0	0	0	0	0	0	0	0	0	0	0	0	0	0	0	0	0	0	0	0	0	0	0	0	0	0	0	0	0
DDB_G0270622	46	4	18	3	19	27	42	0	31	4	28	15	42	26	58	15	51	17	0	15	12	26	31	11	17	105	22	43	9	14	44	22	19	37	0	19	16	33	11	44	49	7	3	7	20	0	3	0	18
DDB_G0270624	0	0	0	0	0	0	0	0	0	0	0	0	0	0	0	0	0	0	0	0	0	0	0	0	0	0	0	0	0	0	0	0	0	0	0	0	0	0	0	0	0	0	0	0	0	0	0	0	0
DDB_G0270626	183	23	302	271	32	3	1	2	0	0	0	49	3	0	0	103	227	120	1	21	159	114	75	5	161	3	76	51	20	364	1	10	440	67	0	60	0	71	0	369	25	376	74	331	127	0	225	0	103
DDB_G0270628	1	2	1	0	1	0	0	0	0	0	0	0	0	0	0	0	0	0	0	0	2	0	0	0	0	0	7	0	0	0	0	0	0	3	0	0	0	0	0	0	1	1	2	3	0	0	0	0	0
DDB_G0270630	2	0	0	0	0	0	0	0	0	0	0	0	2	9	0	0	0	0	0	0	1	0	0	0	0	0	0	0	0	0	0	0	0	3	0	0	0	0	0	0	3	0	6	1	0	0	0	0	0
DDB_G0270632	0	0	4	1	0	0	0	0	0	0	0	1	0	0	0	0	0	0	0	0	0	1	0	1	0	0	0	0	0	0	0	2	7	0	0	3	0	0	0	0	0	0	0	0	0	0	0	0	5
DDB_G0270634	600	335	437	458	381	1672	825	7	690	592	1152	804	123	418	1384	1654	1473	571	798	483	1089	849	341	1727	818	1449	742	1339	448	851	1411	877	1090	1541	5	591	472	407	529	1346	350	1135	440	229	559	7	383	3	304
DDB_G0270636	0	0	0	0	0	0	0	0	0	0	0	0	0	0	0	0	0	0	0	0	0	0	0	0	124	0	0	0	0	83	0	0	56	0	0	0	0	0	0	0	0	0	0	0	0	0	0	0	0
DDB_G0270638	11	2	0	5	4	0	3	0	1	0	2	20	0	0	11	2	14	23	0	11	5	16	12	0	0	0	3	25	2	7	0	0	0	3	0	14	3	5	20	5	5	1	6	5	0	0	0	0	1
DDB_G0270640	0	0	0	0	0	0	0	0	0	0	0	0	0	0	0	0	0	0	0	0	0	0	0	0	0	0	0	0	0	0	0	0	0	0	0	0	0	0	0	0	0	0	0	0	0	0	0	0	0
DDB_G0270642	17	124	42	27	0	46	0	0	0	0	0	19	23	0	62	84	4	18	1	62	25	26	5	0	1	0	3	0	58	15	138	0	21	26	3	40	185	0	6	0	4	9	0	86	95	12	48	0	24
DDB_G0270644	11	0	13	40	46	5	0	0	0	2	0	125	2	5	1	0	6	0	0	55	0	25	0	1	10	0	11	48	111	6	11	20	0	39	0	99	17	0	0	0	10	0	1	2	2	0	8	0	7
DDB_G0270646	5	3	0	49	105	63	42	0	5	99	13	47	1	4	26	4	6	5	0	42	1	18	1	26	0	0	16	127	145	6	0	0	0	11	0	43	8	37	102	71	2	31	29	13	4	0	12	0	0
DDB_G0270648	49	42	48	19	22	14	2	1	2	9	11	25	13	7	46	5	0	17	0	36	21	54	39	14	8	28	59	69	114	7	6	1	23	53	2	15	0	6	3	7	5	39	20	25	23	481	3	0	41
DDB_G0270650	7	2	12	1	4	9	0	0	0	15	0	10	10	0	0	0	0	0	0	8	0	9	3	1	0	41	18	1	6	4	8	1	11	21	0	8	0	0	2	11	0	5	5	7	0	0	0	0	0
DDB_G0270652	39	73	30	20	0	35	13	0	0	1	0	40	0	0	0	39	225	30	1	0	79	0	1	0	66	57	43	31	23	83	0	0	50	188	0	0	0	1	35	0	82	63	1	24	24	0	0	0	14
DDB_G0270654	0	0	3	0	0	0	0	0	0	0	0	0	0	0	0	0	0	0	0	0	0	0	0	0	11	0	0	0	4	0	0	0	0	0	0	0	0	3	0	0	0	0	0	0	0	0	0	0	0
DDB_G0270656	0	0	0	0	0	0	0	0	0	0	0	0	0	0	0	0	0	0	0	0	0	0	0	0	0	0	0	0	0	0	0	0	0	0	0	0	0	0	0	0	0	0	0	0	0	0	0	0	0
DDB_G0270658	75	185	124	102	87	181	143	1	183	199	121	73	213	165	129	192	34	30	1	63	80	72	108	192	163	219	73	133	83	111	210	82	123	103	1	95	180	144	65	182	90	103	29	57	124	2	131	0	189
DDB_G0270660	0	0	0	0	0	0	65	0	0	0	0	0	0	0	0	0	0	0	0	20	0	0	0	0	0	0	42	0	0	0	0	0	0	15	0	0	0	0	0	0	0	0	0	0	0	0	0	0	0
DDB_G0270662	0	0	0	0	0	0	0	0	0	0	0	0	0	11	0	0	0	0	0	1	0	0	0	0	0	0	1	0	0	0	0	0	0	0	0	0	0	0	0	0	0	0	3	0	0	0	0	0	0
DDB_G0270664	0	0	0	0	3	0	0	0	3	0	1	1	1	11	6	0	0	0	0	1	0	9	0	3	13	0	1	0	0	0	10	0	0	0	0	1	0	0	0	3	1	2	7	1	0	0	0	0	3
DDB_G0270666	0	0	0	0	22	0	0	0	0	0	0	4	0	2	18	0	3	0	0	0	18	40	3	0	0	61	1	0	0	0	0	0	0	1	0	0	0	0	1	0	0	0	0	1	0	0	0	0	21
DDB_G0270668	4	3	15	32	102	8	2	0	4	0	86	95	0	30	98	17	0	0	1	49	0	168	97	3	0	0	36	35	43	8	0	72	112	122	0	139	0	5	2	18	16	77	5	20	6	0	0	0	0
DDB_G0270670	1337	988	1275	851	1541	1478	344	10	2050	1237	360	1544	1765	977	1640	133	1415	843	9	883	1559	1754	235	1859	755	1904	1060	1110	486	2092	1696	1319	1426	1562	10	1018	1264	380	409	2663	1166	499	212	698	557	81	676	2	2309
DDB_G0270672	0	0	0	0	0	0	0	0	0	0	0	0	0	0	0	0	0	0	0	0	0	0	0	0	0	0	0	0	0	0	0	0	0	0	0	0	0	0	0	0	0	0	0	0	0	0	0	0	0
DDB_G0270678	0	5	0	2	1	0	0	0	0	0	1	5	0	0	1	1	89	2	0	5	0	3	0	1	0	1	1	1	2	0	0	1	0	53	0	0	0	0	0	42	16	0	0	0	0	0	0	0	0
DDB_G0270680	0	0	0	0	3	12	0	0	0	1	0	3	0	0	0	0	0	0	0	0	0	0	0	0	0	0	12	3	0	9	0	3	0	2	0	22	0	0	0	0	6	8	0	2	0	0	0	0	0
DDB_G0270682	0	10	1	4	16	1	0	1	2	6	31	0	0	0	2	0	0	13	0	17	3	2	0	0	0	0	0	8	0	0	0	5	0	18	4	0	0	0	4	0	8	0	14	0	0	3	39	0	0
DDB_G0270686	718	687	1046	804	630	1565	1243	17	722	2194	2055	1442	1051	948	1261	1675	1687	385	3	1192	907	496	1643	1047	1150	2053	769	1429	1573	1442	917	417	1086	1181	2	599	1141	1458	306	2166	865	823	532	591	544	12	987	2	953
DDB_G0270688	0	0	2	0	50	0	0	0	0	0	0	0	1	0	0	0	0	0	0	0	4	0	0	0	0	0	0	26	25	0	0	0	0	0	0	0	0	0	1	0	8	0	0	4	25	0	0	0	0
DDB_G0270690	2	11	2	3	1	3	4	0	1	3	8	2	1	8	0	8	3	0	0	0	12	4	0	2	3	3	8	10	2	5	5	3	2	7	0	0	13	5	0	5	6	6	8	8	2	0	21	0	6
DDB_G0270692	0	120	39	54	0	13	0	0	0	1	55	24	74	82	118	100	127	1	0	45	2	25	0	1	0	0	35	49	63	39	76	0	9	96	0	0	0	1	9	3	25	69	24	78	40	0	0	0	5
DDB_G0270694	0	96	0	52	26	0	0	0	1	0	22	10	0	0	1	0	7	73	0	25	0	201	0	0	3	0	41	13	214	49	0	169	0	0	0	147	273	12	0	0	85	135	0	0	0	0	1	0	0
DDB_G0270698	37	103	234	52	33	687	157	2	54	703	43	33	32	364	185	646	441	0	1	74	88	36	34	45	153	63	109	102	215	137	17	26	0	289	1	37	52	344	51	194	67	92	190	136	238	0	44	0	12
DDB_G0270700	202	245	0	0	0	0	1	0	0	0	0	44	0	0	0	0	520	0	0	0	495	0	0	0	0	0	0	0	0	0	0	0	0	0	0	0	0	0	0	0	0	1	0	0	46	0	0	0	0
DDB_G0270704	0	0	0	33	2	0	0	0	0	0	0	1	0	0	0	0	0	0	0	0	1	0	0	0	0	0	0	0	0	0	0	1	0	0	0	34	0	0	0	0	5	1	0	0	0	0	0	0	0
DDB_G0270706	53	2	1	7	2	0	6	0	0	0	0	28	2	5	22	3	4	1	0	2	0	4	5	0	0	3	17	26	8	43	3	4	24	2	0	2	0	5	36	2	7	17	0	3	1	0	10	0	1
DDB_G0270708	43	2	74	31	48	0	34	0	0	0	0	17	92	14	0	0	11	96	0	13	128	5	0	128	221	12	4	7	14	16	0	0	2	82	0	0	156	0	15	0	44	15	0	53	58	0	1	0	0
DDB_G0270710	0	0	0	0	0	0	0	0	0	0	0	0	0	0	0	0	0	0	0	0	0	0	0	0	0	0	0	0	0	0	0	0	0	0	0	0	0	0	0	0	0	0	0	0	0	0	0	0	0
DDB_G0270714	2	0	14	0	0	36	0	0	0	0	0	11	0	0	0	0	62	0	0	1	0	0	0	0	0	0	20	0	0	28	0	0	0	0	0	0	0	0	0	0	5	0	0	14	7	0	29	0	0
DDB_G0270718	38	120	184	58	168	148	2	0	135	86	8	83	128	52	50	3	44	3	1	16	32	151	16	222	1	0	33	112	77	19	0	51	66	206	0	22	73	25	26	68	49	156	20	24	1	0	0	0	0
DDB_G0270720	80	33	16	17	22	43	37	1	71	22	28	28	44	0	36	47	8	7	1	28	40	2	8	59	79	1	80	45	0	56	3	0	0	80	0	0	92	87	3	50	17	19	14	68	26	0	20	0	44
DDB_G0270722	36	0	0	0	0	0	0	0	0	0	0	1	0	0	0	0	38	0	0	0	0	0	0	0	0	0	0	0	2	6	0	1	0	0	0	0	0	0	31	0	1	0	0	0	0	0	0	0	0
DDB_G0270724	30	5	6	8	25	5	380	0	39	16	0	7	0	0	3	1	0	3	0	10	0	0	98	21	25	0	0	3	0	44	0	12	16	19	0	11	0	0	5	0	6	0	0	1	33	0	0	0	16
DDB_G0270726	0	0	0	10	0	0	0	0	0	0	0	0	0	0	0	0	0	0	0	0	0	0	0	0	0	0	0	0	0	0	0	0	0	0	0	0	0	0	0	0	0	0	0	32	0	0	0	0	0
DDB_G0270728	1	2	0	0	1	0	3	0	0	0	0	0	1	0	2	1	0	0	0	2	1	0	0	0	3	0	1	0	0	0	1	1	1	0	1	2	2	0	3	0	0	0	2	0	0	0	0	0	2
DDB_G0270730	0	36	90	18	66	1	17	2	51	1	1	215	116	82	117	0	0	289	0	212	205	93	235	1	111	44	11	224	205	4	250	437	0	85	0	361	95	5	254	0	56	94	3	40	7	1	28	0	0
DDB_G0270732	0	0	2	0	0	0	0	0	0	0	0	0	0	0	0	0	0	0	0	0	0	0	0	0	0	0	0	0	0	1	0	0	0	0	0	0	0	0	0	0	0	0	1	0	0	0	0	0	0
DDB_G0270734	0	3	4	4	1	18	2	0	0	1	1	16	9	3	0	5	2	14	0	5	3	3	2	0	9	1	21	7	9	1	0	4	1	1	0	1	4	2	0	0	0	2	6	4	4	0	1	2	1
DDB_G0270736	10	0	6	0	1	0	7	0	0	61	0	2	32	0	2	0	26	0	0	49	54	0	0	0	0	0	59	0	12	32	0	7	1	51	0	1	0	12	0	0	32	63	5	6	20	0	9	0	0
DDB_G0270738	0	0	7	2	0	0	0	0	4	0	21	0	0	0	8	1	0	0	0	0	0	0	4	0	0	0	4	14	22	0	11	0	0	7	0	0	10	0	0	7	0	0	0	0	8	0	0	0	0
DDB_G0270740	1	0	0	0	0	0	0	0	0	0	0	0	0	0	0	0	0	0	0	0	0	0	0	0	0	0	0	0	0	0	0	0	0	0	0	0	0	0	0	0	0	0	0	0	0	0	0	0	0
DDB_G0270742	41	63	54	14	44	32	5	0	44	201	9	48	58	10	1	182	100	41	0	22	83	49	24	24	59	83	12	55	48	45	51	41	69	140	1	18	21	3	9	58	58	57	13	34	38	0	13	0	3
DDB_G0270744	8	25	47	126	42	9	0	0	6	17	156	177	0	9	0	0	0	116	1	133	0	28	0	0	0	0	0	59	123	5	34	20	11	49	0	75	0	43	1	9	55	144	32	63	31	0	22	0	0
DDB_G0270746	48	43	59	19	65	52	1	1	5	44	14	41	28	58	33	59	5	22	0	13	60	41	30	70	129	0	23	68	5	57	54	17	104	62	0	64	36	48	45	12	26	9	6	50	33	0	30	0	63
DDB_G0270750	17	13	49	4	206	22	7	0	135	176	66	16	22	0	0	0	49	2	0	2	86	10	99	0	33	0	69	36	0	0	5	175	154	254	0	9	244	1	13	3	1	84	0	80	2	1	59	0	180
DDB_G0270752	97	25	72	42	246	59	98	0	45	235	30	92	117	170	176	25	57	165	0	100	72	54	93	68	102	497	75	27	33	280	139	1	54	161	1	98	13	136	141	553	237	110	62	39	13	0	29	0	81
DDB_G0270754	85	62	0	117	68	7	0	0	0	0	27	84	134	0	13	0	0	0	0	22	0	53	6	0	0	0	101	2	96	0	0	174	0	101	0	11	0	5	117	1	68	145	2	70	0	0	2	0	0
DDB_G0270756	0	0	0	20	0	1	0	0	0	0	0	15	0	0	0	0	0	0	0	0	0	6	0	0	0	0	0	4	0	0	16	0	0	12	0	1	0	0	2	0	9	0	0	0	11	0	9	0	39
DDB_G0270758	66	1	24	63	53	55	26	0	6	12	14	67	50	130	12	2	22	12	0	24	39	6	2	16	0	0	35	6	12	21	0	33	14	10	0	6	10	0	7	0	69	14	4	4	27	0	3	0	28
DDB_G0270760	392	199	442	175	190	427	196	3	143	74	373	201	1041	299	354	164	445	278	1	357	369	151	542	61	186	231	120	309	422	647	402	423	488	982	5	94	177	78	281	741	208	296	20	27	89	6	53	2	1376
DDB_G0270762	0	0	1	1	0	0	0	0	0	0	0	1	0	0	0	0	0	0	0	0	0	0	0	1	18	0	0	0	0	0	0	0	0	0	0	0	0	0	0	0	0	0	0	0	0	0	0	0	0
DDB_G0270764	0	112	49	37	4	2	46	0	0	0	88	0	0	0	0	306	0	0	0	33	95	14	0	0	134	0	0	0	105	45	126	0	0	41	0	6	41	0	66	0	0	59	7	42	0	0	0	0	0
DDB_G0270766	46	117	87	148	197	617	59	1	216	183	118	293	94	239	221	496	171	67	0	121	248	159	144	565	57	0	196	454	136	73	202	167	144	255	0	154	466	174	341	179	127	132	120	19	56	0	191	0	356
DDB_G0270768	2	3	2	0	0	0	6	0	0	4	0	0	0	0	0	0	0	0	0	0	15	0	0	0	0	0	1	0	0	0	0	0	0	0	0	0	0	0	2	0	0	0	0	0	4	0	0	0	0
DDB_G0270770	3	0	5	2	2	0	0	0	0	0	0	12	0	1	0	0	0	1	0	6	4	2	0	1	0	1	0	0	5	1	0	1	0	1	0	0	2	0	2	1	35	0	0	1	9	0	0	0	0
DDB_G0270772	0	0	0	0	0	0	0	0	0	0	0	0	0	0	0	0	0	0	0	0	0	0	0	0	0	0	0	0	0	0	0	0	0	0	0	0	0	0	0	0	0	0	0	0	0	0	0	0	0
DDB_G0270774	102	37	100	14	0	56	1	0	0	80	0	4	0	210	3	290	152	0	0	32	262	0	0	0	353	0	332	0	0	283	0	0	0	118	0	0	222	1	0	128	141	4	134	32	126	0	0	0	61
DDB_G0270776	791	417	978	408	615	1286	657	7	306	338	168	916	593	14	403	324	391	1088	3	638	60	945	236	296	340	69	393	2177	1525	188	665	1063	142	1279	1	2531	363	304	1055	475	710	598	641	465	74	0	175	2	184
DDB_G0270778	3	0	25	6	32	10	1	0	38	8	1	53	5	9	85	0	14	65	0	60	21	46	0	64	0	0	16	37	106	8	0	6	0	27	0	38	0	53	38	3	7	23	21	13	30	0	19	0	3
DDB_G0270780	0	0	1	0	0	0	4	0	0	0	0	0	0	1	0	0	3	0	0	5	1	0	0	0	0	0	3	0	0	3	0	0	0	0	0	0	0	0	0	0	0	0	1	0	5	0	0	0	0
DDB_G0270784	1107	2028	1504	1821	1875	4184	2029	16	2902	3619	2197	2337	1388	1539	3020	2531	1577	2482	9	1774	726	2965	968	1195	2696	1391	1637	2129	1953	1641	1131	2405	1681	1786	19	4379	887	1646	1105	3415	1010	1040	735	979	939	14	810	3	3628
DDB_G0270786	4	1	0	0	0	0	0	0	0	0	2	0	2	0	0	0	0	0	0	7	0	6	0	0	0	0	0	2	0	34	0	1	0	135	0	0	0	0	55	0	1	0	26	1	0	0	0	0	0
DDB_G0270788	0	0	0	0	0	0	0	0	0	0	0	0	0	0	0	0	0	0	0	0	0	0	0	0	0	0	0	0	0	0	0	0	0	0	0	0	0	0	0	0	0	0	0	0	0	0	0	0	0
DDB_G0270790	0	0	40	0	0	0	0	1	1	0	0	2	0	0	0	0	0	0	0	1	0	0	0	0	0	0	8	0	1	0	0	0	0	0	0	0	2	0	2	0	1	0	0	0	1	0	0	0	0
DDB_G0270792	0	0	0	0	1	0	0	0	1	1	0	5	0	0	0	0	0	0	0	0	0	0	0	0	0	0	0	0	0	0	0	0	0	1	0	0	0	0	0	0	2	0	0	0	0	0	0	0	0
DDB_G0270794	0	9	7	6	0	0	7	0	70	0	0	0	0	119	21	0	0	0	0	12	0	0	16	42	61	0	32	0	0	0	0	0	81	19	0	0	0	0	0	0	0	0	0	0	0	0	0	0	0
DDB_G0270796	0	0	0	0	0	0	0	0	0	0	0	0	0	0	0	0	0	0	0	0	0	0	0	5	0	0	0	0	0	0	0	0	0	2	0	0	0	0	0	0	0	0	0	0	0	0	0	0	0
DDB_G0270798	11	3	20	10	2	10	4	0	0	8	0	0	0	14	0	0	7	0	0	2	35	0	0	0	10	38	28	2	8	12	1	0	0	15	0	0	0	3	0	7	19	9	8	8	10	0	0	0	0
DDB_G0270800	2	2	0	2	1	4	1	0	1	3	2	2	5	3	4	3	2	5	0	0	0	2	4	10	3	10	4	2	2	0	4	2	5	2	0	2	3	1	4	7	2	1	1	1	0	0	2	0	1
DDB_G0270802	13	0	0	2	10	34	4	0	0	0	1	0	0	0	1	1	68	0	0	1	0	0	0	0	2	53	1	21	0	7	0	12	0	12	0	0	1	1	1	0	1	19	12	7	15	0	27	0	0
DDB_G0270804	0	0	0	0	0	0	0	0	0	0	0	0	0	0	0	0	0	0	0	0	0	0	0	0	0	0	0	0	0	0	0	0	0	0	0	0	0	0	0	0	0	0	0	0	0	0	0	0	0
DDB_G0270806	224	408	241	39	90	231	349	0	134	320	0	139	260	733	80	97	744	267	0	102	77	83	1	216	851	1	70	339	243	369	181	167	35	321	0	106	31	178	173	303	386	83	35	77	57	1	142	0	10
DDB_G0270808	1	25	129	6	5	4	0	0	0	0	4	24	0	0	0	6	184	23	0	3	1	17	0	41	187	1	2	5	8	120	8	14	6	16	0	123	2	11	0	8	4	7	6	6	9	0	1	0	3
DDB_G0270810	5	1	21	1	1	0	0	0	6	0	0	1	0	26	0	0	3	1	0	3	3	0	0	0	0	0	1	7	8	0	0	0	0	6	0	0	0	4	4	0	16	12	12	4	5	0	0	0	0
DDB_G0270812	4	2	0	1	0	8	6	0	4	3	0	0	0	5	0	8	0	0	0	2	5	0	4	4	15	2	3	0	0	0	4	0	4	3	0	0	2	1	0	1	1	3	4	2	1	0	0	0	2
DDB_G0270814	44	10	68	0	0	0	0	0	7	0	0	35	96	10	0	7	14	0	0	6	7	5	0	0	0	0	0	30	61	48	5	0	100	155	0	0	95	0	132	0	67	0	25	98	0	0	0	0	0
DDB_G0270816	80	153	178	304	381	516	161	0	184	272	128	174	27	92	265	313	392	226	1	231	16	75	314	447	111	28	110	494	282	113	12	178	184	487	2	124	169	188	296	494	318	58	75	260	107	2	350	0	10
DDB_G0270818	0	0	1	0	0	0	0	0	0	0	0	0	0	0	0	0	0	0	0	0	0	0	0	0	0	0	0	0	0	0	0	2	0	0	0	0	1	0	0	0	0	0	0	0	0	0	0	0	0
DDB_G0270820	0	0	0	0	0	0	0	0	0	0	0	0	0	0	0	0	0	0	0	0	0	0	0	0	0	0	0	0	0	0	0	0	0	0	0	0	0	0	0	0	0	0	0	0	0	0	0	0	0
DDB_G0270822	0	5	0	0	1	0	1	0	0	0	0	0	0	0	7	0	0	0	0	0	0	2	0	0	0	0	2	0	8	0	0	0	0	2	0	0	0	4	3	0	0	1	1	0	0	0	0	0	4
DDB_G0270824	1	1	6	1	5	0	3	1	0	0	1	21	3	1	0	11	1	2	0	21	5	7	2	10	2	6	21	0	1	11	9	6	20	21	0	1	7	17	15	19	6	21	10	5	0	0	0	0	13
DDB_G0270826	0	0	3	2	56	0	0	0	0	0	0	0	0	0	0	0	0	270	0	0	0	190	0	0	0	0	0	462	0	0	0	3	0	0	0	119	0	1	129	1	4	0	0	0	174	1	0	0	0
DDB_G0270828	178	14	70	56	16	232	140	6	0	120	58	97	6	82	8	45	67	114	0	211	257	87	52	0	112	76	70	379	110	126	154	0	114	423	2	60	287	50	199	119	74	163	73	34	44	0	29	0	16
DDB_G0270830	7	82	21	29	0	26	6	0	28	164	104	120	0	5	122	8	0	20	0	27	1	26	0	1	13	29	22	52	36	2	3	0	6	12	0	30	1	18	42	4	1	7	59	55	8	0	17	0	290
DDB_G0270834	223	199	332	338	324	673	152	6	0	738	309	646	335	499	836	67	121	26	5	551	2	569	186	1	250	1	266	747	431	183	619	308	7	395	3	684	57	350	260	705	58	180	314	150	215	17	80	2	130
DDB_G0270836	424	517	494	117	25	583	44	2	62	1	0	199	1	0	44	57	510	251	3	0	323	263	257	249	1	54	97	0	214	239	180	484	322	576	4	46	211	39	192	0	302	449	20	106	0	2	235	2	0
DDB_G0270838	0	26	19	3	0	20	0	0	59	23	0	29	23	31	17	52	6	0	0	4	8	7	6	17	54	120	11	1	75	17	22	4	51	4	0	0	49	3	1	41	29	7	10	11	0	0	27	0	47
DDB_G0270840	2	0	5	1	6	0	1	1	8	0	0	3	0	0	1	0	1	1	0	4	12	1	0	2	2	0	0	2	0	8	2	0	0	2	1	2	5	1	1	1	1	0	1	1	0	0	0	0	1
DDB_G0270842	1	3	11	6	23	0	1	1	10	0	0	12	0	1	0	3	3	2	2	2	18	7	2	3	2	1	1	2	2	9	1	0	0	9	1	6	7	0	0	0	4	0	2	3	0	0	0	0	7
DDB_G0270848	1	0	0	6	9	4	1	0	1	11	0	9	0	1	0	0	0	0	0	7	0	1	1	0	3	1	3	8	2	1	0	4	0	2	0	1	2	1	0	5	0	2	1	0	2	0	5	0	0
DDB_G0270850	107	82	3	25	55	31	145	0	8	22	0	63	215	26	69	2	23	27	0	53	0	55	108	14	1	10	74	52	48	45	15	0	2	75	1	104	64	86	6	42	48	73	18	44	54	0	169	0	36
DDB_G0270852	9	2	6	2	2	2	0	0	0	0	3	5	1	2	4	0	0	2	0	6	1	8	10	4	0	5	15	6	7	4	1	0	3	12	0	2	0	0	4	1	0	4	6	7	2	84	0	0	0
DDB_G0270854	34	107	19	29	64	5	43	0	75	104	39	68	1	32	150	66	1	84	0	20	37	63	98	139	49	3	35	7	0	10	34	39	42	42	0	37	15	59	57	52	52	10	48	43	75	0	40	0	206
DDB_G0270856	70	23	22	23	40	149	67	0	11	35	0	21	28	30	10	66	34	76	0	51	51	78	0	24	50	0	31	9	7	12	0	67	31	41	0	17	79	0	49	51	60	72	11	37	42	0	11	0	0
DDB_G0270858	0	0	0	1	2	0	0	0	0	8	0	1	0	0	3	0	0	2	0	0	0	0	6	0	0	0	0	2	1	0	0	0	0	2	0	5	42	0	1	0	0	0	1	0	0	0	4	0	0
DDB_G0270860	11	0	0	5	3	5	0	0	0	5	0	16	12	0	0	0	0	7	0	0	3	13	0	0	2	0	2	0	1	0	10	0	2	13	0	3	3	0	3	0	4	7	9	0	0	0	0	0	1
DDB_G0270862	0	1	0	1	9	0	0	0	1	0	0	11	3	0	1	0	1	6	0	4	0	8	0	0	1	0	0	3	1	1	0	0	0	2	0	2	0	1	0	0	0	0	0	0	0	0	0	0	0
DDB_G0270864	609	245	689	808	1007	1020	334	10	464	437	496	627	213	673	468	999	719	548	5	380	360	678	690	482	308	43	426	893	643	280	501	923	542	843	6	568	437	457	616	583	408	313	336	345	278	1	336	0	514
DDB_G0270866	38	14	37	40	50	93	78	0	37	1	32	49	15	50	64	19	29	39	0	12	60	36	29	55	65	55	21	97	32	19	47	39	48	111	0	19	69	28	82	169	70	18	36	19	40	0	45	0	86
DDB_G0270868	9	18	5	4	2	13	0	0	17	11	0	23	0	44	4	16	3	9	0	13	0	0	4	0	0	5	2	1	7	34	39	24	18	63	0	19	6	1	4	33	0	1	0	14	0	0	10	0	9
DDB_G0270870	78	153	41	172	323	1	11	5	4	145	82	497	12	716	630	136	72	585	4	223	101	887	37	159	1	232	141	268	555	239	773	666	16	135	7	265	595	385	280	386	119	118	51	99	51	35	212	1	46
DDB_G0270872	0	0	0	0	0	0	0	0	0	0	0	0	0	0	0	0	0	0	0	0	0	0	0	0	0	0	0	0	0	0	0	0	0	0	0	0	0	0	0	0	0	0	0	0	0	0	0	0	0
DDB_G0270878	7	0	6	0	3	0	1	0	0	0	0	0	23	0	16	0	0	0	0	0	44	5	0	0	0	0	0	0	0	0	0	1	0	1	0	0	6	15	0	0	0	28	18	0	0	0	0	0	0
DDB_G0270880	92	114	55	229	189	27	46	7	130	219	237	274	173	158	13	214	85	81	0	169	101	129	98	83	185	0	126	261	139	124	105	345	217	176	1	80	70	43	127	47	118	44	92	93	64	1	73	1	92
DDB_G0270882	3	60	25	1	11	6	37	0	15	3	1	2	1	4	52	31	3	32	0	0	58	14	0	0	110	6	4	1	5	2	1	7	6	52	0	0	4	52	6	1	6	6	12	3	10	0	2	0	1
DDB_G0270884	510	535	657	647	581	1652	512	4	537	702	603	504	587	546	512	932	509	176	2	308	481	752	493	1369	1259	525	416	478	379	644	377	747	983	679	2	577	533	315	134	804	371	283	276	161	306	2	376	2	1102
DDB_G0270886	0	0	0	0	0	0	0	0	3	0	0	11	0	0	0	0	1	0	0	0	0	9	0	0	0	0	0	0	0	0	10	1	1	21	0	0	3	0	1	0	2	0	0	0	0	0	0	0	15
DDB_G0270888	0	0	0	0	5	0	0	0	0	0	0	0	0	0	0	0	0	0	0	0	0	5	0	6	0	0	0	0	0	0	0	11	0	0	0	30	0	0	0	0	0	4	0	28	0	0	0	0	0
DDB_G0270890	0	37	18	9	9	46	66	0	0	11	0	6	0	35	0	0	0	0	0	6	17	4	0	0	0	0	23	46	18	62	0	0	0	59	0	0	0	0	0	0	28	0	0	8	0	0	0	0	121
DDB_G0270892	1	0	2	0	0	0	0	0	0	0	0	0	1	7	0	0	0	0	0	0	0	0	0	0	0	0	0	0	0	2	0	0	0	0	0	0	0	0	1	0	0	0	11	0	3	0	0	0	0
DDB_G0270894	3	21	0	1	4	6	10	0	2	1	0	30	14	6	0	1	5	63	1	11	4	36	7	1	1	0	24	98	4	3	4	12	0	5	0	39	2	1	7	74	10	19	19	18	15	0	5	0	1
DDB_G0270896	3	4	2	3	11	0	0	0	12	0	0	10	1	0	1	3	2	0	0	1	9	5	1	2	3	1	1	0	2	4	0	0	0	5	0	4	3	0	0	0	3	0	1	4	0	0	0	0	6
DDB_G0270898	11	5	10	30	8	0	0	0	0	0	0	23	0	0	0	0	41	17	0	3	23	0	0	0	50	0	5	5	2	31	0	5	0	52	0	10	0	0	24	0	7	4	8	14	9	0	0	0	0
DDB_G0270902	381	478	282	316	137	717	100	2	361	164	43	148	104	68	166	78	495	298	2	101	672	114	152	172	742	0	552	134	89	628	492	69	269	1312	1	131	315	86	231	101	421	270	299	284	62	0	254	0	192
DDB_G0270904	0	0	0	0	0	0	0	0	0	0	0	0	0	0	0	0	0	0	0	0	0	0	0	0	0	0	0	0	0	0	0	0	0	0	0	0	0	0	0	0	0	0	0	0	0	0	0	0	0
DDB_G0270906	0	0	0	0	1	0	3	0	0	0	0	0	0	0	0	0	0	0	0	0	0	0	0	0	0	0	0	0	0	0	0	0	0	0	0	0	0	0	0	0	0	0	0	0	0	0	0	0	0
DDB_G0270910	52	58	172	47	174	40	34	3	61	161	67	194	12	7	102	181	103	70	0	96	69	77	70	102	18	1	132	141	25	68	88	65	29	128	1	104	63	6	116	21	11	62	67	94	25	0	24	1	2
DDB_G0270912	0	0	0	0	0	0	0	0	0	0	0	0	0	0	0	0	0	0	0	0	0	0	0	0	0	0	0	0	0	0	0	0	0	0	0	0	0	0	0	0	0	0	0	0	0	0	0	0	0
DDB_G0270914	0	0	0	2	0	0	0	0	0	0	0	0	2	0	0	0	0	0	0	0	0	14	0	0	0	0	0	0	0	0	0	0	0	0	0	23	0	0	0	5	0	0	0	0	0	0	0	0	0
DDB_G0270916	3	0	6	8	5	5	0	0	0	14	2	9	4	0	0	0	21	40	0	5	44	12	0	7	0	0	0	0	12	25	16	0	12	5	0	0	33	0	9	39	0	3	11	25	0	0	16	0	2
DDB_G0270918	14	2	1	18	35	31	0	0	0	1	14	25	0	0	121	0	0	18	0	2	0	0	0	11	0	0	1	21	7	20	0	0	3	2	0	11	8	0	7	0	0	0	5	23	0	0	0	0	6
DDB_G0270920	3	0	1	9	30	0	0	0	0	28	0	42	0	0	0	4	23	25	0	7	3	2	7	0	5	0	2	0	10	11	0	0	0	10	0	0	2	0	12	0	1	0	4	2	10	0	0	0	0
DDB_G0270922	736	425	544	632	1032	1177	1370	7	1383	1923	1170	609	1074	1380	1656	2007	505	768	5	971	836	627	1263	1742	959	1334	613	367	393	645	1062	518	1033	1005	1	665	1207	1221	457	1363	782	553	135	380	456	5	633	2	1263
DDB_G0270924	9	12	4	6	29	23	0	0	4	4	8	15	10	10	18	26	0	26	0	6	10	20	10	31	47	1	5	21	30	5	6	19	25	23	0	23	11	0	7	32	4	13	2	4	6	0	9	0	26
DDB_G0270926	16	6	79	16	0	0	0	0	0	2	0	0	0	0	76	0	50	0	0	0	0	0	0	0	69	0	59	0	0	74	0	0	0	46	0	0	0	0	0	0	36	0	29	60	0	0	0	0	0
DDB_G0270928	2	2	1	2	21	14	0	0	1	0	1	3	1	5	0	11	26	9	0	0	61	31	0	0	4	14	4	2	0	4	0	5	0	1	0	1	0	0	16	5	0	0	0	2	0	0	0	0	1
DDB_G0270932	45	57	31	51	9	19	0	0	81	74	0	69	10	22	19	0	14	54	1	54	42	23	0	16	54	325	30	115	24	70	23	352	16	15	0	62	38	4	14	2	175	8	77	23	1	0	109	0	62
DDB_G0270934	24	24	34	1	42	18	62	0	1	44	23	37	40	0	16	3	73	209	0	23	5	94	36	177	7	0	62	13	199	12	124	67	120	43	0	70	73	25	47	3	5	40	46	1	0	0	7	0	72
DDB_G0270936	368	516	301	130	389	1014	1290	4	715	384	194	150	0	349	746	75	467	396	3	187	200	122	369	601	558	144	217	170	274	452	451	83	396	527	2	342	903	132	226	283	229	415	147	242	275	1	198	2	244
DDB_G0270938	0	34	0	6	110	12	0	0	0	0	0	0	0	0	0	0	213	0	0	0	0	10	0	268	0	0	0	35	0	1	0	0	0	51	0	0	0	0	223	0	207	0	0	0	0	0	159	0	0
DDB_G0270940	5	1	9	0	2	0	0	0	0	0	0	1	0	0	0	0	1	0	0	1	3	0	12	0	16	0	4	0	0	4	0	0	0	0	0	2	7	0	0	0	0	0	14	0	0	0	0	0	0
DDB_G0270942	30	0	4	0	0	0	0	0	0	0	0	0	0	0	0	0	0	0	0	0	0	0	0	0	0	0	1	0	0	0	0	0	0	33	0	0	0	0	0	0	15	0	1	12	0	0	0	0	0
DDB_G0270946	31	15	46	1	15	90	188	0	55	63	130	38	0	1	1	59	64	3	0	28	68	0	95	1	0	190	29	130	0	102	0	10	0	43	0	24	294	99	29	98	69	38	0	78	56	2	13	0	0
DDB_G0270948	22	0	0	18	0	2	27	1	3	75	4	40	0	0	116	0	0	125	0	1	68	117	0	0	0	0	0	80	56	34	0	54	10	27	0	7	100	69	0	0	0	0	1	0	0	0	0	0	0
DDB_G0270950	21	11	1	11	57	27	7	0	5	29	4	62	3	1	5	22	10	10	0	7	8	63	0	8	13	1	5	21	9	22	19	82	2	13	0	36	4	2	15	48	17	20	5	4	1	0	7	1	1
DDB_G0270952	461	294	312	265	297	736	742	6	738	410	865	655	407	278	204	936	536	460	2	458	254	478	407	222	299	380	485	438	529	539	396	831	344	744	4	327	480	315	289	491	315	283	116	216	292	7	272	0	831
DDB_G0270954	1160	250	478	617	838	1736	1241	14	1093	1279	2003	1001	808	803	1264	1034	1875	1041	2	1003	1296	1255	1198	992	1260	1775	1140	1109	1286	995	1132	1456	866	1210	9	1068	1086	637	1403	1914	811	568	347	872	509	12	930	3	1431
DDB_G0270958	22	42	102	5	13	1	0	0	0	0	0	37	1	115	13	41	70	1	0	3	5	10	53	97	1	1	67	33	56	31	26	0	33	91	0	8	3	2	1	0	25	4	69	20	34	1	59	0	0
DDB_G0270962	70	292	9	44	41	15	27	0	28	48	3	121	51	28	41	4	657	49	1	119	259	124	88	124	34	19	144	84	21	5	12	36	17	53	0	41	86	32	134	30	8	7	179	71	38	0	31	0	15
DDB_G0270964	6	14	0	443	1079	13	2	1	7	10	0	1012	0	15	5	0	13	27	1	622	11	415	9	10	11	4	4	1447	356	1	7	688	1	19	3	1047	16	0	129	4	0	0	19	4	11	0	4	0	3
DDB_G0270966	122	86	56	44	36	49	0	0	12	38	0	24	11	17	189	0	346	2	0	51	118	7	0	27	56	0	118	145	24	95	0	47	0	331	0	67	33	0	57	32	205	153	237	147	75	0	0	0	0
DDB_G0270968	0	0	0	0	0	0	0	0	0	0	0	4	0	0	0	0	0	0	0	0	0	0	0	0	0	0	0	0	0	0	0	0	0	2	0	0	0	0	0	0	0	0	0	0	0	0	0	0	0
DDB_G0270970	0	7	0	0	0	0	0	0	0	0	0	1	0	0	0	0	0	0	0	0	0	0	0	0	0	0	0	0	0	0	0	7	0	0	0	0	0	0	0	0	0	0	0	9	0	0	0	0	0
DDB_G0270972	771	573	1227	303	1002	1188	625	10	975	997	717	577	1176	901	1024	889	420	998	5	713	254	788	1884	2639	1886	2962	633	1599	370	538	822	735	516	981	9	985	884	259	486	951	764	386	397	617	182	4	73	1	1321
DDB_G0270974	0	0	0	0	0	0	6	0	0	0	0	0	0	0	0	0	0	0	0	2	0	0	0	0	0	0	5	0	0	0	0	0	0	0	0	0	0	0	0	0	0	0	0	0	0	0	0	0	0
DDB_G0270976	0	0	2	0	0	0	0	0	0	0	0	0	0	0	0	0	0	0	0	0	0	0	0	0	0	0	0	0	0	0	0	0	0	5	0	0	0	1	0	0	0	0	0	0	0	0	0	0	0
DDB_G0270978	2	6	2	1	0	0	4	0	3	2	0	2	4	2	3	6	0	2	0	0	11	1	1	2	10	9	4	3	1	0	1	2	6	2	0	1	3	3	1	2	0	1	1	1	4	0	0	0	5
DDB_G0270980	0	0	0	1	1	0	0	0	0	0	13	13	0	13	0	0	0	0	0	0	0	2	0	2	0	0	1	9	0	1	0	4	0	7	0	9	0	0	19	56	3	12	0	0	10	0	22	0	0
DDB_G0270982	2	0	4	1	3	0	0	0	0	0	0	2	2	0	0	0	6	0	0	0	0	0	0	3	0	0	2	0	2	1	1	0	0	5	0	0	0	0	3	4	0	0	2	0	5	0	0	0	0
DDB_G0270984	1091	702	558	857	562	1220	1199	5	1104	1057	1415	814	1514	1109	1315	2001	645	292	6	651	477	619	886	1933	761	1361	527	580	648	657	905	444	821	923	2	506	777	951	231	1207	649	478	237	265	373	5	807	5	1715
DDB_G0270986	26	1	1	7	4	58	27	0	23	0	72	2	23	10	0	10	68	55	0	0	13	22	3	56	0	14	20	3	34	31	0	3	0	27	0	0	12	24	0	2	13	30	5	6	1	0	1	0	102
DDB_G0270988	0	0	0	0	1	37	2	0	0	0	0	0	0	0	0	0	0	0	0	0	0	0	0	7	0	0	0	0	2	0	0	0	0	14	0	0	52	0	1	0	0	0	0	0	0	0	2	0	0
DDB_G0270990	478	0	81	339	470	1	135	5	0	0	0	200	386	188	0	1	907	787	2	76	7	800	0	0	1	1	41	332	680	643	0	280	48	145	0	603	1	59	144	1	0	0	0	0	18	1	0	2	254
DDB_G0270992	1158	50	534	448	1207	214	307	4	36	1316	611	1512	127	109	116	26	1055	1469	2	236	121	1154	128	632	43	204	108	2016	23	139	18	900	232	197	4	603	188	115	1174	710	315	338	486	492	80	6	104	1	924
DDB_G0270994	972	711	878	1198	1230	3262	838	14	1398	926	2910	1740	836	795	1306	1118	964	1461	7	567	676	1415	667	1199	33	324	756	1600	905	985	149	2481	1857	2734	8	3605	88	789	380	101	896	74	663	740	496	6	691	2	227
DDB_G0270996	11	0	223	79	68	27	0	0	85	91	131	75	62	100	1	114	68	19	2	66	105	87	3	90	151	3	198	82	186	13	118	187	115	100	1	101	0	103	188	46	53	106	75	63	217	1	16	1	146
DDB_G0270998	0	0	0	3	10	0	0	0	0	26	0	6	0	0	1	0	0	22	0	6	0	7	0	0	0	0	0	5	24	0	0	56	0	0	0	49	0	0	61	0	0	0	0	14	0	0	0	0	0
DDB_G0271000	0	2	0	1	0	0	1	0	0	0	13	1	0	0	0	1	0	0	0	0	31	0	0	0	8	0	0	0	0	0	0	16	0	0	0	0	0	0	1	0	0	0	0	0	0	0	0	0	0
DDB_G0271002	0	0	0	1	6	0	2	0	0	0	0	10	4	1	0	0	0	39	0	3	0	15	1	0	0	0	45	89	62	123	9	6	1	0	0	33	3	17	0	8	77	1	3	7	14	0	5	1	0
DDB_G0271006	0	0	0	0	0	0	0	0	0	0	0	0	0	0	0	0	0	0	0	0	2	0	0	1	0	0	0	0	0	1	0	0	0	0	0	0	0	0	0	0	3	0	0	1	0	0	1	0	0
DDB_G0271008	0	0	0	0	0	0	0	0	0	0	0	0	0	0	0	0	14	0	0	5	55	0	0	0	0	0	0	0	0	5	0	0	0	0	0	0	0	0	0	0	4	0	0	12	9	0	0	0	0
DDB_G0271010	0	2	0	0	0	0	0	0	0	0	2	0	0	0	0	0	0	0	0	0	0	0	0	0	0	0	0	0	1	0	0	0	0	0	0	1	0	1	0	0	0	0	0	0	0	0	0	0	0
DDB_G0271014	0	0	0	54	33	2	83	0	0	0	0	40	0	0	0	0	0	41	0	47	0	33	0	0	0	0	0	11	3	0	0	7	16	0	1	0	0	0	7	59	16	15	0	0	0	0	0	0	27
DDB_G0271016	105	46	32	46	106	25	30	0	7	4	21	82	51	108	21	162	18	1	0	7	3	9	55	49	7	34	13	59	44	15	18	2	83	111	1	1	21	135	1	49	62	93	12	21	12	0	8	0	84
DDB_G0271018	18	0	0	5	8	16	4	0	0	6	0	23	25	0	1	6	0	15	0	3	0	16	2	1	2	0	1	0	7	2	18	0	0	9	0	1	1	0	3	0	6	5	18	3	0	0	0	0	4
DDB_G0271020	3	1	2	1	9	0	0	1	8	0	0	7	1	0	0	3	2	1	0	6	15	4	0	3	6	2	0	1	1	5	2	0	0	4	0	2	4	1	0	0	2	2	0	2	0	1	0	0	5
DDB_G0271022	168	0	57	150	34	0	5	0	168	48	44	49	0	200	257	271	1	0	0	44	39	0	57	40	0	0	0	63	0	164	0	27	0	119	0	0	0	56	24	0	15	0	0	19	1	0	0	0	0
DDB_G0271024	289	62	117	13	56	8	104	0	8	63	0	218	1	0	2	0	0	146	0	87	0	22	33	434	645	41	1	158	0	94	0	271	481	634	0	82	0	0	196	16	159	1	0	109	1	1	1	3	378
DDB_G0271026	8	5	14	3	3	1	5	0	0	1	12	10	9	7	15	2	1	8	1	9	16	8	14	6	2	10	14	10	9	0	2	3	3	2	0	2	33	1	0	5	4	36	15	4	7	94	1	0	54
DDB_G0271028	0	0	1	0	1	1	1	0	0	0	1	5	3	2	0	0	5	1	0	1	0	2	0	1	1	0	0	1	0	1	3	1	0	0	0	3	1	0	1	1	0	0	0	0	0	0	1	0	1
DDB_G0271030	0	0	2	0	0	0	0	0	0	0	0	0	4	0	0	4	0	0	0	0	0	0	2	0	0	0	0	0	0	0	0	0	0	2	0	0	0	0	0	0	0	0	0	0	0	0	2	0	0
DDB_G0271032	1	0	0	1	0	0	11	0	0	0	0	0	0	0	0	0	0	0	0	0	0	0	0	0	0	0	0	0	0	0	0	0	0	0	0	0	0	0	0	0	0	0	0	0	0	0	0	0	0
DDB_G0271034	2	1	136	4	20	0	4	0	0	27	23	29	2	0	0	0	132	1	1	30	5	109	0	155	96	0	6	50	60	28	0	59	1	9	1	0	30	104	22	2	39	47	40	27	65	0	0	0	122
DDB_G0271038	0	0	0	0	0	0	0	0	0	0	0	0	2	0	0	0	3	0	0	0	1	0	0	0	0	0	0	1	0	0	0	0	0	0	0	0	0	0	0	0	1	0	0	0	0	0	0	0	0
DDB_G0271040	0	21	5	17	24	0	0	0	2	2	0	12	25	0	0	2	26	11	0	3	6	24	0	0	1	0	28	48	0	7	0	7	14	29	0	1	1	0	5	53	11	24	3	12	3	0	5	0	3
DDB_G0271042	0	0	504	14	0	0	1	0	0	0	0	0	0	0	0	0	0	0	0	1	2	0	0	1	0	0	10	0	3	469	61	0	0	340	0	0	0	271	0	0	190	0	0	0	28	0	0	0	0
DDB_G0271044	96	100	128	114	0	165	219	1	0	105	0	60	23	28	6	0	131	59	0	78	437	20	0	0	226	46	55	65	35	290	0	17	137	270	2	3	0	49	0	33	111	46	117	18	40	0	49	0	0
DDB_G0271046	2	0	0	0	0	0	0	0	0	0	0	0	0	0	0	0	0	0	0	0	0	0	0	0	4	0	0	0	0	0	0	0	0	0	0	0	0	0	0	0	6	0	0	0	0	0	0	0	0
DDB_G0271050	26	2	19	10	5	0	0	0	38	69	62	37	0	0	0	0	8	0	0	0	0	6	0	0	0	0	1	0	0	0	2	0	0	0	0	3	0	0	2	0	0	48	66	2	16	0	0	0	64
DDB_G0271052	176	24	318	651	434	535	291	7	197	95	922	1027	38	253	184	68	168	458	1	256	115	541	18	58	22	648	106	970	512	220	18	166	119	290	5	116	90	5	1025	69	304	4	228	336	39	7	93	2	501
DDB_G0271054	0	0	0	2	8	0	0	0	0	6	3	1	0	2	22	0	0	2	0	0	0	9	1	0	0	0	3	26	0	9	0	0	5	0	0	9	0	0	0	18	3	0	0	0	0	0	0	0	0
DDB_G0271056	4	0	0	0	0	0	0	0	0	6	1	0	0	0	0	0	5	0	0	0	0	0	0	0	0	0	1	0	0	0	0	0	0	0	0	0	0	0	0	11	0	0	7	0	0	0	0	0	0
DDB_G0271058	22	15	154	154	51	38	225	0	155	77	7	75	33	55	32	7	3	154	3	39	43	164	23	17	2	0	110	554	331	7	86	1	24	354	1	1	8	186	124	63	110	6	20	55	6	13	199	0	18
DDB_G0271060	22	0	0	1	13	0	1	0	0	24	0	18	0	0	13	0	4	0	0	0	0	10	0	0	0	11	0	16	23	0	0	0	0	15	0	44	0	0	0	0	0	0	0	14	13	0	0	0	0
DDB_G0271062	5	1	20	8	23	4	8	0	3	4	5	22	3	6	4	4	6	15	0	2	2	2	0	3	2	6	3	10	4	26	1	27	1	3	0	1	2	2	0	2	3	1	0	4	0	0	1	0	10
DDB_G0271066	11	3	13	18	24	37	0	0	31	47	44	20	16	6	9	3	38	8	0	0	20	31	0	53	39	76	22	24	14	12	5	64	33	0	0	11	24	38	3	24	30	54	9	0	31	0	20	0	46
DDB_G0271068	391	905	454	941	1369	998	638	6	634	1515	623	1782	2	621	824	508	1233	933	8	828	336	785	122	534	314	139	310	2256	1404	545	134	1446	29	1213	4	1259	575	401	857	619	672	681	770	783	773	2	342	3	2
DDB_G0271070	4	6	6	0	0	1	1	0	1	2	0	0	0	2	2	1	1	0	0	0	2	0	2	2	4	0	0	0	0	2	0	0	0	2	0	0	2	0	0	2	2	2	5	4	7	0	0	0	0
DDB_G0271072	66	84	88	44	31	59	56	0	71	150	39	11	15	146	88	43	139	17	0	34	104	16	16	45	18	37	104	6	57	195	35	32	1	204	0	46	71	7	13	48	39	91	115	159	119	0	9	0	66
DDB_G0271074	0	0	0	0	0	0	0	0	0	0	0	0	0	0	0	0	0	0	0	0	4	0	0	0	0	0	4	0	0	0	0	0	0	0	0	0	0	2	0	0	0	0	2	0	0	0	0	0	0
DDB_G0271076	0	0	0	0	0	0	0	0	0	0	0	4	0	0	0	0	0	0	0	0	0	0	0	0	0	0	0	0	0	0	0	0	0	0	0	0	0	0	0	0	0	0	0	0	0	0	0	0	0
DDB_G0271078	8	0	90	33	6	3	3	0	0	2	0	21	5	0	2	0	0	6	0	10	1	42	0	138	0	1	15	1	0	0	0	0	0	6	0	55	4	0	53	1	0	118	0	0	0	0	0	0	0
DDB_G0271080	2	0	2	0	0	6	0	0	0	0	0	0	0	0	0	0	0	0	0	0	0	0	0	0	0	0	0	0	0	14	0	0	0	0	0	0	0	0	0	0	0	5	0	0	0	0	0	0	0
DDB_G0271084	0	2	6	0	0	0	0	0	0	12	0	0	0	0	6	0	0	0	0	2	2	0	0	18	0	0	1	0	0	0	0	0	1	0	0	0	0	6	0	11	0	0	0	0	1	0	2	0	0
DDB_G0271086	317	74	297	261	153	565	298	4	372	509	166	382	225	478	447	709	273	393	2	236	608	155	147	203	270	115	264	619	329	252	162	492	413	324	1	239	407	99	357	217	168	434	142	71	297	1	202	0	37
DDB_G0271092	0	0	0	0	0	37	0	0	0	0	0	0	0	0	0	0	0	0	0	0	0	0	0	0	0	0	0	0	0	0	0	0	0	0	0	0	0	0	14	0	1	0	0	0	0	0	0	0	0
DDB_G0271094	2048	609	279	975	1017	2429	623	6	958	2249	672	790	706	1149	900	1642	516	1070	7	857	1352	985	985	1041	2170	1037	877	870	1030	822	1758	1009	1910	1122	10	479	1795	751	633	1116	1112	407	747	700	518	2	970	5	1858
DDB_G0271096	46	211	142	422	371	115	4	2	352	428	5	183	528	403	244	867	688	204	2	264	0	296	3	32	416	0	124	477	643	25	380	360	317	220	1	410	66	3	351	18	103	249	12	113	43	0	169	0	465
DDB_G0271098	0	0	0	0	0	0	0	0	0	0	0	0	1	0	0	0	0	0	0	0	0	0	0	0	0	0	0	0	0	2	0	0	0	0	0	0	0	0	0	0	0	0	0	0	0	0	0	0	0
DDB_G0271100	108	4	0	107	201	479	186	2	291	168	361	116	25	87	195	0	153	110	0	119	0	86	0	42	0	5	35	145	365	35	0	0	108	122	0	188	20	192	201	776	0	242	150	3	281	1	171	1	1
DDB_G0271102	0	0	0	0	0	0	0	0	0	0	0	0	0	0	0	0	0	0	0	0	0	0	0	0	0	0	0	0	0	0	0	0	0	0	0	0	0	0	0	0	0	0	0	0	0	0	0	0	0
DDB_G0271104	0	0	0	0	0	0	0	0	0	0	0	0	0	0	0	0	0	0	0	0	0	0	0	0	0	0	0	0	0	0	0	0	0	0	0	0	0	0	0	0	0	0	0	0	0	0	0	0	0
DDB_G0271106	289	334	345	378	268	252	421	3	518	526	512	282	680	225	268	662	307	223	3	223	407	525	442	483	401	234	316	334	287	322	427	420	486	550	1	256	479	249	173	260	342	362	141	337	241	1	395	1	477
DDB_G0271108	76	13	47	17	4	16	35	0	20	55	16	67	14	14	48	16	58	23	0	10	39	32	24	66	48	5	51	46	24	21	24	47	63	60	0	25	61	50	19	119	20	42	52	13	45	0	13	0	8
DDB_G0271110	17	4	4	2	0	0	0	0	0	2	0	0	0	3	9	28	5	0	0	1	11	0	0	0	0	0	1	3	0	25	0	0	0	4	0	0	13	0	0	17	2	0	0	0	0	0	0	0	0
DDB_G0271112	0	0	0	0	0	0	3	0	11	0	0	0	0	6	0	0	0	0	0	0	0	13	0	0	0	2	0	0	1	0	0	0	0	0	0	0	0	2	0	0	0	0	3	0	0	0	1	0	0
DDB_G0271114	0	0	0	0	0	1	0	0	0	0	0	0	0	0	0	0	0	0	0	0	0	0	0	0	0	0	0	0	0	0	0	0	0	1	0	0	0	0	0	0	1	0	0	0	0	0	0	0	0
DDB_G0271118	0	7	0	0	0	0	0	0	0	0	0	0	0	0	0	0	0	0	0	0	0	0	0	0	0	0	0	0	0	0	1	0	0	1	0	0	0	0	1	0	4	0	0	0	0	0	0	0	0
DDB_G0271120	234	355	585	330	407	145	309	4	644	355	140	482	192	430	857	73	481	415	0	323	606	827	228	430	115	24	252	918	420	277	243	942	178	490	2	353	62	404	546	899	241	225	204	229	305	1	171	0	214
DDB_G0271122	39	48	42	52	80	132	12	2	56	63	32	90	107	87	53	106	62	107	0	98	34	61	14	182	185	0	52	73	120	38	75	165	160	72	1	134	94	47	30	50	10	40	25	17	10	0	4	0	69
DDB_G0271124	2	14	7	0	24	0	0	0	0	9	2	17	0	31	2	19	32	0	0	1	6	8	0	0	0	0	5	40	6	5	19	0	0	25	0	15	60	5	24	0	0	2	1	3	0	0	0	0	36
DDB_G0271126	0	0	4	55	38	1	0	0	0	18	4	13	54	17	45	4	0	26	0	0	45	0	0	174	0	0	0	0	77	0	64	0	0	28	1	0	131	23	0	0	17	74	8	8	5	1	60	0	0
DDB_G0271128	0	0	0	0	0	0	0	0	0	0	0	0	0	0	0	0	0	0	0	0	0	0	0	0	0	0	0	0	0	0	0	0	0	0	0	0	0	0	0	0	0	0	0	0	0	0	0	0	0
DDB_G0271130	6	0	0	2	17	0	2	1	0	0	0	4	0	0	0	8	0	0	0	0	17	9	6	0	0	0	16	3	0	0	0	9	0	0	0	15	0	0	0	0	0	0	0	0	4	0	0	0	8
DDB_G0271132	0	0	0	0	0	0	0	0	0	0	0	0	0	0	0	0	0	0	0	0	0	0	0	0	0	0	0	0	0	0	0	0	0	0	0	0	0	0	0	0	0	0	0	0	0	0	0	0	0
DDB_G0271134	40	0	340	0	2	30	0	0	387	55	264	67	0	29	27	0	0	33	1	12	0	0	0	0	8	0	0	0	0	335	118	0	401	2	0	0	45	155	0	1	85	7	20	60	0	0	0	0	144
DDB_G0271136	114	144	94	141	131	103	86	1	93	218	160	65	77	264	70	266	21	56	0	103	22	83	36	165	110	221	98	173	82	109	223	178	22	184	1	77	211	300	32	357	79	52	33	68	164	1	175	0	205
DDB_G0271138	1	0	31	28	416	0	0	5	1	104	0	918	12	0	0	83	44	228	3	36	14	598	0	8	0	1	126	51	20	38	0	61	1	44	9	1025	9	1	5	0	0	40	0	9	0	10	2	8	0
DDB_G0271140	0	0	95	12	291	0	0	0	0	84	0	434	0	96	0	36	0	3	0	20	0	156	1	85	0	0	72	32	5	0	0	17	0	90	1	768	42	0	0	0	37	14	0	12	0	0	1	0	0
DDB_G0271142	31	37	35	64	52	59	29	0	104	44	66	107	25	40	24	79	28	61	0	51	43	49	34	24	15	5	92	120	42	66	24	29	86	46	0	129	114	50	43	2	29	20	30	74	11	0	83	1	141
DDB_G0271144	295	502	546	432	197	641	653	6	671	637	654	834	584	316	1157	758	473	342	2	523	827	600	465	687	506	912	799	897	971	255	967	498	997	740	8	451	454	476	519	714	505	487	275	319	374	2	502	2	612
DDB_G0271146	443	1060	435	369	1021	862	2314	9	1070	1158	750	1460	1455	2403	1282	1273	669	1314	7	861	834	1061	647	2004	1272	1395	1407	529	801	1106	1640	588	965	1129	8	1127	606	1021	980	719	1242	867	381	1032	544	14	1657	3	2663
DDB_G0271148	4115	2621	2649	4231	2601	5132	4385	17	4145	4802	5386	4152	4495	4947	4282	5672	2296	1637	1512	3604	2441	3103	2874	5645	4704	5415	2921	2427	2718	2945	4216	1569	3147	4844	5	2368	3846	3993	1147	5454	3965	2323	763	1438	1926	11	3537	7	5914
DDB_G0271150	0	0	0	4	0	0	0	0	0	0	0	0	0	0	0	0	0	0	0	0	0	1	0	0	0	0	0	0	0	0	0	0	0	0	0	0	0	0	0	88	0	0	0	0	0	0	0	0	0
DDB_G0271152	0	0	0	0	0	0	0	0	0	0	0	0	0	0	0	0	21	6	0	0	0	8	0	0	0	0	0	0	0	0	0	8	0	0	0	0	0	0	18	6	0	0	0	0	0	0	0	0	0
DDB_G0271154	14	0	1	6	1	1	0	0	0	36	0	10	10	5	0	95	1	6	0	0	0	11	0	0	0	0	18	0	5	1	4	0	0	7	0	0	15	0	0	13	0	0	0	12	1	0	4	0	2
DDB_G0271156	0	0	0	0	0	0	0	0	0	0	0	0	0	0	0	0	0	0	0	0	0	0	0	0	0	0	0	0	0	0	0	0	0	0	0	0	0	0	0	0	0	0	0	0	0	0	0	0	0
DDB_G0271158	0	0	0	0	0	0	0	0	0	0	0	0	0	0	0	0	0	0	0	0	0	0	0	0	0	0	0	0	0	0	0	0	0	1	0	0	0	0	0	0	0	0	0	0	0	0	0	0	1
DDB_G0271160	0	0	0	0	0	0	0	0	0	0	0	0	0	0	0	0	0	0	0	0	0	0	0	0	0	0	0	0	0	0	0	0	0	0	0	0	0	0	0	0	0	0	0	0	0	0	0	0	0
DDB_G0271162	0	0	0	0	0	0	0	0	0	0	0	0	0	0	0	0	0	0	0	9	0	0	0	0	0	16	0	0	0	0	0	20	0	0	0	9	0	0	2	0	0	0	0	0	0	0	0	0	0
DDB_G0271164	0	0	0	0	0	0	0	0	0	0	0	0	0	0	0	0	0	0	0	5	0	0	0	0	0	0	0	0	0	0	0	0	0	0	0	0	0	0	0	0	0	0	0	0	0	0	0	0	0
DDB_G0271166	0	0	0	0	0	0	0	0	0	0	0	0	0	0	0	0	0	0	0	0	0	0	0	0	0	0	0	0	0	0	0	0	0	0	0	0	0	0	0	0	0	0	0	0	0	0	0	0	0
DDB_G0271168	0	1	0	0	0	0	0	0	0	0	0	0	0	0	0	0	0	0	0	0	0	0	1	0	0	0	0	0	0	0	0	0	0	0	0	0	0	0	0	0	0	0	1	0	0	0	0	0	0
DDB_G0271172	1	1	1	3	0	3	0	0	1	4	0	0	1	0	0	13	1	0	0	2	3	2	0	7	0	4	7	2	4	5	28	1	0	0	0	0	22	2	0	16	1	0	1	1	1	0	1	0	0
DDB_G0271176	1	0	0	0	0	0	0	0	0	0	0	0	0	0	0	0	0	0	0	0	0	0	0	0	0	0	0	0	0	0	0	0	0	0	0	0	0	0	0	0	1	0	0	0	0	0	0	0	0
DDB_G0271178	0	0	0	0	0	0	0	0	0	0	0	0	0	0	0	0	0	0	0	0	0	0	0	0	0	0	0	0	0	0	0	0	0	0	0	0	0	0	0	0	0	0	0	0	0	0	0	0	0
DDB_G0271180	0	0	0	0	0	0	0	0	0	0	0	0	0	0	0	0	0	0	0	0	0	0	0	0	0	0	0	0	0	0	0	0	0	0	0	0	0	0	0	0	0	0	0	0	0	0	0	0	0
DDB_G0271184	0	0	0	0	0	0	0	0	0	0	0	0	0	0	0	0	0	0	0	0	0	0	0	0	0	0	0	0	0	0	0	0	0	0	0	0	0	0	0	0	0	0	0	0	0	0	0	0	0
DDB_G0271186	0	0	0	0	0	0	0	0	0	0	0	0	0	0	0	0	0	0	0	0	0	0	0	0	0	0	0	0	0	0	0	0	0	0	0	0	0	0	0	0	0	0	0	0	0	0	0	0	0
DDB_G0271188	0	0	0	0	0	0	0	0	0	0	0	0	0	0	0	0	0	0	0	0	0	0	0	0	0	0	0	0	0	0	0	0	0	0	0	0	0	0	0	0	0	0	0	0	0	0	0	0	0
DDB_G0271190	0	0	0	0	0	0	0	0	0	0	0	0	0	0	0	0	0	0	0	0	0	0	0	0	0	0	0	0	0	0	0	0	0	0	0	0	0	0	0	0	0	0	0	0	0	0	0	0	0
DDB_G0271192	0	0	0	0	0	0	0	0	0	0	0	0	0	0	0	0	0	0	0	0	0	0	0	0	0	0	0	0	0	0	0	0	0	0	0	0	0	0	0	0	0	0	0	0	0	0	0	0	0
DDB_G0271194	0	0	0	3	1	3	6	0	0	0	0	0	1	0	0	0	0	0	0	1	1	1	0	30	0	0	14	0	2	2	0	0	0	0	0	1	6	0	0	31	17	0	1	0	0	0	0	0	0
DDB_G0271196	14	1	0	0	11	0	1	1	0	0	0	0	0	0	0	0	0	0	0	0	0	0	0	0	0	0	0	0	0	2	0	0	0	9	0	0	0	0	0	4	5	2	0	0	0	0	0	0	0
DDB_G0271198	0	0	1	0	0	0	0	1	0	0	0	3	0	0	0	2	0	8	0	0	0	0	0	0	0	0	0	0	0	3	0	8	0	0	0	0	0	5	0	0	1	0	0	0	8	0	1	0	0
DDB_G0271202	1	0	0	3	8	0	0	0	0	2	0	2	0	0	0	0	0	0	0	1	0	0	0	0	0	0	0	9	4	0	0	4	2	0	0	0	0	0	7	0	0	0	0	0	0	0	0	0	0
DDB_G0271204	334	0	0	32	0	0	0	2	47	0	183	229	0	0	0	1	0	155	1	50	392	344	0	0	0	0	0	0	0	110	0	586	0	380	0	625	0	0	18	1	67	1	9	1	0	0	0	0	0
DDB_G0271210	33	0	0	0	0	0	0	0	0	0	0	7	0	0	0	0	0	12	0	0	0	0	0	0	0	0	0	0	0	0	0	0	0	0	0	0	0	0	0	0	0	0	0	0	0	0	0	0	0
DDB_G0271212	6	0	0	0	0	0	0	0	0	0	0	2	0	0	0	0	0	9	0	0	0	0	0	0	0	0	0	0	0	0	0	0	0	0	0	0	0	0	0	0	0	0	0	0	0	0	0	0	0
DDB_G0271214	0	0	0	0	0	0	0	0	0	0	0	0	0	0	0	0	0	0	0	5	2	0	0	0	0	0	0	14	0	0	0	0	0	1	0	0	0	0	0	0	0	0	0	2	0	0	0	0	0
DDB_G0271216	1	0	0	0	3	0	0	0	0	0	0	2	0	0	0	0	0	0	0	0	3	3	0	0	0	0	1	10	3	0	0	1	0	1	0	0	0	0	0	0	0	0	0	0	0	0	0	0	0
DDB_G0271218	0	0	0	0	0	0	0	0	1	0	0	0	0	0	0	0	0	0	0	0	0	0	0	0	0	0	0	0	0	0	0	0	0	9	0	0	0	0	0	0	1	0	0	0	0	0	0	0	0
DDB_G0271220	0	0	1	0	0	0	0	0	0	0	0	0	0	0	0	0	0	0	0	0	0	0	0	0	0	0	0	0	0	0	0	0	0	0	0	0	0	0	0	0	0	0	0	0	0	0	0	0	0
DDB_G0271222	0	0	0	15	7	0	0	0	0	0	0	8	0	0	1	0	0	0	1	18	1	11	30	5	0	0	0	0	2	2	0	0	0	15	0	1	0	0	0	0	0	0	1	0	0	0	0	0	0
DDB_G0271224	1	0	23	0	0	0	0	0	54	0	0	0	0	0	0	0	0	0	0	0	0	6	0	77	0	0	0	0	0	1	0	0	0	0	0	5	0	0	0	0	0	0	0	0	0	0	0	0	0
DDB_G0271226	0	0	0	0	0	0	0	0	0	0	0	0	0	0	0	0	0	0	0	0	0	0	0	0	0	0	0	0	0	0	0	0	0	0	0	0	0	0	0	0	0	0	1	0	0	0	0	0	0
DDB_G0271228	0	0	0	0	0	5	0	0	0	0	0	0	0	0	10	0	0	4	0	0	0	1	0	0	0	0	0	0	6	0	0	0	0	10	0	0	0	0	0	0	0	0	8	0	4	0	0	0	0
DDB_G0271232	0	0	0	6	0	0	0	1	0	0	0	0	0	588	0	0	0	0	0	0	0	248	0	13	0	0	0	0	0	140	0	0	0	0	0	0	0	0	22	0	0	0	0	0	0	1	0	0	0
DDB_G0271234	0	0	0	1	0	0	0	0	0	0	0	0	0	0	0	0	0	0	0	1	0	0	0	0	0	0	0	0	0	0	0	0	0	1	0	0	0	0	0	0	0	0	0	0	0	0	0	0	0
DDB_G0271236	0	55	0	4	2	2	0	0	2	18	2	7	0	3	0	6	6	21	0	0	22	4	0	0	40	0	5	122	0	15	147	26	0	0	0	0	21	0	74	0	53	7	0	0	22	0	10	0	0
DDB_G0271238	0	21	4	0	0	0	0	0	3	3	1	11	0	2	0	0	1	1	0	0	122	0	0	0	9	0	35	13	0	6	91	4	0	7	0	0	0	0	6	0	13	15	0	0	2	0	1	0	0
DDB_G0271240	1	34	32	35	4	121	9	1	123	2	49	14	55	66	72	0	29	120	0	44	10	0	62	67	76	1	48	50	5	63	180	0	76	9	1	0	137	13	3	31	6	22	27	2	10	5	25	1	31
DDB_G0271242	139	216	260	330	138	730	257	0	78	302	361	252	36	289	210	631	457	121	3	343	45	141	148	90	305	519	187	426	522	121	27	153	278	369	1	487	826	89	107	502	263	290	23	59	24	0	5	0	124
DDB_G0271244	0	0	0	0	12	0	0	0	0	2	0	9	0	29	0	4	9	0	0	0	0	3	4	0	0	0	0	5	0	0	0	1	1	0	0	3	0	0	0	0	0	17	0	0	0	0	0	0	0
DDB_G0271246	4	5	0	12	19	3	1	0	0	3	0	11	0	0	11	8	20	6	0	12	2	11	0	67	0	0	0	22	16	2	1	36	4	8	1	13	0	0	18	0	4	5	3	0	1	0	0	0	0
DDB_G0271248	123	60	40	164	66	0	1	0	169	38	221	19	222	82	202	115	37	55	0	33	8	76	2	1	1	2	75	138	203	122	5	35	20	32	0	39	38	48	5	2	56	41	0	32	15	1	1	0	0
DDB_G0271250	2	0	0	4	1	21	6	0	0	26	30	28	0	0	28	1	0	8	0	0	7	5	0	6	1	20	3	4	3	37	0	12	11	1	0	1	26	0	10	49	2	0	20	4	1	0	2	0	4
DDB_G0271252	0	1	0	0	0	1	0	0	0	1	0	0	0	1	0	0	0	0	0	0	0	0	1	0	1	0	0	0	0	0	0	0	0	0	0	0	0	1	0	0	0	0	0	0	1	0	0	0	0
DDB_G0271254	0	0	0	0	0	0	0	0	0	0	0	0	0	0	0	0	0	0	0	0	0	0	0	0	0	0	0	0	0	0	0	0	0	0	0	0	0	0	0	0	0	0	0	0	0	0	0	0	0
DDB_G0271256	0	0	0	0	0	0	0	0	0	0	0	0	0	0	0	0	0	0	0	0	0	0	0	0	0	0	0	0	0	0	0	0	3	0	0	0	0	0	0	0	0	0	0	0	0	0	0	0	0
DDB_G0271260	0	6	19	0	30	0	0	0	0	28	0	8	0	0	0	0	0	0	0	2	0	0	0	0	0	0	4	0	9	1	0	0	0	13	0	0	0	0	0	0	0	4	0	3	0	0	0	0	0
DDB_G0271264	437	534	619	540	509	426	516	7	397	354	796	793	740	675	103	518	742	857	3	228	1008	1021	318	935	1424	134	463	267	814	708	1898	757	1135	797	3	955	712	229	407	677	294	442	76	559	237	9	465	0	467
DDB_G0271266	0	0	0	0	0	0	0	0	0	0	0	0	0	0	0	0	0	0	0	0	0	0	0	0	0	0	0	0	0	0	0	0	0	0	0	0	0	0	0	0	0	0	0	0	0	0	0	0	0
DDB_G0271268	9	18	0	2	6	51	17	0	32	0	52	7	0	16	66	79	1	27	0	38	7	40	82	0	11	0	5	0	0	11	19	11	13	10	0	3	70	17	0	43	12	11	12	0	18	0	8	0	13
DDB_G0271270	127	104	31	96	87	0	8	1	62	0	0	0	0	0	11	181	71	61	1	19	1	25	87	315	31	26	188	6	0	22	0	2	28	2	0	0	0	292	14	240	102	105	33	0	135	0	22	0	0
DDB_G0271272	11	85	163	144	95	90	62	4	14	25	187	104	204	145	111	25	124	187	4	114	19	38	232	14	9	106	61	622	140	6	216	6	74	309	8	49	72	122	130	32	119	75	228	120	56	5	93	0	77
DDB_G0271274	36	65	34	20	0	59	0	0	0	68	0	0	0	91	17	0	124	0	0	21	83	0	0	47	1	0	12	0	15	132	0	18	41	154	0	0	314	40	0	0	43	81	218	68	54	0	0	0	0
DDB_G0271276	49	0	87	56	4	0	0	0	16	3	17	0	88	56	0	5	0	0	0	5	21	29	0	0	0	1	44	0	23	0	2	9	0	50	0	24	0	0	37	0	0	24	15	0	8	0	0	0	0
DDB_G0271280	108	144	228	87	95	153	21	1	231	385	37	281	273	10	26	177	71	334	1	137	61	204	30	67	235	1	51	285	38	137	201	74	278	150	0	36	82	11	157	333	118	72	86	58	42	1	61	0	59
DDB_G0271282	322	347	262	332	345	519	445	2	330	720	403	533	487	559	381	670	362	511	1	275	370	427	164	611	761	418	438	619	564	412	449	469	590	416	0	471	428	610	428	890	336	353	330	253	409	1	344	2	360
DDB_G0271286	25	26	108	46	4	1	57	1	1	109	1	13	0	8	14	13	12	2	0	17	61	5	1	1	2	0	47	5	28	91	0	7	2	106	1	2	0	1	4	3	29	72	194	34	2	1	0	0	1
DDB_G0271288	127	0	91	29	3	94	104	1	110	29	39	56	260	309	219	3	127	143	1	81	201	94	68	134	342	0	89	128	6	97	82	6	390	97	0	179	0	100	33	537	50	7	64	10	8	0	0	0	113
DDB_G0271290	3103	2491	3978	942	1314	5691	2616	34	6509	6930	5179	1113	2296	5883	3366	5116	4549	1321	16	1030	2662	1663	1983	6888	9915	1873	3598	2134	1550	3695	3831	2103	4608	3763	19	2007	4215	3595	901	9765	2052	3152	2773	2161	3009	13	4529	10	5016
DDB_G0271292	109	105	135	27	22	133	237	0	61	92	37	44	20	52	125	120	99	45	0	74	162	18	52	79	205	66	80	90	54	189	100	23	100	118	0	30	166	72	1	251	119	78	123	75	105	0	90	0	113
DDB_G0271294	42	16	79	8	17	47	18	0	11	14	4	5	0	20	0	36	30	6	0	11	70	20	0	33	67	26	40	5	29	100	0	43	66	46	0	27	17	22	22	90	85	23	85	50	20	0	0	0	25
DDB_G0271296	28	9	46	8	10	9	8	0	0	0	9	8	0	25	0	0	6	6	0	13	32	7	0	17	9	8	22	3	0	62	0	0	0	30	0	0	0	0	0	52	13	6	80	45	4	0	7	0	0
DDB_G0271298	1520	1417	1341	2145	1437	1665	1851	10	1788	2089	2364	1856	1932	1844	2248	1952	1337	307	5	1782	1287	1566	1376	2635	2032	3144	1756	1117	1251	1582	2236	713	1820	2185	8	1402	1717	2023	627	2524	2075	1369	746	1020	1778	9	2339	1	2661
DDB_G0271300	16	10	25	20	5	12	28	0	10	32	8	11	11	25	20	28	15	22	0	8	28	12	11	25	13	7	32	21	19	25	18	11	7	32	0	25	36	23	11	3	17	12	12	19	11	0	16	0	16
DDB_G0271302	0	0	0	0	0	0	0	0	0	0	0	1	3	1	0	0	1	0	0	1	2	1	1	1	0	0	0	0	1	2	1	0	0	0	0	0	0	0	0	0	0	1	0	0	0	0	0	0	0
DDB_G0271304	60	53	81	45	90	230	2	0	80	114	193	46	63	134	147	140	33	161	0	82	18	79	8	35	39	156	92	179	47	37	117	88	74	131	0	68	139	163	9	213	26	38	33	39	83	0	4	0	8
DDB_G0271306	1107	643	578	608	309	926	929	6	784	1190	871	646	597	197	2592	683	927	429	4	835	840	281	752	934	1773	483	1216	1289	370	909	1491	3	815	1477	2	302	2718	342	442	3074	1585	1396	857	920	1552	7	913	3	939
DDB_G0271308	1	9	8	4	17	0	37	0	15	0	16	7	0	98	8	0	31	0	0	1	9	1	0	0	1	0	13	4	0	24	39	1	0	24	0	0	0	3	6	0	0	0	0	1	22	0	65	0	0
DDB_G0271310	185	156	239	55	114	198	415	2	188	247	238	68	212	66	142	93	314	97	0	174	214	165	59	318	384	29	307	396	103	206	169	181	453	244	2	313	398	193	126	582	217	98	114	60	279	0	164	0	185
DDB_G0271312	0	11	8	13	1	11	1	1	0	23	18	8	0	5	0	2	18	9	0	5	0	9	0	17	3	0	11	40	6	0	17	23	29	5	0	9	11	11	3	23	1	9	0	3	0	0	0	0	44
DDB_G0271314	0	0	2	0	0	1	0	0	2	2	1	0	0	0	0	0	0	1	0	0	0	0	0	0	0	0	0	0	0	1	1	0	3	0	0	0	0	0	0	0	1	0	0	1	0	0	0	0	0
DDB_G0271316	1	0	2	1	1	5	0	0	0	0	2	0	6	0	0	0	3	0	0	0	0	0	0	0	0	0	0	0	0	0	0	0	1	0	0	0	0	0	1	0	0	0	0	0	0	0	0	0	0
DDB_G0271318	0	0	0	0	0	0	0	0	0	0	0	0	0	0	0	0	0	0	0	0	0	0	0	0	0	0	0	0	0	0	0	0	0	0	0	0	0	0	0	0	0	0	0	0	0	0	0	0	0
DDB_G0271320	0	0	0	0	0	0	0	0	0	0	0	0	0	0	0	0	0	0	0	0	0	0	0	0	0	0	0	0	0	0	0	0	0	0	0	0	0	0	0	0	0	0	0	0	0	0	0	0	0
DDB_G0271322	0	0	0	0	0	0	0	0	0	0	0	0	0	0	0	0	0	0	0	0	0	0	0	0	0	0	0	0	0	0	0	0	0	0	0	0	0	0	0	0	0	0	0	0	0	0	0	0	0
DDB_G0271324	0	0	0	0	0	0	0	0	0	0	0	1	0	0	0	0	0	0	0	0	0	0	0	0	0	0	0	0	0	0	0	0	0	0	0	2	0	0	0	0	0	0	0	0	0	0	0	0	0
DDB_G0271326	0	0	0	0	1	0	0	0	0	0	0	0	0	0	0	0	0	0	0	0	0	0	0	0	0	0	0	0	0	0	0	0	0	0	0	0	0	0	0	0	0	1	0	0	0	0	0	0	0
DDB_G0271328	1	0	0	0	0	1	0	0	0	0	0	0	0	0	0	0	0	2	0	0	0	0	0	0	0	0	0	0	0	0	0	0	0	0	0	1	0	0	1	0	0	0	0	0	0	0	0	0	0
DDB_G0271330	0	0	0	0	1	0	0	0	0	0	0	1	0	0	0	0	0	0	0	0	0	0	0	0	0	0	1	0	0	0	0	0	0	0	0	0	0	0	0	0	0	3	0	0	0	0	0	0	0
DDB_G0271332	0	0	0	0	0	0	0	0	0	0	0	0	0	0	0	0	0	0	0	0	0	0	0	0	0	0	0	0	0	0	0	0	0	0	0	0	0	0	0	0	0	0	0	0	0	0	0	0	0
DDB_G0271334	106	6	54	67	46	55	415	1	101	132	27	187	0	266	72	110	46	115	1	141	17	36	9	135	73	1	3	206	38	78	20	46	0	107	0	158	22	44	254	7	82	9	109	98	5	0	54	2	9
DDB_G0271336	38	69	34	64	61	243	226	2	66	108	142	40	240	142	214	185	316	73	0	29	56	8	91	225	248	163	55	144	328	120	179	50	58	124	2	0	78	237	5	0	99	62	26	40	67	1	62	0	179
DDB_G0271338	15	0	2	41	223	0	0	0	16	41	0	174	89	7	34	0	0	146	0	22	0	132	0	0	0	0	68	14	154	12	36	71	187	0	1	164	0	0	105	1	51	1	12	161	14	0	139	0	0
DDB_G0271340	2172	1287	2304	564	1450	1768	1080	13	2252	947	987	802	561	1767	934	679	669	1023	4	466	3407	1075	841	1405	2453	338	1206	1606	1665	1938	1110	575	2170	3539	4	1694	1527	1261	1182	2973	619	1432	732	540	829	9	2048	2	1575
DDB_G0271342	124	86	185	141	78	344	218	2	194	112	190	50	133	260	181	166	74	73	0	66	434	152	113	97	405	22	96	42	78	191	203	25	247	309	0	65	131	228	78	615	67	233	131	140	58	1	263	1	229
DDB_G0271344	5079	4323	3309	3982	7081	7750	6071	41	3815	3662	3615	7392	4701	4209	6642	2675	2736	5976	30	4993	3780	6267	2933	9068	6013	2769	4153	5803	7348	3106	4085	5072	3145	5947	47	6412	3858	3723	3805	3209	2986	2032	1593	979	2175	26	2436	12	6069
DDB_G0271346	117	109	34	138	257	79	223	0	42	154	91	160	61	203	0	106	3	69	0	104	33	154	14	254	122	0	180	155	156	40	30	102	152	251	0	305	94	5	188	214	63	67	55	135	150	0	38	0	86
DDB_G0271348	56	1	67	1	38	15	26	0	57	2	23	11	0	32	25	7	24	14	0	12	21	1	10	17	8	0	14	28	6	90	57	2	20	51	0	4	114	9	37	45	37	5	21	7	1	0	25	0	0
DDB_G0271350	59	81	55	38	40	59	58	0	44	35	40	44	3	1	53	7	34	125	0	54	0	11	0	151	73	0	27	39	0	29	9	45	0	44	1	69	100	13	28	46	40	61	61	26	43	0	2	0	0
DDB_G0271352	1	0	0	0	0	0	2	0	0	2	2	1	0	0	2	0	1	0	0	2	0	1	0	4	0	0	0	2	1	0	1	2	2	0	0	3	2	0	0	1	1	3	0	0	0	0	0	0	1
DDB_G0271354	3	5	12	0	0	0	0	0	102	14	0	0	104	0	0	0	0	0	0	8	0	2	0	0	0	0	1	0	0	45	19	0	39	29	0	0	0	34	0	0	5	3	0	12	0	0	0	0	53
DDB_G0271356	51	99	105	48	152	174	70	2	351	313	190	60	530	120	121	183	175	92	1	89	78	132	122	371	236	40	131	273	20	58	137	69	114	73	0	59	226	498	205	43	77	216	142	233	134	1	193	0	98
DDB_G0271358	22	16	38	22	0	10	1	0	5	13	15	3	27	25	33	3	10	23	1	3	7	10	3	30	7	0	17	0	1	29	2	11	24	23	0	6	19	21	0	26	19	13	31	3	33	0	0	0	18
DDB_G0271360	0	0	0	0	0	0	0	0	0	0	0	0	0	0	7	0	0	2	0	0	0	0	0	0	0	0	0	0	0	0	0	0	0	0	0	0	0	0	0	0	0	0	0	0	0	0	0	0	0
DDB_G0271362	0	0	0	0	0	0	0	0	0	1	0	0	0	0	0	0	0	0	0	0	0	0	0	0	0	0	0	0	0	0	0	0	0	0	0	0	0	0	0	0	0	0	0	0	0	0	0	0	0
DDB_G0271364	0	0	0	0	2	0	0	0	0	0	0	1	0	0	0	0	0	0	0	0	0	0	0	0	0	0	0	0	0	0	0	0	0	0	0	0	0	0	0	0	0	1	0	0	0	0	0	0	0
DDB_G0271366	0	0	0	0	0	0	0	0	0	0	0	0	0	0	0	0	0	0	0	0	0	0	0	0	0	0	0	0	0	0	0	0	0	0	0	0	0	0	0	0	0	0	0	0	0	0	0	0	0
DDB_G0271368	0	0	0	0	0	0	0	0	0	0	0	0	0	0	0	0	0	0	0	0	0	0	0	0	0	0	0	0	0	0	0	0	0	0	0	0	0	0	0	0	0	0	0	0	0	0	0	0	0
DDB_G0271370	0	0	2	1	2	6	0	0	0	0	0	0	0	0	0	0	0	0	0	1	0	0	0	0	0	0	0	1	0	0	0	0	0	2	0	0	1	0	0	11	0	6	0	0	0	0	0	0	0
DDB_G0271372	0	0	1	0	0	0	0	0	0	48	0	0	0	0	0	0	0	0	0	2	0	0	0	0	0	0	0	0	10	0	0	0	0	0	0	0	0	12	0	0	0	0	0	0	0	0	0	0	0
DDB_G0271374	35	18	25	22	50	2	2	2	1	85	79	53	65	39	68	4	6	55	0	32	2	89	32	111	18	184	16	50	82	26	6	64	0	72	0	80	7	3	5	11	3	0	27	0	0	0	0	0	36
DDB_G0271376	118	76	183	82	58	270	100	1	118	175	124	66	90	78	110	175	100	75	1	54	112	120	0	180	249	4	102	86	64	146	116	129	149	100	0	141	101	63	95	262	177	41	105	69	82	0	63	0	181
DDB_G0271378	12	7	17	35	14	0	45	1	20	74	15	21	69	34	123	91	52	14	0	7	2	8	50	52	28	0	56	56	8	47	53	13	5	10	0	28	9	22	14	11	17	18	9	3	64	4	12	0	2
DDB_G0271380	1	4	12	0	6	3	0	0	6	1	0	2	0	0	0	4	3	0	0	1	9	0	0	0	9	15	0	0	1	9	0	0	0	7	0	0	0	0	4	0	5	6	6	1	1	0	2	0	0
DDB_G0271384	1	0	14	1	8	6	7	4	114	3	2	67	1	0	0	7	40	80	3	41	14	67	14	9	13	7	10	145	86	4	8	67	14	117	3	3	208	0	20	1	5	19	2	0	0	0	23	0	0
DDB_G0271386	1	0	0	0	0	0	0	0	0	2	0	0	0	0	0	0	0	1	0	0	0	0	0	0	0	0	1	2	0	1	1	1	0	0	0	2	0	0	0	0	0	0	0	0	0	0	0	0	0
DDB_G0271388	1	0	0	0	0	8	0	0	0	0	0	0	0	0	0	0	0	0	0	0	0	3	0	0	0	0	0	6	0	0	0	1	8	0	0	0	0	0	0	0	0	0	0	0	1	0	1	0	0
DDB_G0271390	0	0	0	0	0	0	0	0	0	0	0	0	0	0	0	0	0	0	0	0	0	0	0	0	0	0	0	0	0	0	0	0	0	0	0	0	0	0	0	0	0	0	0	0	0	0	0	0	0
DDB_G0271392	0	0	0	0	3	0	0	0	0	0	0	0	0	0	0	0	0	0	0	0	0	0	0	0	0	0	2	0	0	0	0	0	4	4	0	0	0	0	0	0	0	0	0	0	0	0	0	0	0
DDB_G0271394	0	0	0	0	0	0	0	0	0	0	0	0	0	0	0	0	0	0	0	0	0	1	0	0	0	0	0	0	0	0	0	0	0	0	0	0	0	0	0	0	0	0	0	0	0	0	0	0	0
DDB_G0271396	22	46	3	19	7	53	18	0	0	73	39	30	97	56	1	37	0	0	0	3	20	0	35	43	58	25	15	0	7	0	9	10	116	14	0	17	0	8	38	81	16	25	2	11	34	0	24	0	14
DDB_G0271398	335	24	159	59	188	379	30	3	718	113	11	151	635	216	46	204	399	197	0	150	271	342	34	430	138	0	133	165	361	266	69	287	727	187	0	2	3	10	45	14	107	478	68	40	25	1	42	1	3
DDB_G0271400	3	1	2	0	0	0	17	0	0	0	0	6	0	0	28	12	16	6	0	10	14	7	0	1	0	0	31	0	11	11	16	0	0	31	2	20	0	5	25	0	1	23	7	24	0	0	0	0	0
DDB_G0271402	0	1	29	11	0	5	0	0	1	12	46	15	0	0	9	0	0	0	0	8	0	81	0	70	44	0	4	2	0	9	0	35	10	10	0	0	1	0	0	0	0	1	0	0	1	0	4	0	0
DDB_G0271404	0	0	12	0	0	0	0	0	1	0	0	3	0	0	2	0	0	0	0	0	0	0	0	0	0	0	0	0	0	0	0	0	0	0	0	0	0	0	0	0	4	0	0	0	1	0	0	0	0
DDB_G0271406	0	0	0	0	0	0	0	0	0	2	0	0	0	0	0	0	0	0	0	0	0	0	0	0	0	0	0	0	0	0	0	3	0	0	0	0	0	0	0	0	0	0	2	0	0	0	0	0	0
DDB_G0271408	6	10	1	4	5	2	5	0	11	0	19	18	1	0	3	8	0	27	0	4	9	7	0	0	2	0	1	7	8	1	10	2	0	3	0	9	0	0	7	0	4	0	0	2	24	0	2	0	14
DDB_G0271410	106	172	89	41	33	74	85	0	0	119	0	33	0	71	0	14	0	22	0	36	27	11	0	97	0	0	28	60	71	94	0	45	1	63	0	179	0	0	66	0	4	73	41	33	35	0	0	2	9
DDB_G0271412	1	3	0	0	1	0	0	0	0	0	0	4	0	0	0	0	0	1	0	1	0	1	0	0	0	0	0	0	1	0	0	0	0	4	0	1	0	0	7	0	0	0	0	0	0	0	0	0	0
DDB_G0271414	4	0	1	0	0	1	0	0	0	0	0	0	0	0	1	1	0	1	0	0	1	0	0	0	0	0	0	0	2	0	0	0	0	1	0	0	0	0	0	0	0	1	0	0	0	0	0	0	0
DDB_G0271418	4	4	2	1	0	1	0	0	0	2	0	2	0	0	0	0	0	12	0	1	0	2	4	0	0	0	0	0	0	0	0	0	0	5	0	9	0	0	0	0	2	0	4	0	0	0	0	0	0
DDB_G0271422	0	0	1	2	3	0	0	0	0	0	0	6	0	0	1	0	2	1	0	1	0	1	0	0	0	0	5	0	2	0	1	3	0	1	0	5	1	5	12	0	4	0	2	0	0	0	0	0	2
DDB_G0271424	0	0	0	0	0	0	0	0	0	0	0	0	0	0	0	0	0	0	0	0	0	0	0	0	0	0	0	0	0	0	0	0	0	0	0	0	0	0	0	0	0	0	0	0	0	0	0	0	0
DDB_G0271426	0	0	0	0	0	0	0	0	0	0	0	0	0	0	0	0	0	0	0	0	0	0	0	0	0	0	0	0	0	0	0	0	0	0	0	0	0	0	0	0	0	0	0	0	0	0	0	0	0
DDB_G0271428	0	0	2	2	0	0	0	0	0	0	0	0	0	0	0	0	0	0	0	0	0	0	0	0	0	0	0	0	0	0	0	0	0	0	0	0	0	0	0	0	0	0	0	0	0	0	0	0	0
DDB_G0271430	0	0	0	0	0	0	0	0	0	0	0	0	0	0	0	0	0	0	0	0	0	0	0	0	0	0	0	0	0	0	0	0	0	0	0	0	0	0	0	0	0	0	0	0	0	0	0	0	0
DDB_G0271434	0	0	0	0	0	0	0	0	0	0	0	0	0	0	0	0	0	0	0	0	0	0	0	0	0	0	0	0	0	0	0	0	0	0	0	0	0	0	0	0	0	0	0	0	0	0	0	0	0
DDB_G0271438	0	0	0	0	0	0	0	0	0	0	0	0	0	0	0	0	0	0	0	0	0	0	0	0	0	0	0	0	0	0	0	0	0	0	0	0	0	0	0	0	0	0	0	0	0	0	0	0	0
DDB_G0271440	1	0	11	2	15	7	11	2	6	8	31	53	4	9	15	3	4	14	0	19	20	14	12	5	3	2	26	12	6	11	1	8	5	10	0	31	19	21	35	12	12	2	11	2	2	0	1	0	19
DDB_G0271444	0	0	0	0	0	0	0	0	0	0	0	0	0	0	0	0	0	0	0	0	0	0	0	0	0	0	0	0	0	0	0	0	0	0	0	0	0	0	0	0	0	0	0	0	0	0	0	0	0
DDB_G0271446	0	0	0	0	0	0	0	0	0	0	0	0	0	0	0	0	0	0	0	0	0	0	0	0	0	0	0	0	0	0	0	0	0	0	0	0	0	0	0	0	0	0	0	0	0	0	0	0	0
DDB_G0271448	0	0	0	0	0	0	0	0	0	0	0	0	0	1	0	0	0	0	0	0	1	0	0	0	0	0	0	0	0	0	0	0	0	0	0	0	0	0	0	0	0	0	0	0	0	0	0	0	0
DDB_G0271450	0	0	0	0	0	0	0	0	0	0	0	0	0	0	0	0	2	0	0	0	0	0	0	0	0	0	0	2	0	2	0	0	0	0	0	1	0	0	0	0	0	0	0	0	0	0	1	0	0
DDB_G0271452	0	0	0	0	1	0	0	0	10	0	0	12	0	0	0	1	0	0	0	2	1	0	0	0	0	0	0	0	0	0	0	0	0	4	0	0	0	0	0	0	0	0	0	0	0	0	0	0	0
DDB_G0271454	0	0	0	1	0	0	0	0	0	1	0	2	0	0	0	0	0	2	0	0	0	0	0	0	0	0	0	0	0	2	0	0	0	0	0	0	0	0	4	0	0	0	0	0	0	0	0	0	0
DDB_G0271456	0	0	0	2	6	0	0	0	0	0	0	0	0	0	0	0	0	0	0	0	0	0	0	0	0	0	0	1	0	0	0	0	0	0	0	0	0	0	9	0	1	0	0	0	0	0	0	0	0
DDB_G0271458	0	0	0	0	0	0	0	0	0	0	0	0	0	0	0	0	0	0	0	0	0	1	0	0	0	0	0	0	0	1	0	0	0	0	0	0	0	0	0	9	0	0	1	0	0	0	0	0	0
DDB_G0271460	0	0	0	0	0	1	0	0	0	0	0	1	0	0	0	0	0	0	0	0	0	1	0	0	0	0	0	0	0	0	0	1	0	0	0	2	0	0	0	0	0	0	0	0	0	0	0	0	0
DDB_G0271462	0	0	2	0	0	0	0	0	0	0	0	0	0	0	0	0	0	0	0	0	0	0	0	0	0	0	0	0	0	0	0	6	0	0	0	1	0	0	0	0	0	0	0	0	0	0	0	0	0
DDB_G0271466	0	0	5	0	0	5	0	0	0	4	0	0	0	0	0	0	18	0	0	0	1	0	0	0	0	0	0	0	13	0	0	0	0	4	0	0	0	1	0	0	0	0	0	0	0	0	0	0	0
DDB_G0271468	0	1	0	0	0	0	0	0	0	0	0	0	0	0	0	0	0	0	0	0	0	0	0	0	0	0	0	0	0	0	0	0	0	0	0	0	0	0	0	0	0	0	0	0	0	0	0	0	0
DDB_G0271470	6	1	11	3	9	5	0	0	4	2	1	4	2	1	6	22	1	3	0	4	0	0	6	17	21	0	6	11	3	4	0	9	4	10	0	2	1	6	24	0	1	5	1	9	10	0	5	0	12
DDB_G0271472	1	27	31	3	21	0	4	0	0	7	0	4	0	4	0	11	3	0	0	12	107	1	0	0	0	0	0	1	7	1	1	43	0	57	0	0	26	8	44	0	44	46	8	0	3	0	0	0	0
DDB_G0271474	0	0	0	0	0	0	0	0	0	0	0	0	0	0	0	0	0	0	0	0	0	0	0	0	0	0	0	0	0	0	0	0	0	0	0	0	0	0	0	0	0	0	0	0	0	0	0	0	0
DDB_G0271476	0	2	88	1	26	3	50	0	0	37	0	11	0	27	0	29	1	0	0	20	14	0	0	0	0	0	0	15	30	0	11	10	0	38	0	0	5	69	21	0	54	3	4	3	16	0	0	0	0
DDB_G0271478	4	2	0	1	3	0	0	0	4	10	0	7	0	5	2	0	2	1	1	1	1	0	0	0	0	0	0	12	0	3	12	1	0	13	0	0	9	8	3	1	6	11	0	4	2	0	0	0	1
DDB_G0271480	1	5	11	36	103	58	0	0	3	53	0	63	0	0	0	0	4	0	1	50	0	10	0	3	0	0	27	2	93	6	3	0	0	27	2	0	67	11	71	2	25	0	1	49	5	0	0	0	0
DDB_G0271482	0	0	0	2	3	0	0	0	0	1	0	1	0	3	0	0	0	0	0	1	0	0	0	0	0	0	0	0	0	0	0	0	0	0	0	0	0	0	0	0	0	1	0	0	2	0	0	0	0
DDB_G0271484	25	15	17	31	8	52	0	0	2	67	14	34	0	32	4	0	45	1	0	22	81	14	6	0	0	0	16	10	24	13	0	11	9	24	0	7	25	22	46	7	18	9	4	8	12	0	0	0	1
DDB_G0271486	0	6	3	1	3	0	0	0	6	6	5	2	1	0	0	0	0	0	0	0	19	0	0	25	0	0	5	0	5	0	0	0	0	1	0	3	0	0	3	15	3	0	0	2	0	0	0	0	0
[truncated: 11,409 more rows]
[truncated: 47 more columns]

## Sheet: filtered data
	D1	D2	D3	D4	D5	D6	D7	D9	D10	D11	D12	D13	D14	D15	D16	D17	D18	D20	D21	D22	D23	D24	D25	D26	D27	D28	D29	D30	D31	D32	D33	D34	D36	D37	D38	D39	D40	D41	D42	D43	D44	D45	D47	D49	D51	D52	D53	D55	D56
DDB_G0267178	0	0	0	0	0	1	4	2	0	1	0	0	0	0	1	0	1	1	1	1	2	1	5	1	0	2	1	0	1	1	0	0	0	0	1	0	1	0	0	1	0	0	1	1	0	0	0	3	0
DDB_G0267182	0	0	0	0	0	0	0	2	1	0	0	1	0	0	1	0	0	2	0	3	2	0	0	0	0	0	0	0	0	1	0	1	0	0	0	0	1	0	0	0	0	0	0	0	0	0	0	0	2
DDB_G0267188	1	0	1	0	0	0	2	1	1	1	0	0	3	0	0	2	0	0	0	0	2	0	5	2	0	0	0	0	0	1	2	0	1	0	0	0	1	0	0	0	0	0	0	1	0	0	0	0	0
DDB_G0267190	0	0	0	0	0	0	0	1	0	0	0	0	0	1	0	0	0	0	0	0	0	0	0	0	0	0	3	0	0	0	0	0	0	0	0	0	0	0	0	0	0	0	0	0	0	0	0	0	0
DDB_G0267204	6	0	3	1	1	4	4	4	3	0	3	4	1	3	3	3	1	0	0	0	4	3	0	0	1	0	4	1	1	0	0	2	0	4	2	0	3	2	1	0	1	2	0	4	3	0	0	2	3
DDB_G0267206	0	0	0	0	0	0	0	0	0	0	0	0	1	0	0	0	0	0	1	0	1	0	0	0	0	0	0	0	0	0	0	0	0	0	1	0	0	0	1	0	0	0	0	0	0	0	0	0	0
DDB_G0267208	1	1	1	0	0	2	1	10	2	2	1	8	8	4	3	2	2	5	1	1	3	5	10	7	2	5	1	2	0	1	1	0	1	0	1	0	2	0	1	1	0	1	2	1	0	0	0	4	1
DDB_G0267210	0	0	0	1	0	2	0	4	0	1	0	0	1	1	2	1	0	3	2	0	6	3	4	1	1	2	1	1	0	1	1	0	4	0	0	0	1	0	0	2	0	0	0	0	0	0	0	2	2
DDB_G0267212	0	7	33	8	6	7	0	14	34	0	3	0	0	0	1	6	10	5	19	8	0	4	0	0	20	21	3	0	0	4	0	24	13	0	5	1	0	15	11	10	8	0	0	0	35	7	13	15	7
DDB_G0267228	2	0	2	1	0	0	0	0	0	2	0	0	2	0	3	0	0	2	4	1	0	2	0	0	1	1	1	1	0	0	8	1	0	0	2	1	0	2	0	0	0	2	0	1	0	1	0	1	0
DDB_G0267230	132	35	231	96	46	140	174	291	190	11	43	213	118	143	73	199	159	42	225	39	278	189	63	69	302	101	124	213	29	20	182	319	16	544	172	46	380	182	84	110	68	138	149	110	153	30	61	41	65
DDB_G0267236	3	0	0	0	0	2	1	39	2	2	0	3	6	7	9	5	2	14	3	11	6	5	9	5	1	23	10	4	3	6	8	1	0	1	1	1	4	3	1	13	1	1	26	6	0	1	1	2	4
DDB_G0267238	4	4	1	0	4	4	7	28	12	3	2	9	24	10	18	7	3	16	17	4	19	10	26	19	8	13	9	10	6	11	17	8	6	3	3	1	10	1	2	9	0	0	5	5	7	2	2	12	4
DDB_G0267240	1	7	1	1	0	7	2	15	5	2	0	1	17	10	19	8	4	9	6	9	16	12	19	15	3	8	5	5	15	6	13	2	2	3	2	0	9	1	0	5	0	1	6	5	3	0	2	7	2
DDB_G0267244	0	0	0	0	0	1	0	0	0	0	0	0	0	0	0	0	0	0	0	0	0	0	0	0	0	0	0	0	0	0	0	0	0	0	0	0	0	0	0	0	0	0	0	0	0	0	0	0	1
DDB_G0267248	0	1	0	0	0	5	1	3	0	2	1	0	0	1	4	1	1	1	0	1	2	1	5	5	1	2	2	0	6	0	1	0	0	0	0	1	1	1	1	0	0	0	0	0	0	0	0	1	0
DDB_G0267250	4	0	10	1	4	2	1	3	0	4	4	3	6	5	4	3	0	10	5	6	0	0	5	0	7	1	14	11	4	0	16	9	0	13	15	4	2	7	4	4	8	2	15	14	14	4	2	2	0
DDB_G0267252	298	101	441	256	166	577	258	333	249	6	130	394	341	177	223	236	451	188	188	88	323	267	206	184	391	152	387	253	83	62	369	634	123	280	190	77	221	331	297	95	29	307	338	327	162	92	51	125	157
DDB_G0267254	5	13	8	2	6	5	7	11	9	1	4	11	4	10	11	0	3	0	10	8	1	0	3	3	11	6	11	6	12	5	4	4	3	12	12	3	6	3	5	3	7	9	0	7	6	3	4	6	9
DDB_G0267258	11	6	8	4	3	28	21	55	12	40	2	13	61	57	51	24	19	41	35	29	38	31	56	47	39	33	25	31	31	26	47	12	13	10	14	7	30	1	4	6	1	2	9	17	11	0	8	35	7
DDB_G0267260	0	0	0	0	0	0	0	0	0	0	0	0	1	1	0	0	0	0	0	0	1	0	0	0	0	0	0	0	0	0	0	0	0	0	0	0	0	0	0	0	0	0	0	0	0	0	0	0	0
DDB_G0267264	0	4	1	0	2	1	0	4	2	3	1	3	6	5	4	0	4	5	3	2	3	3	3	3	2	4	3	1	0	4	2	1	2	0	2	0	2	0	0	0	0	0	1	4	2	0	0	3	3
DDB_G0267272	21	11	8	7	5	17	25	77	12	37	2	34	92	55	75	20	53	39	51	41	52	40	88	44	22	37	36	44	48	39	51	18	15	9	19	8	31	2	2	15	1	3	19	19	18	0	9	51	7
DDB_G0267278	0	1	0	0	0	0	0	0	0	0	0	0	0	0	0	0	0	0	2	0	0	0	0	0	0	1	0	0	0	0	0	0	0	0	2	0	0	0	0	0	0	0	0	0	1	0	0	2	0
DDB_G0267292	25	4	10	3	11	40	25	85	25	35	5	59	86	77	78	28	28	55	72	42	82	65	97	65	35	48	35	31	44	56	69	15	18	18	24	12	68	8	15	24	1	2	16	37	30	3	10	51	13
DDB_G0267294	74	74	30	16	26	88	97	287	96	115	32	95	300	226	287	130	116	180	172	121	238	166	429	269	139	152	131	128	200	177	284	43	77	62	76	44	167	17	19	59	8	24	43	138	60	7	39	222	34
DDB_G0267300	0	0	0	0	0	0	0	0	0	0	0	0	0	0	0	0	0	0	0	0	0	0	2	0	0	0	0	0	0	0	0	0	0	0	0	0	0	0	0	0	0	0	0	0	0	0	0	0	0
DDB_G0267306	92	23	50	50	70	133	74	94	77	101	65	48	52	77	69	92	76	60	99	112	105	63	67	105	118	94	111	73	88	122	56	68	92	94	49	94	163	39	32	26	68	53	67	114	73	53	144	89	98
DDB_G0267308	16	4	15	4	13	13	15	15	15	24	34	12	9	19	31	17	11	14	5	13	14	20	11	6	14	8	7	16	15	21	16	24	7	13	8	8	12	12	14	10	9	12	11	25	14	5	15	36	12
DDB_G0267310	2	1	1	4	1	12	2	3	0	2	5	4	2	7	2	2	1	1	1	4	1	5	4	0	4	7	3	0	1	2	3	4	3	2	7	6	1	4	6	2	4	0	0	10	2	2	7	8	2
DDB_G0267322	0	0	0	0	0	0	0	1	1	0	0	0	0	0	0	0	0	0	0	1	0	0	0	1	0	1	0	0	0	0	0	0	0	0	0	0	0	0	0	0	0	0	0	0	0	0	0	0	0
DDB_G0267324	16	8	10	5	9	20	22	68	22	35	5	38	68	56	58	32	19	25	59	35	55	46	84	50	34	33	28	28	32	43	58	10	17	16	20	12	45	3	3	10	1	1	18	22	21	2	12	36	12
DDB_G0267326	1	3	1	2	1	0	6	8	1	3	0	3	14	11	9	4	1	3	4	2	9	6	13	7	6	4	4	6	4	3	2	0	2	2	2	0	6	0	0	2	0	1	2	4	1	0	0	4	3
DDB_G0267334	0	0	0	0	0	0	0	0	0	0	0	0	0	0	0	0	0	0	0	0	0	1	2	1	0	0	0	0	0	0	1	0	0	0	0	0	0	0	0	0	0	0	0	0	0	0	1	0	0
DDB_G0267342	1	0	0	0	0	2	0	3	0	0	0	1	1	0	2	0	3	3	0	1	1	1	4	4	2	0	0	2	2	1	0	1	3	0	0	0	0	0	0	0	0	0	2	2	0	0	0	3	0
DDB_G0267352	0	17	8	2	2	0	3	11	0	0	0	0	0	28	0	0	1	0	4	1	0	0	0	0	0	5	45	0	1	0	0	4	0	0	33	14	0	3	9	13	11	0	0	0	14	0	11	18	14
DDB_G0267354	51	128	33	37	79	52	52	50	67	2	38	90	38	93	73	1	51	66	80	68	6	2	73	24	99	27	83	75	134	59	18	54	35	131	68	22	89	66	63	24	71	41	9	76	75	47	126	78	81
DDB_G0267356	1453	217	700	908	1030	2184	1147	1556	2798	2802	1440	1159	935	1568	1083	2238	1346	1472	1857	1874	1759	1008	1286	2563	1419	1629	1363	1287	1667	2300	561	1016	1535	1447	1226	1503	2542	849	589	406	1247	557	1080	2266	1432	684	2088	1621	1467
DDB_G0267358	505	274	320	279	292	764	730	742	434	929	674	399	265	210	1002	579	468	436	282	473	357	230	322	430	461	430	588	606	378	791	345	848	344	512	327	305	468	352	277	122	226	356	233	800	644	222	646	545	575
DDB_G0267362	1303	322	496	699	1008	2047	1330	1287	1442	2401	1122	998	874	1573	1295	2209	1299	1202	1498	1416	1379	1136	1531	2011	1322	1243	1607	1231	1391	1899	945	1361	1206	1280	760	1627	2183	989	605	433	911	576	1062	1599	1084	685	1591	1248	1280
DDB_G0267364	151	74	83	85	82	203	185	156	149	242	217	82	90	60	210	160	115	130	99	117	143	87	72	100	157	117	154	213	142	225	111	250	80	132	107	114	175	91	81	45	64	103	86	256	188	51	175	126	123
DDB_G0267366	606	313	545	458	711	864	468	790	780	1150	855	814	586	572	929	656	728	764	475	939	768	1116	681	567	779	1131	855	718	819	962	588	719	562	676	575	594	1427	533	349	217	395	309	323	1231	642	478	964	815	655
DDB_G0267370	1	4	1	1	2	4	0	3	1	0	2	5	1	2	5	0	2	2	3	1	0	0	3	0	5	1	0	2	1	3	1	2	4	3	2	0	2	1	4	0	0	3	1	5	2	0	4	1	4
DDB_G0267372	0	0	2	1	3	0	0	10	0	1	2	0	0	0	2	1	1	2	3	0	0	0	0	1	0	0	1	2	1	1	0	3	1	4	0	0	0	1	0	1	2	0	0	2	2	2	2	2	2
DDB_G0267374	918	976	724	952	884	394	1436	2161	2473	1132	986	1092	1019	1015	1121	710	1043	821	802	1108	1237	1309	1295	1767	1140	889	716	549	905	956	881	737	1133	1127	1018	681	1243	712	812	294	480	744	1188	1085	929	777	1161	1706	769
DDB_G0267376	33	28	21	174	125	14	22	19	143	54	204	111	84	82	137	195	95	32	31	124	33	67	160	21	94	79	47	90	41	92	19	167	75	13	57	69	12	44	29	147	12	4	4	9	84	54	126	169	236
DDB_G0267378	0	0	0	0	0	0	0	0	0	0	0	0	0	0	0	0	0	0	0	0	0	0	0	0	0	0	0	0	0	0	0	0	0	0	0	0	0	0	79	0	12	0	0	0	0	0	0	86	0
DDB_G0267380	3704	1993	2705	2792	3107	4955	4425	3207	4478	5152	2326	7696	3080	3606	3603	2437	1926	3398	2409	2176	3847	2473	4875	3686	2450	2527	2064	3169	3579	1267	2980	3788	2193	4035	3555	1201	4596	2521	2562	1041	1478	1396	1990	5947	2673	1723	4265	3675	3600
DDB_G0267382	1167	598	657	999	731	329	1066	278	629	900	778	3096	444	944	1005	368	668	243	757	1730	564	1499	607	826	764	1452	561	1324	399	1202	485	496	1318	366	592	134	746	293	437	80	268	394	488	967	422	635	773	350	1446
DDB_G0267384	151	185	180	112	22	11	185	48	12	64	154	46	74	85	439	210	84	35	98	156	0	242	81	149	127	298	153	167	197	279	28	325	305	146	74	71	174	209	162	237	140	74	50	0	88	61	182	118	229
DDB_G0267386	3032	1513	2712	1541	1439	2537	4415	5096	3837	3488	2520	3699	2644	2057	2282	1623	954	1537	1957	2816	4013	1083	3815	1097	1717	2378	1246	2368	3316	1859	3688	2164	2015	2483	2140	868	4854	2704	1899	1331	962	965	1727	2297	2285	1525	1604	3337	1778
DDB_G0267388	1	0	0	1	0	0	1	0	0	0	0	0	59	3	0	0	0	0	1	1	0	0	0	0	0	0	1	0	17	0	1	0	0	0	2	0	0	8	0	0	0	0	0	3	0	10	0	0	0
DDB_G0267390	758	463	700	506	495	615	495	779	1061	926	822	1003	1064	746	1126	1007	655	485	1033	1109	715	1061	1600	941	956	1571	767	732	838	1010	757	1765	1150	1262	737	483	496	702	512	301	330	385	578	1031	768	343	697	748	735
DDB_G0267392	34	41	87	50	124	94	148	21	34	27	65	42	16	24	143	42	58	40	86	136	11	124	199	78	121	87	78	44	232	112	41	15	119	119	100	144	115	68	90	37	15	14	54	6	88	24	75	130	66
DDB_G0267394	205	312	356	155	693	306	41	194	624	517	424	127	257	648	548	190	582	286	578	635	238	753	164	45	425	366	367	131	108	571	731	298	938	175	155	75	325	194	44	84	183	84	313	389	270	159	528	327	520
DDB_G0267396	0	0	15	0	0	0	0	0	72	0	19	0	0	0	33	0	0	0	0	6	0	0	0	0	0	32	10	140	0	0	37	16	0	0	20	123	0	96	0	0	0	8	0	442	0	16	102	102	0
DDB_G0267400	7773	13464	9963	8048	6859	7035	16669	8728	12304	7560	8644	10347	6850	6233	7771	11156	7120	6781	7685	6780	6849	9385	11172	8519	9714	11241	7309	11312	7130	5624	7148	18043	6072	11383	9212	6954	18990	11625	6951	4579	5905	5339	6678	8023	9196	5303	10274	14609	6578
DDB_G0267402	938	1338	1275	1587	1713	2478	1748	1813	2514	2334	2109	1217	1561	871	2048	1378	1038	981	621	1332	544	1732	1520	1588	940	834	989	929	1167	1049	1524	1450	2084	653	1235	420	1989	1615	698	757	1057	707	1228	1120	1845	1003	1389	1843	2673
DDB_G0267404	11	168	1	12	83	1	0	4	32	0	74	1	0	0	0	6	2	1	14	29	0	256	0	0	1	30	28	40	1	41	0	8	203	0	132	78	0	12	67	0	4	0	0	0	268	48	7	9	9
DDB_G0267406	86	23	161	95	80	57	263	18	304	324	244	236	100	116	33	139	274	108	123	67	197	9	97	40	249	217	45	263	264	3	27	148	24	112	120	438	610	134	47	1	102	83	8	21	273	178	182	278	105
DDB_G0267408	1623	2175	1568	1248	2383	3068	1564	2900	2739	3928	1375	2624	1570	2896	2924	1082	2496	1291	3521	2851	1893	3441	3406	1999	1927	3382	1754	1967	2289	2621	2789	2568	3436	3343	1580	1252	6021	1376	2477	936	1379	1243	3008	2604	2677	1626	2613	2109	3057
DDB_G0267410	21	44	46	28	45	17	7	18	55	68	19	27	73	29	50	30	60	37	57	21	57	16	0	8	44	100	47	53	22	31	23	33	66	56	54	74	79	21	52	22	53	49	16	25	49	27	69	65	23
DDB_G0267412	52	0	86	0	30	6	0	0	30	0	0	0	0	0	0	64	0	0	132	0	0	0	106	0	79	33	1	154	0	0	0	0	0	0	26	0	0	18	0	4	38	0	0	0	100	0	0	158	0
DDB_G0267414	0	0	29	107	48	279	0	0	0	0	72	28	0	470	39	1	6	52	48	147	0	0	0	0	0	2	7	19	16	84	1	0	160	0	1	0	0	5	0	0	0	0	0	61	0	65	103	0	4
DDB_G0267416	67	28	105	51	1	137	58	1	30	18	35	1	0	3	3	116	245	126	452	5	63	209	119	2	0	402	1	51	116	0	0	64	65	33	389	249	0	97	20	6	35	21	0	4	191	94	56	10	189
DDB_G0267418	6933	5462	4351	6018	4176	6594	7288	7748	7689	6783	5865	6771	5830	5985	7777	5561	1775	4759	3882	5785	3275	9443	7573	6693	4445	3293	3607	5164	5128	3708	6540	8053	3620	6093	4126	2101	6222	4969	3100	1910	2401	2981	5310	6836	4492	2029	4462	6183	5204
DDB_G0267420	1145	970	1062	1056	878	2154	1551	1107	1518	1639	1295	1153	1123	888	1350	795	563	990	496	908	1379	1281	1868	2455	895	826	1374	721	1025	645	1181	1066	1106	868	1217	541	1360	1194	790	129	570	567	965	2144	1106	644	2234	1391	1369
DDB_G0267422	45	39	121	43	159	0	0	21	1	3	230	1	33	0	0	83	10	10	34	65	2	16	146	0	10	51	79	150	190	154	193	75	8	125	20	68	26	6	55	51	33	0	0	93	298	0	192	207	13
DDB_G0267424	348	153	143	527	617	1	675	1078	632	218	326	863	1600	791	0	476	247	301	438	581	571	1	554	44	564	16	485	1165	555	1273	0	26	1121	236	602	1151	703	239	203	190	373	385	954	363	1227	583	1614	521	463
DDB_G0267426	1113	1406	1614	1155	1227	1108	1603	1053	1215	2936	1409	1655	3544	1425	1411	1617	794	1400	1520	2321	954	1591	2473	1378	1732	4228	2315	1843	798	1909	1055	2288	1445	1933	1813	1842	1690	770	151	538	256	720	557	3237	1539	1244	2017	801	3616
DDB_G0267428	0	1	0	0	0	0	2	1	0	0	0	0	0	3	0	2	0	0	0	1	4	0	0	0	1	0	0	0	0	0	2	0	14	1	0	0	0	0	0	0	1	0	1	0	0	1	0	0	0
DDB_G0267430	11	0	267	60	161	34	0	33	257	21	201	0	72	58	3	0	289	58	73	227	326	37	0	0	59	132	374	221	1	223	33	257	112	158	0	151	1	18	52	6	10	247	160	0	357	111	66	296	380
DDB_G0267432	2	1	213	167	132	49	621	1	574	37	8	262	33	3	326	98	3	30	133	112	242	1	583	1	232	2	173	842	1	93	131	1940	1	146	4	343	1381	185	324	313	132	66	122	20	574	89	167	438	1
DDB_G0267436	2071	2534	3030	3858	2640	3195	209	2389	3464	81	7377	351	1495	3762	612	5504	5619	2867	916	3218	505	301	237	244	1440	8139	4371	2679	1732	3565	598	4259	6045	841	2474	3302	5992	2566	2829	1736	1675	1159	606	286	4625	2832	6143	2847	4907
DDB_G0267438	758	4	331	623	1888	910	1268	1572	206	4	410	1169	9	412	524	631	382	305	302	348	322	1010	796	2	1059	739	145	432	702	1115	188	2301	1202	962	907	1121	2457	77	522	132	160	230	22	124	940	502	753	486	592
DDB_G0267440	35	22	26	13	8	27	0	0	24	0	18	0	8	162	0	72	0	6	23	0	5	15	14	49	53	118	73	88	0	0	0	42	0	7	6	0	28	50	52	10	50	11	0	0	22	0	0	63	0
DDB_G0267442	88	87	99	12	5	22	0	0	0	0	85	76	77	0	0	146	62	16	1	20	0	0	2	0	30	0	0	130	1	114	52	19	215	0	0	76	25	60	168	16	24	8	0	103	34	18	86	0	0
DDB_G0267444	369	546	730	273	534	124	463	45	216	80	351	91	47	538	92	315	52	201	153	265	433	110	605	331	786	346	32	227	314	11	267	297	560	194	9	236	730	219	321	46	63	339	149	1091	103	37	324	479	216
DDB_G0267446	1	0	4	0	1	4	0	2	0	3	0	0	4	0	4	1	1	0	16	2	3	3	4	10	2	0	1	2	2	3	0	2	6	0	1	5	9	0	1	2	1	2	0	9	1	5	3	11	0
DDB_G0267448	47	212	54	67	96	188	23	41	81	89	90	154	83	56	21	1	103	76	44	29	33	50	95	103	214	189	107	70	162	83	10	150	96	63	90	45	16	66	44	87	1	161	152	58	49	27	71	47	58
DDB_G0267450	557	576	405	1003	463	213	562	430	988	260	672	94	20	899	664	216	563	549	732	486	908	651	235	400	927	1577	351	386	601	656	345	1038	438	202	523	684	799	897	515	174	1087	100	710	129	1042	239	632	1066	1186
DDB_G0267452	28	39	122	54	205	179	40	157	41	624	84	25	95	97	4	155	216	84	270	314	21	201	30	0	42	148	109	54	55	217	70	308	218	2	0	39	315	50	38	24	115	35	47	182	304	57	304	38	53
DDB_G0267454	9897	9828	4751	9401	6190	8363	10251	7340	10554	10459	8181	9862	8813	12134	7676	6603	4224	8444	6287	5269	6709	8287	7495	7660	7623	5578	7165	6345	10722	2161	8127	10768	5178	10503	8159	4357	10902	9093	5455	3947	3798	6225	8946	10788	6854	3969	10461	12409	5784
DDB_G0267456	130	0	216	97	242	4	0	0	135	87	59	0	0	130	35	0	57	7	0	236	294	8	32	120	83	24	69	94	281	28	114	36	117	0	0	45	0	59	4	20	0	9	31	0	135	60	217	0	3
DDB_G0267458	1698	891	849	588	1414	1575	428	2160	1408	1013	2520	300	595	1545	538	1060	1429	1015	582	1365	86	1487	333	1	422	2083	1706	355	455	923	2	553	2417	527	823	886	1611	662	505	535	420	111	333	14	1603	698	1672	2080	1915
DDB_G0267460	21	14	89	33	51	2	4	35	31	16	17	41	5	79	41	33	52	39	7	48	43	154	106	0	50	47	48	51	57	20	106	11	66	12	2	5	146	23	22	31	44	20	69	174	49	14	44	112	103
DDB_G0267462	58	116	31	89	110	96	78	8	0	102	52	0	189	6	46	80	122	58	124	74	28	3	6	70	113	168	45	150	72	61	37	91	106	3	20	162	49	66	55	29	2	27	94	0	41	35	92	1	40
DDB_G0267464	31	121	141	130	19	0	8	0	0	1	36	1	327	3	514	1	48	86	0	65	0	370	0	1	0	191	228	3	0	0	21	116	5	3	57	9	668	38	60	3	2	0	0	153	0	26	89	58	132
DDB_G0267466	0	0	0	0	2	0	0	0	0	0	12	0	0	0	0	0	0	0	0	0	0	0	0	0	0	2	0	0	0	8	3	2	10	0	0	0	0	6	0	0	1	0	0	0	0	8	0	0	0
DDB_G0267468	58	194	243	603	534	279	0	27	588	92	1074	2	0	528	0	618	1146	598	83	656	122	100	1	1	26	1134	1144	167	0	680	0	178	1080	216	298	773	65	85	434	271	430	98	0	0	1191	867	2167	1016	1292
DDB_G0267470	0	0	0	4	0	1	0	321	195	214	230	0	0	0	0	0	0	0	0	252	30	0	1	0	0	0	0	1	0	438	109	0	0	0	0	569	0	1	0	0	0	0	0	0	4	217	0	147	85
DDB_G0267472	2	16	5	2	0	12	2	118	0	5	8	0	179	0	41	5	1	0	0	0	0	0	2	0	75	0	0	3	37	28	142	0	0	0	0	0	74	2	0	0	0	34	10	24	2	0	14	5	0
DDB_G0267474	220	0	375	186	56	0	0	158	0	2	1	1	0	0	0	0	0	0	0	13	0	58	0	637	0	0	1	545	0	0	0	0	0	0	28	0	0	24	0	0	1	147	0	0	49	0	0	0	0
DDB_G0267476	0	17	0	0	85	27	249	0	173	0	157	0	0	0	1	278	0	0	0	156	0	0	0	0	0	249	334	0	30	0	0	0	0	0	243	0	105	83	0	42	12	0	0	0	0	59	209	94	0
DDB_G0267480	121	147	116	150	34	61	524	44	115	26	126	345	176	996	0	131	349	188	502	72	42	10	6	2	675	146	50	425	118	34	53	339	181	314	15	264	102	381	253	400	284	99	1	26	50	17	131	388	207
DDB_G0267482	12	7	1	6	9	15	11	5	6	5	2	10	21	19	10	3	2	5	5	4	12	3	7	5	14	3	5	1	5	1	1	5	1	9	10	5	21	5	2	4	2	6	8	6	1	4	5	8	1
DDB_G0267484	5	19	0	0	21	17	0	0	0	0	4	0	11	18	9	7	0	33	6	1	4	2	21	0	5	0	0	0	2	6	2	16	0	7	54	0	7	14	0	9	1	2	16	9	23	1	1	31	2
DDB_G0267486	14	71	19	10	4	53	12	42	32	73	22	31	12	40	128	20	16	22	17	3	26	24	71	9	35	38	35	19	8	3	31	76	17	77	24	16	69	15	43	10	23	111	41	27	14	2	13	25	31
DDB_G0267488	0	0	0	0	11	0	19	0	39	0	7	0	0	0	0	0	7	1	0	18	0	0	0	0	0	0	0	0	3	4	0	0	10	61	0	0	0	0	0	30	0	0	0	0	0	0	1	1	16
DDB_G0267490	182	29	56	24	16	111	1	349	0	0	125	7	322	158	12	403	234	128	0	0	0	2	85	0	181	10	33	136	4	0	423	64	80	1	0	71	4	11	1	178	85	140	385	12	22	180	58	26	304
DDB_G0267492	182	2	162	78	170	4	289	0	5	0	20	10	5	16	5	23	58	25	0	54	136	3	2	2	10	447	266	115	265	180	0	0	31	250	0	166	0	1	21	19	40	6	150	5	17	67	296	14	26
DDB_G0267494	0	0	0	0	0	0	0	0	0	0	1	0	0	0	0	0	0	1	0	0	0	0	0	0	0	0	0	0	0	0	0	0	0	0	0	0	0	0	5	0	0	0	0	0	0	0	0	0	0
DDB_G0267496	193	120	88	391	50	11	814	17	180	6	173	0	3	74	148	5	0	194	261	153	0	339	4	0	11	0	84	385	44	81	217	277	34	0	8	276	18	85	333	117	72	176	368	0	14	46	76	144	53
DDB_G0267498	2	1	6	7	11	0	23	19	35	0	16	4	16	18	39	3	6	8	16	5	12	13	13	5	2	5	4	1	13	12	0	7	10	47	21	3	0	24	28	2	1	11	10	0	0	6	10	29	8
DDB_G0267500	1241	1698	1330	814	429	2050	1768	1312	1262	654	787	986	1547	2829	909	1312	1354	428	1181	872	1124	3061	2004	1375	983	1704	994	942	2479	164	372	2196	769	940	1302	1022	1583	1216	2613	633	1780	352	1553	1154	1737	948	1760	940	1032
DDB_G0267502	18	0	0	0	0	0	0	0	0	0	0	1	0	0	1	0	0	0	0	0	0	0	0	0	0	0	1	0	0	3	2	0	3	0	0	0	0	0	0	0	0	0	0	0	0	0	1	0	0
DDB_G0267504	70	228	460	234	460	813	70	131	155	0	506	49	435	154	493	25	407	272	87	526	89	542	101	0	274	104	54	421	85	562	513	961	414	31	18	337	113	112	322	227	101	135	158	229	296	183	82	166	206
DDB_G0267506	1	2	0	1	7	0	0	45	0	0	0	0	17	0	0	34	0	0	0	0	0	1	0	0	11	22	0	1	0	0	1	16	0	9	46	0	0	13	0	16	9	1	0	0	19	0	0	0	1
DDB_G0267508	57	12	22	93	52	186	188	76	43	87	70	80	53	59	102	185	22	54	19	46	88	80	0	4	50	41	51	39	114	40	91	42	27	72	82	13	19	77	27	5	24	12	52	155	28	17	108	68	39
DDB_G0267510	7	0	3	1	3	8	0	0	0	12	12	0	0	5	0	4	4	0	15	0	0	1	0	0	2	10	2	0	3	0	0	8	0	3	2	4	0	7	8	6	2	0	2	0	3	1	3	5	0
DDB_G0267512	335	817	431	224	625	844	323	897	833	457	375	643	5	19	1004	939	279	582	828	397	123	822	786	853	699	916	549	1012	1110	248	160	351	885	526	474	240	434	833	688	287	255	225	429	516	943	271	961	901	627
DDB_G0267514	0	108	148	35	122	123	163	3	14	13	73	0	5	145	0	146	95	57	0	176	5	4	277	106	72	10	22	9	0	95	3	65	112	7	0	45	25	8	0	0	0	2	201	7	50	99	162	219	196
DDB_G0267516	8	0	17	49	85	0	42	93	108	26	130	0	428	0	0	46	22	34	3	51	71	0	0	0	3	160	68	12	0	204	0	71	126	87	5	30	0	4	0	2	0	0	18	3	206	16	50	2	138
DDB_G0267522	22	10	7	0	7	2	13	1	9	0	4	2	0	0	0	4	0	0	7	1	12	0	0	0	11	7	0	2	1	0	0	14	5	8	0	2	0	4	5	9	0	0	5	7	0	2	5	3	1
DDB_G0267524	244	105	147	149	113	145	275	91	352	110	131	196	146	183	151	133	81	147	144	112	155	278	201	193	174	236	164	168	134	152	99	300	141	193	174	187	101	300	216	84	117	167	89	241	101	68	89	229	87
DDB_G0267526	16	7	3	20	0	14	0	9	5	0	5	43	0	0	33	35	0	40	6	9	0	0	0	0	0	1	10	13	0	0	13	17	3	29	0	49	1	9	68	1	8	23	0	0	19	5	62	39	19
DDB_G0267528	266	432	458	316	530	887	648	496	418	1300	528	323	176	1014	911	777	540	820	286	171	679	396	459	34	468	415	141	277	269	644	497	627	131	568	889	274	1458	519	589	37	198	223	337	371	282	663	1024	546	34
DDB_G0267530	1592	1606	2018	1801	2467	3610	3094	2810	2856	4145	2456	2191	2255	3425	4074	1967	2431	2246	2176	3025	2052	4990	2227	2746	2015	1897	1576	1868	3151	2147	1852	1911	2852	2439	1830	1170	1415	2421	1079	811	931	1050	1886	2052	1858	1145	2931	2844	3028
DDB_G0267534	69	2	53	11	2	8	96	99	40	10	38	3	1	153	162	24	32	17	44	31	85	258	36	210	82	101	72	13	46	44	7	131	88	117	92	37	132	30	29	22	13	2	3	0	38	22	45	22	22
DDB_G0267536	162	201	96	76	306	515	919	211	527	242	271	111	78	474	395	482	136	107	156	270	145	8	185	861	79	299	200	122	231	236	13	241	247	201	350	227	281	37	63	106	131	52	180	105	217	88	245	293	97
DDB_G0267538	29	55	36	57	76	37	116	33	137	243	115	0	32	177	87	12	33	67	14	73	0	82	6	0	55	19	65	257	59	85	0	48	395	30	52	51	1	134	37	2	3	4	113	20	128	106	361	78	1
DDB_G0267540	132	8	160	73	66	0	1	77	397	4	103	206	170	282	210	47	89	282	144	541	0	0	0	0	64	203	372	0	3	435	306	165	117	0	3	360	3	119	82	67	61	119	0	224	336	124	466	239	227
DDB_G0267544	0	1	0	0	0	0	0	0	0	0	0	0	0	0	0	0	0	0	0	1	0	0	0	0	0	0	0	0	0	0	0	0	10	0	0	0	0	0	0	0	0	2	0	0	0	0	0	0	0
DDB_G0267546	0	2	26	0	16	27	10	3	11	0	2	1	0	6	0	0	4	38	0	10	0	0	8	27	12	25	0	8	4	7	0	0	4	0	5	8	18	2	0	2	3	0	0	0	0	8	0	10	1
DDB_G0267548	31	88	2	17	53	22	72	75	0	27	39	6	11	22	10	34	174	4	0	0	27	29	2	0	27	108	24	38	0	16	0	47	3	0	0	73	375	5	31	29	5	0	10	20	217	45	69	3	2
DDB_G0267552	236	220	186	406	383	315	240	176	265	155	509	163	143	215	479	288	213	261	139	481	219	226	340	393	184	308	246	89	385	177	49	169	301	226	165	140	250	298	94	50	153	117	225	441	327	183	539	132	274
DDB_G0267554	0	11	0	0	13	0	1	0	0	0	3	0	0	0	0	0	0	0	0	2	0	0	0	0	0	12	0	0	0	6	0	0	0	0	0	0	0	0	0	0	5	0	0	0	0	0	0	0	11
DDB_G0267556	8	0	1	1	7	0	14	2	0	12	13	0	0	0	0	0	0	10	24	0	0	16	5	0	0	19	31	0	6	0	0	0	0	6	1	61	0	0	0	32	1	0	0	0	0	11	39	0	0
DDB_G0267560	95	97	218	100	38	102	245	77	71	108	83	71	141	106	127	36	59	52	84	35	76	126	64	152	93	149	89	123	194	27	74	129	11	134	171	99	109	139	149	76	115	131	141	195	53	31	103	76	97
DDB_G0267562	29	1	11	4	59	22	0	0	0	0	0	0	0	0	4	60	18	2	21	16	101	0	0	0	41	58	69	43	1	0	0	4	0	0	1	26	0	8	19	18	9	0	6	1	11	0	0	1	17
DDB_G0267564	117	0	53	4	0	97	0	0	0	3	0	1	0	80	0	80	0	10	0	0	1	0	0	0	0	0	0	178	0	0	0	0	0	0	0	0	0	56	188	0	0	0	0	0	0	0	9	0	0
DDB_G0267566	35	0	17	15	0	0	0	0	0	0	0	0	0	0	0	0	0	25	28	1	0	0	0	0	0	0	0	61	0	0	0	10	0	0	0	0	0	9	154	0	39	0	0	0	0	0	26	0	1
DDB_G0267568	152	106	55	175	177	2	337	0	38	28	272	63	4	153	89	6	219	152	0	324	76	73	378	302	45	489	200	85	156	111	355	177	355	54	0	351	26	5	116	33	47	36	219	500	121	97	613	197	1030
DDB_G0267570	257	88	47	121	217	303	63	352	772	826	276	163	425	410	1708	258	282	533	829	121	269	351	1475	1073	737	1185	1512	107	252	374	630	256	232	485	1021	601	21	714	197	224	223	43	242	0	119	440	633	892	415
DDB_G0267572	5	16	19	5	24	20	31	2	10	25	6	27	19	11	18	2	21	15	16	5	10	9	37	29	30	10	1	21	16	0	38	19	0	17	14	21	113	13	8	48	21	2	23	29	30	6	36	7	0
DDB_G0267574	49	30	19	23	98	47	0	25	97	88	35	22	37	38	67	68	41	26	179	60	1	26	3	2	66	83	17	37	154	61	7	115	5	7	3	4	100	93	60	11	43	35	18	67	6	34	12	93	69
DDB_G0267576	9	3	3	2	0	1	0	1	0	0	0	3	0	4	0	9	1	0	8	0	3	5	3	5	3	0	0	3	11	0	11	1	2	2	2	4	0	3	7	3	8	7	4	0	2	1	0	6	0
DDB_G0267578	29	0	7	0	0	0	0	0	0	0	0	0	0	16	0	18	0	0	12	0	0	9	0	0	0	0	0	0	29	0	0	4	0	0	0	0	2	1	15	0	0	0	0	7	0	0	1	0	0
DDB_G0267580	0	0	0	1	0	0	0	0	0	0	0	0	0	0	0	0	0	3	9	0	0	0	0	0	2	0	0	0	4	0	0	7	0	0	0	1	0	0	0	1	0	0	0	0	0	0	0	0	0
DDB_G0267582	1757	1061	1392	516	966	2373	4199	2582	2681	1374	1064	2938	1615	4277	2577	1126	2039	1603	3337	432	1356	3450	4320	2011	2514	4142	2211	1075	3636	248	455	2118	1000	2240	3980	2171	2621	1461	2266	983	703	872	1926	1591	1084	719	2346	1313	1278
DDB_G0267584	13	85	11	40	10	19	35	18	32	16	43	188	20	86	175	132	97	41	219	31	28	184	163	98	46	198	81	110	133	1	190	72	39	125	36	70	101	70	7	20	59	4	6	65	23	12	5	28	21
DDB_G0267586	1	9	67	14	77	0	9	125	138	5	86	79	42	65	0	83	0	53	84	48	0	23	4	13	10	19	59	58	0	0	1	87	142	124	105	49	211	52	50	13	7	0	0	76	24	43	116	3	46
DDB_G0267588	194	447	97	685	359	383	527	634	81	59	649	383	150	84	319	84	1014	304	161	827	54	361	12	92	100	723	923	193	480	368	136	32	371	14	139	249	79	109	335	113	58	258	66	576	609	250	772	195	801
DDB_G0267590	106	67	157	105	83	200	233	162	310	96	131	458	216	139	240	81	101	62	46	296	136	193	178	258	194	138	208	211	345	236	166	103	282	43	117	205	721	100	183	12	53	112	419	461	303	280	87	101	270
DDB_G0267592	23	11	12	498	474	290	58	858	400	433	482	958	190	1	255	100	866	311	480	579	1	653	280	783	376	1748	510	510	186	565	6	523	694	0	0	672	1	157	102	246	0	100	13	53	425	330	1312	780	34
DDB_G0267594	0	7	3	3	4	4	4	4	1	2	0	0	7	1	2	3	4	1	6	6	3	2	3	4	6	7	6	6	8	1	7	14	2	4	2	5	23	5	6	1	4	0	0	19	10	1	5	2	1
DDB_G0267596	0	0	4	27	11	0	0	0	0	0	2	0	0	0	0	0	0	0	5	1	0	0	0	0	0	0	0	0	1	0	0	0	4	0	0	0	0	0	0	4	0	0	0	0	0	0	0	0	0
DDB_G0267598	95	55	20	26	56	63	72	99	53	0	29	226	0	0	61	160	0	0	175	0	43	23	44	0	53	50	0	182	19	1	3	121	0	132	35	27	1	86	29	57	0	104	0	24	21	9	0	23	10
DDB_G0267600	0	0	0	0	0	0	0	0	0	0	0	0	0	0	27	0	0	0	9	0	0	0	0	0	0	0	0	0	0	0	0	0	0	0	0	0	0	0	0	13	0	0	0	0	0	0	0	9	0
DDB_G0267602	71	0	0	6	15	0	0	0	5	0	0	0	0	0	0	0	0	12	10	53	0	0	0	0	20	4	0	1	0	10	2	59	0	22	0	20	65	0	0	38	3	0	0	16	1	0	0	13	6
DDB_G0267604	347	0	76	15	80	133	374	104	441	86	79	3	110	167	0	283	0	56	167	65	2	159	47	68	107	36	215	325	109	60	307	415	2	1	69	16	381	331	12	242	162	276	166	13	79	47	94	231	96
DDB_G0267606	23	37	44	26	27	49	74	33	11	35	48	14	65	87	30	24	36	37	125	17	36	25	148	101	35	20	40	64	50	28	25	61	13	151	92	38	21	37	55	62	93	59	62	95	48	21	63	17	19
DDB_G0267608	15	16	34	7	39	51	190	27	50	73	27	0	0	284	0	93	29	22	196	5	31	1	116	47	32	12	14	20	15	31	0	137	9	91	29	39	10	76	64	87	79	35	63	0	1	22	58	16	39
DDB_G0267610	4	2	1	0	0	8	5	0	8	0	0	0	0	0	0	2	0	1	14	0	0	0	0	0	26	0	0	2	0	0	2	2	0	0	14	0	29	1	2	10	2	0	0	0	0	0	0	12	0
DDB_G0267612	0	0	0	13	43	0	0	0	39	0	0	0	67	0	0	61	0	16	12	0	6	0	0	25	0	15	43	31	0	0	0	14	0	36	1	0	0	55	64	0	24	0	0	0	0	0	0	80	0
DDB_G0267614	24	7	7	15	0	39	53	42	0	0	2	0	0	0	0	0	1	44	29	58	6	67	0	0	12	0	0	36	44	3	10	27	63	30	0	17	0	0	0	1	0	15	47	54	8	28	46	9	2
DDB_G0267616	44	46	0	13	206	0	66	5	9	26	109	9	43	0	0	0	5	0	0	35	4	0	0	0	94	0	0	63	0	8	11	84	0	8	72	0	0	4	3	19	62	148	42	4	13	28	0	0	8
DDB_G0267620	0	0	0	0	23	0	0	0	0	0	2	0	0	0	0	0	0	0	0	0	0	0	0	0	0	0	0	0	0	0	0	0	0	0	0	0	0	0	17	0	0	0	0	0	0	0	0	0	85
DDB_G0267622	3	0	2	1	1	2	4	4	2	3	1	0	8	0	0	0	4	3	6	3	0	8	1	0	6	19	1	0	3	4	0	11	1	3	1	1	0	3	2	0	1	2	7	3	2	2	0	3	3
DDB_G0267624	20	25	31	155	146	34	53	75	145	0	227	9	20	53	89	24	93	45	105	112	0	1	0	0	21	422	123	12	2	125	92	41	50	7	0	285	9	127	82	28	121	17	0	14	159	89	231	287	110
DDB_G0267628	0	0	0	0	0	0	0	0	0	1	0	0	0	0	0	0	0	0	0	0	0	0	42	0	0	0	0	0	0	0	0	0	0	68	0	0	0	0	0	0	0	0	0	0	0	0	0	0	0
DDB_G0267630	36	32	34	24	29	27	98	142	1	347	39	90	77	30	6	122	57	112	1	122	18	285	298	0	182	155	151	169	163	40	164	52	28	3	96	106	140	68	99	3	151	40	111	5	75	18	256	130	43
DDB_G0267636	14	0	0	10	0	0	0	3	4	0	27	0	0	0	0	2	13	0	0	0	0	0	0	0	0	40	53	14	0	0	0	0	12	3	5	57	0	0	0	0	0	6	1	0	6	0	3	0	30
DDB_G0267638	111	8	32	94	59	211	9	465	28	437	242	147	259	130	7	43	504	258	19	140	189	9	43	3	10	345	247	80	15	330	6	169	123	4	178	254	632	154	80	4	27	75	66	75	58	215	126	30	106
DDB_G0267640	9	0	23	15	5	0	0	4	0	0	98	14	35	0	0	108	8	23	12	56	0	0	6	0	11	0	0	22	0	96	0	58	39	0	85	0	20	0	32	19	0	0	0	0	1	0	7	64	0
DDB_G0267642	2	7	2	4	7	1	0	1	0	1	1	0	7	13	0	5	4	5	40	2	0	35	2	6	4	8	0	2	4	5	0	15	6	0	9	2	0	3	0	3	6	4	1	15	5	0	0	1	1
DDB_G0267644	4	39	35	19	58	37	0	47	152	118	15	25	1	42	112	191	55	37	30	100	55	59	8	88	18	98	6	78	41	34	219	54	186	181	60	32	162	21	136	84	24	126	6	3	105	13	78	30	119
DDB_G0267646	1	0	0	0	0	0	0	0	0	0	2	0	0	0	0	0	0	0	0	0	0	0	1	0	0	3	0	0	0	0	0	1	0	0	0	0	0	1	0	1	4	0	0	0	0	0	0	0	0
DDB_G0267648	3	0	3	22	41	39	4	0	21	25	33	1	1	0	4	25	4	14	7	37	1	40	15	0	37	1	1	16	0	12	5	65	4	0	0	6	3	8	35	8	30	0	0	3	5	0	0	30	1
DDB_G0267650	40	10	52	31	3	0	0	0	17	0	1	0	0	21	0	0	38	15	0	17	0	0	20	0	0	21	1	2	0	12	0	16	20	0	0	21	1	0	12	35	0	0	14	0	0	1	0	0	0
DDB_G0267656	0	51	26	0	16	0	131	0	0	0	0	0	0	0	28	0	0	2	29	0	0	0	0	0	57	58	0	0	0	0	0	0	0	0	0	33	0	10	0	92	0	60	0	0	0	0	5	62	163
DDB_G0267658	0	0	0	0	0	0	0	0	0	0	0	0	0	0	0	0	6	0	0	0	0	0	0	0	0	0	0	0	0	0	1	1	0	0	0	0	0	7	0	0	0	1	0	0	0	0	0	0	0
DDB_G0267660	0	0	1	1	0	0	0	0	0	0	0	0	2	0	0	0	0	0	1	0	0	0	0	0	0	0	1	5	1	0	0	1	0	0	0	0	0	0	2	2	0	0	0	0	0	0	0	1	0
DDB_G0267662	0	0	0	0	0	0	0	0	0	0	0	0	0	0	3	0	0	0	0	1	0	0	0	0	0	0	4	0	0	0	0	0	1	0	0	0	0	0	0	0	0	0	0	0	0	0	0	0	2
DDB_G0267666	39	0	0	0	29	0	0	26	103	0	0	0	37	0	2	3	27	0	2	0	0	0	0	0	0	5	64	0	0	0	0	0	0	30	0	1	0	10	46	0	19	15	0	0	131	36	0	0	3
DDB_G0267668	46	19	26	21	20	60	55	33	31	89	11	33	6	59	5	47	26	22	36	41	28	30	32	42	14	2	44	41	95	36	44	38	29	37	48	14	97	37	11	3	12	8	52	32	6	24	7	57	26
DDB_G0267670	3	5	5	2	5	12	8	37	14	31	9	3	16	28	1	18	3	6	20	1	16	31	13	72	1	7	6	20	4	0	17	31	0	28	7	19	93	10	6	7	17	17	33	18	11	4	12	18	9
DDB_G0267674	118	41	200	64	138	73	348	6	205	115	190	123	120	22	6	231	23	606	46	99	49	0	3	2	104	51	2	0	28	3	0	99	31	361	245	472	297	231	51	1	95	68	0	159	462	207	0	385	201
DDB_G0267676	36	0	73	63	55	107	0	0	1	0	36	0	63	2	52	50	0	0	176	0	0	0	0	8	0	79	0	49	0	0	0	169	52	0	0	21	0	16	0	2	33	26	0	0	0	5	0	76	0
DDB_G0267678	0	6	0	0	0	0	0	0	0	0	1	0	0	0	0	0	0	0	0	0	0	5	0	0	0	0	0	3	0	0	0	3	0	0	0	0	0	2	0	0	0	0	0	0	0	1	0	0	0
DDB_G0267680	5	2	16	9	4	4	17	23	17	9	15	1	7	45	0	0	5	5	1	2	23	16	10	3	16	4	1	7	3	5	2	30	10	23	23	8	8	7	8	7	13	11	12	5	5	1	10	9	1
DDB_G0267682	0	0	0	5	0	0	0	0	0	0	25	0	0	0	0	0	46	0	0	36	0	0	0	0	26	1	129	0	0	79	0	0	3	0	0	66	0	0	30	0	0	0	0	0	84	14	3	0	0
DDB_G0267684	10	4	3	0	93	188	0	0	0	0	5	0	51	23	0	127	0	0	1	0	99	1	0	0	94	24	0	26	0	0	0	60	0	0	33	21	0	28	20	11	47	0	33	0	0	2	0	186	0
DDB_G0267686	16	1	1	34	176	4	2	7	1	10	89	1	1	0	74	4	27	13	3	27	2	5	41	1	2	117	3	4	53	2	26	5	15	2	7	89	0	9	0	0	27	2	1	3	50	17	29	36	12
DDB_G0267688	10	0	0	13	64	0	2	0	3	187	0	0	0	0	0	0	0	0	0	0	0	0	0	0	0	0	0	1	0	0	0	0	0	31	59	91	0	0	0	0	0	0	0	2	0	0	49	74	0
DDB_G0267690	14	0	0	0	16	0	0	0	20	0	15	0	0	0	0	13	18	22	5	21	0	0	0	0	0	0	52	28	0	2	0	0	0	0	20	24	0	0	3	0	0	0	0	0	3	2	5	1	11
DDB_G0267692	0	1	1	2	33	0	42	0	247	1	85	7	0	0	14	0	0	24	0	61	0	0	0	3	6	27	0	18	0	212	0	95	4	0	2	28	1	71	0	4	1	0	13	0	109	63	206	101	25
DDB_G0267694	0	1	1	0	0	2	4	3	0	0	0	0	0	1	0	0	2	1	2	2	0	0	6	0	1	0	2	0	0	1	0	0	9	0	0	3	0	0	0	0	0	5	0	0	1	0	3	0	0
DDB_G0267696	2	0	3	0	0	8	0	0	0	0	0	0	0	1	1	4	0	0	2	1	0	0	1	9	4	0	2	2	0	0	0	2	0	1	0	0	0	0	0	2	3	0	1	0	3	1	4	1	0
DDB_G0267698	13	5	4	14	15	16	7	4	6	3	27	21	25	27	1	13	17	2	0	19	3	10	18	17	5	9	6	14	23	16	7	7	6	13	0	6	32	18	8	9	8	6	0	17	11	0	17	14	8
DDB_G0267700	5	0	0	3	0	0	1	0	0	0	0	0	0	0	0	8	0	0	5	0	0	0	0	0	2	0	0	0	0	0	0	0	0	0	0	0	0	3	0	2	2	0	0	0	0	0	0	0	0
DDB_G0267704	3684	1455	2164	2881	7004	3182	3386	2837	3341	4921	3743	7692	3733	3072	2988	2661	5312	3256	2965	7376	3167	3766	2621	2544	1606	8348	7831	4328	2847	7399	3935	2597	6827	3187	1482	4452	5728	1618	1246	657	913	1185	990	4281	7546	4229	10810	2158	12329
DDB_G0267706	8	1	20	10	0	8	25	5	0	2	1	5	2	0	0	0	5	0	4	7	9	12	2	0	4	3	0	6	7	1	1	14	12	5	0	2	9	3	24	1	0	2	1	39	1	0	4	1	7
DDB_G0267708	0	0	0	2	4	21	2	7	4	1	2	0	0	0	0	9	0	6	0	4	0	11	25	2	3	4	2	8	5	6	0	0	4	14	0	0	0	1	4	1	2	0	0	0	4	1	3	1	3
DDB_G0267710	0	1	0	0	56	2	0	0	0	0	2	0	0	0	0	0	0	2	0	0	0	0	0	0	0	0	1	0	0	2	0	0	0	0	0	0	0	0	0	0	0	72	0	0	0	76	0	0	0
DDB_G0267712	186	305	333	301	259	288	257	96	390	299	205	126	260	384	260	289	189	200	117	172	316	357	147	335	186	272	145	313	287	340	535	325	449	227	296	268	448	325	236	104	184	138	268	177	424	138	462	639	232
DDB_G0267714	0	0	4	63	36	47	4	63	3	0	22	64	3	31	133	0	15	31	54	45	24	1	206	5	1	66	29	0	6	44	14	1	1	0	0	41	0	33	2	0	8	0	0	0	45	27	36	7	0
DDB_G0267716	0	2	0	0	0	0	0	0	0	0	0	0	0	0	0	0	0	0	0	0	0	0	0	0	0	0	0	0	0	0	0	0	0	0	0	0	0	0	1	1	0	0	0	0	0	0	0	1	0
DDB_G0267718	5	0	0	2	13	0	0	18	80	1	0	0	0	0	0	0	0	31	2	14	0	0	0	0	0	0	0	0	0	0	0	0	4	0	0	0	0	0	1	0	0	0	0	0	0	0	0	0	18
DDB_G0267720	0	99	2	3	29	32	0	0	131	0	0	0	0	3	137	0	0	0	34	18	0	0	0	0	12	10	0	3	141	2	0	13	0	0	139	0	13	18	133	0	0	0	0	0	0	0	0	0	0
DDB_G0267722	10	16	21	7	12	43	2	13	27	15	12	0	25	3	31	9	13	10	7	6	5	12	0	2	28	3	6	29	9	10	0	25	17	4	32	67	43	5	25	25	18	27	13	48	8	15	22	39	14
DDB_G0267724	0	3	0	1	0	0	1	0	0	0	2	0	0	0	0	0	0	0	0	0	0	0	0	0	3	1	0	0	0	0	0	0	0	0	1	0	0	0	0	0	0	0	0	0	10	0	0	0	1
DDB_G0267726	36	9	147	18	1	19	55	1	107	0	19	0	0	53	38	162	0	10	6	0	7	0	0	7	14	0	102	99	0	0	10	81	0	0	15	11	5	42	112	11	75	0	18	0	12	1	13	89	15
DDB_G0267728	1	1	3	1	2	0	1	0	2	0	0	0	0	3	2	4	0	0	1	0	0	0	0	0	0	29	2	26	0	0	3	0	0	0	0	0	0	4	2	0	12	0	1	0	3	0	0	1	0
DDB_G0267730	397	319	496	536	838	123	805	49	68	95	1092	443	181	15	1217	272	1128	365	522	1537	4	1353	18	175	435	1234	1892	48	234	438	199	804	607	339	184	612	613	268	50	146	66	137	26	134	1167	364	933	295	644
DDB_G0267732	2	0	15	1	7	0	3	1	0	0	9	0	34	0	1	0	0	22	1	3	0	1	2	0	2	3	156	0	0	71	0	1	8	29	6	5	1	0	1	0	30	0	0	0	32	14	27	0	0
DDB_G0267734	377	317	449	311	623	400	764	1168	1267	1039	1097	612	297	267	406	364	254	525	571	565	658	635	613	1464	740	347	388	463	1586	490	993	430	468	1153	576	374	196	905	307	249	263	372	216	238	644	651	977	752	595
DDB_G0267736	7	8	0	1	3	38	12	0	0	3	6	1	3	5	0	12	2	4	14	3	0	12	15	0	4	0	0	2	4	2	0	7	0	0	0	0	3	6	19	6	3	0	0	0	0	1	1	0	0
DDB_G0267742	0	1	3	0	0	7	23	0	4	0	0	0	0	9	0	0	0	6	0	3	4	8	0	0	0	0	0	4	0	0	0	10	0	0	4	0	0	2	12	0	0	0	0	0	0	0	0	0	0
DDB_G0267744	26	0	7	10	11	19	0	2	10	49	5	23	36	0	12	53	27	0	30	8	0	0	0	2	19	16	22	1	9	26	21	12	3	0	0	5	16	14	0	0	15	21	0	39	41	43	4	11	14
DDB_G0267746	0	0	0	0	1	0	0	0	0	0	5	0	0	0	0	0	1	4	0	44	0	0	0	0	0	0	0	1	0	1	0	1	31	3	0	0	0	0	0	0	0	0	0	0	0	5	2	1	14
DDB_G0267748	0	0	33	0	0	0	0	0	7	0	5	0	0	0	0	0	0	0	0	2	0	0	0	0	0	0	0	34	0	0	0	44	0	4	5	49	0	22	0	9	22	1	0	0	0	9	22	17	0
DDB_G0267750	0	2	0	0	0	0	13	0	0	0	1	1	0	0	0	48	0	0	0	0	0	0	1	0	0	0	0	0	0	0	0	8	0	1	10	0	0	0	0	3	1	6	0	0	1	0	0	11	0
DDB_G0267752	0	3	0	0	4	15	0	0	0	0	0	0	1	0	0	0	0	0	3	0	0	1	0	1	0	10	14	3	0	1	0	9	0	0	0	0	0	2	1	1	0	0	0	0	0	0	0	8	0
DDB_G0267754	0	3	18	8	0	0	0	0	3	0	40	0	0	0	0	0	0	6	0	58	0	0	0	0	1	74	0	0	1	27	0	0	120	0	0	2	0	0	18	0	0	0	35	0	0	4	10	0	54
DDB_G0267756	35	0	0	3	67	0	0	0	37	1	5	29	0	0	6	46	0	7	13	7	0	0	4	0	3	0	29	17	0	0	11	36	0	17	57	5	0	9	0	0	8	0	0	0	22	9	14	44	1
DDB_G0267758	9	0	21	27	430	23	6	0	101	0	234	1	1	21	2	213	248	133	57	99	0	6	0	0	99	12	122	0	0	99	1	0	119	0	0	52	3	0	0	8	84	1	0	0	166	182	252	0	121
DDB_G0267760	17	11	8	80	68	313	31	1	3	3	200	16	1	0	5	30	39	143	272	246	18	0	0	0	56	278	454	0	0	118	4	74	240	13	280	11	0	33	40	55	28	0	8	269	93	133	187	0	191
DDB_G0267762	0	0	0	0	1	0	0	0	0	0	0	0	0	0	0	0	0	0	5	0	0	0	0	0	0	0	0	0	0	1	0	0	0	0	0	0	0	0	0	0	0	0	0	0	0	0	0	0	0
DDB_G0267766	0	0	8	131	0	22	28	1	0	13	7	0	0	0	0	47	0	23	261	11	15	0	0	0	42	0	0	19	46	0	0	4	22	384	0	0	0	8	0	0	0	47	88	16	4	0	70	21	1
DDB_G0267768	137	157	34	72	160	237	309	48	204	115	54	105	132	203	5	64	63	60	93	27	111	201	232	125	202	20	51	135	188	39	36	250	144	194	119	124	365	195	155	31	75	209	41	105	182	42	124	247	94
DDB_G0267770	0	0	0	0	0	0	0	0	0	0	2	0	0	0	0	0	0	0	0	0	0	0	0	0	0	3	0	0	0	0	0	0	0	0	0	0	0	0	0	0	0	0	0	0	0	0	0	0	0
DDB_G0267774	0	7	1	0	0	3	0	2	0	0	23	0	12	0	0	0	68	3	5	22	0	11	70	0	16	1	19	24	0	0	1	5	32	0	21	0	0	0	41	0	0	0	0	2	2	6	3	3	5
DDB_G0267776	80	10	7	240	92	108	332	16	90	129	280	139	10	448	212	85	393	75	331	510	1	170	15	136	40	684	42	131	11	515	107	237	306	538	304	284	236	208	130	0	22	17	216	92	403	176	121	405	94
DDB_G0267778	0	0	1	0	2	0	1	0	0	0	1	1	0	1	0	0	0	0	0	3	2	0	1	0	1	0	0	0	0	0	0	0	0	0	0	0	0	3	0	1	0	0	0	1	0	0	0	0	3
DDB_G0267780	29	18	17	20	17	12	7	60	107	74	36	15	1	21	2	40	4	20	18	45	15	35	34	25	32	24	25	5	8	3	41	28	9	0	16	9	20	10	41	20	27	9	4	38	23	27	13	32	37
DDB_G0267784	1	2	0	3	0	6	1	0	9	1	0	0	0	0	0	2	1	14	0	0	0	0	0	0	1	6	2	15	0	0	0	24	0	10	0	0	0	4	2	6	1	0	0	0	0	0	0	0	0
DDB_G0267786	361	382	900	741	760	918	650	715	653	461	559	1193	224	747	797	731	1165	716	1168	328	344	648	671	0	284	2920	1285	509	382	985	283	1089	457	1010	943	840	1010	702	1186	361	393	305	241	0	807	567	1883	1034	750
DDB_G0267788	10	24	58	40	16	19	25	17	47	76	24	142	15	1	24	51	116	22	80	55	48	3	100	0	32	44	31	30	147	138	66	36	50	54	6	19	34	39	53	30	33	43	12	114	58	33	27	46	12
DDB_G0267790	0	8	1	1	0	3	0	3	2	0	0	0	8	0	0	5	0	0	3	0	0	0	0	1	5	0	0	0	0	0	8	4	0	0	0	0	3	3	19	0	0	1	1	10	0	4	0	3	1
DDB_G0267792	0	6	47	0	3	0	0	41	0	0	2	111	11	20	48	22	0	0	0	6	0	0	81	186	3	0	0	137	0	42	35	38	0	0	0	0	0	8	24	0	0	38	0	0	0	0	0	12	0
DDB_G0267794	126	98	3	59	84	8	10	0	1	9	36	0	98	24	0	4	18	70	164	70	0	33	0	192	79	0	2	7	0	3	0	114	40	43	48	43	100	69	2	4	8	9	0	0	135	0	6	126	9
DDB_G0267796	262	245	50	169	43	32	770	321	521	85	241	2	262	59	338	118	18	132	136	146	0	0	0	2	177	309	13	338	138	97	14	94	365	762	203	158	97	47	343	132	151	20	311	168	103	47	237	173	209
DDB_G0267798	8	0	3	5	38	0	0	0	1	1	10	0	14	0	0	0	1	8	0	8	1	1	59	0	10	9	8	0	0	1	47	0	26	0	3	22	0	1	6	0	4	0	0	0	3	4	3	2	40
DDB_G0267800	1	0	0	7	10	0	23	0	18	0	2	0	0	57	53	12	0	4	11	0	0	20	0	0	0	0	2	0	0	0	0	2	0	0	0	0	8	20	0	0	0	0	0	0	0	0	0	0	3
DDB_G0267804	84	3	66	116	123	138	106	190	4	2	118	11	81	2	2	15	76	42	24	104	14	32	20	12	46	183	77	38	1	140	302	152	45	39	6	22	92	52	98	10	16	14	7	240	29	101	67	49	158
DDB_G0267806	0	0	0	0	0	0	0	1	0	0	0	0	0	0	0	0	0	0	0	0	0	0	0	0	0	0	0	0	1	0	0	0	0	0	0	0	2	0	0	0	0	0	0	2	0	0	0	0	0
DDB_G0267808	0	0	3	0	0	0	0	0	0	0	1	0	3	10	0	0	13	0	0	1	0	1	0	0	0	15	0	0	6	0	0	0	0	1	0	0	0	0	0	0	0	1	0	0	0	0	12	0	0
DDB_G0267810	0	11	0	0	0	1	0	1	0	7	15	0	0	4	1	33	1	0	0	3	7	0	0	0	2	17	1	12	1	1	32	6	23	0	0	0	0	0	0	24	4	0	2	1	0	5	0	0	21
DDB_G0267814	2	149	198	22	589	20	0	0	0	15	157	800	88	0	131	170	3	106	255	283	5	53	9	0	0	9	433	7	123	8	0	11	0	82	0	0	63	1	2	0	27	1	1	130	412	17	105	1	275
DDB_G0267816	9	0	33	9	19	0	16	0	16	0	51	20	0	2	0	29	11	15	5	15	2	0	9	0	7	0	5	40	10	15	1	7	22	2	0	25	31	8	0	10	5	0	0	0	12	27	42	26	9
DDB_G0267818	11	1	1	2	10	5	0	1	0	24	12	0	0	0	0	2	1	5	253	13	1	1	1	0	1	81	28	0	0	1	10	47	1	4	1	0	1	2	0	1	0	1	0	0	24	37	7	1	0
DDB_G0267820	3	0	2	0	3	0	0	0	0	2	0	0	0	0	0	0	0	0	0	0	0	0	0	0	1	0	0	0	0	0	0	1	0	0	0	0	1	5	0	0	0	0	0	9	0	0	0	0	0
DDB_G0267822	79	49	77	25	41	0	0	135	63	0	82	2	107	10	0	47	10	16	8	16	23	33	88	1	55	53	4	61	0	2	1	2	26	58	137	12	276	14	0	38	0	0	92	4	61	2	57	102	27
DDB_G0267824	11	21	0	11	6	1	0	0	90	0	25	81	15	7	0	141	3	26	0	1	0	0	0	38	0	48	52	26	0	47	91	0	46	2	27	0	0	28	5	61	6	39	0	0	42	48	48	57	61
DDB_G0267828	0	24	2	3	1	79	1	0	0	1	5	1	2	2	0	0	0	2	1	1	0	1	2	2	1	2	24	1	0	1	0	72	0	0	1	1	1	0	0	0	23	0	0	0	2	15	1	1	3
DDB_G0267830	1	0	0	1	1	0	0	0	1	0	2	48	0	0	1	0	0	0	0	14	0	0	27	0	0	0	100	41	0	4	0	0	0	0	0	20	0	8	0	0	1	0	0	0	0	14	0	6	0
DDB_G0267834	0	0	0	0	16	0	0	0	0	0	0	0	0	0	0	0	0	0	0	5	0	0	0	0	0	0	0	0	12	0	0	0	0	24	70	0	0	0	0	0	0	0	0	0	0	0	0	0	0
DDB_G0267836	18	3	1	1	0	0	0	8	0	5	1	19	0	0	3	8	0	0	17	0	11	0	0	0	23	0	1	0	0	0	0	12	5	0	0	1	0	13	2	0	4	0	1	6	0	0	0	4	3
DDB_G0267838	44	55	54	27	4	19	33	98	116	41	47	9	33	9	27	30	28	23	0	16	30	98	89	24	46	21	51	15	35	21	23	51	53	22	35	4	32	26	45	22	58	2	42	48	32	12	66	24	17
DDB_G0267842	64	0	59	9	0	0	0	0	0	0	0	0	0	0	0	0	0	0	43	0	0	0	0	0	0	0	0	0	0	0	0	52	0	0	0	0	0	10	52	35	0	0	0	0	0	0	0	0	0
DDB_G0267844	7	14	1	6	9	0	0	0	0	0	0	0	0	3	1	4	0	0	4	0	0	0	0	0	1	2	0	0	0	0	9	7	0	2	2	0	10	12	21	4	2	0	0	0	1	0	0	0	0
DDB_G0267846	69	27	16	108	68	0	0	229	81	509	168	127	99	146	861	237	207	127	45	156	61	67	0	0	72	16	292	82	87	152	51	126	107	219	167	219	316	3	30	25	33	101	7	139	150	92	598	256	13
DDB_G0267848	59	155	177	244	189	242	78	190	415	99	244	424	224	226	340	98	53	205	212	46	186	278	97	38	103	244	224	104	166	87	207	327	124	318	245	146	129	157	328	166	126	208	32	200	92	32	103	249	120
DDB_G0267850	189	94	65	89	86	151	92	14	32	163	102	65	97	73	153	48	108	259	61	43	81	86	165	349	87	110	112	62	91	8	98	120	40	112	69	136	169	76	117	61	66	91	78	137	350	72	150	99	90
DDB_G0267852	2	4	0	8	4	31	13	10	0	9	6	4	0	0	0	0	13	0	25	12	0	1	0	0	6	0	6	0	5	3	0	4	0	44	0	0	25	2	19	4	1	24	0	20	2	0	2	4	0
DDB_G0267854	19	38	43	65	39	0	8	1	51	18	170	1	259	0	0	0	35	19	2	79	0	0	0	0	13	328	104	0	0	90	4	0	132	1	0	222	119	30	2	0	38	41	0	2	158	12	71	1	94
DDB_G0267856	0	0	0	1	0	0	0	0	0	0	2	0	0	0	0	0	0	0	0	5	0	0	0	0	0	21	0	8	0	0	0	0	0	0	0	0	0	19	86	0	0	0	0	0	0	0	0	0	0
DDB_G0267858	3	0	0	0	0	7	0	0	0	1	6	0	0	13	0	11	0	1	0	0	0	0	0	0	0	9	0	0	0	0	0	0	0	0	22	6	37	0	0	0	0	0	0	1	2	0	0	3	2
DDB_G0267860	0	1	0	0	1	1	2	0	0	1	0	0	0	1	0	0	0	0	0	0	0	0	0	0	0	0	0	0	0	0	2	1	0	1	1	0	0	0	0	0	0	5	0	0	0	0	0	2	0
DDB_G0267862	1	0	1	0	0	0	0	0	2	0	0	0	0	1	0	0	0	0	1	0	0	0	0	0	0	1	2	0	0	0	0	0	0	0	6	2	0	0	2	0	0	4	0	3	2	0	0	2	0
DDB_G0267866	42	34	21	42	54	31	17	69	63	41	76	15	44	33	52	32	39	46	62	58	35	24	40	42	45	31	58	26	74	96	25	53	105	12	32	60	83	50	79	21	4	36	43	50	64	35	38	24	86
DDB_G0267870	8	19	25	13	23	15	15	12	15	0	15	0	5	1	0	4	63	2	64	10	7	0	1	15	15	40	0	10	13	26	0	48	23	0	0	22	5	54	1	14	0	28	41	1	4	16	4	59	22
DDB_G0267872	26	0	89	49	5	490	45	0	329	0	15	0	186	1	0	336	4	3	142	0	0	0	0	0	17	0	200	25	0	0	32	24	51	60	0	1	19	121	68	213	166	108	0	0	19	0	20	508	4
DDB_G0267874	249	250	39	64	76	178	285	121	392	89	31	0	15	199	0	264	0	76	174	80	152	2	123	137	117	257	136	80	14	92	157	154	43	337	8	129	111	130	66	151	61	67	68	139	121	135	155	306	0
DDB_G0267876	1	0	0	0	0	0	0	0	0	0	0	0	0	2	0	0	0	0	0	0	0	0	0	0	1	0	0	0	0	0	0	0	0	0	0	0	0	1	0	1	2	0	0	0	0	0	0	1	0
DDB_G0267878	0	14	5	0	1	0	0	0	8	0	4	0	0	0	0	2	0	0	7	0	0	0	0	0	7	0	0	0	0	0	0	0	0	0	0	0	0	1	5	0	0	0	0	0	6	7	0	5	0
DDB_G0267880	1	7	16	5	0	5	0	1	4	0	0	0	10	5	3	7	0	3	7	0	0	7	0	0	11	0	1	7	0	0	2	7	4	0	5	12	24	3	3	0	5	0	0	16	3	0	0	13	0
DDB_G0267882	44	22	51	30	9	58	2	28	19	99	19	0	48	24	157	7	78	22	33	178	2	50	16	0	98	93	99	24	21	34	48	72	75	171	88	26	0	21	22	9	2	47	24	11	18	18	136	95	74
DDB_G0267884	14	0	11	2	2	4	0	17	0	0	6	6	5	6	8	1	5	2	18	10	1	12	3	1	6	0	2	0	3	0	11	3	15	0	1	0	2	0	0	0	1	1	4	0	0	0	5	12	1
DDB_G0267886	35	36	0	0	68	0	0	0	190	0	163	0	103	0	0	2	59	7	0	120	0	0	0	0	0	15	3	0	52	83	0	52	95	0	0	2	0	0	13	0	0	1	0	0	44	18	69	0	41
DDB_G0267888	0	0	0	0	0	0	0	1	0	0	0	1	18	1	1	0	0	4	1	0	0	1	0	0	0	0	0	2	0	0	1	1	0	0	0	0	0	0	0	0	0	1	1	0	0	0	0	3	0
DDB_G0267890	112	142	43	49	76	17	47	72	16	32	111	108	169	126	88	159	9	50	42	79	25	147	91	151	48	121	117	19	3	187	2	91	114	57	54	28	158	61	103	60	26	25	1	112	62	33	38	188	59
DDB_G0267892	1	4	5	9	19	12	0	15	1	4	4	4	0	0	0	2	0	1	8	4	3	11	10	0	18	13	4	4	1	13	1	1	0	2	4	0	0	6	2	3	4	1	3	0	0	2	2	31	3
DDB_G0267894	18	88	249	116	212	189	13	128	117	41	294	93	135	151	253	265	44	112	93	468	200	241	123	53	334	71	8	148	130	128	108	179	219	131	75	80	12	69	113	14	60	48	46	23	100	57	106	124	79
DDB_G0267896	0	0	0	0	0	0	0	11	6	0	0	0	0	0	0	0	0	0	0	0	0	0	0	0	0	0	0	0	0	0	0	0	0	18	0	0	0	0	0	0	0	14	14	0	0	0	0	0	0
DDB_G0267898	61	79	0	0	0	0	0	0	0	0	0	0	0	0	0	94	0	7	0	0	0	0	0	0	0	0	0	42	0	0	0	0	0	113	0	0	0	28	0	0	21	46	0	0	0	0	0	108	0
DDB_G0267902	11	17	14	6	6	29	15	26	16	1	28	32	26	40	7	14	2	3	25	17	2	0	16	0	20	0	7	69	12	36	17	68	8	19	1	6	0	15	0	32	17	0	12	5	2	2	7	11	1
DDB_G0267904	154	0	182	16	15	588	6	0	133	0	235	0	344	0	0	0	0	0	49	0	0	0	0	2	8	435	189	29	0	0	0	1	266	265	32	210	17	53	421	0	192	10	0	2	70	4	15	72	0
DDB_G0267906	447	527	1065	915	904	853	216	347	509	71	1411	2	301	523	84	543	1439	537	408	749	2	287	163	11	265	2334	1148	666	194	935	1	677	1256	424	751	1451	291	800	1079	777	505	295	84	3	1570	779	1797	968	1009
DDB_G0267908	6	13	20	6	3	3	5	6	19	3	2	6	3	4	2	6	2	1	40	0	3	2	0	15	4	10	3	6	1	1	15	22	6	3	18	13	2	14	22	15	19	9	4	22	2	9	3	31	3
DDB_G0267910	0	3	0	0	0	0	0	0	0	0	0	0	0	0	0	0	0	0	2	0	0	0	1	0	0	0	0	4	0	0	2	6	0	0	0	1	0	0	12	0	0	0	0	0	0	0	0	0	0
DDB_G0267914	14	4	101	25	84	115	0	1	59	0	119	0	0	3	69	90	64	20	207	103	0	81	0	0	144	64	2	87	78	266	16	120	104	0	33	102	0	27	0	52	4	0	0	0	35	79	28	130	8
DDB_G0267916	0	0	0	0	0	0	0	0	0	0	0	0	0	0	0	0	0	0	0	0	0	0	0	0	0	0	0	0	0	11	0	0	0	0	0	5	0	0	0	0	1	0	0	0	1	7	0	0	0
DDB_G0267918	5	2	13	17	0	3	0	0	5	0	4	0	10	0	0	1	1	1	0	4	0	0	0	0	20	27	0	0	0	0	0	0	8	0	31	17	0	29	0	0	12	0	0	0	6	10	13	2	18
DDB_G0267920	1	1	0	0	0	0	0	0	0	0	0	0	0	0	0	0	0	0	0	0	0	0	0	0	0	0	0	0	0	0	0	2	0	0	0	0	0	3	0	0	3	0	0	0	0	0	0	0	0
DDB_G0267922	0	12	5	1	0	0	0	0	0	8	0	0	0	0	0	8	0	0	0	0	0	0	0	0	8	0	0	3	0	0	0	7	0	0	0	0	0	0	0	0	0	0	0	0	0	0	0	14	0
DDB_G0267924	2562	3084	5214	3340	2452	3025	3460	1232	2897	2096	2637	3779	4329	1951	3779	3667	2877	2175	4863	3607	1118	2647	3840	1708	3009	3214	3133	3574	3013	3922	3001	6502	4341	1703	720	3276	4863	3347	2003	1933	1207	1198	1233	2370	3893	1365	3383	3938	3958
DDB_G0267928	170	34	55	61	65	91	97	106	164	50	185	12	1	153	185	92	124	80	210	70	0	188	9	141	179	154	86	117	207	58	5	164	17	38	106	138	368	173	53	37	133	200	133	50	98	65	162	258	34
DDB_G0267930	13	6	11	3	10	22	30	8	10	10	3	17	10	9	16	3	2	2	31	2	8	6	31	33	14	4	11	14	29	2	22	32	2	35	3	21	9	27	30	4	3	21	21	28	9	4	4	8	6
DDB_G0267932	1	0	3	0	1	1	6	2	4	0	0	3	5	6	2	1	2	1	7	0	0	0	3	14	1	3	0	0	3	0	1	5	0	9	4	2	0	1	0	0	1	2	0	0	0	1	0	2	0
DDB_G0267934	22	0	105	14	1	0	4	0	32	0	0	0	15	118	0	0	0	10	171	0	0	0	61	0	22	0	0	0	0	34	0	37	0	0	0	0	0	44	56	80	38	47	0	0	27	0	0	0	0
DDB_G0267938	0	6	0	12	0	0	0	0	0	0	5	0	1	7	24	0	1	1	3	0	0	0	0	0	2	18	0	10	0	5	0	0	0	0	0	0	0	0	0	0	3	0	0	0	2	1	0	5	0
DDB_G0267940	69	36	108	58	15	73	104	168	37	67	8	44	95	35	11	64	33	7	163	5	47	82	101	108	119	28	13	73	128	1	27	174	12	127	147	28	192	76	45	35	81	131	136	41	41	9	21	124	6
DDB_G0267942	62	143	186	41	97	171	92	31	18	77	80	81	160	0	335	7	0	27	1	35	84	33	150	0	19	51	0	99	53	1	9	18	21	0	3	2	95	29	5	10	99	0	29	0	79	54	47	0	21
DDB_G0267946	0	0	4	0	10	0	0	0	0	0	0	0	60	35	0	0	0	0	0	0	0	0	0	0	0	0	0	0	0	0	0	0	0	0	0	0	0	0	8	0	0	0	0	0	9	0	0	0	0
DDB_G0267948	32	33	43	60	60	123	49	74	85	159	71	61	33	1	0	2	1	37	12	61	9	69	28	49	48	110	48	69	8	55	21	81	45	47	102	21	165	25	69	12	29	23	5	0	55	71	108	9	102
DDB_G0267950	90	106	139	84	62	63	15	71	229	93	69	195	231	135	70	335	157	108	277	36	14	75	162	346	327	161	70	156	259	92	135	367	335	3	106	32	237	110	147	78	178	22	131	241	152	32	129	177	145
DDB_G0267952	37	17	42	46	51	7	22	4	50	83	59	9	13	0	74	57	24	16	4	128	9	21	8	10	19	26	12	19	43	52	65	54	36	0	29	12	34	11	42	7	13	0	33	12	45	28	33	31	57
DDB_G0267954	3	0	0	0	0	0	0	0	0	0	0	0	0	0	0	0	0	0	0	0	0	0	0	0	0	0	0	0	0	0	0	0	0	0	0	0	0	1	0	0	0	0	0	1	0	0	0	0	0
DDB_G0267956	223	96	59	141	262	101	201	161	144	218	193	260	0	308	208	64	209	129	1	376	86	740	41	0	58	766	408	173	275	725	85	299	407	3	1	221	435	164	51	32	104	47	97	108	140	260	402	125	334
DDB_G0267958	0	0	1	0	36	0	0	7	0	0	15	0	0	33	0	0	55	0	0	10	0	0	0	30	0	0	0	0	18	70	0	0	0	0	0	8	0	0	0	0	2	0	0	0	0	4	0	4	0
DDB_G0267960	46	140	58	0	35	48	40	4	31	17	28	0	96	42	72	94	34	40	29	31	48	30	72	0	88	47	65	72	30	23	24	67	121	0	35	128	134	10	5	42	80	40	50	19	8	47	25	83	2
DDB_G0267962	20	1	70	3	8	1	1	5	1	0	7	0	1	2	5	7	1	24	1	6	1	0	0	1	2	0	5	0	0	4	5	8	1	1	0	2	1	1	1	2	0	9	62	0	2	3	6	2	11
DDB_G0267966	4099	4154	5328	3721	6379	122	2223	773	1200	2216	4453	2731	3462	2828	1247	4539	5882	2781	4191	10161	1389	432	3668	120	1631	8656	4950	3293	1108	6693	2441	3638	8250	2354	1201	6059	3957	1256	3250	706	1430	669	1242	449	5744	6878	9707	5181	6949
DDB_G0267968	1	0	0	0	0	0	0	0	0	0	0	0	0	0	0	0	0	0	0	0	0	0	0	0	0	0	0	1	0	0	0	0	0	0	0	0	0	0	0	0	0	0	0	0	2	2	1	0	0
DDB_G0267974	0	16	71	44	41	54	2	64	27	5	111	9	0	8	6	0	19	26	0	94	0	56	0	0	27	62	38	0	7	5	0	36	16	0	0	108	91	3	0	17	0	0	0	0	105	18	123	11	62
DDB_G0267976	25	19	10	12	0	97	0	28	16	75	35	0	1	48	113	38	3	14	18	29	0	7	0	67	0	3	14	22	0	4	0	22	33	101	31	0	64	47	20	20	7	28	53	0	78	16	76	14	99
DDB_G0267978	73	145	36	139	18	20	80	9	67	103	159	383	0	306	191	18	376	65	55	190	0	177	625	0	167	44	11	36	2	79	3	74	239	144	405	173	115	56	0	3	3	25	151	52	344	9	236	30	15
DDB_G0267980	146	0	29	0	50	29	0	94	0	63	0	1	0	10	92	102	0	42	43	13	19	0	2	0	0	0	0	18	0	188	0	161	34	0	0	0	0	44	83	0	0	100	0	0	80	20	17	1	18
DDB_G0267982	722	641	2021	428	591	534	108	286	220	1186	237	8	50	186	238	1	1177	790	702	710	246	135	249	279	197	1538	368	710	47	2615	882	1265	430	966	22	1024	150	336	1404	138	19	155	57	406	892	458	1573	1251	1553
DDB_G0267984	342	249	127	179	27	290	0	27	148	536	159	240	83	364	305	294	212	251	510	235	286	0	311	176	285	186	255	228	48	180	228	209	36	18	111	374	605	155	428	231	142	265	8	251	208	76	94	101	441
DDB_G0267988	1	0	0	0	0	0	0	0	0	0	0	0	0	0	0	0	0	0	0	0	0	0	2	0	0	0	0	0	0	0	0	0	0	0	0	0	1	0	0	0	0	0	0	1	0	0	0	0	0
DDB_G0267990	67	52	160	57	279	79	66	111	255	18	309	156	67	90	122	34	347	96	47	316	62	142	103	0	96	433	272	58	56	310	11	62	333	82	186	469	81	23	69	47	111	63	91	57	450	285	370	57	314
DDB_G0267992	192	92	184	62	204	240	0	517	108	137	141	176	193	549	324	153	35	109	302	68	159	91	220	43	212	421	366	171	150	220	239	206	121	119	125	279	448	118	96	40	130	98	136	312	161	85	171	100	354
DDB_G0267994	58	94	120	98	35	53	321	221	446	144	85	21	2	48	9	9	154	84	114	197	119	70	99	512	15	76	295	81	259	90	290	33	119	291	60	15	380	162	163	44	72	106	111	28	170	44	276	161	49
DDB_G0267996	0	23	6	1	3	4	0	107	145	9	28	1	27	50	1	23	0	6	35	115	74	2	188	11	79	0	0	7	200	4	50	92	56	118	4	37	9	44	4	0	29	4	0	0	76	19	30	27	0
DDB_G0267998	1	0	16	0	2	4	0	0	7	0	10	0	0	96	78	20	0	5	28	0	0	0	5	2	6	0	43	22	0	0	0	29	0	1	3	4	0	0	0	1	14	1	0	0	0	0	0	13	0
DDB_G0268000	247	173	98	229	0	199	420	25	444	178	24	0	539	362	21	1236	0	2	708	1	97	13	9	1	419	75	0	866	22	0	0	1204	0	532	51	61	221	536	319	621	765	125	3	2	12	0	12	1108	7
DDB_G0268002	172	1411	585	578	0	127	917	100	316	18	10	183	725	192	414	1350	1	82	549	2	275	191	465	484	560	17	9	1439	114	1	102	2018	0	553	104	0	5	816	480	553	489	415	146	47	18	0	0	1536	19
DDB_G0268004	32	65	145	101	75	20	61	1	11	152	94	436	75	1	56	330	11	125	1	134	0	5	8	6	19	2	165	12	2	175	9	136	2	53	77	88	21	16	6	50	35	26	8	286	74	18	223	138	32
DDB_G0268006	8	39	20	18	0	7	19	16	11	0	8	0	14	0	38	76	0	10	103	8	2	0	0	21	35	1	0	12	60	37	0	48	5	41	28	13	19	23	30	26	19	0	7	26	3	3	2	52	0
DDB_G0268008	12	214	48	28	12	17	36	0	12	0	22	74	29	0	90	135	34	9	70	5	62	74	365	0	94	0	9	46	84	60	25	18	39	97	6	0	38	81	0	64	85	3	4	176	37	11	28	218	89
DDB_G0268014	225	23	50	426	278	112	8	33	157	14	170	1	0	13	0	0	92	115	0	140	0	188	0	0	34	9	77	303	73	33	121	105	252	0	0	41	0	26	88	205	2	48	0	0	119	101	276	107	148
DDB_G0268016	0	0	0	0	1	3	2	0	2	0	0	0	1	1	1	0	1	0	9	0	0	2	9	0	1	2	2	2	0	4	1	2	0	0	2	3	2	0	2	0	0	1	6	0	1	2	0	0	3
DDB_G0268018	61	7	104	40	66	15	120	72	40	77	151	124	13	95	161	44	41	5	114	49	0	31	140	0	39	97	22	193	1	188	3	98	88	14	6	108	0	49	12	1	86	0	65	6	64	8	88	160	124
DDB_G0268020	3670	1490	2457	1938	2304	3524	4527	3699	3237	2506	3122	1042	3530	3679	1596	5951	1804	2058	1484	2365	1472	3610	5711	3720	3104	1753	1086	1767	3047	2421	2108	3338	1690	4170	1876	1722	7221	2460	2488	1086	1451	1734	1870	3169	2843	1762	2460	2385	2305
DDB_G0268022	20	40	7	3	25	0	14	5	17	0	14	0	36	17	36	43	12	6	8	2	18	27	21	0	11	61	12	19	0	22	1	8	8	17	9	1	19	11	5	11	24	22	0	36	11	6	9	56	2
DDB_G0268024	5	1	11	89	100	120	45	38	10	30	103	57	12	126	40	153	660	169	23	194	0	193	0	80	41	681	305	26	9	242	224	221	603	1	19	274	0	8	64	25	5	68	75	277	310	133	397	119	162
DDB_G0268026	519	1264	2195	830	2469	1871	1693	2411	2026	1712	2026	3754	1439	1613	2501	1413	1248	586	3058	2403	1268	2897	4384	745	1881	1669	527	1578	1941	2030	4137	4790	1595	1604	1106	1284	2664	1598	1414	614	756	833	1074	2262	1247	739	1171	2185	2099
DDB_G0268028	8	0	83	0	3	0	454	1	0	0	112	6	1	0	2	262	0	25	347	468	17	0	0	0	3	0	0	198	15	0	0	367	0	0	53	0	2	110	14	0	72	0	0	0	0	42	0	0	0
DDB_G0268030	0	0	2	8	12	35	0	0	1	0	32	1	0	0	1	0	24	3	1	3	1	1	0	0	31	1	1	0	0	30	0	2	0	76	0	0	2	18	67	0	0	1	12	0	2	1	11	4	1
DDB_G0268034	1575	1515	2174	2621	4069	2566	5440	2784	3428	4056	2528	3142	3298	2861	4484	2879	3806	4152	2982	4207	2318	2223	3341	5607	2531	3014	3284	3714	3015	4950	4598	4337	3494	4444	2739	2727	4329	2847	1486	1064	710	1073	2365	4138	2820	1369	5162	3907	4147
DDB_G0268036	46	50	31	13	6	10	48	9	9	0	16	75	52	2	87	47	26	36	63	3	25	51	67	5	44	6	69	12	52	14	24	100	26	56	2	14	272	47	53	5	33	0	41	71	8	17	70	38	18
DDB_G0268038	42	52	63	67	100	101	55	91	81	49	85	72	68	78	132	70	40	48	43	59	48	94	117	86	55	84	98	111	131	74	114	54	67	82	30	37	112	36	21	19	51	44	92	67	43	68	114	81	100
DDB_G0268040	9	10	2	9	10	4	17	1	24	14	4	45	24	38	7	5	6	6	4	4	15	16	0	7	30	21	4	6	18	0	0	18	0	2	4	6	6	19	7	2	8	5	3	4	12	1	4	17	13
DDB_G0268042	386	445	359	345	367	367	365	473	725	795	429	496	382	546	312	513	390	363	589	360	374	756	404	823	363	499	619	522	696	338	652	535	506	514	660	424	847	583	495	337	256	351	548	719	327	293	593	585	340
DDB_G0268044	899	525	486	299	448	1204	69	558	486	283	857	877	598	457	56	200	416	318	339	488	188	286	88	491	388	1140	468	349	824	526	343	672	301	236	331	729	468	493	772	322	346	302	336	496	739	414	764	531	644
DDB_G0268046	0	4	0	0	0	0	0	0	0	0	0	0	0	0	0	0	0	0	48	0	0	0	0	0	0	0	0	0	0	0	0	0	0	0	0	40	0	0	0	0	0	0	0	1	0	0	0	10	11
DDB_G0268048	1	9	7	4	9	0	5	0	14	0	3	5	0	6	0	0	14	5	19	5	17	4	6	0	4	6	0	6	6	0	0	1	6	7	10	3	14	12	4	5	7	22	4	11	1	3	8	1	4
DDB_G0268052	44	64	87	92	30	14	1	77	31	146	123	4	45	3	6	238	113	1	27	46	40	6	227	1	121	120	8	24	11	21	124	137	174	5	2	73	2	45	30	134	6	5	1	58	9	21	13	41	99
DDB_G0268054	1	0	0	0	0	5	1	0	0	0	0	0	0	0	0	0	1	0	0	0	1	0	0	0	0	0	0	0	1	1	0	0	0	0	7	0	0	0	0	5	1	1	0	0	1	1	0	1	0
DDB_G0268056	89	157	144	100	113	117	14	17	28	114	74	149	204	122	214	15	103	60	302	23	87	38	129	0	7	172	72	41	119	33	122	116	109	0	107	248	25	137	0	17	97	30	61	103	165	169	147	82	95
DDB_G0268058	6	0	0	11	0	0	0	0	0	0	0	0	0	0	0	2	0	0	2	0	0	0	0	0	0	0	0	4	0	0	0	0	0	0	0	0	0	3	0	7	0	0	0	0	0	0	0	20	0
DDB_G0268060	160	4	93	241	5	19	0	35	0	0	87	2	47	15	0	790	183	172	31	214	1	24	47	0	130	4	30	51	0	352	0	892	0	0	1	173	7	23	15	11	17	50	3	89	55	89	0	48	330
DDB_G0268062	0	0	0	0	0	1	0	0	1	0	0	0	0	0	0	0	0	1	0	0	0	0	0	0	0	0	0	0	0	0	0	0	0	0	0	0	0	0	0	0	0	0	0	0	0	0	0	0	0
DDB_G0268064	216	349	399	182	443	623	534	851	1120	186	584	461	298	562	211	215	638	456	1626	196	229	1128	1158	917	685	633	490	281	2300	167	553	463	332	1064	1401	742	1165	1057	1068	154	612	415	442	220	480	325	842	859	260
DDB_G0268066	0	0	41	0	15	183	0	89	0	0	34	26	0	0	169	0	0	8	74	0	0	0	99	0	52	0	0	89	18	0	303	12	6	26	6	16	0	0	17	1	0	0	0	0	10	0	0	0	1
DDB_G0268068	241	58	239	60	148	337	53	416	147	155	90	298	214	253	519	147	37	78	567	51	212	240	610	50	170	150	75	428	233	435	1455	564	76	65	89	98	144	144	167	200	84	69	10	179	121	118	188	52	45
DDB_G0268070	6	0	0	3	0	21	0	0	0	0	0	57	33	0	1	40	10	0	0	11	0	0	0	24	11	4	0	41	0	0	2	5	0	0	8	0	0	10	14	10	0	0	0	8	0	4	14	0	13
DDB_G0268072	2	1	2	0	0	1	12	5	31	2	1	0	1	8	1	4	0	5	14	0	0	0	8	1	7	2	0	6	1	0	1	1	0	13	6	2	0	0	10	11	2	11	2	0	5	0	2	1	0
DDB_G0268074	9	0	0	2	0	51	0	0	0	0	2	0	29	6	82	0	0	21	0	0	7	0	0	0	0	0	6	0	12	0	0	7	0	0	0	0	0	60	0	0	0	0	0	24	43	0	8	0	1
DDB_G0268078	0	0	0	0	2	0	0	0	0	0	4	0	0	0	6	0	0	0	8	13	0	0	0	0	0	0	0	0	0	0	13	0	80	4	0	0	0	0	0	0	0	0	0	0	0	3	22	0	0
DDB_G0268080	149	122	76	63	68	122	40	0	18	59	148	137	125	32	403	0	284	69	244	117	0	121	73	1	15	122	391	284	0	290	6	2	458	220	232	24	89	194	84	16	159	0	83	0	422	198	334	70	258
DDB_G0268082	0	0	0	0	0	0	0	0	0	0	0	0	0	0	0	0	0	0	0	0	0	0	0	0	0	0	0	19	0	0	0	1	0	0	0	0	0	0	0	0	0	2	0	0	0	0	0	0	0
DDB_G0268084	106	0	23	13	38	128	0	0	0	0	109	0	160	4	0	0	101	49	187	29	0	0	0	0	28	8	73	352	0	204	19	56	62	0	55	59	12	66	0	75	9	10	0	0	42	65	57	121	0
DDB_G0268086	0	0	0	2	0	0	0	0	1	0	0	0	0	0	0	0	0	0	0	0	0	0	0	0	0	0	1	0	0	0	0	1	0	2	0	0	0	0	0	0	1	0	0	0	0	0	0	0	0
DDB_G0268088	5	11	175	72	52	2	1	1	9	0	57	0	44	556	0	319	109	55	50	73	21	9	0	348	5	59	52	1	115	3	0	18	43	125	165	211	11	0	18	1	5	53	241	0	124	108	199	28	0
DDB_G0268090	184	0	108	38	89	123	9	121	308	35	86	173	0	139	9	128	0	150	112	49	30	12	21	32	61	12	116	155	384	185	0	238	167	646	95	5	66	180	0	47	155	97	90	40	22	50	0	21	56
DDB_G0268092	20	11	0	6	3	0	20	0	48	14	12	14	0	0	7	51	7	4	16	5	0	1	16	10	12	5	13	19	0	1	2	14	5	41	21	18	0	42	13	16	11	8	0	1	0	0	7	46	0
DDB_G0268094	3	11	5	4	6	0	23	0	0	0	0	0	1	2	9	3	0	1	2	0	0	0	0	7	0	3	3	0	0	0	0	7	0	3	0	5	0	3	0	0	1	0	2	5	1	4	0	4	3
DDB_G0268096	0	0	0	14	1	0	0	1	0	0	2	0	0	0	0	1	7	8	0	7	0	34	0	0	5	0	10	0	0	2	0	0	6	0	0	3	0	0	0	0	0	0	0	0	2	14	19	0	10
DDB_G0268098	603	892	752	412	586	1296	277	303	853	1090	695	447	293	1662	165	1093	447	1013	252	443	482	1312	499	1138	422	1097	1254	755	486	198	679	1401	562	639	852	601	694	851	575	124	375	151	664	1428	868	535	885	1005	326
DDB_G0268100	157	122	142	111	25	180	159	0	0	75	38	226	1	199	1	233	6	134	109	24	484	127	333	4	23	11	171	23	417	147	196	25	78	87	2	118	73	72	108	171	242	51	207	1	72	20	176	192	213
DDB_G0268102	100	62	21	185	36	156	35	34	114	4	111	2	3	9	23	106	18	110	9	54	18	311	92	164	25	104	53	13	12	71	2	144	24	125	25	17	188	109	8	1	27	15	48	126	69	75	151	176	69
DDB_G0268104	420	108	293	356	539	1158	1110	834	1949	1273	1109	1013	526	1041	430	977	459	412	738	489	644	1393	373	604	222	453	404	824	174	668	503	781	540	736	1168	577	395	445	285	644	220	153	456	1128	677	151	537	599	991
DDB_G0268106	0	1	4	1	0	0	2	5	11	0	0	0	0	2	6	3	0	0	1	0	0	0	0	3	0	0	0	8	0	0	0	6	0	3	1	0	3	3	0	6	0	4	0	0	0	0	0	4	0
DDB_G0268108	13	39	106	18	0	29	0	0	107	0	0	5	38	4	22	18	0	0	63	2	0	0	0	0	138	1	0	84	0	0	0	10	0	0	0	17	0	21	35	1	0	37	0	0	0	0	0	9	0
DDB_G0268110	3	3	1	2	1	0	0	0	0	0	6	0	0	0	0	11	0	0	38	14	0	0	4	3	28	30	15	32	0	0	0	6	37	0	0	4	0	5	0	0	0	2	0	0	13	8	6	0	0
DDB_G0268112	0	1	1	0	0	0	0	0	0	0	0	0	0	0	1	1	0	0	0	0	0	0	0	12	0	0	0	0	0	0	0	0	0	0	0	0	0	2	0	1	0	0	0	4	1	0	0	0	0
DDB_G0268114	72	177	141	90	99	30	161	146	145	85	54	116	77	81	190	53	81	88	137	41	133	100	111	28	93	62	84	74	146	38	76	134	11	40	45	45	98	75	55	43	84	46	23	111	48	49	32	108	38
DDB_G0268116	0	8	0	3	6	0	0	0	0	2	0	0	2	0	2	0	0	3	0	10	0	0	0	0	5	2	7	0	0	13	1	0	0	0	3	0	0	0	0	0	0	0	0	5	3	8	7	0	0
DDB_G0268118	98	9	15	126	152	29	0	56	57	13	60	263	24	142	0	8	0	51	10	89	3	0	229	13	72	139	60	41	238	201	317	145	229	159	19	75	118	150	239	149	0	0	94	14	300	187	125	318	0
DDB_G0268120	0	0	0	0	0	0	0	0	0	0	0	0	0	0	0	0	0	0	0	0	0	0	0	0	0	0	14	0	0	0	1	0	0	0	0	0	0	5	0	0	0	0	0	0	0	0	0	0	0
DDB_G0268122	58	1	38	43	32	214	0	0	0	5	35	1	377	101	0	123	0	0	24	1	0	0	0	0	23	38	13	156	0	0	0	91	0	71	0	0	1	53	76	6	32	50	0	0	0	18	98	102	0
DDB_G0268124	10	0	0	0	90	86	8	50	128	0	0	0	0	0	0	0	67	0	0	0	0	0	0	0	0	137	61	72	0	162	0	81	0	284	0	68	0	14	141	0	0	91	0	0	0	33	0	4	99
DDB_G0268126	54	0	110	33	61	275	57	137	145	0	49	15	0	28	82	235	20	157	10	14	0	0	0	104	14	8	10	19	19	54	0	49	16	52	148	58	351	127	185	7	130	0	23	119	10	18	26	125	78
DDB_G0268130	175	1	0	37	67	0	0	151	88	0	0	0	0	0	306	0	0	20	117	14	2	458	252	369	1	0	0	114	3	0	42	56	1	0	25	57	0	69	13	93	12	0	2	0	55	6	31	22	0
DDB_G0268132	4	57	89	30	36	19	31	21	2	24	92	0	4	0	61	35	25	13	0	37	153	18	0	0	24	68	46	173	19	88	10	5	54	13	44	35	111	103	58	32	1	8	1	0	134	52	64	21	0
DDB_G0268134	503	620	304	166	221	15	209	11	429	356	164	263	187	309	349	527	281	205	210	416	8	19	69	200	396	188	100	329	1	34	138	866	1	55	17	126	0	696	72	73	442	150	134	203	142	41	99	1060	110
DDB_G0268136	0	47	103	30	0	38	170	0	39	0	0	0	90	8	33	27	0	9	65	0	0	1	0	0	7	0	15	59	0	0	0	49	0	143	52	0	0	42	58	67	96	12	0	32	0	0	0	93	0
DDB_G0268138	417	404	243	174	305	693	615	285	723	88	297	211	326	612	355	127	179	218	408	277	173	300	503	263	511	336	334	467	670	101	220	736	109	684	872	343	167	333	178	202	275	391	439	110	334	99	230	468	129
DDB_G0268140	690	1139	674	1130	1229	1410	1238	781	1875	720	1823	2	316	59	595	422	2646	776	1685	1759	80	1542	808	1	377	2192	890	998	1733	1338	1102	1250	2118	377	1698	2433	1403	573	1201	1018	800	573	447	845	2200	1325	982	1675	1560
DDB_G0268142	0	23	91	8	7	3	38	24	6	4	30	0	0	7	111	0	33	25	6	40	1	1	54	13	9	1	0	0	1	12	62	40	61	0	70	4	9	31	64	8	24	4	0	38	19	13	23	60	31
DDB_G0268144	15	0	17	0	16	220	1	92	0	15	30	0	0	0	16	5	0	0	37	7	693	1	0	144	141	0	0	46	131	2	362	177	0	0	76	0	0	16	46	32	7	24	0	0	0	0	0	0	0
DDB_G0268146	24	26	0	22	3	1	0	0	0	0	5	0	0	0	0	0	32	18	15	9	47	6	1	0	0	0	56	1	63	13	5	8	1	0	55	31	0	0	14	3	0	2	0	0	6	0	13	25	28
DDB_G0268148	178	32	0	4	11	0	0	5	65	0	15	94	0	61	7	0	22	6	6	5	0	81	0	0	38	19	29	2	3	2	96	12	8	0	0	4	0	0	0	2	0	9	0	4	13	3	4	0	7
DDB_G0268150	3	0	1	4	1	1	0	0	0	0	0	0	1	0	5	0	0	1	0	0	0	0	0	0	0	0	0	0	0	0	0	0	0	0	0	0	0	0	0	2	1	25	0	0	0	0	0	0	0
DDB_G0268152	0	0	0	0	1	0	0	0	0	0	0	0	0	0	0	0	7	0	1	0	0	0	0	0	0	15	4	0	0	0	0	0	0	1	0	0	0	0	0	0	0	0	0	0	13	2	0	0	8
DDB_G0268154	340	485	318	416	576	937	516	640	670	1142	1162	909	967	649	707	787	789	816	801	872	354	1061	1734	297	384	1266	1059	520	679	750	798	736	1100	746	659	754	1640	356	549	318	333	361	632	1159	1084	385	945	417	1137
DDB_G0268156	100	32	284	51	10	143	59	0	68	1	8	0	117	108	114	196	23	196	364	13	0	36	142	9	146	48	3	215	0	5	6	233	1	12	0	85	70	125	45	274	218	87	0	0	0	2	12	391	3
DDB_G0268160	0	0	0	0	0	0	0	0	0	0	0	0	0	10	0	0	0	0	0	0	0	0	0	21	0	0	0	3	0	0	0	0	0	0	0	0	0	4	8	0	0	1	0	0	0	0	0	0	0
DDB_G0268162	0	0	93	69	50	52	0	4	0	0	51	1	0	13	51	314	7	17	1	46	32	0	0	6	45	32	16	29	0	9	0	18	44	5	26	2	11	50	39	1	24	5	0	158	70	0	0	56	93
DDB_G0268164	0	0	0	3	6	3	0	0	21	16	44	0	0	0	0	27	68	1	7	33	0	0	0	0	27	105	3	18	0	0	0	12	1	0	0	2	1	1	2	3	0	0	1	0	4	0	5	0	0
DDB_G0268166	0	0	0	2	12	0	0	0	0	0	0	0	0	0	0	0	0	3	0	0	27	0	0	0	0	0	0	9	5	0	0	14	0	0	0	0	63	0	0	0	0	0	0	0	3	0	0	0	0
DDB_G0268168	320	112	198	529	178	245	1	277	547	1	350	354	302	25	0	3	438	247	195	855	492	1	351	1	416	547	205	99	195	1100	296	112	974	0	0	3	111	473	0	99	89	0	6	0	645	397	21	206	792
DDB_G0268172	0	7	1	0	1	4	5	0	0	0	0	0	0	0	0	0	0	0	0	0	0	0	0	0	0	0	0	0	0	0	1	0	0	0	0	0	1	0	0	2	0	17	0	0	0	0	0	0	0
DDB_G0268174	0	3	10	0	1	0	7	0	0	0	0	0	0	0	0	0	0	1	0	0	0	0	0	0	0	0	0	5	0	0	0	0	0	0	0	0	6	0	7	0	0	6	0	0	0	0	0	0	0
DDB_G0268176	0	13	93	0	8	22	20	3	40	0	7	0	13	50	2	27	0	24	0	10	0	12	0	78	14	5	0	31	0	6	0	25	1	16	40	12	5	11	59	32	60	6	0	0	0	1	3	33	2
DDB_G0268178	0	1	10	0	0	3	0	0	8	0	0	0	0	8	5	2	0	2	9	0	0	0	0	1	3	0	0	9	0	0	0	0	0	1	0	1	0	2	4	2	2	0	3	0	0	0	0	1	2
DDB_G0268180	0	16	0	19	0	0	63	50	0	38	0	0	0	0	0	0	0	0	0	19	0	0	0	0	2	0	0	0	43	0	0	0	0	0	0	0	1	11	0	0	0	0	0	0	0	22	0	0	0
DDB_G0268182	134	155	79	142	135	127	141	112	194	113	130	184	193	200	254	174	159	115	115	133	157	185	121	260	78	78	115	76	158	77	46	108	73	196	281	95	346	135	86	53	66	94	132	211	119	43	122	147	81
DDB_G0268186	0	0	0	0	8	0	0	0	0	0	26	0	0	0	0	0	0	0	0	8	0	0	0	0	0	0	0	0	0	0	0	0	0	0	0	0	0	0	0	1	0	0	0	0	0	0	0	0	0
DDB_G0268188	1	0	0	0	2	0	0	0	0	0	0	0	0	0	0	0	0	0	1	0	0	0	0	0	0	0	0	0	0	0	0	0	0	0	0	0	0	0	0	0	2	0	0	0	1	0	0	0	0
DDB_G0268190	17	0	0	4	31	0	0	0	0	0	27	0	57	0	0	0	0	17	0	54	0	0	0	0	37	0	0	0	0	0	0	0	0	0	0	0	0	0	94	0	13	11	0	0	52	3	0	0	0
DDB_G0268192	25	0	0	21	36	1	0	14	0	0	9	0	15	21	3	0	4	0	0	1	0	0	7	0	7	2	15	8	0	3	0	2	5	34	0	15	0	3	0	1	9	0	0	0	23	9	4	10	5
DDB_G0268194	44	13	23	16	167	31	35	94	2	24	88	0	0	0	1	7	0	5	0	3	0	0	0	0	9	0	10	42	134	0	0	24	8	102	64	0	0	29	155	42	0	181	0	0	16	37	8	9	53
DDB_G0268196	0	0	0	3	12	0	0	0	0	0	0	0	0	0	249	0	1	22	0	0	0	0	0	0	0	0	0	0	0	0	0	46	0	0	0	0	1	0	22	0	0	0	1	21	0	0	90	0	121
DDB_G0268198	28	39	15	17	40	75	329	64	138	114	35	139	78	90	42	44	71	54	94	10	62	98	177	26	44	123	68	9	65	0	55	29	3	98	11	53	143	50	68	44	35	94	22	64	24	26	38	47	22
DDB_G0268200	3	9	0	3	0	0	3	0	0	0	0	0	0	2	0	0	0	0	5	0	0	0	0	0	4	0	1	2	0	0	0	1	0	0	0	0	0	3	2	4	3	0	0	0	0	0	0	4	0
DDB_G0268202	1	0	0	3	3	3	0	0	1	2	0	1	1	0	0	1	3	0	0	1	1	1	0	0	0	1	1	0	0	4	0	0	3	0	1	0	0	0	0	5	0	0	0	1	6	1	3	2	0
DDB_G0268204	2	0	0	0	13	0	0	0	0	0	3	0	0	0	15	20	33	4	0	0	0	15	0	0	12	12	0	21	0	22	0	0	0	0	0	47	0	0	0	0	0	0	0	0	16	7	0	0	6
DDB_G0268208	0	4	0	0	101	0	0	0	0	0	0	33	0	0	0	0	0	0	0	0	0	0	0	14	0	0	0	0	20	119	0	0	0	82	24	0	0	0	0	0	2	0	0	0	0	25	0	0	0
DDB_G0268210	104	95	0	56	161	240	278	236	420	0	25	51	202	0	0	4	0	100	117	13	152	0	355	180	91	119	0	178	111	0	28	288	0	184	380	90	429	41	291	44	74	4	38	152	70	36	66	177	174
DDB_G0268216	0	0	0	18	1	22	0	0	0	2	38	0	0	0	79	0	0	5	0	17	4	24	75	0	44	0	43	30	0	16	0	90	0	0	0	0	0	3	1	0	0	0	0	0	21	2	27	0	17
DDB_G0268218	7	21	12	8	21	1	0	0	0	21	29	32	27	9	1	20	27	0	6	16	13	5	48	0	0	53	13	6	12	11	8	13	14	0	2	55	16	3	5	1	5	0	3	10	25	12	18	0	15
DDB_G0268220	140	72	185	151	57	50	70	38	266	162	136	47	175	292	272	179	138	119	303	193	152	1	105	9	126	557	205	164	5	262	141	247	49	61	121	161	199	59	33	43	135	50	217	275	174	142	230	220	38
DDB_G0268222	564	96	423	178	430	607	325	425	336	348	344	395	228	171	492	53	498	295	115	243	359	361	114	178	537	637	109	206	390	430	214	278	544	378	184	500	909	295	310	98	382	295	214	326	525	572	803	727	267
DDB_G0268224	12	76	14	67	41	6	65	6	71	78	85	0	20	12	0	23	34	48	61	17	81	13	78	0	28	27	53	3	99	37	1	67	124	7	66	79	13	4	18	79	36	42	94	0	41	11	89	16	27
DDB_G0268226	7	4	5	2	0	0	13	0	1	2	1	1	0	4	0	7	0	1	2	0	9	1	0	2	5	0	0	4	0	2	0	0	0	3	0	0	0	1	2	1	1	2	0	0	0	1	1	5	0
DDB_G0268228	6	2	0	15	87	20	68	66	232	50	43	0	0	117	33	1	1	16	7	45	11	21	0	0	24	0	57	28	69	60	24	8	10	9	99	15	68	9	40	21	8	0	73	16	10	14	39	80	61
DDB_G0268230	18	157	131	60	109	238	231	55	56	117	178	14	0	35	12	1	428	75	19	16	0	1	1	0	63	18	152	0	0	41	0	16	0	0	157	267	468	60	4	19	52	121	160	0	187	193	279	275	12
DDB_G0268232	107	19	57	22	81	38	1	25	148	3	68	19	5	2	64	30	57	11	5	38	13	98	60	1	45	6	14	18	203	19	78	96	33	9	18	65	9	94	8	15	9	24	0	34	6	10	44	10	23
DDB_G0268234	2	18	1	0	0	0	0	0	0	0	0	0	0	0	0	14	0	0	0	5	0	0	0	0	0	0	0	0	0	4	0	1	0	0	0	0	0	0	0	0	0	0	0	0	0	0	0	10	0
DDB_G0268236	206	193	292	179	232	189	5	133	85	133	272	214	95	350	139	178	73	174	187	246	130	27	223	390	99	291	106	126	96	162	265	90	121	38	285	190	2	152	61	71	98	19	51	90	339	285	377	188	222
DDB_G0268238	17	0	0	10	2	6	18	51	185	130	31	5	0	70	0	3	96	20	43	25	29	1	4	32	29	19	61	80	1	76	0	47	22	51	32	16	282	0	27	13	21	15	0	71	31	1	36	33	23
DDB_G0268240	5	0	6	7	4	6	17	4	6	19	4	4	16	8	18	7	4	2	17	9	7	28	16	12	14	12	17	9	22	7	6	7	12	30	4	3	0	7	5	3	3	3	2	15	2	1	1	5	2
DDB_G0268244	215	294	579	236	194	71	83	14	0	423	161	110	131	2	157	208	195	50	400	206	23	105	112	44	118	170	97	315	93	268	1	277	237	430	131	204	81	281	56	208	133	163	40	63	203	85	98	165	124
DDB_G0268246	0	14	11	1	2	0	0	2	0	1	7	0	6	2	2	2	8	1	1	4	1	9	1	0	2	9	1	2	1	1	0	9	0	0	0	2	0	3	1	3	10	10	0	10	4	1	4	5	8
DDB_G0268252	27	0	12	24	0	5	121	56	19	15	20	24	9	44	68	14	24	41	170	5	0	34	142	7	14	34	35	21	122	0	54	92	4	0	0	34	220	72	36	6	32	124	33	30	5	31	37	6	80
DDB_G0268258	0	15	0	15	0	0	12	0	0	0	110	0	32	0	0	0	0	0	0	0	0	0	0	0	0	0	0	7	0	0	0	38	0	0	0	47	0	0	40	0	1	0	0	0	0	17	100	16	0
DDB_G0268260	53	81	48	46	56	121	57	10	188	47	161	1	109	104	98	181	218	42	27	92	28	19	27	60	36	42	39	54	58	136	0	45	347	6	16	235	105	66	152	99	60	102	14	41	66	146	69	93	127
DDB_G0268264	365	456	469	390	529	567	424	451	853	615	457	338	366	610	433	430	151	265	275	454	310	673	629	894	361	543	485	489	290	701	470	299	505	707	487	346	598	646	420	334	303	360	547	658	434	296	542	410	409
DDB_G0268266	54	50	119	48	107	23	139	13	9	1	53	4	28	116	49	360	1	112	182	62	166	31	26	0	159	294	159	163	0	26	1	86	3	232	173	1	43	137	74	49	141	1	53	15	135	17	9	0	162
DDB_G0268268	15	30	87	8	110	94	0	14	206	38	22	112	52	10	94	39	2	128	10	23	6	36	65	5	77	46	53	132	1	33	92	78	100	79	0	9	165	44	77	14	16	15	38	81	89	66	75	61	15
DDB_G0268270	809	487	87	1134	1283	2176	426	840	2267	550	1337	1910	627	1371	922	777	2038	1333	1003	1461	1417	1895	1756	967	684	855	1069	1874	325	1451	1705	1790	2302	191	337	1404	5299	1030	682	521	1082	38	551	1130	2387	865	2193	584	1831
DDB_G0268274	4	2	7	22	20	2	24	4	45	33	7	0	2	8	12	6	23	3	3	12	6	11	26	0	6	0	32	0	4	17	0	13	13	0	16	22	1	13	20	5	0	0	22	15	4	12	6	3	8
DDB_G0268278	15	0	0	0	0	0	0	0	0	0	1	18	0	0	0	5	0	0	0	0	0	2	0	0	0	2	0	0	0	0	0	0	0	0	0	0	0	1	1	0	0	0	0	0	0	0	0	0	0
DDB_G0268280	0	0	1	0	1	0	0	0	4	5	0	0	0	0	0	0	0	1	0	0	0	0	0	0	0	0	0	0	0	1	0	1	0	0	4	0	4	0	0	0	2	4	0	0	0	0	6	0	0
DDB_G0268284	0	0	0	0	0	0	0	0	0	0	0	0	23	0	0	3	0	3	0	0	0	0	0	0	36	0	0	28	0	0	0	0	0	0	0	0	0	0	21	0	0	0	0	0	0	0	0	0	0
DDB_G0268286	15	66	4	26	0	140	0	26	25	0	10	0	0	26	39	193	0	37	28	0	197	0	555	0	26	0	0	3	338	0	0	84	0	119	36	28	0	0	41	4	29	0	0	0	4	28	0	40	0
DDB_G0268288	1	0	0	0	18	4	0	2	0	0	2	0	0	0	0	0	2	0	0	1	0	8	0	0	6	3	1	0	0	0	0	8	4	0	0	0	0	0	55	0	0	0	0	0	22	11	54	0	0
DDB_G0268292	2	0	2	0	0	0	0	0	0	7	0	0	0	0	22	3	0	0	0	0	0	0	0	0	4	0	0	3	0	0	0	6	0	0	0	0	0	0	0	2	0	0	0	0	0	0	0	4	0
DDB_G0268298	0	0	0	0	0	0	0	0	0	0	0	0	0	0	0	0	0	0	5	0	0	0	0	0	1	0	0	0	0	0	0	0	0	0	0	0	0	2	8	0	0	0	0	0	0	0	0	0	0
DDB_G0268300	1	0	1	0	0	0	0	0	0	0	0	0	1	0	0	0	0	0	0	0	0	0	0	0	0	0	0	0	0	0	0	1	0	0	0	0	0	0	0	0	0	1	0	0	0	0	0	0	0
DDB_G0268302	822	491	501	672	413	1023	1324	1341	1136	1213	705	1293	1162	1357	1273	469	412	527	547	588	809	1868	1191	1187	568	341	513	620	889	427	770	784	543	946	789	197	1731	681	326	174	228	366	667	1202	542	153	586	852	722
DDB_G0268306	15	4	31	14	3	18	7	1	1	2	13	12	0	31	11	33	7	11	16	6	0	12	28	0	5	18	17	16	3	1	5	8	9	22	7	9	0	4	20	7	6	0	9	14	17	5	21	18	7
DDB_G0268312	2	0	0	7	0	0	0	0	0	0	0	0	0	0	0	0	0	0	0	0	0	0	0	0	0	0	0	18	0	0	0	13	0	0	0	0	0	2	0	0	2	0	0	0	0	0	0	0	0
DDB_G0268314	1	0	0	0	1	0	0	0	0	0	2	0	3	0	0	0	0	1	15	1	0	0	0	0	4	0	1	2	0	2	0	0	0	0	0	8	0	0	10	2	0	1	0	0	0	0	0	1	0
DDB_G0268316	33	5	17	20	47	1	17	12	30	80	49	2	6	36	25	52	14	11	94	43	47	4	61	5	9	42	61	59	0	31	29	87	22	9	46	58	54	46	90	4	28	38	4	27	56	45	106	26	8
DDB_G0268318	0	0	0	0	0	0	0	1	0	0	0	0	0	0	0	1	0	0	0	0	0	0	0	0	0	0	0	0	57	0	2	0	0	0	0	0	0	0	0	0	0	0	0	0	0	0	0	1	0
DDB_G0268320	229	20	330	98	56	16	20	648	51	38	109	539	71	4	30	217	4	60	204	366	81	94	56	1	279	27	64	228	526	102	247	269	26	123	8	133	272	150	0	0	32	60	76	382	426	159	187	141	179
DDB_G0268322	69	0	1	0	0	0	0	0	0	0	0	0	0	0	0	42	0	0	0	0	0	0	0	0	0	0	0	9	451	0	1	0	0	0	0	0	0	59	0	0	1	0	0	38	0	0	0	99	0
DDB_G0268328	79	113	35	59	28	12	96	98	13	4	173	13	0	5	0	174	156	116	2	157	55	2	0	1	80	170	64	128	142	58	13	264	185	37	41	264	260	17	16	69	52	36	44	82	127	88	147	49	119
DDB_G0268330	63	79	158	122	155	134	23	52	37	38	146	274	64	151	251	232	160	79	146	82	77	13	468	42	205	88	183	117	11	87	38	175	198	483	88	125	221	287	149	86	174	215	198	145	174	55	182	271	40
DDB_G0268332	65	5	301	29	2	16	66	0	239	1	18	0	0	85	69	341	0	26	12	0	10	0	0	10	29	0	213	136	0	1	23	143	0	0	53	29	5	83	187	9	94	0	25	0	39	2	46	166	37
DDB_G0268334	0	1	0	18	2	18	0	0	0	0	19	0	0	48	0	1	30	10	52	30	2	0	5	0	0	1	4	0	20	0	18	0	1	0	1	9	0	1	3	2	23	0	9	2	10	12	13	0	10
DDB_G0268336	32	2	19	13	9	57	0	0	0	9	14	0	59	1	0	0	0	2	12	32	7	25	0	0	0	28	55	2	47	0	0	7	27	87	90	3	111	19	8	18	16	0	2	0	20	0	22	0	0
DDB_G0268340	1	0	3	1	2	0	0	0	0	0	9	0	3	0	0	0	1	3	6	1	0	2	0	0	0	0	0	1	0	2	0	11	0	0	0	2	0	4	0	0	0	1	0	0	0	0	11	5	1
DDB_G0268342	0	0	1	0	0	0	0	0	0	0	0	0	0	0	0	0	0	0	3	0	0	0	0	0	0	1	0	4	0	0	0	0	0	2	0	0	0	0	2	0	0	0	1	0	0	0	0	1	0
DDB_G0268344	60	115	46	12	56	0	0	0	6	56	4	0	15	81	0	109	0	43	102	0	0	0	0	0	43	0	0	1	0	6	1	57	0	0	0	0	0	47	9	20	27	2	0	0	0	0	0	95	0
DDB_G0268346	35	70	67	31	0	13	1	34	89	149	59	2	87	82	31	31	0	4	177	60	8	181	51	0	64	1	5	211	72	6	69	71	57	9	109	0	21	53	3	59	34	71	20	0	0	4	0	212	34
DDB_G0268348	9	0	14	4	19	22	2	0	34	0	99	0	59	32	1	24	0	17	9	0	10	1	0	0	16	0	34	1	0	0	0	27	0	164	2	18	214	37	23	6	2	5	1	0	7	8	33	23	0
DDB_G0268350	0	0	0	0	0	0	0	0	0	0	0	0	0	0	0	1	0	1	0	1	0	0	0	0	0	1	0	0	0	0	0	0	0	1	0	2	0	0	0	0	0	0	0	0	0	0	0	0	0
DDB_G0268352	0	0	0	0	0	6	0	0	13	0	1	0	0	0	0	0	0	0	0	0	0	0	160	0	0	21	0	1	0	0	0	0	0	0	0	0	0	0	0	0	0	0	0	0	0	8	0	0	0
DDB_G0268354	63	30	138	57	62	57	1	88	221	172	144	265	2	148	112	15	98	37	61	189	107	142	78	75	160	81	78	54	148	328	79	83	202	175	29	122	297	15	111	4	27	24	13	40	125	69	322	133	170
DDB_G0268358	3	16	0	5	8	4	0	39	123	0	16	4	0	0	0	0	0	29	0	9	0	0	0	0	41	72	0	5	68	0	0	22	42	2	0	12	0	0	0	1	0	0	0	0	0	0	43	46	0
DDB_G0268360	360	185	245	257	196	336	510	485	487	484	274	431	398	411	434	423	123	240	173	225	300	641	543	439	214	293	329	221	361	210	348	298	240	291	280	87	622	273	157	96	87	239	254	450	252	153	352	265	243
DDB_G0268362	0	0	0	0	7	0	0	0	0	0	2	0	0	0	0	0	0	0	0	2	0	0	0	0	1	0	0	1	1	5	0	0	5	0	0	2	0	0	0	0	0	0	0	0	0	0	0	0	0
DDB_G0268364	14	8	58	100	49	9	30	4	37	10	70	9	19	28	7	5	134	14	10	100	2	5	6	3	2	24	36	13	5	5	6	49	4	2	53	16	10	21	1	7	2	2	0	3	43	19	29	44	9
DDB_G0268366	0	73	65	21	13	39	19	9	3	0	2	0	18	40	0	0	0	21	29	41	1	0	0	0	7	18	0	3	7	0	0	20	7	0	0	4	11	3	6	0	4	12	0	0	0	4	8	16	0
DDB_G0268368	46	2	187	48	150	0	57	20	6	63	217	190	4	217	5	8	355	84	85	100	157	258	11	157	69	209	163	49	177	56	142	62	5	0	0	182	444	13	29	44	23	2	27	28	179	138	150	208	495
DDB_G0268374	0	1	2	2	0	0	0	0	2	0	2	0	36	17	0	41	3	33	241	13	0	36	1	0	4	179	0	0	3	9	0	4	0	0	0	1	0	10	6	5	5	5	0	0	0	0	0	3	0
DDB_G0268376	3	0	0	0	0	0	9	0	0	0	0	0	0	0	2	9	0	0	5	2	0	0	3	0	2	3	6	3	2	1	0	1	0	1	0	0	1	3	4	13	5	6	0	0	0	0	0	2	0
DDB_G0268382	0	0	2	1	0	0	0	0	11	0	0	0	0	0	0	0	0	2	0	0	0	0	0	0	5	0	0	0	0	0	0	0	0	0	0	0	0	0	0	1	0	0	0	0	0	0	0	0	0
DDB_G0268384	175	91	321	136	730	103	261	361	217	60	774	247	5	299	7	100	294	101	88	199	31	53	346	1	14	467	1433	149	25	501	13	61	63	22	320	602	7	92	413	344	324	162	0	39	393	571	677	1440	626
DDB_G0268386	5	50	35	17	29	72	14	0	60	0	70	1	7	5	0	22	20	27	24	45	2	4	0	0	6	18	22	13	1	38	1	14	46	1	17	51	5	12	18	28	8	36	2	0	57	36	41	31	27
DDB_G0268390	0	0	12	0	1	0	0	0	0	0	0	0	0	0	2	13	0	0	3	0	0	10	0	0	9	0	32	0	0	0	0	6	0	0	0	0	0	0	0	7	0	0	0	0	0	0	0	2	0
DDB_G0268394	0	1	3	5	37	32	5	2	23	0	0	15	5	20	8	17	1	7	0	29	0	0	0	1	0	99	0	0	0	0	0	3	1	9	42	3	10	6	7	5	2	0	0	0	0	11	1	25	0
DDB_G0268396	96	111	120	84	85	473	325	124	162	260	184	293	200	234	576	21	113	182	175	89	255	332	671	253	149	264	115	123	318	54	140	425	101	220	345	116	624	262	166	154	49	181	313	400	114	80	113	373	176
DDB_G0268398	0	0	0	3	0	2	0	0	0	0	0	0	0	5	0	0	0	0	32	0	0	0	4	0	0	7	0	17	0	0	0	0	0	0	0	0	0	15	0	0	0	9	0	0	3	0	0	0	0
DDB_G0268400	0	0	0	0	6	0	0	0	0	0	0	0	6	18	0	0	0	0	22	0	0	0	0	0	0	0	0	1	0	0	0	0	0	0	0	0	0	2	3	0	0	0	0	0	0	0	0	0	0
DDB_G0268402	77	228	152	122	72	177	79	100	240	174	107	127	165	37	92	228	495	145	128	191	54	176	442	58	157	557	413	83	470	221	281	352	282	133	170	316	270	70	278	174	153	68	75	76	261	127	259	272	127
DDB_G0268404	7	44	56	6	21	1	31	1	2	1	13	25	2	2	2	0	8	28	9	27	67	0	38	0	15	84	8	63	70	39	35	14	55	0	16	13	36	0	40	0	19	2	1	3	10	28	6	28	87
DDB_G0268406	0	0	0	0	0	0	0	0	0	0	0	0	0	0	0	0	0	0	0	0	0	0	0	0	0	2	0	2	0	0	0	0	0	0	0	0	0	0	0	0	0	0	0	0	0	0	0	0	0
DDB_G0268410	1	42	2	53	1	3	0	0	1	19	1	0	1	0	0	12	1	0	333	2	45	0	0	1	1	6	151	256	0	7	2	8	0	0	96	0	0	48	0	7	0	16	0	1	4	2	2	32	0
DDB_G0268412	0	0	30	7	20	0	17	37	1	0	47	0	49	0	0	3	53	0	25	14	0	8	0	0	2	12	2	45	0	0	0	8	52	5	0	106	0	26	0	4	1	4	9	58	18	0	0	40	0
DDB_G0268420	0	0	9	0	0	0	36	0	0	9	0	0	11	0	0	0	0	0	0	4	0	0	0	0	14	4	0	0	0	0	0	0	0	0	0	0	0	4	37	0	2	1	0	0	0	0	0	0	0
DDB_G0268422	0	0	0	0	0	0	0	0	0	0	0	0	0	0	0	0	0	0	0	0	0	0	0	0	0	0	1	0	0	0	0	0	0	0	0	0	0	1	2	0	0	0	0	0	0	0	0	0	0
DDB_G0268424	6	33	8	0	0	0	5	0	32	0	47	2	0	0	0	23	0	13	49	31	0	18	0	0	0	24	15	24	0	41	0	29	2	0	1	16	10	1	15	0	6	0	0	0	10	16	4	10	13
DDB_G0268426	0	100	30	17	54	55	0	0	2	6	83	3	5	73	13	20	61	48	14	83	21	70	1	0	35	135	6	7	78	73	0	15	23	0	63	67	149	18	24	3	13	26	1	3	55	45	32	20	127
DDB_G0268428	1	0	1	1	0	0	3	1	3	0	0	0	0	0	0	1	0	0	0	0	0	0	2	0	2	0	0	0	0	0	1	1	0	1	0	1	1	0	1	3	1	0	0	0	0	0	0	0	1
DDB_G0268430	0	3	0	0	0	20	5	28	46	0	37	0	25	16	16	0	0	5	22	0	2	0	423	31	1	203	7	1	0	0	29	0	2	0	6	12	4	117	0	0	0	0	41	80	0	2	26	6	12
DDB_G0268432	0	1	0	0	0	0	0	0	1	0	0	0	0	0	0	0	0	0	0	0	1	0	0	0	0	0	0	0	1	0	0	1	0	1	0	1	0	0	0	0	0	0	0	3	0	0	0	0	0
DDB_G0268434	47	44	20	13	0	63	47	0	15	0	11	0	0	26	0	23	22	1	0	1	0	0	0	0	0	0	25	31	39	2	0	60	1	38	1	0	36	6	38	21	16	0	3	0	6	0	50	13	1
DDB_G0268438	3	0	0	5	0	0	25	0	0	0	0	0	0	0	0	0	0	0	1	0	0	0	0	0	1	4	0	1	0	0	0	0	0	0	0	0	0	0	0	0	0	0	0	13	0	4	0	1	0
DDB_G0268440	0	0	0	0	0	0	0	0	0	0	0	0	0	0	0	0	0	0	0	0	0	0	0	0	0	0	1	1	0	0	0	0	1	0	0	0	0	0	1	0	0	0	0	0	0	0	0	0	0
DDB_G0268442	0	0	0	3	0	0	0	0	0	66	4	0	8	0	0	0	0	0	0	6	0	0	0	0	0	0	0	0	0	2	0	0	7	0	0	18	0	0	0	0	0	0	0	0	0	3	5	0	0
DDB_G0268444	81	21	18	26	19	8	0	54	28	0	4	1	0	1	80	2	0	3	96	59	0	0	0	0	50	0	0	51	81	76	0	151	98	0	1	43	0	65	5	103	19	50	41	25	0	56	10	75	35
DDB_G0268446	0	0	0	0	0	0	0	0	0	0	0	0	0	0	0	0	0	0	0	108	0	0	0	682	0	0	0	0	0	0	0	0	0	0	0	0	0	0	0	120	0	0	0	0	0	0	0	93	0
DDB_G0268448	86	15	46	66	65	94	96	9	72	54	59	6	171	95	117	77	56	64	336	70	93	37	202	117	107	79	64	90	121	42	19	118	22	406	133	79	21	136	123	12	50	110	111	39	92	97	43	148	35
DDB_G0268450	0	0	0	0	0	10	0	0	0	0	0	0	0	3	0	0	0	0	0	0	0	0	0	0	2	0	0	0	0	0	0	0	0	0	0	0	0	0	0	0	0	3	0	0	0	0	0	8	0
DDB_G0268452	36	29	8	31	17	22	19	23	10	25	26	23	51	64	27	9	27	7	70	11	37	12	35	0	11	17	40	24	10	19	23	29	32	0	17	12	56	9	5	10	1	0	25	27	34	15	44	14	10
DDB_G0268454	0	0	0	0	3	0	0	2	0	0	0	0	0	0	0	0	0	0	0	1	0	0	0	2	0	0	0	0	0	5	0	0	0	0	0	3	0	0	0	0	2	0	0	0	0	3	1	0	1
DDB_G0268456	0	0	0	8	0	36	3	0	0	0	0	0	12	0	0	0	1	0	0	0	0	0	0	0	0	0	0	19	0	0	0	0	0	0	0	0	0	5	0	1	9	0	0	0	0	0	0	0	0
DDB_G0268458	3	0	0	8	0	0	0	0	0	0	0	0	0	0	21	9	0	0	9	0	0	0	29	0	2	0	0	19	0	0	0	2	0	9	0	0	0	5	18	0	0	4	0	0	0	0	1	8	1
DDB_G0268460	0	0	0	0	0	0	0	0	0	0	0	0	0	0	0	0	0	0	1	0	0	0	0	0	0	0	0	0	0	0	0	0	0	0	0	0	0	1	1	0	0	0	0	0	0	0	0	0	0
DDB_G0268462	0	0	1	0	0	2	0	0	0	0	18	0	0	0	3	1	0	16	29	16	0	58	0	0	49	84	7	33	0	0	11	6	7	2	0	0	0	0	0	0	2	1	6	0	27	3	95	0	37
DDB_G0268470	1	2	8	5	9	1	1	8	0	0	6	1	0	1	4	1	1	4	22	3	0	3	2	1	0	3	2	2	2	1	0	7	3	6	0	0	0	1	1	0	1	0	1	7	8	4	5	8	0
DDB_G0268472	223	67	162	304	435	328	41	424	142	846	255	396	49	363	24	2768	559	574	1810	901	6	46	79	61	562	105	1379	516	970	268	199	684	466	105	365	374	33	632	567	320	392	507	630	16	801	315	474	1101	403
DDB_G0268474	1	1	2	2	14	0	0	3	0	0	2	0	0	0	1	0	2	1	6	3	3	3	3	2	0	0	3	1	0	0	0	5	2	2	0	0	1	1	0	0	1	0	0	3	6	7	0	3	0
DDB_G0268478	144	188	79	98	125	218	266	106	140	208	94	87	260	265	134	130	150	96	133	115	118	364	69	153	83	152	123	97	175	180	119	161	114	223	124	156	219	192	93	77	62	100	234	217	152	92	119	178	89
DDB_G0268480	21	0	9	49	5	31	0	54	14	0	33	0	80	114	2	0	9	9	30	45	27	28	0	0	49	78	14	0	37	0	100	36	39	62	59	0	23	19	15	25	38	11	29	0	60	0	9	48	7
DDB_G0268482	0	0	0	0	0	0	0	0	5	0	0	0	1	0	0	0	0	0	0	0	0	0	0	0	0	0	0	0	0	0	0	0	0	0	0	0	0	0	0	0	0	0	0	0	2	0	0	0	0
DDB_G0268484	0	0	0	0	0	0	0	0	0	0	0	0	0	0	0	33	0	0	0	1	0	0	0	0	0	0	54	71	0	0	0	0	0	0	0	0	0	0	1	0	0	0	0	0	0	0	0	0	0
DDB_G0268486	15	45	96	23	0	0	0	0	0	0	0	0	0	2	0	40	0	0	90	0	0	0	0	0	0	0	54	2	0	0	0	15	0	0	0	0	0	2	0	35	51	0	0	0	0	0	0	135	0
DDB_G0268492	67	9	48	15	3	13	0	60	1	7	57	0	1	1	0	33	14	24	227	15	30	5	10	0	56	112	102	62	30	10	0	20	113	30	31	23	0	31	51	2	13	1	5	6	42	21	39	7	46
DDB_G0268494	0	0	0	0	0	0	0	0	0	0	0	0	0	0	0	0	2	1	0	1	1	0	0	0	0	0	0	0	0	0	0	3	2	0	0	1	0	1	0	0	0	2	1	0	0	0	3	0	0
DDB_G0268496	46	57	123	66	39	14	124	45	35	8	125	0	0	86	109	179	121	157	116	118	320	213	240	121	38	62	323	27	25	167	0	51	272	221	145	159	0	198	52	151	38	22	299	308	217	137	144	217	165
DDB_G0268498	3	76	103	167	0	6	1	0	0	210	42	40	14	0	0	47	34	115	0	164	12	5	9	0	179	111	4	64	82	95	0	398	394	15	6	93	351	7	103	66	107	11	204	267	141	66	195	41	66
DDB_G0268500	4	4	0	5	4	0	1	6	0	0	6	1	0	0	0	1	0	1	4	8	13	10	0	0	7	18	3	12	1	0	0	1	0	10	5	1	0	1	0	2	3	9	5	0	7	0	1	17	6
DDB_G0268502	0	0	0	0	3	0	0	0	0	0	11	0	0	0	0	0	0	0	0	0	0	1	0	0	9	1	0	0	0	0	0	0	0	0	0	0	0	1	0	0	0	0	2	3	7	0	0	0	0
DDB_G0268504	0	11	96	0	0	85	8	218	14	26	3	16	0	0	51	11	0	35	13	3	1	0	76	0	65	0	0	80	102	4	216	136	0	81	0	11	104	76	2	15	0	0	7	1	0	3	4	45	0
DDB_G0268506	15	2	2	52	4	0	0	0	0	0	1	2	17	0	1	0	0	8	1	0	6	0	0	0	0	78	21	0	1	0	0	1	0	1	1	9	65	5	0	23	7	4	11	0	0	1	3	16	0
DDB_G0268508	1	2	0	0	1	1	0	0	0	0	0	0	0	1	0	23	1	0	1	2	0	0	0	0	0	2	7	0	0	1	0	1	1	0	0	0	0	1	1	0	0	0	3	0	3	0	2	4	2
DDB_G0268512	0	0	0	0	5	0	0	0	2	0	3	0	0	0	0	0	20	0	0	12	0	0	0	0	3	0	0	0	0	0	0	0	0	0	0	4	10	0	0	0	0	0	0	0	0	2	1	0	3
DDB_G0268516	0	0	3	12	3	1	55	0	0	0	74	0	8	0	0	0	7	7	0	27	0	21	0	0	1	0	4	0	59	34	9	0	2	1	0	2	0	0	0	0	14	0	2	0	19	12	32	3	2
DDB_G0268518	38	24	27	11	4	5	0	82	0	16	13	45	3	88	76	0	71	29	38	21	0	22	48	55	27	33	107	83	87	1	8	79	2	71	22	71	1	24	93	11	30	23	16	47	28	56	68	20	5
DDB_G0268520	0	0	0	2	0	0	0	0	1	0	17	1	0	0	0	0	13	24	0	5	0	10	0	0	0	8	0	4	0	5	0	2	2	0	0	24	4	0	0	7	0	6	0	0	3	0	0	2	0
DDB_G0268522	3	1	0	3	0	0	1	2	0	0	0	2	0	0	0	0	0	0	0	1	0	0	0	0	2	0	0	0	5	0	0	0	0	3	0	0	2	0	0	0	0	0	0	2	1	2	1	0	0
DDB_G0268524	1	1	0	1	3	5	0	0	0	0	0	0	1	1	1	19	0	0	0	5	0	0	0	0	1	5	5	3	0	1	0	4	2	0	0	0	0	0	2	2	0	1	1	1	1	5	5	2	0
DDB_G0268526	2	26	0	24	1	0	78	7	0	0	15	1	44	0	0	96	21	17	0	0	0	0	5	0	39	3	5	0	0	28	0	7	53	0	0	9	0	13	0	4	0	0	36	0	25	0	15	6	0
DDB_G0268528	7	3	8	7	24	3	5	4	2	8	4	3	3	7	2	3	2	11	3	32	42	32	7	3	8	3	8	2	67	2	2	7	2	1	11	3	0	11	5	7	17	6	3	15	7	13	11	19	11
DDB_G0268534	118	144	90	58	119	182	261	107	174	116	105	103	160	256	172	237	207	166	172	28	158	120	253	292	94	172	186	174	164	123	180	175	30	193	58	78	673	210	223	38	102	75	134	174	92	48	119	131	79
DDB_G0268536	0	70	0	0	0	5	0	1	0	0	6	0	21	0	0	0	0	0	0	11	0	3	0	0	0	1	0	4	0	0	0	7	1	3	0	0	104	18	2	0	2	0	1	3	0	0	9	5	1
DDB_G0268538	1874	1086	1665	1264	1154	2035	1832	2565	2719	1796	1259	582	2170	2106	1876	1765	1558	521	1566	1906	589	1179	733	913	797	963	1480	1527	1174	1532	295	1647	2236	1038	1098	908	2414	1005	1236	743	666	707	606	781	1717	708	1781	2036	1686
DDB_G0268542	0	0	0	1	0	0	0	0	0	0	0	0	0	14	0	0	0	0	1	0	0	0	0	0	0	0	0	1	0	0	0	1	0	0	1	0	0	0	9	0	0	0	0	0	0	0	0	8	0
DDB_G0268546	120	256	71	108	64	39	1	111	143	13	49	68	0	170	90	127	66	50	159	200	21	45	158	165	65	29	71	314	37	35	105	26	49	0	108	60	0	47	168	193	50	29	15	14	119	23	104	235	120
DDB_G0268548	9	20	21	77	157	8	5	29	342	13	118	0	30	30	40	32	197	1	22	62	36	18	60	0	2	96	29	34	11	61	1	147	6	15	33	4	70	13	0	73	51	46	1	1	191	27	19	50	89
DDB_G0268552	0	1	0	1	7	0	0	2	0	0	4	0	0	0	0	0	0	2	4	5	0	0	0	0	1	22	2	0	0	3	0	0	0	0	0	2	0	0	0	0	0	0	0	0	0	1	0	8	1
DDB_G0268554	0	0	1	3	1	0	0	0	6	0	12	0	0	0	0	1	7	6	0	7	0	0	0	20	2	5	0	1	0	0	0	5	12	1	0	2	0	0	8	0	0	0	0	0	1	5	0	1	0
DDB_G0268556	23	50	55	55	0	70	113	71	53	35	89	0	72	157	86	239	0	1	245	0	161	0	13	0	306	286	19	309	129	0	0	226	0	78	11	247	266	168	47	114	156	30	0	0	46	0	48	238	24
DDB_G0268558	151	239	181	195	34	356	371	622	560	77	149	185	34	161	102	593	273	262	507	186	258	518	0	396	288	362	293	274	200	333	486	300	447	369	381	195	2	83	176	152	72	133	134	262	129	46	180	100	647
DDB_G0268560	2	20	1	5	6	10	0	0	3	0	2	5	0	0	0	4	1	4	9	23	3	0	0	0	0	27	37	0	0	18	0	0	12	0	0	19	0	0	0	12	1	0	0	0	24	1	19	1	9
DDB_G0268564	18	96	67	27	9	62	18	2	23	40	57	112	1	45	0	145	0	19	92	13	0	1	19	22	50	109	45	46	0	14	58	139	0	0	1	99	236	103	0	16	27	23	0	11	70	26	45	62	14
DDB_G0268566	14	26	39	42	85	13	2	4	35	0	88	0	41	9	0	100	274	104	6	53	15	0	162	0	23	102	80	2	0	22	0	8	51	0	18	75	19	13	3	9	22	7	1	0	38	19	65	41	170
DDB_G0268568	4	0	9	3	0	0	0	0	0	0	0	0	0	0	0	0	0	0	39	0	0	0	0	0	0	0	0	0	0	0	0	1	0	0	0	0	0	14	11	23	36	5	0	0	0	0	0	0	0
DDB_G0268570	7	1	5	0	0	0	0	0	14	0	0	0	0	0	0	2	1	0	0	0	0	2	0	0	7	0	2	21	0	0	0	8	0	0	0	0	0	0	0	0	3	0	0	0	3	2	0	6	0
DDB_G0268574	391	269	692	555	715	364	493	386	882	1458	813	192	47	148	51	695	430	523	698	711	580	627	541	313	153	1007	1053	1093	285	1204	183	472	1277	510	806	526	1496	218	360	582	399	56	229	417	1256	515	1985	275	246
DDB_G0268576	11	0	0	0	4	0	0	0	0	0	10	14	2	0	2	4	0	0	0	1	0	0	25	1	4	4	3	8	1	1	0	4	0	1	5	0	0	7	7	0	2	11	0	5	0	5	6	5	4
DDB_G0268578	104	175	465	149	370	0	509	354	6	328	201	1	536	502	18	336	343	118	4	106	348	177	162	409	123	462	345	15	0	114	0	284	12	63	292	413	1385	162	225	79	94	37	0	183	194	124	372	335	825
DDB_G0268580	41	48	36	47	24	38	36	14	48	35	43	44	13	37	12	17	27	52	49	41	48	27	4	84	121	41	83	18	16	8	33	51	42	2	7	27	28	13	82	105	60	26	4	28	42	29	14	135	39
DDB_G0268582	0	5	3	4	11	8	8	6	16	5	12	10	3	2	0	4	6	4	15	6	4	7	0	3	1	8	13	3	12	3	3	1	8	12	0	4	0	5	4	7	7	7	1	1	3	2	7	11	7
DDB_G0268584	24	18	13	10	0	0	7	1	0	0	0	0	0	26	0	0	1	0	14	0	0	0	0	1	0	0	0	15	0	0	0	7	0	0	0	0	0	3	10	13	9	0	0	0	1	0	0	16	0
DDB_G0268586	84	30	82	20	24	38	38	94	73	80	12	67	99	29	259	188	31	34	122	72	58	76	229	0	19	158	173	118	1	101	50	78	155	97	115	99	100	38	89	28	35	30	35	42	56	46	28	119	55
DDB_G0268588	0	0	0	0	0	0	0	0	0	0	0	0	0	0	0	0	1	0	0	0	0	0	0	0	1	1	0	0	0	1	0	0	0	0	0	2	0	0	4	0	0	0	0	0	3	6	0	0	0
DDB_G0268590	7	0	29	0	0	0	0	0	0	0	0	0	0	0	0	0	8	0	0	12	0	0	0	0	7	0	0	2	0	0	0	0	15	0	0	0	75	0	0	0	0	0	0	0	0	36	0	3	0
DDB_G0268592	10	144	9	18	60	0	0	0	73	46	237	39	37	1	46	97	125	329	0	69	7	46	0	291	36	3	64	549	29	294	0	21	0	28	126	543	159	184	164	2	9	176	12	0	23	264	28	1	11
DDB_G0268598	0	0	0	0	0	0	0	0	0	0	0	0	0	0	0	0	0	0	0	1	0	0	0	0	0	0	3	0	0	0	0	0	0	0	0	0	0	0	0	0	0	0	0	0	1	1	0	2	0
DDB_G0268600	0	0	0	0	66	0	0	65	0	401	0	0	0	1	0	64	90	0	0	12	791	19	0	0	0	20	59	11	0	5	0	6	38	0	0	49	210	0	0	0	0	0	0	0	0	0	45	24	0
DDB_G0268602	0	0	5	0	1	0	5	0	8	0	0	0	0	0	0	5	0	0	1	0	2	0	0	0	0	0	3	4	0	0	0	0	0	0	0	1	0	1	0	0	0	0	1	0	0	0	0	1	0
DDB_G0268606	4	0	3	5	9	0	0	6	0	0	4	2	0	1	0	2	0	3	8	1	0	0	7	1	0	0	0	2	0	1	0	4	1	2	0	0	2	0	0	1	0	0	0	1	4	3	2	5	0
DDB_G0268608	0	1	0	0	1	3	0	0	0	0	0	0	0	1	0	4	0	0	1	7	0	0	0	0	0	3	11	0	0	0	0	1	2	0	0	0	0	4	0	1	0	0	0	0	5	5	8	4	2
DDB_G0268610	0	2	0	0	1	0	0	0	0	0	0	0	0	0	0	0	0	0	0	4	0	0	0	0	0	1	9	2	0	0	0	0	4	0	0	0	0	1	0	0	0	0	0	0	9	7	0	3	2
DDB_G0268614	187	189	80	158	8	5	388	115	218	1	323	33	46	30	2	135	64	130	1	28	0	3	0	3	78	50	96	49	90	50	35	83	107	124	166	288	79	3	90	118	223	52	79	12	14	193	382	109	132
DDB_G0268616	0	1	0	34	16	0	76	4	0	2	186	1	4	0	0	40	62	51	91	41	0	1	52	0	13	48	3	120	5	0	0	39	10	9	64	166	0	1	0	0	1	0	2	16	121	0	1	47	0
DDB_G0268618	46	117	100	38	53	123	30	0	255	48	48	36	95	32	1	1	0	3	0	89	0	0	0	201	118	34	12	0	62	57	198	52	83	59	6	45	38	61	46	2	59	89	27	15	46	86	62	79	8
DDB_G0268620	273	72	6	41	116	182	9	14	86	56	78	11	634	353	127	551	129	78	299	73	35	364	0	159	140	596	448	239	4	89	91	12	38	23	2	74	73	1	25	94	6	1	181	8	177	194	102	302	38
DDB_G0268622	10	1	0	3	2	2	4	1	1	1	14	1	0	8	0	1	0	0	0	1	1	33	4	2	1	5	1	21	1	92	36	6	87	3	0	0	1	18	1	0	19	1	3	36	4	2	31	18	28
DDB_G0268624	3	15	21	14	66	0	7	28	43	25	21	26	18	25	34	16	46	27	25	34	11	26	21	13	27	63	33	3	8	42	12	41	38	28	31	25	24	8	24	13	13	15	13	11	22	34	59	48	45
DDB_G0268626	1	4	29	1	36	0	0	1	1	0	43	0	0	0	0	1	0	1	10	0	0	0	0	1	0	4	5	0	0	65	0	21	21	0	1	0	0	0	2	5	8	0	0	0	4	18	25	16	0
DDB_G0268628	92	48	41	51	41	26	0	113	243	57	10	8	69	82	21	22	24	18	14	31	0	33	142	21	56	69	12	121	93	2	179	239	0	121	109	8	28	113	47	30	53	16	4	0	72	2	95	82	16
DDB_G0268630	934	497	469	707	274	1342	1434	1115	705	558	751	613	421	902	1229	487	255	596	406	368	1059	1083	587	563	1009	811	573	601	1121	388	866	876	507	1138	723	259	1196	607	618	243	356	480	644	557	869	273	621	1453	559
DDB_G0268632	2726	4725	3273	2059	6776	3250	4694	3148	2004	3923	5053	3271	3951	2676	2220	2782	3046	3402	2602	4281	2378	5235	3606	5808	1821	5296	3903	2472	2030	3702	4737	4400	3190	2751	2264	1935	1737	2010	1393	1098	1283	759	1381	3128	4872	2342	6993	3028	4009
DDB_G0268634	2	1	5	5	1	0	0	3	1	0	5	0	1	4	1	1	1	6	9	5	0	7	1	0	3	2	2	1	2	5	11	10	4	2	1	1	6	8	8	1	1	0	7	1	2	4	9	11	2
DDB_G0268636	0	1	0	34	30	0	59	0	34	2	56	0	0	43	0	15	0	3	7	18	0	0	0	0	0	0	0	0	0	21	0	0	0	0	0	22	1	0	1	7	0	0	0	0	53	88	65	0	0
DDB_G0268638	279	360	272	412	387	437	395	191	179	218	640	26	232	370	33	188	254	213	411	228	58	420	50	64	156	558	206	159	62	329	312	526	114	397	48	260	53	254	132	75	103	158	70	618	563	175	306	172	235
DDB_G0268642	120	1	12	41	93	0	186	7	5	0	137	0	28	2	38	71	214	41	2	72	0	220	0	0	0	43	211	9	0	141	0	19	305	0	4	73	0	0	108	0	17	0	18	27	93	170	84	27	213
DDB_G0268644	67	52	0	0	0	62	0	0	0	0	0	0	0	0	0	140	0	0	0	0	0	0	26	19	0	0	53	83	0	0	0	37	0	0	0	0	0	9	0	46	0	38	0	0	0	0	0	2	7
DDB_G0268646	261	248	152	233	176	328	409	590	240	270	197	506	636	387	494	324	215	277	270	304	218	241	603	922	181	227	248	253	175	334	216	185	255	584	226	113	513	249	175	154	150	216	198	514	301	164	247	427	335
DDB_G0268650	47	146	33	1	1	1	0	12	43	1	7	48	44	12	18	8	23	5	0	4	0	0	26	36	121	1	0	37	0	0	21	79	2	4	0	18	8	32	5	0	35	0	11	1	6	31	36	0	77
DDB_G0268652	17	21	33	35	2	36	46	25	79	3	25	60	48	64	0	38	62	18	46	24	38	66	0	97	14	7	11	8	83	0	39	37	55	13	11	29	0	46	54	15	62	23	43	6	17	14	62	67	51
DDB_G0268660	3	0	0	8	1	0	1	0	0	0	0	0	10	0	0	0	0	0	0	0	0	1	0	1	0	0	0	0	0	1	0	0	19	0	0	0	0	15	0	0	0	0	0	0	0	1	0	0	1
DDB_G0268662	0	4	0	5	0	13	0	0	0	0	33	13	0	0	0	7	45	29	0	7	0	20	0	0	17	0	0	6	0	0	16	115	0	23	0	14	3	24	0	0	0	13	0	0	15	26	4	0	0
DDB_G0268664	6495	3569	2584	6258	3829	4964	6439	6847	4288	5780	5318	7082	5662	4567	6640	4841	2593	4432	2797	3867	3691	8624	4424	7860	3213	5065	4453	5490	3817	4316	3366	5172	4434	4240	4278	2376	6062	4802	3338	1637	1250	2716	2962	5918	2728	1769	5807	4427	5000
DDB_G0268666	0	14	10	0	0	0	6	17	0	0	11	35	4	0	62	0	20	3	11	10	7	59	0	0	7	5	7	0	1	1	34	0	45	33	27	0	0	9	4	8	7	0	3	6	25	1	28	14	30
DDB_G0268668	0	9	6	6	15	1	2	0	0	8	15	10	1	5	6	0	11	0	8	6	0	1	0	0	6	10	11	8	2	21	17	0	25	12	2	20	27	2	0	8	11	0	3	4	10	9	12	3	9
DDB_G0268672	0	0	0	2	0	0	0	0	0	0	0	0	0	0	0	2	0	0	2	0	0	0	0	0	1	0	0	2	0	0	0	1	0	0	0	0	0	0	0	2	0	0	0	0	0	0	0	0	0
DDB_G0268674	0	0	0	0	0	0	0	0	0	0	0	0	0	0	0	0	0	0	0	0	0	0	0	0	0	0	0	2	0	0	0	0	0	0	0	0	0	1	1	2	0	0	0	0	0	0	0	0	0
DDB_G0268676	0	0	1	0	0	0	0	0	0	0	0	0	0	3	0	0	0	0	1	0	0	0	0	0	0	0	0	0	0	0	0	0	0	1	0	0	0	0	1	1	1	0	0	0	0	0	0	0	0
DDB_G0268678	1	0	0	0	112	1	0	0	0	70	34	0	0	0	0	0	12	24	21	33	0	48	1	0	0	47	4	22	0	0	18	4	0	0	57	2	0	70	49	24	0	0	0	7	255	0	121	14	0
DDB_G0268680	0	0	1	0	0	62	0	3	31	0	64	0	0	0	5	0	0	0	0	4	0	0	0	0	4	0	14	42	0	0	0	39	0	0	7	0	31	0	0	0	0	0	0	0	11	0	0	0	0
DDB_G0268684	2	17	2	8	3	9	1	11	4	15	24	3	50	21	6	1	2	13	9	29	2	6	63	0	19	27	28	92	0	33	0	8	37	17	0	11	0	1	4	15	7	0	8	28	1	0	4	22	3
DDB_G0268686	44	0	0	0	0	0	0	17	0	0	0	0	0	16	37	0	0	0	0	0	0	0	0	0	0	1	0	0	0	0	0	1	0	0	0	1	3	0	0	0	22	2	0	2	1	0	0	0	0
DDB_G0268688	0	0	0	0	0	0	0	0	0	0	0	0	0	0	0	0	0	0	0	0	2	0	0	0	0	0	0	1	0	0	0	0	0	0	0	0	0	0	0	0	0	1	0	0	0	0	0	1	0
DDB_G0268696	136	185	159	63	112	208	75	261	248	31	165	393	128	0	845	106	719	260	295	217	99	235	52	356	141	460	144	124	300	304	72	105	174	403	154	65	0	28	170	0	108	68	61	78	18	99	109	182	36
DDB_G0268698	228	83	33	131	275	95	8	44	67	23	114	150	17	78	52	137	199	74	52	126	74	120	88	0	125	269	105	102	12	133	33	298	46	28	14	159	53	79	24	23	51	15	38	39	209	12	61	271	38
DDB_G0268702	162	24	547	135	250	485	18	228	142	615	333	178	24	877	71	650	311	126	337	434	387	478	1103	430	366	289	237	702	257	476	649	637	435	439	235	229	275	155	100	165	263	157	228	52	244	56	259	240	393
DDB_G0268704	22	0	9	20	48	1	43	10	9	1	32	53	0	104	0	0	23	27	0	24	0	0	0	0	1	97	44	0	35	30	9	3	152	26	40	12	0	39	3	0	8	15	0	0	25	10	32	0	66
DDB_G0268706	2	3	2	23	4	4	23	0	0	5	81	0	1	137	6	0	39	2	1	48	0	5	0	0	9	16	73	29	0	30	3	351	25	34	0	32	0	33	2	0	12	1	0	7	76	3	12	242	29
DDB_G0268708	65	64	93	33	82	136	257	249	264	178	82	158	198	405	181	190	140	166	324	264	206	465	321	0	173	257	121	173	340	140	194	520	108	250	252	54	278	145	135	30	33	95	119	7	27	39	79	83	87
DDB_G0268710	3	1	0	1	0	1	0	0	0	13	4	0	0	0	0	2	0	7	0	11	0	0	0	0	1	1	9	0	0	17	0	7	1	0	0	0	0	1	1	0	0	73	0	0	0	0	1	6	0
DDB_G0268712	2	14	11	0	0	0	1	0	0	0	0	1	4	1	0	1	0	0	9	0	0	1	0	0	0	2	0	0	0	0	0	4	0	0	0	0	0	3	2	4	7	3	0	0	0	0	0	1	0
DDB_G0268714	2	14	6	18	39	3	2	0	0	1	32	0	5	4	31	1	24	19	44	68	0	0	16	0	3	58	41	14	23	47	47	12	16	43	56	24	6	4	7	9	10	8	27	0	61	6	45	1	40
DDB_G0268716	0	5	0	0	0	1	1	0	1	0	1	0	0	0	0	0	0	0	0	1	0	0	0	4	1	0	0	2	0	1	2	0	0	4	1	2	0	1	0	4	1	1	0	1	0	0	0	4	0
DDB_G0268718	0	69	0	61	1	0	0	1	1	66	0	0	0	3	1	0	2	92	0	0	1	0	2	0	7	60	3	111	0	0	147	2	14	2	7	2	15	7	2	2	44	14	0	2	13	0	81	59	2
DDB_G0268720	0	7	17	13	17	4	0	22	2	32	6	48	0	15	10	26	0	6	0	10	20	0	1	16	15	0	17	2	1	0	16	5	15	12	30	4	38	0	10	0	15	0	6	19	15	2	7	1	6
DDB_G0268724	0	0	0	0	0	0	0	0	0	0	0	0	0	0	0	0	0	0	0	0	0	0	0	0	0	0	1	0	0	0	0	1	0	0	0	0	0	0	0	0	0	0	0	0	1	1	0	0	0
DDB_G0268738	0	3	0	0	0	9	0	12	0	0	0	0	0	0	1	0	3	0	0	0	16	0	0	0	0	0	13	0	0	0	0	5	0	0	0	2	0	7	0	0	0	0	0	0	0	0	0	0	0
DDB_G0268742	11	0	0	13	0	0	7	1	36	21	16	50	0	24	0	13	1	13	0	0	0	4	0	2	56	12	10	30	10	0	0	1	13	3	31	0	102	5	9	0	1	0	6	16	8	2	0	0	0
DDB_G0268744	2	1	2	106	16	4	2	0	5	4	7	0	0	3	2	3	2	2	3	11	3	1	4	2	5	8	4	4	4	4	3	4	11	0	3	4	0	1	0	0	0	4	6	5	12	7	7	2	14
DDB_G0268746	16	65	57	0	33	115	52	0	5	61	53	0	89	28	0	13	37	22	120	60	0	0	0	0	4	2	8	18	22	34	29	1	29	27	45	22	1	0	27	34	27	1	2	13	44	0	16	0	5
DDB_G0268754	0	4	0	6	0	0	35	0	0	0	3	0	0	0	0	0	0	35	4	27	215	0	0	0	0	0	0	0	0	0	14	1	9	0	0	0	128	1	0	0	5	30	0	0	0	0	26	0	54
DDB_G0268756	0	0	5	0	0	6	0	0	0	0	0	0	0	0	0	0	0	0	0	0	0	0	0	0	6	0	0	0	0	4	0	4	0	0	0	0	0	0	0	0	0	0	1	0	0	0	0	0	0
DDB_G0268758	576	912	481	514	390	586	1151	854	875	416	701	221	1020	572	492	813	950	509	665	760	497	645	691	931	580	619	743	608	984	460	572	1279	251	617	830	452	694	892	594	282	503	310	592	550	703	460	690	861	523
DDB_G0268760	8	10	6	6	2	6	10	10	30	2	9	6	26	20	0	8	20	9	15	16	24	8	0	31	7	13	10	0	5	10	6	9	8	0	26	7	26	21	18	4	0	37	16	32	7	7	8	28	11
DDB_G0268762	431	551	457	497	431	601	1361	780	412	440	310	272	446	1175	318	489	484	412	312	217	820	444	454	903	394	345	193	854	176	15	222	672	126	292	723	392	2187	735	378	617	533	319	732	250	278	95	241	511	183
DDB_G0268764	134	46	31	140	48	2	400	70	58	23	160	0	9	152	10	477	198	53	11	157	24	49	3	4	54	94	15	158	20	11	78	115	165	262	9	185	246	114	89	204	49	9	10	1	40	167	259	280	43
DDB_G0268772	20	0	1	8	16	0	0	12	24	26	29	0	0	0	0	2	0	0	75	10	0	30	31	67	5	50	0	5	9	24	0	13	65	6	0	0	0	15	25	21	22	0	0	7	0	1	0	0	7
DDB_G0268774	0	2	0	1	0	0	0	0	0	0	0	0	0	0	0	0	2	0	1	1	0	0	0	2	0	0	0	0	0	0	0	0	0	0	2	0	0	0	0	0	0	0	0	0	0	0	0	0	0
DDB_G0268776	0	54	10	31	1	161	3	0	0	0	28	0	0	0	0	29	0	62	0	10	119	315	0	1	7	25	42	105	271	62	0	53	0	162	11	1	0	0	0	84	109	44	0	53	0	94	48	0	64
DDB_G0268778	82	0	5	7	47	0	0	15	1	7	62	0	19	2	0	79	0	53	33	36	2	1	28	1	7	22	45	7	0	24	10	5	60	3	0	84	0	65	1	0	0	0	0	0	85	34	10	123	19
DDB_G0268780	0	0	0	0	0	0	0	0	0	0	0	0	0	0	0	0	3	0	0	0	0	0	0	0	0	4	0	0	0	1	2	0	0	0	0	0	0	0	0	0	0	0	1	0	0	1	0	0	0
DDB_G0268782	6	4	0	0	1	0	0	0	0	12	1	0	0	0	0	0	0	0	0	4	0	0	0	0	19	0	26	0	0	0	19	15	12	0	0	0	0	1	0	12	3	0	0	0	0	0	0	0	0
DDB_G0268784	5	4	0	1	1	0	0	1	0	0	1	0	0	0	0	0	0	2	1	0	0	0	0	0	0	0	0	0	0	0	0	33	0	1	0	0	7	0	0	0	0	0	0	0	0	0	0	0	1
DDB_G0268786	11	2	0	15	10	0	0	38	54	61	7	55	0	101	1	0	3	14	55	21	0	8	73	0	7	39	4	0	5	12	45	0	11	0	51	0	0	2	0	0	33	2	1	8	16	5	0	58	44
DDB_G0268788	0	0	0	2	1	1	0	0	5	0	0	0	0	0	0	0	0	2	10	0	13	0	18	1	3	0	0	1	14	0	10	12	0	4	1	2	0	8	0	0	0	0	0	0	0	1	0	5	0
DDB_G0268790	902	1976	2011	2688	5415	5267	1676	4404	5518	4865	9216	2770	5165	3050	6659	6357	10489	5520	4799	11519	2735	7864	3754	4063	3709	6728	9172	1785	4670	10943	4096	2542	12068	2829	2737	3725	2185	1198	1436	713	766	365	2394	6631	6227	3202	7790	2442	6995
DDB_G0268792	409	128	108	138	198	58	384	95	135	483	309	314	80	369	27	233	325	252	273	172	262	252	215	52	143	307	276	67	173	70	110	509	155	189	262	312	152	321	12	63	82	165	275	225	281	127	91	190	235
DDB_G0268794	40	8	72	42	16	17	47	168	38	85	36	241	152	12	43	78	11	29	113	24	23	60	187	7	35	40	45	98	111	16	121	155	12	192	74	93	167	154	163	5	61	5	47	252	33	39	70	113	31
DDB_G0268796	7	27	11	4	4	6	9	49	32	39	19	33	37	35	0	23	0	9	16	0	37	0	37	48	16	24	4	14	43	20	18	4	16	9	18	24	34	10	32	15	26	24	28	37	10	31	7	12	14
DDB_G0268798	0	0	1	0	0	0	0	0	2	0	0	0	0	0	0	0	0	0	0	0	0	0	1	0	0	0	0	0	0	0	0	0	0	2	1	0	0	0	0	0	0	0	0	0	0	0	0	0	0
DDB_G0268802	0	0	0	0	0	3	0	8	0	0	0	0	0	0	0	0	0	0	0	0	2	1	0	0	8	0	0	0	30	0	39	0	0	0	5	0	0	0	0	0	0	0	0	0	0	0	0	5	0
DDB_G0268806	0	0	0	0	1	0	1	0	33	0	0	0	0	0	0	0	0	0	31	0	0	1	0	0	0	0	0	9	0	0	1	0	0	0	0	0	1	0	1	32	0	0	31	2	0	0	0	0	0
DDB_G0268808	0	0	0	1	0	0	7	0	0	0	1	0	0	12	0	16	0	6	2	0	0	0	0	0	0	6	0	2	0	0	0	10	0	0	0	0	0	12	0	6	1	4	0	0	1	0	1	3	0
DDB_G0268810	8061	5370	3563	4424	5453	4890	4713	2500	3855	1713	3703	2466	5641	7254	1179	4186	4148	3164	3054	2031	1527	2682	1742	398	2491	8458	6778	1753	2043	2868	319	8941	3620	3328	1137	3587	3210	4542	2237	2076	3084	1897	1316	1557	4247	3368	7778	5684	3750
DDB_G0268812	0	0	0	0	0	1	0	0	0	0	0	0	0	0	0	0	0	0	0	0	0	0	0	0	0	0	0	0	0	0	0	0	0	0	0	0	0	0	0	0	0	0	0	0	0	0	0	0	0
DDB_G0268814	2	18	3	14	6	3	19	3	4	0	3	0	6	0	58	1	2	1	3	0	0	25	0	3	4	0	0	3	0	0	76	0	1	0	2	1	0	12	3	20	0	1	0	0	0	0	5	48	0
DDB_G0268816	53	57	23	66	31	9	1	45	21	0	56	0	19	94	0	20	19	19	10	26	4	6	10	0	28	30	74	22	6	53	5	45	18	0	69	15	0	12	17	1	16	6	34	11	32	45	18	12	93
DDB_G0268818	12	16	17	29	17	37	16	42	0	33	17	39	6	5	0	6	41	14	23	30	9	0	78	0	51	0	0	6	41	22	58	38	40	29	20	5	0	4	8	13	42	29	36	2	12	32	13	26	18
DDB_G0268820	22	7	35	10	14	7	24	27	24	5	29	36	17	29	38	26	5	5	5	13	3	4	26	0	18	39	25	11	1	30	36	21	9	4	24	57	34	37	67	10	84	2	0	0	40	1	30	54	7
DDB_G0268822	1	4	1	1	1	3	0	2	0	0	0	0	6	0	0	0	0	0	0	1	0	0	0	0	20	0	0	1	0	27	0	2	13	0	9	0	0	9	0	0	0	7	0	0	0	8	12	0	0
DDB_G0268824	28	29	37	16	36	5	0	14	6	20	21	42	171	7	40	62	2	62	5	33	24	165	76	0	33	19	17	54	29	1	5	73	0	37	6	48	1	53	156	62	54	15	72	26	12	7	27	93	0
DDB_G0268826	0	0	0	0	0	0	0	0	0	0	7	0	0	0	0	0	0	1	0	2	0	0	0	0	0	0	2	0	44	0	0	0	5	0	0	0	0	3	0	2	0	0	0	0	0	0	0	0	1
DDB_G0268828	45	4	4	9	0	31	60	168	34	106	41	1	0	82	141	65	20	40	28	25	22	0	181	96	7	73	0	21	7	8	3	32	34	0	0	83	0	53	18	0	3	7	22	245	2	7	0	64	0
DDB_G0268830	0	3	0	0	0	0	41	0	0	0	0	0	0	0	0	0	0	3	0	0	0	0	0	0	0	0	0	13	0	0	0	0	0	0	0	0	0	0	0	0	0	0	0	0	0	0	0	0	0
DDB_G0268832	0	4	0	0	0	0	17	0	0	0	0	0	0	0	0	0	2	0	0	0	0	0	0	0	0	0	0	14	0	0	0	0	0	0	0	0	0	0	0	0	0	0	0	0	0	0	0	0	0
DDB_G0268834	0	7	0	0	0	0	0	0	0	0	0	0	0	6	0	0	0	0	0	0	0	0	0	0	0	0	0	0	0	0	0	0	0	0	0	0	0	5	0	0	0	0	0	0	0	0	0	0	0
DDB_G0268836	0	0	0	3	0	0	0	0	0	0	0	0	0	0	0	0	0	0	0	0	0	0	0	0	0	0	0	5	0	0	0	0	0	0	0	0	0	0	0	0	0	0	0	0	0	0	0	0	0
DDB_G0268838	0	0	6	7	0	0	0	0	0	0	0	0	0	8	0	0	0	0	0	0	0	0	0	0	0	0	0	0	0	0	0	0	0	0	0	0	0	0	0	0	0	0	0	0	0	0	0	0	1
DDB_G0268840	0	0	0	1	0	0	0	0	1	0	0	0	0	0	0	0	0	0	0	0	0	0	0	0	0	0	0	0	0	0	0	0	0	0	0	0	0	0	0	0	0	0	0	1	0	0	0	0	0
DDB_G0268844	21	83	0	31	0	0	0	0	0	0	0	0	0	0	0	0	0	12	0	0	0	0	0	0	30	3	0	73	0	0	0	0	0	0	0	0	0	21	0	54	1	0	0	0	0	0	0	0	0
DDB_G0268846	14	3	11	9	98	56	0	0	21	13	41	204	0	0	0	2	0	0	0	47	0	198	0	10	5	102	0	0	0	68	1	0	82	27	1	33	0	0	0	62	0	0	0	0	0	42	9	1	12
DDB_G0268848	29	0	21	36	103	11	0	139	38	29	77	59	0	1	31	0	0	4	5	117	176	0	0	54	93	31	33	1	287	0	4	35	30	1	80	53	0	62	3	107	0	0	11	0	10	118	3	41	0
DDB_G0268850	4	0	1	9	2	17	0	18	3	85	93	1	0	0	0	1	0	1	0	115	532	110	0	0	37	9	35	23	299	0	31	54	7	0	0	2	0	6	3	0	0	0	0	0	4	2	2	6	0
DDB_G0268852	3	0	32	15	0	41	0	1	2	0	25	1	0	0	0	0	0	0	0	57	370	0	0	30	15	0	0	19	123	28	1	0	9	0	0	0	0	9	7	15	0	4	0	0	0	7	0	1	6
DDB_G0268854	486	123	429	3	82	303	133	5	320	90	32	103	24	130	10	3	4	51	911	140	29	39	391	4	107	22	3	632	524	137	3	414	6	915	242	3	252	159	13	7	76	132	6	82	68	25	26	3	67
DDB_G0268856	0	0	35	0	0	0	0	0	0	0	0	0	0	0	0	0	0	0	0	0	0	0	0	0	12	0	0	0	0	0	0	38	0	0	0	0	0	11	0	0	0	0	0	0	0	0	0	0	0
DDB_G0268858	0	0	19	0	0	0	16	0	0	0	8	0	19	0	0	0	0	0	0	0	0	0	0	0	2	0	0	35	0	0	0	0	0	0	0	0	0	0	0	7	9	43	0	0	0	0	0	0	0
DDB_G0268860	1	34	37	63	83	0	51	19	0	72	127	0	2	13	38	248	294	222	103	143	10	1	6	0	10	224	31	56	77	175	18	100	20	0	39	94	267	91	14	0	0	0	6	34	69	20	130	1	192
DDB_G0268862	180	11	106	35	61	304	0	43	9	4	97	0	232	230	199	0	136	193	266	15	121	1	0	56	148	342	21	99	98	0	221	130	69	307	33	134	241	386	136	8	56	119	1	0	125	38	152	29	239
DDB_G0268864	41	0	15	3	0	0	111	53	3	0	2	38	1	15	0	0	3	0	19	31	0	0	0	0	8	35	0	0	5	165	1	0	1	99	2	6	0	0	0	4	9	25	0	16	0	0	47	9	0
DDB_G0268866	0	0	0	1	0	0	0	0	0	0	0	0	1	0	0	0	0	0	0	0	0	0	0	0	1	10	0	0	0	3	0	6	0	0	0	0	0	0	0	0	0	0	0	0	3	0	3	0	7
DDB_G0268868	900	279	671	326	4719	1172	2036	230	75	23	2488	402	24	810	64	25	339	592	306	70	1314	23	73	226	269	2033	1530	730	389	56	499	1407	75	17	15	764	112	1303	512	59	132	421	90	506	2441	437	62	255	3541
DDB_G0268870	690	948	1204	514	1168	2445	759	891	1098	853	416	2589	743	631	1268	662	241	386	1722	285	593	876	2190	1565	767	531	299	598	1184	203	1070	1317	230	775	784	445	1285	590	524	185	480	474	672	1140	682	217	633	641	1070
DDB_G0268872	361	63	370	338	1121	311	60	75	69	92	528	223	6	8	162	129	653	288	1	462	58	74	334	316	96	620	480	207	219	452	195	280	605	19	115	617	228	40	136	58	140	85	34	104	482	192	633	208	940
DDB_G0268874	0	0	6	1	45	29	0	73	5	0	7	0	47	1	0	0	1	4	9	0	182	0	1	0	19	13	0	0	271	7	139	28	0	0	103	4	0	18	1	4	17	0	0	11	0	5	0	0	1
DDB_G0268876	0	11	13	16	157	108	0	99	118	93	129	0	3	73	283	19	169	72	75	68	43	93	5	12	24	132	155	5	0	39	35	4	111	268	26	40	0	14	23	24	32	11	12	0	20	27	125	50	68
DDB_G0268878	338	455	288	320	325	633	1925	355	713	696	511	402	503	663	374	132	461	618	396	28	411	411	455	569	332	725	530	214	373	21	269	462	91	593	684	415	747	618	577	355	453	1370	813	707	547	383	249	530	302
DDB_G0268880	0	0	0	0	27	16	0	0	0	20	19	0	0	0	0	10	1	15	30	11	0	1	92	0	8	14	0	33	16	7	4	0	0	43	0	1	0	36	11	0	1	0	0	23	0	3	0	2	0
DDB_G0268882	0	0	0	0	0	2	0	0	0	0	0	4	0	5	0	0	0	0	4	2	0	0	7	0	1	0	0	1	3	0	6	4	0	6	0	1	3	5	0	0	0	6	0	3	0	0	0	3	0
DDB_G0268884	18	1	1	22	117	92	109	154	8	50	9	72	25	103	77	49	0	44	225	29	45	54	97	0	117	33	15	113	207	120	109	83	0	365	12	53	150	34	140	22	11	67	49	105	24	1	20	72	87
DDB_G0268886	176	1	100	75	655	171	68	568	79	13	593	314	221	9	22	37	218	51	115	1200	137	142	465	4	28	114	16	140	514	1099	755	166	213	38	1	257	212	26	224	1	1	52	18	402	434	50	273	84	762
DDB_G0268888	79	57	90	23	180	6	13	113	187	27	74	82	0	23	1	5	83	1	1	108	15	107	0	0	38	25	36	0	40	12	7	144	45	111	42	114	348	15	26	0	42	0	17	335	0	102	50	54	112
DDB_G0268890	12	21	39	37	4	32	64	130	127	65	54	33	170	1	356	0	11	15	95	25	72	112	234	145	47	34	2	34	117	46	53	33	35	238	58	4	316	64	8	25	8	4	53	112	0	1	0	30	47
DDB_G0268892	17	58	50	206	14	169	26	875	442	26	117	16	25	130	63	47	13	12	46	132	0	142	18	0	99	33	172	123	172	203	0	56	1	1	0	447	569	112	55	92	38	17	31	0	3	48	241	360	40
DDB_G0268896	0	0	1	0	0	0	0	1	0	0	0	0	0	0	0	0	0	0	0	0	0	0	0	3	0	0	0	0	0	0	0	0	0	0	0	0	0	0	0	0	0	0	0	0	0	0	0	0	0
DDB_G0268898	27	229	28	8	6	168	13	23	32	3	32	13	2	171	67	18	36	96	3	14	0	8	280	99	159	497	134	2	3	0	6	75	0	123	50	68	343	21	61	106	10	16	23	4	145	23	77	38	115
DDB_G0268900	0	0	2	0	0	2	0	0	1	1	0	0	0	0	0	0	1	0	0	0	0	0	0	0	2	1	0	0	1	0	0	0	0	0	0	0	0	0	0	2	0	5	2	2	0	0	0	0	0
DDB_G0268902	13	0	1	0	0	2	0	0	3	4	2	0	0	5	1	3	3	0	1	6	3	1	0	0	2	1	0	5	1	2	0	2	0	2	0	5	1	2	1	1	2	3	0	1	2	0	0	4	0
DDB_G0268904	0	0	3	0	3	0	0	0	0	2	1	0	2	0	0	0	0	0	0	4	2	0	0	2	1	6	2	0	0	0	0	2	1	0	0	0	0	1	0	0	0	0	0	0	0	0	0	0	0
DDB_G0268906	0	2	9	1	1	16	0	0	1	0	0	0	0	0	0	5	0	0	0	0	0	0	0	0	0	2	0	0	0	0	0	9	0	0	0	0	0	1	1	6	4	0	0	0	0	0	0	5	0
DDB_G0268908	0	0	1	0	6	0	0	0	0	0	0	0	0	0	0	0	0	1	20	0	0	0	0	0	0	0	5	0	0	0	0	3	0	0	0	0	0	8	0	0	0	0	0	0	0	0	0	1	0
DDB_G0268910	0	0	0	0	0	0	0	0	0	0	1	0	0	0	0	0	0	0	0	0	0	0	0	0	0	0	0	0	13	0	0	2	0	4	0	0	0	0	0	0	0	0	0	0	0	2	0	0	0
DDB_G0268914	7	2	44	15	27	394	341	31	8	7	77	2	1	12	13	35	7	21	16	8	1	99	29	26	9	180	45	19	0	9	67	36	155	83	4	14	5	32	24	4	38	45	34	3	76	95	96	3	55
DDB_G0268916	9	1	3	2	3	3	7	9	0	5	1	0	0	6	4	0	8	2	3	1	4	0	9	9	5	0	3	4	4	1	1	1	2	1	1	1	6	4	9	1	2	7	3	6	1	7	1	3	0
DDB_G0268918	0	0	0	0	0	3	0	0	0	0	0	0	0	1	1	0	0	0	0	1	0	0	0	0	0	2	0	0	0	0	0	0	0	0	0	0	0	0	0	0	2	1	0	0	1	0	0	0	0
DDB_G0268920	0	0	1	36	6	0	0	0	0	0	100	0	0	0	0	1	2	4	0	0	0	0	2	2	0	0	14	1	0	1	0	0	2	0	1	2	1	1	2	0	0	0	0	1	4	3	0	1	1
DDB_G0268922	21	0	25	23	25	125	0	0	0	55	48	34	0	61	3	0	8	79	0	98	1	14	27	98	2	13	87	40	26	32	18	30	4	13	11	10	174	9	21	6	3	35	3	16	2	59	25	40	18
DDB_G0268924	0	16	1	19	1	0	2	2	1	0	0	0	1	0	0	0	0	12	0	25	1	46	1	0	0	6	4	0	0	25	0	19	1	1	1	0	0	0	0	0	0	0	5	0	4	26	0	19	0
DDB_G0268928	287	84	18	59	6	38	13	81	34	21	61	34	2	98	3	320	0	38	152	52	130	283	90	1	43	46	33	194	60	4	31	159	95	53	34	51	64	17	33	0	21	18	43	255	74	24	67	138	58
DDB_G0268930	0	0	0	0	0	0	0	0	0	0	0	0	0	0	0	0	0	0	0	0	0	0	1	0	0	0	0	0	0	0	0	0	0	0	0	0	0	0	0	0	0	1	0	0	0	0	0	1	0
DDB_G0268932	1	1	0	0	0	8	0	0	0	0	0	0	0	0	0	0	0	0	14	0	0	0	0	0	0	0	0	0	0	0	0	1	0	0	1	0	0	2	6	0	0	0	0	0	0	0	0	0	0
DDB_G0268934	6	0	16	0	15	0	0	0	4	0	0	0	0	0	0	18	2	4	0	3	2	0	0	0	3	0	0	0	0	5	0	15	2	0	0	0	0	0	1	0	27	8	0	0	1	1	12	1	1
DDB_G0268938	29	44	98	28	74	131	65	64	41	12	78	21	34	54	51	27	93	40	15	101	50	108	41	27	47	62	57	83	100	76	16	44	87	30	47	60	91	22	47	15	33	15	50	0	100	149	103	42	64
DDB_G0268944	4	1	0	2	2	0	0	0	0	0	1	0	1	2	0	0	0	0	1	4	0	1	0	0	2	5	16	3	0	3	0	4	1	0	0	0	0	0	0	1	0	1	2	0	6	4	4	1	0
DDB_G0268946	41	43	41	12	1	2	136	0	24	0	0	0	30	12	0	34	0	8	12	0	0	0	28	85	16	23	16	28	0	0	14	62	0	0	0	0	0	42	12	88	92	47	0	0	1	0	0	71	1
DDB_G0268948	243	381	312	519	1166	229	971	551	768	457	1161	560	187	509	234	234	650	636	809	379	324	490	251	587	340	1086	1511	218	680	189	584	451	280	432	599	722	503	462	172	240	318	510	306	508	1459	462	1783	610	1468
DDB_G0268950	0	0	3	2	5	0	2	2	0	0	3	0	0	0	0	3	1	0	0	1	0	0	0	0	1	6	1	0	0	1	0	1	0	0	0	9	0	0	1	0	2	0	0	0	6	8	1	0	8
DDB_G0268958	1	5	10	0	20	6	11	7	1	16	31	1	7	1	1	4	8	24	29	12	11	6	4	2	25	10	5	7	6	14	2	3	26	13	22	51	8	15	2	10	8	1	0	26	7	28	52	9	22
DDB_G0268960	7	44	7	2	0	0	0	4	0	0	0	0	0	0	0	25	0	0	0	1	0	0	0	0	0	0	0	16	13	0	0	17	0	0	0	6	0	21	0	2	0	0	0	0	0	4	0	2	7
DDB_G0268962	14	84	48	38	0	53	2	24	53	0	0	0	12	11	12	137	30	2	4	4	84	0	52	66	76	0	6	136	0	16	0	86	0	150	42	0	126	56	52	25	0	0	0	13	0	0	0	31	44
DDB_G0268964	0	0	0	11	0	0	0	0	0	0	0	0	0	0	0	0	0	8	71	0	2	0	0	0	41	11	0	0	0	66	0	0	0	0	0	3	3	1	0	0	0	0	0	0	24	0	25	5	38
DDB_G0268966	27	0	58	38	7	16	44	49	142	188	56	24	70	149	73	1	121	41	88	68	23	1	158	0	171	91	40	94	0	443	106	66	43	0	101	12	0	20	39	0	6	0	6	0	1	9	54	72	14
DDB_G0268968	106	117	88	119	111	131	89	78	43	76	72	62	136	110	64	79	76	68	43	215	28	125	98	1	91	179	145	45	34	197	76	45	195	0	71	52	285	14	0	1	13	14	20	4	145	107	100	69	189
DDB_G0268970	80	31	256	101	75	60	494	153	91	237	94	521	358	39	204	28	40	72	255	112	0	259	305	109	127	137	59	127	235	122	0	81	0	147	741	61	587	46	117	153	161	101	139	233	52	60	131	97	166
DDB_G0268978	3	0	0	0	0	0	0	0	0	0	0	0	0	0	0	1	0	0	0	0	0	0	0	0	0	0	0	0	0	0	0	0	0	0	0	0	0	0	0	0	0	0	0	0	0	0	0	0	0
DDB_G0268980	0	1	0	0	0	0	0	0	0	0	0	1	0	0	0	0	0	0	0	0	0	0	0	0	0	0	0	0	0	0	0	0	0	0	0	0	0	0	0	0	0	1	0	0	0	0	1	3	0
DDB_G0268982	3	1	5	4	5	3	1	0	0	1	7	4	1	1	0	1	1	1	1	3	1	3	1	0	2	2	16	4	1	1	0	1	0	2	0	2	3	1	0	0	1	0	0	0	3	0	2	1	13
DDB_G0268986	1	3	0	0	0	0	1	0	1	0	0	0	1	0	0	1	0	0	0	0	0	0	0	0	0	1	0	4	0	0	0	1	2	0	0	0	0	0	0	1	1	1	1	1	4	1	1	1	2
DDB_G0268988	45	6	10	32	26	132	1	130	1	7	75	0	111	1	43	3	9	24	280	152	0	87	0	22	12	314	78	27	124	128	187	42	157	0	64	24	2	49	0	12	15	8	7	6	33	2	97	70	62
DDB_G0268990	12	36	0	2	44	7	0	0	0	23	0	0	0	10	0	0	0	0	2	0	0	0	0	0	0	0	0	20	0	4	0	21	12	51	0	0	0	21	0	0	0	0	32	0	3	6	0	22	13
DDB_G0268992	2	0	0	1	0	0	7	0	0	0	0	2	0	0	0	0	0	0	3	0	3	0	2	0	0	0	0	2	0	0	0	0	1	0	0	0	0	1	0	0	1	0	6	0	0	0	0	0	0
DDB_G0268994	0	0	0	0	0	0	0	0	0	0	1	0	0	0	0	0	0	0	0	4	0	0	0	0	0	0	1	0	0	5	0	0	0	0	0	3	0	0	0	1	0	2	0	0	0	2	1	0	0
DDB_G0268996	390	446	537	154	175	468	236	306	176	321	283	599	197	261	532	47	49	261	499	233	379	643	1719	467	360	152	258	597	519	369	929	796	21	861	304	156	805	449	94	69	179	200	302	613	58	132	158	385	394
DDB_G0269000	10	5	2	15	9	7	5	22	18	0	28	0	2	9	2	0	1	17	74	34	0	13	0	0	28	45	26	6	60	18	4	44	0	28	2	71	0	20	1	0	0	22	5	0	1	7	7	2	0
DDB_G0269004	0	4	30	1	0	2	0	0	0	0	0	0	0	0	0	44	0	0	0	0	0	0	48	67	6	0	0	18	0	0	0	11	0	16	0	23	0	34	14	28	0	0	0	0	6	0	0	24	0
DDB_G0269006	72	93	46	52	145	103	33	7	12	161	262	9	189	110	154	119	129	129	55	195	142	119	31	44	56	268	405	22	11	148	132	261	72	70	2	216	71	62	13	79	55	5	11	5	231	201	144	247	18
DDB_G0269008	0	25	0	0	0	8	0	0	0	0	0	0	3	0	0	22	0	0	0	0	0	0	0	0	0	0	0	0	0	0	0	0	0	0	0	0	0	29	21	0	0	0	0	4	0	0	0	22	0
DDB_G0269010	0	26	0	5	0	0	0	0	0	0	0	0	0	22	0	0	0	0	0	0	0	0	0	0	0	0	0	0	0	0	0	0	0	0	0	0	0	22	0	0	0	0	0	0	0	0	0	0	0
DDB_G0269012	0	46	0	11	0	0	0	0	0	0	0	0	0	49	0	0	0	0	0	0	0	0	0	0	0	0	0	0	0	0	0	0	0	0	0	0	0	43	0	0	0	0	0	0	0	0	0	0	0
DDB_G0269014	129	208	628	491	854	324	556	85	667	308	1380	163	359	0	186	1086	1037	132	300	840	269	494	39	47	142	363	191	292	176	653	309	255	495	95	799	536	862	512	334	71	301	63	50	76	1012	376	1113	264	1190
DDB_G0269016	2134	1725	1729	1378	2681	3398	1830	2565	4244	1517	3113	3741	2258	2436	3758	3438	2618	2846	1815	2366	1944	2593	2094	5523	2034	4902	4500	1615	1584	1950	2446	2600	2524	1482	1406	1312	2188	1472	1115	701	890	533	1620	3731	2578	1954	3346	2032	5231
DDB_G0269018	0	0	5	0	0	0	0	0	0	0	0	0	0	0	1	0	0	0	0	0	0	0	0	0	0	0	0	0	0	0	0	0	0	2	0	0	0	0	0	0	0	1	0	0	0	0	0	1	0
DDB_G0269022	8	35	5	13	59	89	18	68	12	30	74	42	3	3	0	60	87	23	49	42	78	76	120	9	3	24	74	16	175	79	73	82	64	93	105	12	14	42	17	14	7	50	14	0	84	62	13	33	24
DDB_G0269024	57	18	78	68	130	11	135	82	1	40	47	21	53	8	0	0	176	68	247	104	53	67	124	0	73	151	31	47	95	43	52	191	91	3	59	133	0	27	19	2	33	0	27	29	119	28	65	50	113
DDB_G0269026	0	0	0	7	0	0	0	0	0	0	15	0	0	0	0	65	0	0	0	0	0	0	0	0	0	0	0	1	0	0	0	0	0	0	0	3	0	40	0	0	0	0	0	0	0	0	0	28	0
DDB_G0269032	60	2	20	52	101	156	0	0	64	3	28	1	3	3	10	130	14	56	8	55	24	60	1	0	66	301	144	23	49	118	0	13	76	2	17	4	3	184	1	36	101	4	0	0	89	37	159	63	164
DDB_G0269034	82	0	61	45	34	457	231	23	64	10	52	90	12	104	0	5	5	23	98	36	43	1	118	0	31	98	41	65	45	23	12	62	33	21	82	135	0	78	16	175	16	37	29	0	121	12	73	70	118
DDB_G0269036	0	1	0	0	1	0	0	0	0	0	0	0	1	0	0	2	0	0	2	1	0	1	0	0	1	7	2	1	0	0	0	4	0	0	0	0	0	1	1	0	1	2	0	0	3	1	2	1	0
DDB_G0269038	479	354	271	384	302	884	469	604	485	610	354	614	812	360	728	514	171	367	347	259	448	721	476	994	282	478	372	311	354	164	407	296	281	515	402	118	375	371	259	156	148	381	271	695	363	301	499	414	456
DDB_G0269040	90	0	67	119	24	51	3	0	15	0	323	0	124	38	56	85	317	187	5	14	38	0	0	391	74	242	238	54	0	111	0	590	0	101	8	115	0	192	3	36	4	83	35	1	95	337	227	17	0
DDB_G0269042	0	0	0	0	0	0	0	0	0	0	0	0	0	0	0	0	0	0	0	0	0	0	0	0	0	2	0	0	0	0	0	0	0	0	0	0	0	5	0	0	0	0	0	0	0	0	1	1	0
DDB_G0269044	29	1	0	27	0	0	0	0	0	0	0	0	0	0	0	7	0	11	0	0	0	0	0	0	0	0	0	9	0	0	0	19	0	0	0	0	0	30	62	39	34	0	0	0	0	0	0	0	0
DDB_G0269046	26	1	0	34	60	16	0	2	60	0	157	0	0	1	1	184	60	10	0	79	0	5	1	0	0	0	47	0	96	806	6	41	308	0	0	479	0	0	0	5	0	0	0	0	24	561	1	0	115
DDB_G0269048	1862	1882	2677	712	589	790	1035	854	823	785	1008	1024	1211	312	359	851	328	596	1627	307	353	932	896	514	537	575	722	1397	577	64	994	2354	395	629	751	810	1193	1405	533	450	565	476	492	2225	1098	751	1298	1259	1473
DDB_G0269050	308	384	257	150	0	67	482	431	419	813	49	313	378	340	882	280	4	1	295	30	19	288	449	78	174	50	53	229	62	29	231	248	100	273	118	13	397	204	108	134	213	75	174	417	100	19	58	255	0
DDB_G0269052	16	4	83	44	70	45	0	40	92	63	18	8	26	83	0	301	38	24	6	14	0	2	43	0	4	10	25	157	1	5	2	88	9	54	0	86	0	38	72	43	14	0	0	0	37	1	8	28	23
DDB_G0269054	0	28	0	1	155	2	209	1	149	34	80	0	0	0	95	35	21	13	1	28	0	2	0	0	34	22	97	1	226	0	78	110	66	24	46	68	0	48	174	2	89	0	170	0	53	33	80	159	0
DDB_G0269056	18	2	1	4	5	6	1	0	13	0	43	30	0	0	2	0	26	0	0	18	1	1	5	0	3	0	9	0	20	0	0	12	4	5	0	5	0	6	16	23	3	1	0	2	0	8	23	0	48
DDB_G0269058	1	1	0	1	7	0	0	0	1	0	8	4	1	3	0	0	13	2	0	6	0	0	0	0	0	6	10	3	5	0	0	1	6	4	0	2	0	0	1	1	2	0	0	0	0	8	10	1	8
DDB_G0269060	90	152	0	101	0	149	0	0	39	0	182	0	0	45	0	401	0	110	30	160	0	0	44	0	72	0	0	113	0	0	2	82	269	117	0	53	1	2	64	0	0	203	8	0	28	20	190	317	323
DDB_G0269062	6	2	0	22	41	0	0	124	10	40	19	0	7	39	0	20	60	11	13	76	0	13	0	0	1	35	0	0	0	56	0	61	15	0	32	6	0	21	7	5	5	0	8	0	6	15	19	20	20
DDB_G0269070	2	8	9	7	5	22	2	23	17	6	4	6	3	14	4	4	1	0	5	13	13	4	16	15	7	2	11	23	8	25	13	6	31	12	6	2	10	4	4	4	4	1	8	18	2	3	3	3	2
DDB_G0269072	0	10	4	0	7	46	0	8	0	3	14	0	1	1	28	46	0	0	0	0	53	0	77	0	3	0	2	2	0	0	0	44	0	250	0	1	160	51	0	0	22	0	0	48	0	0	0	0	0
DDB_G0269074	0	12	1	1	18	69	0	35	0	5	23	0	0	0	34	56	3	0	0	0	81	0	100	0	6	0	7	1	0	0	0	58	0	281	0	1	157	93	0	0	37	0	0	61	0	0	0	0	0
DDB_G0269076	3	2	7	7	25	0	2	10	0	0	13	0	0	1	1	3	0	6	16	7	4	3	6	2	0	1	1	7	2	2	0	5	2	1	0	0	0	6	1	1	7	0	1	6	6	10	3	2	1
DDB_G0269084	0	0	0	1	0	0	0	0	0	0	0	0	0	0	0	0	0	1	0	2	0	0	0	0	0	0	0	0	0	0	0	0	0	13	0	0	0	0	2	0	0	0	0	0	0	0	1	0	0
DDB_G0269086	1532	347	1877	1194	652	1222	1823	489	2031	1983	2144	318	1278	1183	1183	2975	763	1007	2535	531	800	1346	1190	2066	1413	750	928	2142	933	457	808	2726	593	1246	2040	1037	2733	2110	1867	907	790	555	756	880	863	401	1156	2017	2062
DDB_G0269088	224	73	83	4	100	144	228	0	96	1	64	54	5	8	0	0	0	37	1082	2	28	0	0	0	0	13	213	56	621	0	0	303	0	113	125	69	0	332	0	1	46	0	55	192	219	35	5	164	472
DDB_G0269092	0	0	0	0	0	0	0	0	0	0	0	0	0	0	0	7	0	0	0	0	0	0	0	0	0	0	0	20	0	0	0	0	0	0	0	0	0	1	21	0	3	0	0	0	0	0	0	11	0
DDB_G0269094	4	1	7	6	17	0	0	7	0	0	7	1	0	1	1	0	2	5	18	8	1	5	4	5	2	2	2	7	0	1	0	4	5	6	0	1	1	0	4	1	4	0	0	5	5	8	10	7	0
DDB_G0269100	1710	1296	1201	1783	1600	348	1228	664	1307	1511	1209	1375	730	909	1709	1015	618	757	1209	1257	1552	770	989	119	485	1490	932	1194	230	2225	1125	877	1556	1037	771	290	1387	688	684	276	286	311	841	1275	1307	1424	1281	171	2284
DDB_G0269102	276	130	226	119	291	177	278	138	304	359	134	564	233	539	230	183	152	191	600	160	84	262	483	277	268	362	239	280	195	306	492	493	186	177	503	148	321	294	268	126	87	135	170	480	216	138	411	418	277
DDB_G0269104	50	3	43	52	26	37	55	43	26	58	35	92	61	56	87	31	56	30	89	31	34	58	0	16	18	31	38	83	114	16	13	56	50	39	85	44	42	51	11	14	20	27	71	35	20	17	25	39	8
DDB_G0269106	869	1155	476	476	94	457	427	1796	1622	3080	204	836	2119	1667	1643	502	1	18	3	152	162	386	6	2	319	2	189	981	2739	0	386	523	144	2674	1253	0	4914	504	308	379	570	528	951	5792	12	29	614	941	101
DDB_G0269108	0	0	2	0	0	0	0	0	0	0	0	0	6	0	0	0	0	325	1	0	0	0	0	0	0	0	0	1	1	0	0	0	0	0	0	0	0	2	0	0	0	0	0	0	0	0	0	7	3
DDB_G0269110	1552	1105	1021	851	1073	1690	1119	1308	1072	1509	810	1457	1382	1299	1680	921	533	799	916	687	817	1418	941	1725	1149	825	916	919	975	987	795	1472	1213	1434	979	827	2682	971	577	287	716	742	1034	1589	816	668	1118	1416	739
DDB_G0269112	222	0	546	16	138	0	0	0	0	0	90	168	0	0	115	67	0	7	1357	357	0	738	983	1	0	0	0	1002	567	28	214	641	0	315	0	0	0	425	0	20	0	0	46	409	0	53	1	0	504
DDB_G0269114	5	25	15	4	3	0	0	0	8	14	17	0	2	5	0	12	30	13	0	34	0	8	10	0	13	0	2	39	0	27	1	5	20	0	0	21	0	21	6	13	15	26	0	0	8	33	1	5	2
DDB_G0269118	631	487	343	552	469	1306	1251	849	660	1530	572	1346	723	1011	1179	457	428	602	639	582	602	991	1572	1016	825	751	407	631	805	505	588	994	676	1101	1072	451	1307	622	583	266	294	473	607	1407	606	341	755	728	631
DDB_G0269120	568	251	326	305	197	532	383	147	394	330	192	242	525	564	549	398	323	179	378	355	312	291	333	303	438	409	156	210	432	296	381	332	338	599	650	336	589	239	458	208	189	228	473	482	222	212	300	327	281
DDB_G0269122	12404	12936	12578	19251	12359	16870	17083	20147	22713	22819	22583	22118	15572	18076	20226	9777	10960	17254	15814	20172	14971	20222	13822	22678	18170	16660	11028	13606	21863	14987	20611	20709	18522	15844	14863	9564	24069	24349	11377	4767	7275	10241	16233	25816	14345	10469	17266	20234	15484
DDB_G0269124	0	0	78	0	0	0	0	0	0	0	0	0	1	1	0	147	0	0	0	0	0	0	0	0	0	0	0	11	0	1	0	0	0	0	0	0	0	0	0	280	17	4	0	0	0	0	0	142	0
DDB_G0269126	0	0	0	0	0	0	0	0	0	0	0	1	0	0	0	0	0	1	0	0	0	0	0	257	1	0	0	0	0	0	0	0	0	0	0	0	0	0	0	0	22	0	0	0	0	0	0	0	0
DDB_G0269128	1	0	0	0	0	0	0	0	0	0	0	0	0	0	0	0	0	0	0	0	0	0	0	0	0	0	0	0	0	0	0	0	0	0	0	0	0	2	3	0	0	2	0	0	0	0	0	5	0
DDB_G0269130	35	32	72	51	32	285	75	106	99	47	18	0	428	11	63	267	13	44	24	65	35	45	532	3	132	21	20	11	162	32	160	110	115	13	71	204	413	72	26	37	0	17	91	14	19	9	246	2	3
DDB_G0269132	0	0	0	0	0	0	0	0	0	0	0	0	0	0	0	0	0	0	0	0	0	0	1	0	50	0	0	89	0	0	0	0	0	0	0	0	0	1	314	0	0	0	0	0	0	0	93	149	0
DDB_G0269134	18655	16024	13506	19958	17842	22766	20760	20926	20270	20806	28075	20025	17014	19361	20144	15942	8320	19254	12792	21309	14592	21672	18360	17875	15121	15484	14264	15254	19414	11514	16154	28188	14663	16606	15903	7318	22840	19890	12287	7385	8479	11498	17195	19657	18054	10950	19695	19505	15377
DDB_G0269136	2811	2917	2145	4110	4378	3827	3029	2565	3868	4467	5521	3047	2952	3417	2480	2671	1851	3789	1633	3046	2135	3475	2101	2388	2335	3852	3233	2275	3496	1811	2209	4387	3697	2909	2364	1666	4751	3581	2674	1548	1630	1926	3195	3565	3600	2298	4486	3316	3432
DDB_G0269138	2942	3318	2740	3975	3422	4728	4578	5514	4538	4217	3852	4313	3899	3571	4200	2538	2122	3193	3750	2709	3478	4878	6228	3419	3598	2977	3319	3335	3824	2968	4629	4311	3233	4119	3543	2036	3998	4278	3088	1433	2081	2685	3678	5397	3480	2366	4131	4354	2762
DDB_G0269140	1494	719	933	531	528	1343	2263	1403	632	488	287	1124	525	981	980	583	19	264	1033	184	580	539	2904	3215	1294	335	80	1067	660	52	2125	2054	292	2208	787	113	199	2214	1848	489	408	673	757	1771	187	77	30	210	68
DDB_G0269142	714	420	267	355	847	789	427	561	579	968	908	458	412	124	1170	236	568	292	532	1115	74	301	67	49	353	551	461	565	22	1014	562	646	1151	427	73	561	920	566	302	60	46	126	504	1365	1615	801	521	717	1406
DDB_G0269144	7760	7022	9439	8434	6653	10085	7739	11450	9478	8231	12658	6245	5507	7416	8818	7331	6963	7140	6343	14194	4986	9041	12007	6138	9655	8293	8743	11380	6886	7839	8464	13263	8662	8969	7167	7573	10644	9395	5444	3092	4353	3884	4999	8098	8502	5763	10707	11339	10695
DDB_G0269146	7684	7001	5023	6644	6612	9431	9279	5292	8764	8378	9777	7653	6512	6147	6701	6587	4550	7807	5844	6787	4346	9253	6108	4786	6204	9001	6024	5602	7424	3655	4451	8173	5330	5671	4637	3657	6755	7077	4111	2776	2684	3132	4900	8867	6892	4134	8499	9671	7367
DDB_G0269148	773	536	1215	788	1073	2349	1794	949	1843	748	1260	272	893	518	703	1470	1244	1094	435	1996	629	605	192	882	981	1538	610	1054	1292	1185	1028	770	2084	1352	2136	1263	1041	1393	588	279	743	579	442	373	884	1166	1697	1674	818
DDB_G0269150	56	25	45	112	91	158	190	3	27	11	471	145	74	2	2	7	89	54	7	22	2	233	181	189	122	90	70	54	101	11	216	55	92	2	187	122	0	42	131	51	21	221	154	468	26	54	576	186	18
DDB_G0269152	22	0	0	2	0	1	0	0	34	0	0	185	2	1	56	25	0	10	34	7	0	0	4	2	4	3	0	2	32	1	0	0	0	0	0	0	0	0	0	1	1	3	11	0	3	4	13	0	0
DDB_G0269154	634	344	492	523	559	151	105	264	164	459	844	7	314	987	109	159	364	324	171	650	119	373	1327	549	644	196	525	354	1169	727	0	310	989	1368	277	330	18	455	263	50	234	208	72	776	470	359	1353	173	320
DDB_G0269156	3980	5013	6267	15128	24164	5349	2736	5873	4534	6397	27753	2995	3228	5888	2713	12029	18189	14021	2503	16430	1458	2004	4361	1071	3185	33680	27663	2715	1031	14854	1102	3439	25576	3747	4444	13710	2216	2923	2988	5857	3937	1771	2946	2277	23726	12771	28779	8689	34804
DDB_G0269158	888	2216	1474	1282	3122	2055	605	851	1478	1135	2816	682	1060	825	1097	981	2456	1528	1200	2469	593	1194	657	248	628	3359	1819	960	320	2112	425	968	3417	592	228	1377	621	814	423	240	658	123	328	947	2088	1893	3983	827	3170
DDB_G0269160	2556	4224	4173	5881	10395	7180	4332	4238	5603	3790	8262	6331	3341	2927	6752	2778	2628	2761	2622	10951	1694	6040	5660	2894	4587	4700	5241	3177	2940	5361	9091	5876	4375	2767	2550	2312	5488	3293	2216	1484	1803	1695	2361	6502	5957	2858	7158	5902	8290
DDB_G0269162	153	135	395	245	83	207	65	225	45	261	160	2	213	24	280	267	42	97	0	318	166	643	45	0	130	383	471	89	19	16	137	181	215	35	99	253	61	106	125	21	190	18	206	15	298	219	554	125	323
DDB_G0269164	18	54	109	79	140	106	3	31	245	77	44	19	11	1	20	15	64	34	200	87	0	5	121	0	32	181	34	258	1	160	0	124	25	6	37	166	0	65	31	45	1	71	12	122	77	43	70	23	54
DDB_G0269166	238	70	73	217	247	9	22	318	123	52	489	1	17	11	1	369	429	495	14	294	90	379	1	2	63	848	437	32	29	41	134	194	438	48	0	626	150	69	60	5	42	17	28	22	753	166	336	295	368
DDB_G0269168	482	381	448	332	341	514	825	564	1096	723	872	1467	488	1453	1190	532	1171	824	1076	1193	1301	1208	760	1493	763	2260	1288	568	1952	877	1202	999	1014	963	1017	610	1162	525	487	233	273	160	446	1243	830	433	734	586	772
DDB_G0269170	503	866	761	475	1129	1799	832	1494	1099	620	547	1443	806	693	1362	690	448	322	913	429	591	1379	1942	686	818	782	402	415	826	475	1254	1591	391	1654	688	651	1854	745	808	362	560	808	935	924	696	272	542	753	1220
DDB_G0269172	6	37	3	16	2	0	10	7	18	0	13	2	2	4	5	10	7	17	0	30	1	0	7	0	12	30	1	12	0	15	1	28	37	2	6	3	7	3	0	0	17	10	0	0	0	21	1	8	0
DDB_G0269174	156	375	232	244	316	454	355	324	283	108	411	242	201	184	205	197	291	154	388	413	238	571	528	153	438	458	232	202	894	401	453	267	455	417	225	352	415	192	328	138	168	620	147	352	453	291	340	523	231
DDB_G0269176	0	0	0	0	0	0	0	0	0	0	0	0	0	0	0	0	0	0	0	0	0	24	0	0	0	0	0	0	0	0	0	0	0	0	0	0	0	1	0	0	3	0	0	0	0	0	0	0	0
[truncated: 10,529 more rows]
[truncated: 32 more columns]

## Sheet: normalised data
	D1	D2	D3	D4	D5	D6	D7	D9	D10	D11	D12	D13	D14	D15	D16	D17	D18	D20	D21	D22	D23	D24	D25	D26	D27	D28	D29	D30	D31	D32	D33	D34	D36	D37	D38	D39	D40	D41	D42	D43	D44	D45	D47	D49	D51	D52	D53	D55	D56
[truncated: 11,319 more rows]
[truncated: 32 more columns]

[truncated: 8 more sheets: rlog data, cell cluster, marker cluster A, marker cluster B, enriched GO terms cluster A, enriched GO terms cluster B, enriched cc cluster, SRA accession numbers]
