# Supplementary material for: Cell Cycle Heterogeneity Can Generate Robust Cell Type Proportioning
Source: Dev Cell. 2018 Nov 19;47(4):494–508.e4. doi: 10.1016/j.devcel.2018.09.023 (PMC6251973; doi:10.1016/j.devcel.2018.09.023)
Supplement: Data S2. Read Counts and Analyses of the Cell Cycle Data from Strasser et al. (2012), Related to Figures 1 and 3 — Raw reads were processed as described in STAR Methods, and read counts for all replicates separately can be found in Worksheet 1. Read counts were then normalized and counts for biological replicates averaged (Worksheet 2). Normalized read counts were converted to percentage expression per time point and clustered according to the highest outlier per gene (Worksheet 3; see STAR Methods for details). Worksheet 4 contains enriched GO terms for each time point. No GO terms were enriched in time points missing from this worksheet. [file mmc3.xlsx]

## Sheet: raw data
	0	0	1	1	1	2	3	4	5	6	7	8	9	10	11	12	13
DDB_G0267178	59	95	29	36	93	34	70	55	17	14	20	19	15	35	76	40	51
DDB_G0267180	20	19	9	7	31	5	20	29	4	4	6	4	5	22	19	13	6
DDB_G0267182	94	85	21	28	68	36	75	54	11	16	23	21	26	67	75	53	47
DDB_G0267184	26	23	9	9	31	12	33	22	7	4	8	9	13	20	23	14	13
DDB_G0267186	2	5	3	2	8	1	4	5	0	0	0	3	3	1	13	1	4
DDB_G0267188	78	105	40	33	103	49	115	72	28	12	27	37	22	56	74	35	46
DDB_G0267190	1	0	1	0	0	0	1	0	0	0	0	0	0	0	0	0	0
DDB_G0267194	0	0	0	0	1	0	0	0	0	0	0	0	0	0	1	0	0
DDB_G0267196	0	0	0	0	0	0	0	0	0	0	0	0	0	0	0	0	0
DDB_G0267198	0	0	0	0	0	0	0	0	0	0	0	0	0	0	0	0	0
DDB_G0267202	0	0	0	0	0	0	0	0	0	0	0	0	0	0	0	0	0
DDB_G0267204	0	0	0	0	0	0	0	0	0	0	0	0	0	1	0	0	0
DDB_G0267206	65	70	25	30	63	34	69	57	15	8	16	16	16	34	62	33	32
DDB_G0267208	10	15	3	5	17	5	6	16	2	3	3	1	2	7	12	2	10
DDB_G0267210	110	140	56	53	137	58	136	135	25	21	33	49	35	97	117	71	88
DDB_G0267212	1	1	1	0	3	4	2	2	2	0	0	5	3	1	3	1	2
DDB_G0267216	0	0	0	0	0	0	0	0	0	0	0	0	0	0	0	0	0
DDB_G0267218	0	0	0	0	0	0	0	0	0	0	0	0	0	0	0	0	0
DDB_G0267220	0	0	0	0	0	0	0	0	0	0	0	0	0	0	0	0	0
DDB_G0267222	0	0	0	0	0	0	0	1	0	1	0	0	0	0	0	0	1
DDB_G0267224	0	0	0	0	0	0	0	0	0	0	0	0	0	0	0	0	0
DDB_G0267226	0	0	0	0	0	0	0	0	0	0	0	0	0	0	0	0	0
DDB_G0267228	0	0	0	0	0	0	0	0	0	0	0	0	0	0	0	0	0
DDB_G0267230	0	1	0	0	1	0	1	0	0	0	0	1	0	0	0	0	0
DDB_G0267236	404	403	171	121	448	226	435	386	116	62	112	133	126	206	385	213	293
DDB_G0267238	63	66	35	23	98	41	59	67	17	5	20	23	22	54	83	39	59
DDB_G0267240	186	117	59	30	143	92	150	153	35	20	61	39	34	75	154	80	100
DDB_G0267242	19	20	13	11	33	13	29	36	6	6	5	9	9	20	29	15	10
DDB_G0267244	115	104	45	45	116	62	106	100	34	16	40	40	32	66	116	55	81
DDB_G0267246	18	13	11	4	22	5	17	18	7	4	6	4	6	14	23	19	11
DDB_G0267248	70	48	24	14	47	27	79	37	14	9	10	25	27	15	44	41	36
DDB_G0267250	0	0	0	0	0	0	0	0	0	0	0	0	0	0	0	0	0
DDB_G0267252	1	1	0	0	0	0	0	0	0	0	0	0	0	0	0	0	0
DDB_G0267254	12	18	15	9	35	9	23	16	7	2	4	11	9	22	19	11	4
DDB_G0267258	119	123	56	34	115	63	126	113	38	17	32	30	32	65	136	96	77
DDB_G0267260	23	19	6	4	16	6	17	29	4	2	3	9	7	5	15	15	13
DDB_G0267262	34	17	20	5	35	20	37	30	11	4	9	15	15	21	40	19	25
DDB_G0267264	14	8	5	3	10	7	14	22	3	2	3	4	5	4	13	11	15
DDB_G0267270	1	0	1	1	2	0	3	5	1	0	2	1	0	0	0	0	3
DDB_G0267272	22	40	10	11	51	7	38	30	10	3	19	10	9	22	19	22	18
DDB_G0267274	0	0	0	0	0	0	0	1	0	0	0	1	0	0	0	1	0
DDB_G0267278	0	0	1	0	0	0	1	0	0	0	0	0	0	0	0	0	0
DDB_G0267280	1	0	1	0	0	0	1	0	0	0	0	2	1	0	1	0	0
DDB_G0267282	10	11	2	5	12	6	11	10	4	2	1	4	6	6	15	8	7
DDB_G0267286	0	0	0	0	0	0	0	0	0	0	0	0	0	0	0	0	0
DDB_G0267292	63	62	24	21	65	33	49	61	19	4	18	13	14	44	59	29	52
DDB_G0267294	249	313	102	88	258	126	249	258	61	43	52	90	72	190	231	150	153
DDB_G0267296	8	6	0	2	5	3	6	2	1	1	0	0	1	3	6	4	2
DDB_G0267298	0	0	0	0	1	0	0	0	0	0	0	0	0	0	0	0	0
DDB_G0267300	62	80	28	36	91	27	80	66	24	15	15	22	20	57	73	27	27
DDB_G0267302	0	0	0	0	0	0	0	0	0	0	0	0	0	0	0	0	0
DDB_G0267304	124	126	52	36	124	66	133	133	28	16	33	45	30	72	108	78	78
DDB_G0267306	18	12	4	5	20	10	16	13	5	2	3	4	2	12	15	8	5
DDB_G0267308	2	4	2	2	2	3	2	3	1	0	2	1	3	3	1	3	0
DDB_G0267310	7	6	0	3	7	1	9	6	0	4	3	5	1	6	5	1	4
DDB_G0267314	24	23	11	10	30	17	23	27	9	4	5	3	9	22	20	15	11
DDB_G0267322	23	15	6	5	18	7	25	20	9	2	8	7	6	7	9	7	5
DDB_G0267324	33	47	10	24	41	18	48	40	15	6	16	15	8	34	59	29	31
DDB_G0267326	109	141	32	44	142	69	122	104	28	20	33	39	34	76	101	60	73
DDB_G0267328	90	80	43	18	94	47	87	117	26	12	30	34	24	50	108	46	88
DDB_G0267330	19	17	14	7	15	11	20	23	4	0	4	6	5	9	12	10	13
DDB_G0267332	0	0	0	0	0	0	0	0	0	0	0	0	0	0	0	0	0
DDB_G0267334	1	3	3	4	12	0	3	9	0	0	2	2	0	4	4	2	4
DDB_G0267336	0	1	0	0	1	0	0	0	0	0	0	0	0	0	0	0	0
DDB_G0267338	11	4	6	2	13	6	7	6	4	1	3	4	4	4	13	5	6
DDB_G0267342	117	133	43	38	127	64	123	131	34	21	27	39	36	79	109	58	91
DDB_G0267344	0	0	0	0	0	0	0	0	0	0	0	0	0	0	0	0	0
DDB_G0267346	0	0	0	0	0	0	3	0	0	0	1	1	0	0	0	0	1
DDB_G0267348	0	0	0	0	0	0	0	0	0	0	0	0	0	0	0	1	0
DDB_G0267350	0	0	0	0	0	0	0	0	0	0	0	0	0	0	0	0	0
DDB_G0267352	0	0	0	0	1	0	1	0	0	0	0	1	0	2	0	1	0
DDB_G0267354	35	15	17	14	66	14	21	25	5	1	5	9	10	28	23	27	7
DDB_G0267356	109	76	32	27	110	54	75	63	26	13	22	30	22	35	75	55	49
DDB_G0267358	26	13	7	10	13	15	24	11	5	4	5	5	5	8	26	15	8
DDB_G0267362	67	54	16	13	66	32	49	57	14	3	18	12	13	29	64	27	32
DDB_G0267364	6	0	1	0	3	3	5	5	1	0	1	1	5	5	7	3	3
DDB_G0267366	61	58	18	17	48	27	56	52	18	7	17	15	17	29	62	42	41
DDB_G0267370	7	5	8	7	24	4	8	8	4	1	4	4	3	6	5	6	1
DDB_G0267372	5	4	3	7	16	7	4	29	7	1	2	2	1	10	7	1	5
DDB_G0267374	422	427	377	309	1001	330	405	496	169	109	203	237	242	373	528	347	301
DDB_G0267376	113	93	61	41	170	112	147	183	64	31	66	92	72	142	180	140	127
DDB_G0267378	0	0	0	0	0	0	0	0	0	0	0	0	0	0	0	0	0
DDB_G0267380	2305	2499	1791	1359	4820	2918	4664	4208	1108	609	1351	1587	1461	2993	4285	3306	3519
DDB_G0267382	2024	2011	1716	1545	4669	2289	4690	3612	1311	746	1269	1530	1367	2817	3930	2489	2953
DDB_G0267384	39	38	45	28	102	45	28	63	19	14	24	27	28	65	52	36	18
DDB_G0267386	1472	1517	795	616	1984	1434	2773	2590	742	381	850	942	727	1562	2650	1633	1817
DDB_G0267388	28	32	42	41	112	38	60	53	17	10	19	16	24	50	56	35	44
DDB_G0267390	253	279	186	166	518	181	206	266	101	60	149	174	192	376	335	229	167
DDB_G0267392	22	21	20	13	51	5	19	21	5	3	6	15	10	26	15	12	9
DDB_G0267394	75	79	84	61	217	109	125	150	56	27	72	84	68	116	165	99	92
DDB_G0267396	27	30	79	76	194	29	35	42	34	17	39	21	19	41	45	41	15
DDB_G0267398	1	2	1	0	1	2	6	0	0	0	0	1	0	1	1	1	1
DDB_G0267400	4284	4509	3454	2923	9688	3729	5248	5926	1998	1178	2476	2561	2539	4876	6400	4862	4476
DDB_G0267402	758	740	660	483	1736	1046	2271	1231	640	367	831	1135	639	916	1729	1086	1079
DDB_G0267404	58	54	140	94	284	73	120	115	44	18	60	46	44	84	108	70	94
DDB_G0267406	212	278	140	133	368	161	213	249	77	49	103	106	111	267	248	175	143
DDB_G0267408	172	160	149	138	389	132	224	243	106	52	121	138	128	202	248	196	165
DDB_G0267410	8	14	18	11	49	16	27	17	7	6	11	9	20	41	25	17	5
DDB_G0267412	0	0	0	0	0	0	0	0	0	0	0	0	0	0	0	0	0
DDB_G0267414	44	52	27	24	46	37	54	57	31	17	42	29	19	40	72	40	47
DDB_G0267416	163	160	125	89	334	144	210	218	39	32	27	60	83	200	269	201	214
DDB_G0267418	9953	8464	6868	4760	14803	11760	22041	20226	6110	3032	5793	6939	5880	12077	23206	13399	16807
DDB_G0267420	2351	2498	1655	1395	4438	2885	5048	4394	1309	764	1402	1803	1497	3008	4894	3443	3537
DDB_G0267422	25	22	20	21	41	35	44	46	11	11	19	19	23	70	80	27	22
DDB_G0267424	59	62	42	45	131	38	64	68	18	11	21	32	20	55	77	49	58
DDB_G0267426	150	166	83	42	177	101	151	125	28	20	48	95	66	96	125	85	89
DDB_G0267428	25	21	21	14	42	19	21	24	6	3	9	14	17	20	20	17	12
DDB_G0267430	48	36	23	20	74	23	26	38	14	2	13	18	17	52	42	29	29
DDB_G0267432	133	158	34	33	83	103	160	212	9	12	35	39	57	151	167	122	94
DDB_G0267434	0	0	0	0	0	0	1	0	0	0	0	0	0	0	0	0	0
DDB_G0267436	436	479	583	439	1442	563	698	906	364	216	368	415	365	777	915	712	579
DDB_G0267438	771	789	704	547	1895	36	55	49	56	42	35	43	36	63	67	33	49
DDB_G0267440	5	10	4	1	16	8	11	7	1	2	4	7	8	15	8	9	3
DDB_G0267442	21	21	8	15	40	14	16	20	7	5	11	5	6	17	26	16	16
DDB_G0267444	287	319	250	208	702	313	572	476	185	112	178	228	170	458	636	359	366
DDB_G0267446	6	18	16	20	57	15	19	11	6	4	15	14	11	16	23	13	8
DDB_G0267448	72	86	77	72	199	59	73	63	20	13	47	54	59	158	120	76	43
DDB_G0267450	223	259	170	120	372	150	179	237	72	39	78	115	85	194	200	169	169
DDB_G0267452	309	270	280	224	740	293	524	516	221	105	232	242	213	344	615	366	463
DDB_G0267454	9060	9143	6539	5190	17406	7229	13631	12150	4494	2535	4246	4986	4088	9033	12799	8229	9292
DDB_G0267456	93	94	83	64	218	22	23	21	32	14	36	40	28	44	53	26	19
DDB_G0267458	45	48	36	31	92	40	74	61	38	27	25	30	19	41	65	31	39
DDB_G0267460	15	13	20	13	44	7	9	19	12	6	10	19	16	18	28	11	5
DDB_G0267462	36	35	66	47	165	50	58	82	32	12	36	49	35	109	87	48	33
DDB_G0267464	94	83	54	51	159	77	134	108	32	15	24	38	46	108	133	100	84
DDB_G0267466	14	22	7	8	32	23	24	33	3	1	3	9	5	27	24	25	20
DDB_G0267468	44	44	71	51	170	25	33	57	44	23	36	25	17	51	41	38	22
DDB_G0267470	269	268	37	29	94	35	33	55	7	7	18	18	11	43	37	38	36
DDB_G0267472	176	170	85	82	305	165	215	211	35	29	80	104	101	201	279	176	158
DDB_G0267474	1	1	0	0	4	1	11	4	0	0	1	2	1	0	9	4	0
DDB_G0267476	6	5	1	8	7	7	5	6	4	2	2	3	0	4	5	1	5
DDB_G0267480	123	134	120	111	338	104	127	166	57	38	87	88	69	195	183	144	114
DDB_G0267482	3	3	13	13	33	11	28	27	2	2	11	9	16	26	21	14	10
DDB_G0267484	5	4	6	4	22	8	16	22	3	0	6	12	7	13	11	11	7
DDB_G0267486	5	7	18	11	32	14	14	24	4	7	4	18	17	36	28	14	9
DDB_G0267488	12	11	8	6	25	9	13	12	4	4	3	13	10	35	27	6	7
DDB_G0267490	33	38	24	15	42	21	17	37	18	6	19	22	18	25	34	12	17
DDB_G0267492	119	123	117	121	325	158	353	324	91	46	117	142	118	200	301	219	222
DDB_G0267494	1	0	0	1	5	1	0	3	1	0	1	0	0	2	1	4	2
DDB_G0267496	353	406	197	145	521	199	289	301	101	67	112	115	136	347	389	227	213
DDB_G0267498	5	9	4	7	17	7	6	12	1	1	3	3	3	4	14	8	5
DDB_G0267500	96	105	86	66	241	85	92	119	27	19	31	52	58	136	149	89	85
DDB_G0267502	91	100	115	95	328	84	132	114	62	27	71	52	55	91	123	58	83
DDB_G0267504	57	75	56	63	186	67	58	88	29	8	38	39	40	112	114	65	72
DDB_G0267506	0	1	0	0	2	3	3	5	0	0	1	1	1	3	2	0	0
DDB_G0267508	63	42	51	46	147	54	74	63	24	16	37	36	45	76	71	45	34
DDB_G0267510	2	3	3	4	19	10	10	5	0	1	5	4	5	9	6	5	4
DDB_G0267512	90	94	59	46	144	64	93	102	38	19	47	53	46	83	118	80	72
DDB_G0267514	113	116	135	108	357	153	195	193	79	43	92	88	96	156	212	151	150
DDB_G0267516	42	46	34	27	88	37	47	54	15	12	21	30	17	59	59	40	32
DDB_G0267522	4	1	3	2	11	3	3	4	1	0	1	0	2	7	8	4	4
DDB_G0267524	100	129	103	83	310	119	214	148	69	44	75	128	89	243	231	141	126
DDB_G0267526	21	32	96	68	251	30	45	65	28	12	30	24	19	39	47	43	21
DDB_G0267528	222	246	227	165	651	418	664	471	146	75	124	208	251	587	693	423	434
DDB_G0267530	643	617	476	366	1199	684	1376	1286	360	198	385	520	442	706	1144	752	982
DDB_G0267532	1	2	0	0	0	0	0	0	0	0	0	0	0	0	2	0	0
DDB_G0267534	34	38	57	48	94	47	61	72	17	12	22	26	23	54	72	50	45
DDB_G0267536	113	109	105	93	272	197	283	277	83	33	79	121	105	240	315	217	255
DDB_G0267538	147	117	290	200	703	185	286	334	162	100	110	132	101	276	386	231	235
DDB_G0267540	33	21	39	36	122	32	63	63	19	11	35	28	26	63	72	41	30
DDB_G0267542	0	0	0	0	0	0	0	0	0	0	0	0	0	0	0	0	0
DDB_G0267544	2	1	1	0	2	0	2	3	2	0	1	2	2	1	2	0	1
DDB_G0267546	14	18	34	32	89	22	14	21	14	5	9	16	10	26	28	19	17
DDB_G0267548	27	17	26	32	75	33	64	63	13	8	22	26	28	64	65	55	34
DDB_G0267550	0	0	0	0	0	0	0	0	0	0	0	0	0	0	0	0	1
DDB_G0267552	55	43	51	43	147	75	131	91	29	16	34	62	52	51	109	57	70
DDB_G0267554	3	1	2	2	2	4	2	1	3	1	0	0	2	1	1	0	0
DDB_G0267556	50	40	111	80	283	60	94	75	38	26	46	47	30	84	102	66	67
DDB_G0267560	21	21	30	33	109	52	94	77	22	16	34	27	38	94	73	63	45
DDB_G0267562	7	11	1	0	3	1	2	2	0	0	1	0	0	2	3	1	3
DDB_G0267564	0	3	1	2	1	3	2	1	1	0	1	3	0	7	5	2	0
DDB_G0267566	0	0	0	0	0	0	0	0	0	0	0	0	0	0	0	0	0
DDB_G0267568	277	269	183	102	405	208	342	299	152	69	143	156	131	293	514	243	288
DDB_G0267570	838	924	400	379	1079	467	629	715	137	70	171	313	292	651	732	477	449
DDB_G0267572	28	27	9	15	36	15	18	20	4	0	4	5	5	25	26	18	11
DDB_G0267574	31	28	22	8	43	21	25	27	14	6	17	14	21	27	45	21	20
DDB_G0267576	0	1	1	1	0	1	2	0	0	0	0	1	1	0	2	0	0
DDB_G0267578	0	0	0	0	1	0	0	0	0	0	0	0	0	0	0	0	0
DDB_G0267580	1	0	0	0	1	1	1	0	0	0	1	0	0	1	1	0	1
DDB_G0267582	125	120	75	77	292	37	65	45	23	20	28	31	39	87	77	57	27
DDB_G0267584	41	35	23	33	81	18	37	28	17	3	12	28	12	31	37	23	16
DDB_G0267586	13	15	9	7	37	13	12	14	6	2	7	7	4	15	12	9	10
DDB_G0267588	149	157	140	109	407	125	236	217	88	49	101	101	78	177	248	152	173
DDB_G0267590	146	130	84	70	218	107	186	161	49	35	54	62	64	104	135	101	141
DDB_G0267592	65	56	122	117	422	72	92	102	55	42	48	77	82	167	173	91	74
DDB_G0267594	10	4	11	8	32	6	13	12	6	3	14	9	8	6	10	18	6
DDB_G0267596	90	88	7	13	32	20	23	29	4	9	15	21	21	29	32	22	19
DDB_G0267598	9	16	21	24	67	4	8	11	9	7	9	5	10	8	11	15	7
DDB_G0267600	0	0	0	0	0	0	0	0	0	0	0	0	0	0	0	0	0
DDB_G0267602	4	3	11	10	33	15	25	30	6	6	20	21	14	34	35	17	13
DDB_G0267604	42	28	36	29	91	26	53	39	9	6	15	19	17	24	40	30	34
DDB_G0267606	16	21	7	5	36	3	19	14	7	3	6	7	9	26	14	15	7
DDB_G0267608	2	9	9	9	26	11	10	9	2	1	3	9	1	18	12	6	13
DDB_G0267610	0	1	0	1	2	0	0	0	0	0	0	0	0	0	0	0	0
DDB_G0267612	1	3	1	2	4	0	1	1	0	0	0	1	0	2	1	0	1
DDB_G0267614	20	27	38	27	90	23	59	30	37	20	42	33	24	64	69	24	24
DDB_G0267616	19	20	17	29	75	19	33	35	13	11	15	29	15	39	37	22	22
DDB_G0267618	0	0	0	0	0	1	0	1	0	0	0	0	0	0	0	0	1
DDB_G0267620	3	3	0	0	2	0	1	0	0	0	0	0	1	1	3	1	0
DDB_G0267622	6	5	5	6	17	6	10	5	4	1	1	6	5	5	8	4	3
DDB_G0267624	52	61	20	19	75	80	145	165	39	19	72	124	85	110	138	103	90
DDB_G0267628	0	1	0	0	0	0	0	0	0	0	0	0	0	0	0	0	0
DDB_G0267630	56	52	19	18	56	25	40	41	9	1	16	24	21	49	60	45	32
DDB_G0267632	0	0	0	0	0	0	0	0	0	0	0	0	0	1	0	0	0
DDB_G0267634	0	1	0	0	0	0	0	0	0	0	0	0	0	0	0	0	0
DDB_G0267636	28	33	10	12	31	12	21	23	11	3	14	13	19	18	28	18	19
DDB_G0267638	194	149	259	179	471	263	454	416	160	80	176	235	192	331	497	315	352
DDB_G0267640	38	31	16	13	33	19	30	20	16	8	28	27	13	21	36	14	23
DDB_G0267642	1	1	4	2	10	1	5	1	0	1	1	2	2	2	6	0	3
DDB_G0267644	14	16	18	11	62	12	38	22	5	4	12	17	8	39	35	26	15
DDB_G0267646	0	1	2	0	5	1	1	4	1	1	1	1	1	5	2	2	0
DDB_G0267648	69	38	71	22	91	100	162	192	54	14	54	79	60	37	108	69	96
DDB_G0267650	12	26	33	24	60	16	25	36	6	4	21	16	19	43	35	22	13
DDB_G0267654	0	0	0	0	0	0	0	0	0	0	0	0	0	0	0	0	0
DDB_G0267656	3	5	9	8	34	11	10	12	3	3	8	10	9	20	22	14	7
DDB_G0267658	1	6	3	5	3	2	2	1	1	3	1	2	1	5	5	1	1
DDB_G0267660	0	0	0	0	0	0	0	0	0	0	0	0	0	0	0	0	0
DDB_G0267662	5	4	1	5	7	1	5	6	4	0	3	3	5	4	6	7	2
DDB_G0267666	48	77	50	44	138	36	67	62	16	10	19	33	29	78	70	55	41
DDB_G0267668	9	11	15	9	34	13	13	19	7	4	10	20	12	21	16	11	13
DDB_G0267670	21	23	19	6	29	8	38	17	3	1	4	4	13	21	21	17	6
DDB_G0267672	1	0	0	1	0	0	0	0	0	0	0	0	0	0	0	0	0
DDB_G0267674	282	292	74	69	196	88	96	140	26	21	24	44	47	98	145	82	81
DDB_G0267676	1	0	3	5	8	4	3	4	1	0	2	0	1	4	2	6	3
DDB_G0267678	0	0	0	1	1	0	0	0	0	0	1	0	0	0	0	1	0
DDB_G0267680	17	26	15	20	39	8	9	9	2	4	5	5	6	14	16	11	3
DDB_G0267682	17	12	15	8	25	10	17	25	7	8	4	7	12	22	32	17	17
DDB_G0267684	0	0	0	0	0	0	0	1	0	0	0	0	0	0	0	0	0
DDB_G0267686	90	106	89	81	225	85	123	160	51	23	43	68	65	147	191	109	91
DDB_G0267688	87	105	67	52	210	61	93	83	23	14	18	31	17	61	77	56	61
DDB_G0267690	59	47	166	138	482	83	111	121	56	33	72	50	48	99	108	73	69
DDB_G0267692	21	19	38	33	90	30	34	50	15	8	17	34	25	39	47	35	30
DDB_G0267694	0	0	0	0	1	0	0	0	0	0	0	1	1	0	0	0	0
DDB_G0267696	0	2	0	0	0	0	0	0	0	0	0	0	0	0	0	0	0
DDB_G0267698	6	9	10	5	27	4	7	6	3	2	6	4	3	6	9	6	2
DDB_G0267700	0	0	0	0	0	0	0	0	0	0	0	0	0	0	0	0	0
DDB_G0267702	0	0	0	0	0	0	0	0	0	0	0	0	0	0	0	0	0
DDB_G0267704	118	120	139	111	394	202	294	321	116	65	153	169	118	197	332	238	241
DDB_G0267706	5	10	10	8	13	6	1	18	4	4	8	11	9	3	8	8	3
DDB_G0267708	1	1	6	3	8	3	5	3	0	1	2	1	2	12	5	3	1
DDB_G0267710	24	20	7	10	24	12	31	23	6	4	8	6	7	19	29	15	21
DDB_G0267712	69	75	108	86	281	159	315	250	72	43	89	162	119	223	248	193	143
DDB_G0267714	61	63	57	32	140	56	98	98	37	22	42	39	39	43	95	68	87
DDB_G0267716	0	0	0	1	5	0	2	2	0	0	0	0	1	1	1	1	0
DDB_G0267718	12	12	14	6	30	9	5	18	1	3	9	6	7	16	18	17	12
DDB_G0267720	10	10	4	4	12	7	13	10	3	1	3	6	4	11	12	12	7
DDB_G0267722	16	15	21	7	44	23	12	41	12	8	21	14	16	38	25	25	17
DDB_G0267724	0	1	1	0	1	0	0	0	0	0	0	0	0	0	0	0	0
DDB_G0267726	44	52	29	34	99	14	11	9	22	10	33	25	22	22	33	12	12
DDB_G0267728	115	129	90	59	243	8	10	3	50	29	35	22	17	35	34	9	4
DDB_G0267730	440	453	410	334	1005	350	544	580	240	137	226	294	260	427	615	442	391
DDB_G0267732	73	65	87	83	199	63	130	127	69	26	63	71	60	108	141	105	96
DDB_G0267734	1327	1348	847	653	2208	926	1579	1718	695	401	748	679	499	1097	1732	1066	1223
DDB_G0267736	2	0	2	1	1	1	5	2	0	0	0	1	0	0	3	1	1
DDB_G0267740	0	0	0	0	0	0	0	0	0	0	0	0	0	0	0	0	0
DDB_G0267742	0	0	0	0	0	0	0	1	0	0	0	0	1	1	1	0	0
DDB_G0267744	7	7	14	12	27	4	14	16	1	1	5	8	6	27	20	14	4
DDB_G0267746	11	12	16	5	19	8	16	12	2	1	8	4	7	9	13	14	12
DDB_G0267748	44	52	168	113	470	52	72	85	66	36	73	47	29	61	85	72	58
DDB_G0267750	6	6	5	7	24	5	7	7	3	0	2	3	3	9	8	4	3
DDB_G0267752	2	1	1	2	5	0	0	1	0	0	0	1	1	2	5	3	1
DDB_G0267754	7	11	4	4	15	9	3	7	0	2	4	3	9	10	8	5	6
DDB_G0267756	4	7	9	2	11	5	6	15	0	0	6	5	4	12	12	9	7
DDB_G0267758	4	3	2	4	5	4	2	6	0	0	2	2	3	6	9	7	4
DDB_G0267760	38	61	44	51	111	57	46	67	25	9	30	27	45	68	79	56	45
DDB_G0267762	0	0	0	1	3	0	0	0	0	0	0	1	0	1	0	0	0
DDB_G0267764	0	0	0	0	0	0	0	0	0	0	0	0	0	0	0	0	0
DDB_G0267766	34	31	33	23	66	34	50	57	5	4	9	16	28	40	70	58	32
DDB_G0267768	47	36	45	35	109	51	53	81	15	12	27	26	40	79	77	53	39
DDB_G0267770	0	0	0	0	1	1	2	0	0	0	1	0	1	0	0	1	0
DDB_G0267772	0	0	0	0	0	0	0	0	0	0	0	0	0	0	0	0	0
DDB_G0267774	18	17	23	18	68	11	22	30	13	3	6	13	22	34	43	31	16
DDB_G0267776	566	546	245	217	657	357	502	629	186	104	253	299	225	541	743	459	434
DDB_G0267778	1	0	0	0	1	1	1	2	1	0	0	2	0	0	3	1	2
DDB_G0267780	3	7	6	7	13	6	13	9	6	1	2	3	5	9	14	7	10
DDB_G0267784	4	3	0	2	7	1	8	8	2	0	3	5	1	5	10	3	5
DDB_G0267786	141	142	355	228	749	179	266	306	210	130	190	164	117	224	328	189	184
DDB_G0267788	32	33	19	13	53	13	41	45	23	9	16	18	22	23	42	26	23
DDB_G0267790	5	10	4	1	18	3	4	4	0	1	0	1	1	7	3	4	1
DDB_G0267792	1	3	1	0	6	0	1	0	0	0	0	0	0	1	1	1	1
DDB_G0267794	69	66	43	29	129	59	105	79	27	16	25	39	30	58	95	52	71
DDB_G0267796	144	125	87	76	205	101	105	169	47	28	59	85	70	106	142	115	91
DDB_G0267798	27	19	16	13	41	28	63	60	25	8	22	19	34	66	78	31	36
DDB_G0267800	11	10	17	8	51	6	11	4	0	0	4	6	10	17	10	7	8
DDB_G0267802	1	1	0	0	0	0	0	0	0	0	0	0	1	0	0	2	0
DDB_G0267804	27	22	54	38	133	52	76	85	37	20	36	51	30	60	79	58	74
DDB_G0267806	0	0	0	0	0	0	0	0	0	0	0	0	0	0	0	0	0
DDB_G0267808	6	0	6	5	12	6	14	16	5	1	7	9	8	8	12	2	10
DDB_G0267810	5	3	8	9	18	11	22	6	4	2	14	6	8	16	15	6	9
DDB_G0267812	0	0	0	0	0	0	0	0	0	0	0	0	0	0	0	0	0
DDB_G0267814	7	14	22	21	59	25	17	22	7	2	4	12	12	32	29	13	14
DDB_G0267816	8	8	3	0	9	6	2	4	2	2	1	1	2	4	6	0	2
DDB_G0267818	34	36	30	15	51	30	57	40	12	4	9	24	19	37	52	24	26
DDB_G0267820	1	4	3	4	11	2	3	2	0	1	1	1	0	7	4	1	0
DDB_G0267822	39	29	34	28	73	27	24	38	9	7	7	20	16	47	39	39	22
DDB_G0267824	40	49	23	36	81	41	34	42	16	5	12	23	25	60	51	37	30
DDB_G0267826	0	1	1	0	2	0	1	1	0	1	1	0	0	4	2	3	0
DDB_G0267828	22	12	30	23	81	40	31	53	28	10	23	17	23	43	63	35	38
DDB_G0267830	34	39	66	54	191	37	41	48	27	21	20	28	12	59	53	41	36
DDB_G0267832	5	1	5	11	11	2	11	6	3	2	5	9	6	8	7	4	9
DDB_G0267834	23	23	10	8	21	13	27	23	8	4	12	11	24	31	23	14	10
DDB_G0267836	1	9	9	3	14	6	9	14	1	1	2	3	2	10	10	2	3
DDB_G0267838	10	14	12	8	35	9	21	18	6	1	8	8	7	26	22	13	7
DDB_G0267840	0	0	0	0	0	0	0	0	0	0	0	0	0	0	1	0	0
DDB_G0267842	0	0	0	1	2	1	5	1	0	0	0	1	0	2	1	1	2
DDB_G0267844	0	0	0	0	0	0	1	0	0	0	0	0	0	0	0	0	0
DDB_G0267846	103	112	54	57	187	39	53	63	34	16	51	53	28	35	61	30	24
DDB_G0267848	209	249	84	77	282	25	27	56	17	9	9	20	16	38	40	23	20
DDB_G0267850	199	138	115	66	191	81	229	98	41	28	19	46	50	88	143	88	94
DDB_G0267852	4	13	9	11	35	4	7	12	2	3	3	8	5	21	10	4	5
DDB_G0267854	94	127	80	60	183	60	103	85	34	20	44	55	47	95	118	59	67
DDB_G0267856	4	2	3	4	3	1	6	4	0	0	0	2	2	4	2	1	0
DDB_G0267858	8	10	6	8	13	9	9	6	2	1	2	1	7	15	8	7	3
DDB_G0267860	0	0	1	0	0	0	0	1	1	0	1	2	0	0	1	0	0
DDB_G0267862	0	0	0	0	0	0	0	0	0	0	0	1	0	0	0	0	0
DDB_G0267864	1	0	0	0	2	1	0	0	0	0	0	0	0	1	1	1	1
DDB_G0267866	29	34	21	20	63	22	65	29	12	11	16	25	22	67	38	34	23
DDB_G0267868	0	2	5	4	17	2	4	10	3	2	4	2	1	5	7	2	1
DDB_G0267870	6	17	16	17	28	10	10	10	1	2	6	9	6	18	12	17	6
DDB_G0267872	11	16	13	8	27	5	12	9	5	1	2	3	7	19	19	6	9
DDB_G0267874	13	22	6	8	18	6	8	15	2	2	3	10	4	10	12	10	7
DDB_G0267876	0	0	0	0	0	0	0	0	0	0	0	0	0	0	0	0	0
DDB_G0267878	0	1	1	1	1	0	0	0	0	0	2	0	1	4	0	0	0
DDB_G0267880	2	4	2	4	11	2	0	6	1	0	3	0	2	2	4	2	1
DDB_G0267882	31	27	40	33	136	44	57	47	26	12	24	32	22	59	70	36	47
DDB_G0267884	59	16	47	17	76	39	48	70	25	15	33	46	39	45	91	48	59
DDB_G0267886	15	5	9	5	13	10	12	13	2	2	8	5	5	8	15	13	13
DDB_G0267888	1	1	0	4	6	3	7	5	3	2	2	2	1	6	4	5	6
DDB_G0267890	19	11	25	13	38	19	51	36	14	5	20	15	13	23	40	28	29
DDB_G0267892	14	17	15	10	32	12	11	19	8	9	15	14	12	10	16	18	12
DDB_G0267894	31	30	24	35	99	31	33	56	13	6	24	28	24	56	55	40	33
DDB_G0267896	1	0	0	0	1	1	0	0	0	0	0	0	1	0	1	0	1
DDB_G0267898	0	0	0	0	0	0	0	0	0	0	0	0	0	0	0	0	0
DDB_G0267902	3	14	2	1	7	0	2	0	0	0	1	3	0	5	3	0	1
DDB_G0267904	31	40	147	113	366	42	66	65	46	21	65	41	26	62	67	58	41
DDB_G0267906	23	21	27	14	67	8	23	23	10	3	7	14	17	22	12	14	9
DDB_G0267908	21	25	21	29	62	21	40	46	8	6	10	15	19	39	23	40	17
DDB_G0267910	2	3	5	4	16	3	4	10	1	1	1	7	3	7	7	2	2
DDB_G0267914	5	20	11	14	26	18	15	18	9	5	17	13	17	34	37	26	13
DDB_G0267916	6	13	18	12	41	9	15	20	1	2	8	7	5	20	17	11	10
DDB_G0267918	9	17	16	25	39	20	30	25	3	2	5	12	16	26	38	22	8
DDB_G0267920	0	0	0	0	0	0	0	0	0	0	0	0	0	0	0	0	0
DDB_G0267922	0	1	0	0	0	0	0	0	0	0	1	1	0	0	0	1	1
DDB_G0267924	289	284	235	213	680	174	275	241	278	189	227	205	108	214	255	196	158
DDB_G0267928	128	170	53	47	179	167	161	238	19	17	50	98	85	285	249	209	124
DDB_G0267930	1	1	1	0	4	0	1	4	1	0	2	0	0	2	0	0	0
DDB_G0267932	0	0	0	0	0	0	0	0	0	0	0	0	0	1	1	0	0
DDB_G0267934	0	0	0	0	0	0	0	0	0	0	0	0	0	0	0	0	0
DDB_G0267936	0	0	0	0	0	1	0	0	0	0	0	0	1	0	0	0	0
DDB_G0267938	13	9	6	8	28	9	7	22	6	0	6	10	6	22	23	10	11
DDB_G0267940	0	0	0	0	2	1	1	1	0	0	0	1	0	5	4	1	0
DDB_G0267942	47	56	32	28	99	29	35	35	21	9	17	18	13	33	48	26	22
DDB_G0267946	0	4	0	0	1	1	0	0	0	0	0	0	0	0	0	0	0
DDB_G0267948	65	50	44	31	112	80	120	126	53	19	35	45	25	107	230	112	101
DDB_G0267950	45	47	46	31	131	53	65	90	21	16	31	29	30	99	78	52	40
DDB_G0267952	8	10	23	21	54	12	19	20	2	6	15	12	14	20	20	12	8
DDB_G0267954	3	2	3	2	4	3	5	4	2	0	2	2	4	1	4	1	2
DDB_G0267956	316	225	119	68	258	160	192	275	161	70	107	120	82	351	596	303	310
DDB_G0267958	51	56	132	97	324	63	60	104	49	26	74	52	28	64	75	52	63
DDB_G0267960	14	13	19	8	48	19	28	26	3	5	12	20	9	26	22	13	9
DDB_G0267962	63	56	38	38	86	47	76	70	28	7	40	49	40	93	103	54	53
DDB_G0267964	0	0	0	0	0	0	0	0	0	0	0	0	0	0	0	0	0
DDB_G0267966	814	856	747	601	1904	900	1369	1403	461	283	663	735	549	1014	1560	953	1044
DDB_G0267968	1	0	1	1	1	2	3	4	0	0	0	2	2	2	1	2	0
DDB_G0267970	0	0	0	0	0	1	0	0	0	0	1	0	0	0	2	0	1
DDB_G0267974	69	72	76	70	207	38	44	80	30	23	29	45	34	98	90	63	50
DDB_G0267976	9	9	15	14	35	9	17	17	6	2	9	14	9	17	22	13	7
DDB_G0267978	451	486	232	197	668	210	367	387	119	88	133	183	156	343	419	269	263
DDB_G0267980	22	11	20	11	71	31	57	54	10	5	22	26	17	34	52	36	31
DDB_G0267982	392	410	361	271	990	502	589	662	209	133	316	333	278	679	857	610	564
DDB_G0267984	56	59	85	73	239	99	124	126	65	22	45	72	76	123	139	101	74
DDB_G0267986	0	0	0	0	0	0	0	0	0	0	0	0	0	0	0	0	0
DDB_G0267988	2	2	1	0	2	0	3	3	0	0	0	0	2	2	1	3	1
DDB_G0267990	17	17	14	6	26	10	12	11	9	2	7	7	6	4	20	10	7
DDB_G0267992	59	72	76	47	195	46	52	63	45	37	63	54	54	33	71	36	34
DDB_G0267994	120	123	88	77	219	84	148	163	55	32	62	47	58	135	156	126	81
DDB_G0267996	22	27	43	28	139	37	50	47	11	9	37	31	26	54	50	47	34
DDB_G0267998	0	0	0	0	0	0	0	0	0	0	0	0	0	1	0	0	0
DDB_G0268000	42	35	11	15	38	3	5	4	4	1	2	4	1	6	9	7	8
DDB_G0268002	1	0	0	0	1	0	0	0	0	0	0	0	0	0	0	0	0
DDB_G0268004	105	84	74	43	149	95	104	153	64	42	90	105	78	113	160	144	123
DDB_G0268006	1	3	3	0	5	2	10	4	1	0	2	1	2	6	5	7	2
DDB_G0268008	32	38	32	31	109	18	50	48	20	4	20	23	14	43	54	25	30
DDB_G0268010	0	0	0	0	1	0	1	0	0	0	0	0	0	0	0	2	0
DDB_G0268012	0	1	0	0	2	1	2	1	1	0	0	0	0	1	4	1	1
DDB_G0268014	19	26	14	14	58	13	38	23	13	7	12	10	14	36	39	21	16
DDB_G0268016	0	0	0	0	0	0	0	0	0	0	0	0	0	0	0	0	0
DDB_G0268018	61	45	26	35	89	38	57	89	34	9	38	37	23	55	88	40	62
DDB_G0268020	177	188	189	141	554	289	413	456	143	93	197	203	196	381	465	355	292
DDB_G0268022	2	4	4	4	15	1	6	4	4	0	1	2	3	6	10	3	3
DDB_G0268024	50	55	58	58	163	61	73	75	39	12	33	44	35	76	109	44	45
DDB_G0268026	55	67	118	86	316	29	27	26	44	31	49	46	18	50	52	27	22
DDB_G0268028	23	26	12	10	36	26	29	32	17	10	19	17	19	25	23	21	21
DDB_G0268030	34	23	50	30	110	51	55	90	26	6	26	43	30	62	82	59	63
DDB_G0268034	1030	1046	712	609	2023	838	1338	1397	606	296	615	703	585	1099	1582	1070	1068
DDB_G0268036	28	26	27	22	77	29	37	39	7	8	8	14	11	45	38	32	23
DDB_G0268038	62	76	127	92	316	85	118	114	35	19	51	66	57	140	104	74	57
DDB_G0268040	10	12	17	11	30	12	25	21	6	4	8	15	12	22	27	13	6
DDB_G0268042	412	386	436	327	1130	625	1031	1067	284	155	382	475	486	792	1151	785	782
DDB_G0268044	394	374	412	341	1102	421	538	644	219	114	310	361	300	581	703	411	424
DDB_G0268046	1	2	1	0	0	0	0	1	0	0	0	0	0	0	2	0	0
DDB_G0268048	5	6	3	5	17	5	11	5	2	2	2	3	3	15	11	3	2
DDB_G0268050	0	0	0	0	0	0	0	0	0	0	0	0	0	0	0	0	1
DDB_G0268052	273	165	124	83	214	308	485	465	137	34	127	208	187	195	493	302	491
DDB_G0268054	0	2	0	0	0	1	0	2	0	0	1	2	0	2	4	1	0
DDB_G0268056	51	65	87	80	241	65	80	73	36	22	45	35	50	129	106	56	48
DDB_G0268058	0	0	0	0	0	0	1	0	0	0	0	0	0	1	0	0	0
DDB_G0268060	69	62	76	72	211	72	94	115	56	32	52	69	68	131	167	81	91
DDB_G0268062	3	4	5	9	25	8	4	8	2	1	4	6	2	12	11	11	6
DDB_G0268064	409	414	195	167	558	179	185	388	129	83	161	209	211	343	390	211	152
DDB_G0268066	15	16	30	15	80	32	29	23	13	6	17	23	18	44	46	20	23
DDB_G0268068	56	63	80	55	209	75	55	106	41	15	48	55	46	85	100	75	51
DDB_G0268070	9	10	6	4	8	1	8	8	0	0	6	4	6	16	17	7	4
DDB_G0268072	0	0	0	0	0	0	1	0	0	0	0	1	0	0	0	0	0
DDB_G0268074	22	20	13	9	37	26	50	25	4	3	7	7	13	28	40	20	22
DDB_G0268076	0	1	1	0	2	0	6	0	0	0	1	0	2	1	1	1	3
DDB_G0268078	27	18	10	3	25	13	36	20	6	6	3	14	6	23	21	29	25
DDB_G0268080	84	87	123	128	305	114	167	155	82	46	86	82	68	145	205	147	137
DDB_G0268082	2	1	1	1	3	3	1	4	1	0	0	0	0	3	1	0	2
DDB_G0268084	29	25	62	56	175	47	62	57	24	11	24	30	23	70	64	35	35
DDB_G0268086	0	0	0	0	0	0	0	0	0	0	0	0	0	0	0	0	0
DDB_G0268088	81	85	72	64	209	85	119	166	55	33	46	72	73	160	181	116	100
DDB_G0268090	180	182	72	56	166	14	27	27	15	12	11	13	16	25	30	14	15
DDB_G0268092	0	0	0	2	10	0	3	0	1	0	0	1	2	4	2	0	1
DDB_G0268094	0	6	8	10	28	0	2	1	0	1	3	4	0	7	3	2	0
DDB_G0268096	1	0	1	3	7	2	5	2	0	0	2	2	1	4	3	0	1
DDB_G0268098	824	879	461	369	1109	566	973	878	237	121	207	283	349	634	934	644	675
DDB_G0268100	50	41	48	34	106	34	54	62	23	8	21	24	19	50	61	41	55
DDB_G0268102	158	177	128	99	314	175	237	240	79	48	115	143	116	205	342	208	228
DDB_G0268104	956	993	529	446	1418	585	1186	1110	283	169	342	447	411	788	1132	711	787
DDB_G0268106	0	0	0	0	0	0	0	0	0	0	0	0	0	0	0	0	0
DDB_G0268108	0	0	0	0	0	1	1	0	0	0	0	0	0	0	5	1	2
DDB_G0268110	11	8	11	7	29	7	10	11	2	4	5	7	8	13	19	5	10
DDB_G0268112	0	1	5	2	13	2	4	2	0	0	2	2	2	3	2	1	2
DDB_G0268114	25	30	26	22	78	32	39	31	10	9	11	23	24	50	39	22	21
DDB_G0268116	7	9	10	4	15	6	12	15	1	2	7	5	6	10	11	7	1
DDB_G0268118	90	90	93	65	265	89	183	151	67	42	76	85	56	126	171	133	115
DDB_G0268120	0	0	0	0	0	0	0	0	0	0	0	0	0	0	0	0	0
DDB_G0268122	4	4	9	7	26	7	7	16	1	0	2	5	5	7	14	9	16
DDB_G0268124	3	3	0	1	0	3	0	1	0	0	0	1	0	1	0	0	0
DDB_G0268126	10	10	11	8	31	8	8	15	6	0	14	9	6	17	21	13	5
DDB_G0268128	1	0	0	0	0	0	0	0	0	0	0	0	0	0	0	0	0
DDB_G0268130	32	35	34	34	128	47	56	58	16	13	24	38	33	100	86	56	42
DDB_G0268132	31	33	46	35	120	51	50	92	23	13	30	41	27	65	72	54	47
DDB_G0268134	121	98	112	75	224	158	249	276	102	37	97	138	88	121	299	169	233
DDB_G0268136	0	0	0	0	0	0	0	0	0	0	0	0	0	0	0	0	0
DDB_G0268138	65	58	45	48	117	72	61	83	25	10	17	21	37	90	108	60	58
DDB_G0268140	57	74	67	57	214	64	103	121	49	28	63	81	71	128	128	78	80
DDB_G0268142	6	9	6	4	20	27	35	45	5	2	12	23	21	106	83	40	25
DDB_G0268144	378	384	59	63	191	48	70	56	15	4	70	51	42	88	103	56	47
DDB_G0268146	2	7	1	0	4	2	0	2	0	0	1	1	3	2	3	1	1
DDB_G0268148	65	74	21	20	65	16	10	13	4	0	6	8	8	14	13	11	10
DDB_G0268150	2	0	0	0	0	0	0	0	0	0	0	0	0	0	0	0	0
DDB_G0268152	0	0	0	1	2	0	0	1	0	0	0	0	0	0	1	1	0
DDB_G0268154	13	15	28	14	61	18	12	30	15	8	10	17	8	16	9	21	13
DDB_G0268156	7	4	6	5	17	10	9	11	8	4	5	5	4	23	10	8	4
DDB_G0268158	83	76	212	175	495	124	182	167	62	37	59	76	76	170	191	129	115
DDB_G0268160	0	0	0	1	0	0	0	0	0	0	0	0	0	0	1	0	0
DDB_G0268162	23	14	26	14	58	22	33	40	14	7	12	26	28	24	63	33	36
DDB_G0268164	26	19	16	23	48	27	32	46	7	12	12	18	23	28	35	28	14
DDB_G0268166	0	1	0	0	0	1	0	0	0	0	0	0	1	0	0	0	0
DDB_G0268168	57	33	31	36	111	60	55	85	19	15	39	34	36	68	89	75	60
DDB_G0268170	1	0	0	0	0	0	0	0	0	0	0	0	0	0	0	1	0
DDB_G0268172	0	0	0	1	0	0	0	0	0	0	0	0	0	0	0	0	0
DDB_G0268174	0	0	0	0	0	0	0	0	0	0	0	0	0	0	0	0	0
DDB_G0268176	2	0	0	1	3	2	2	2	3	3	3	0	0	6	5	2	3
DDB_G0268178	0	0	0	0	1	0	1	0	0	0	0	1	0	0	0	0	0
DDB_G0268180	11	11	3	7	4	4	4	11	0	0	9	6	5	7	7	5	3
DDB_G0268182	24	28	33	28	113	44	57	51	12	9	21	33	30	81	63	45	26
DDB_G0268184	2	1	1	0	4	0	0	1	0	0	1	1	0	1	5	0	1
DDB_G0268186	14	7	31	26	71	15	22	33	9	6	12	15	12	37	45	25	19
DDB_G0268188	0	0	0	0	0	0	2	0	0	0	0	0	0	0	0	0	0
DDB_G0268190	11	22	36	27	68	23	35	50	13	9	18	19	20	33	49	35	28
DDB_G0268192	0	0	1	0	0	0	0	1	0	0	0	1	1	2	2	1	0
DDB_G0268194	32	33	28	25	87	37	39	60	20	8	25	32	24	49	67	33	36
DDB_G0268196	20	28	20	20	72	19	25	39	8	5	11	20	17	36	43	29	33
DDB_G0268198	23	21	28	18	60	24	29	25	5	3	6	10	17	33	33	19	11
DDB_G0268200	0	0	0	0	1	0	0	0	0	0	0	2	0	0	0	0	0
DDB_G0268202	0	1	0	2	13	1	7	4	0	2	0	1	4	1	4	2	1
DDB_G0268204	2	0	0	0	5	3	1	0	0	0	0	0	3	2	2	0	1
DDB_G0268206	0	0	0	0	0	0	0	0	0	0	0	0	0	1	1	0	0
DDB_G0268208	2	2	8	5	16	6	2	2	1	2	1	3	1	8	10	4	2
DDB_G0268210	48	61	31	24	74	26	42	60	12	6	11	24	27	43	53	54	24
DDB_G0268212	5	7	7	3	11	4	6	10	2	2	3	3	4	12	20	6	6
DDB_G0268214	0	0	0	0	2	1	1	0	0	0	0	0	1	0	0	0	1
DDB_G0268216	11	15	9	20	41	16	38	40	28	9	30	33	21	33	47	27	19
DDB_G0268218	13	15	24	19	71	24	28	34	18	12	23	24	24	36	36	15	22
DDB_G0268220	21	14	21	9	60	25	35	35	11	2	5	19	17	36	30	22	7
DDB_G0268222	531	553	318	311	901	359	678	522	189	106	211	283	238	519	586	419	413
DDB_G0268224	38	47	29	24	83	24	34	34	8	11	14	22	21	35	36	28	20
DDB_G0268226	3	0	4	0	11	1	2	2	2	0	4	4	2	2	1	3	1
DDB_G0268228	24	26	7	11	29	7	23	16	5	1	5	9	9	26	22	11	5
DDB_G0268230	7	5	11	8	27	11	12	12	3	3	8	8	8	24	12	10	10
DDB_G0268232	40	38	14	23	48	24	26	40	19	5	17	26	21	41	54	41	27
DDB_G0268234	0	0	0	0	2	0	1	1	0	0	0	0	0	0	2	0	2
DDB_G0268236	676	629	611	458	1345	814	1496	1249	386	223	382	452	425	765	1463	1009	997
DDB_G0268238	7	12	13	13	39	16	13	17	3	7	11	8	9	18	18	9	10
DDB_G0268240	7	3	7	2	18	5	4	7	4	1	0	4	10	7	4	6	4
DDB_G0268244	290	236	246	123	416	227	330	353	114	59	175	179	167	181	353	252	270
DDB_G0268246	3	6	2	2	4	1	3	3	2	2	0	0	3	4	5	0	1
DDB_G0268248	0	0	0	0	1	1	0	0	0	0	0	0	2	1	0	1	0
DDB_G0268250	1	0	0	0	0	0	0	0	0	0	0	0	0	0	0	0	0
DDB_G0268252	16	19	25	23	72	24	26	39	12	5	12	13	20	37	37	27	20
DDB_G0268254	0	0	0	0	0	0	0	0	0	0	0	0	0	0	0	1	0
DDB_G0268258	46	42	128	98	355	47	73	89	43	22	57	41	17	73	92	59	47
DDB_G0268260	5	9	6	2	12	6	9	7	3	3	3	5	6	12	4	4	4
DDB_G0268264	2006	1817	1217	795	2547	760	1611	1398	972	463	684	780	458	992	1503	889	1162
DDB_G0268266	28	27	36	34	96	33	44	41	19	9	20	23	22	48	41	35	26
DDB_G0268268	13	12	24	8	26	9	24	12	3	1	8	10	8	14	15	16	17
DDB_G0268270	344	332	174	142	465	149	182	269	94	60	89	99	95	233	243	181	192
DDB_G0268272	0	0	0	0	0	2	0	0	0	0	0	0	0	0	0	0	0
DDB_G0268274	12	14	23	23	55	17	30	30	14	6	19	23	27	36	40	35	11
DDB_G0268278	1	0	0	0	1	0	1	0	0	0	0	0	0	0	1	0	0
DDB_G0268280	1	3	5	5	4	2	9	3	0	1	1	4	2	4	6	0	0
DDB_G0268284	0	0	0	0	0	0	0	0	0	0	0	0	0	0	0	0	0
DDB_G0268286	3	9	1	2	4	1	3	2	1	0	2	3	4	9	9	2	5
DDB_G0268288	10	10	7	2	19	10	18	7	3	1	7	5	4	11	11	8	9
DDB_G0268290	0	0	0	0	0	0	0	0	0	0	0	0	1	0	0	0	0
DDB_G0268292	0	0	0	0	0	0	0	0	0	0	0	0	0	0	0	0	0
DDB_G0268294	0	1	0	0	0	0	1	0	0	0	1	0	1	1	0	1	0
DDB_G0268298	0	0	0	0	0	0	0	0	0	0	0	0	0	0	0	0	0
DDB_G0268300	0	0	0	0	0	0	0	0	0	0	0	0	0	0	0	0	0
DDB_G0268302	1457	1448	1357	1010	3461	1042	2316	1839	814	442	785	973	857	1093	1629	1270	1358
DDB_G0268304	0	0	0	0	0	0	0	0	0	0	0	0	0	0	0	0	0
DDB_G0268306	19	17	21	20	38	25	35	31	8	7	8	24	16	6	37	21	26
DDB_G0268310	0	0	0	0	0	0	0	0	0	0	0	0	0	0	0	0	0
DDB_G0268312	1	0	2	0	3	1	1	2	0	0	0	1	2	0	0	1	0
DDB_G0268314	1	3	1	1	6	3	1	3	1	0	1	2	0	0	1	2	1
DDB_G0268316	23	25	32	12	69	15	18	14	10	3	9	10	12	31	29	22	15
DDB_G0268318	5	4	1	4	13	0	1	1	3	0	1	0	1	0	1	0	1
DDB_G0268320	40	53	80	62	150	72	103	112	35	23	49	63	52	104	106	99	70
DDB_G0268322	2	0	1	2	4	3	6	6	1	0	1	4	3	1	2	0	3
DDB_G0268324	0	0	0	0	0	1	0	0	0	0	0	0	1	1	0	0	0
DDB_G0268326	0	0	0	0	0	0	0	0	0	0	0	0	0	1	0	0	0
DDB_G0268328	67	77	51	41	146	67	71	87	16	14	43	44	50	124	110	72	63
DDB_G0268330	53	61	38	45	138	47	31	44	12	11	19	31	30	79	84	31	37
DDB_G0268332	66	74	53	45	171	24	21	11	36	16	43	41	27	23	40	16	11
DDB_G0268334	30	29	24	20	73	29	51	56	15	9	24	23	27	42	40	32	36
DDB_G0268336	6	14	7	7	31	5	13	17	4	3	6	4	6	19	15	7	7
DDB_G0268338	0	0	0	0	0	0	0	0	0	0	0	0	0	0	0	0	0
DDB_G0268340	1	1	3	5	3	0	0	1	3	0	1	0	0	3	4	0	1
DDB_G0268342	0	0	0	0	0	0	0	0	0	0	0	0	0	0	0	0	0
DDB_G0268344	17	19	21	12	32	23	53	41	10	3	9	6	8	31	30	17	18
DDB_G0268346	7	9	0	0	3	7	5	12	1	2	0	3	4	3	11	10	7
DDB_G0268348	4	6	5	2	8	1	6	14	1	1	3	4	8	9	9	5	5
DDB_G0268350	7	4	1	8	14	1	15	10	4	0	3	0	4	3	11	5	6
DDB_G0268352	20	17	10	3	27	12	12	11	2	4	4	10	5	25	22	17	7
DDB_G0268354	84	75	43	37	108	40	28	48	20	15	20	29	26	58	51	32	31
DDB_G0268358	21	17	10	9	44	16	29	23	12	5	15	16	13	23	37	14	15
DDB_G0268360	272	258	233	205	708	293	674	443	170	91	210	252	192	262	489	315	333
DDB_G0268362	0	0	0	0	1	0	1	1	0	0	0	0	1	3	1	1	0
DDB_G0268364	37	28	28	37	65	49	53	89	20	9	26	24	25	44	66	33	61
DDB_G0268366	1	3	3	2	10	4	5	2	1	0	3	4	3	4	8	4	5
DDB_G0268368	126	108	56	49	131	74	121	128	42	24	26	45	41	75	97	66	88
DDB_G0268370	0	0	0	0	0	0	0	0	0	0	0	0	0	0	0	0	0
DDB_G0268374	19	19	8	7	18	3	3	7	4	1	3	5	0	1	2	2	7
DDB_G0268376	0	0	0	0	0	0	0	0	0	0	0	0	0	0	0	0	0
DDB_G0268382	0	0	0	0	1	0	0	0	0	0	0	0	0	0	0	0	0
DDB_G0268384	88	98	144	129	432	84	119	128	64	40	54	51	55	137	163	94	96
DDB_G0268386	13	14	6	9	26	4	12	9	4	1	1	6	7	24	15	13	4
DDB_G0268388	3	7	0	3	5	1	3	3	1	0	3	2	2	4	9	4	0
DDB_G0268390	0	0	0	0	0	0	1	1	0	0	0	0	0	1	0	0	3
DDB_G0268394	55	32	13	10	51	30	42	40	11	9	22	14	22	40	57	25	24
DDB_G0268396	110	115	91	61	258	79	136	130	22	15	46	58	79	142	114	88	76
DDB_G0268398	0	0	0	0	0	0	0	0	0	0	0	0	0	0	0	0	0
DDB_G0268400	0	0	0	0	1	0	0	0	0	0	0	0	0	0	0	0	0
DDB_G0268402	27	23	17	19	56	19	38	20	18	3	15	16	15	34	36	25	22
DDB_G0268404	24	16	21	13	49	18	37	52	13	4	8	20	21	45	46	26	18
DDB_G0268406	0	0	0	0	0	0	0	0	0	0	0	0	0	0	0	0	0
DDB_G0268408	0	0	0	0	2	0	0	1	0	0	0	0	1	0	0	0	0
DDB_G0268410	6	15	8	12	22	9	19	13	4	3	4	7	7	14	15	6	7
DDB_G0268412	12	14	28	28	90	23	28	54	14	6	19	23	24	46	46	29	19
DDB_G0268420	29	32	14	20	64	37	66	50	12	9	37	49	41	60	60	43	54
DDB_G0268422	1	4	3	1	8	3	3	1	1	1	1	3	1	7	3	2	0
DDB_G0268424	25	13	27	11	57	19	29	29	8	10	13	16	20	33	30	16	16
DDB_G0268426	6	2	10	1	12	4	8	7	1	1	9	5	2	10	9	5	5
DDB_G0268428	0	0	0	0	0	0	0	0	0	0	0	0	0	0	0	0	0
DDB_G0268430	15	9	35	30	89	24	27	30	20	13	15	22	9	30	25	28	15
DDB_G0268432	0	0	0	0	2	1	4	0	0	0	0	2	1	1	1	1	1
DDB_G0268434	22	17	23	16	42	23	42	48	21	11	17	24	18	51	69	27	27
DDB_G0268438	0	0	1	0	3	1	1	0	0	0	0	1	1	0	0	0	0
DDB_G0268440	0	0	0	0	0	0	0	0	0	0	0	0	0	0	0	0	1
DDB_G0268442	13	8	8	5	14	10	25	16	9	1	1	11	8	8	23	14	9
DDB_G0268444	7	4	8	6	13	7	1	3	2	3	6	5	3	6	4	3	1
DDB_G0268446	69	101	29	17	75	38	58	32	15	10	11	18	20	26	48	35	33
DDB_G0268448	19	19	21	32	58	18	48	37	18	3	17	15	14	36	40	28	27
DDB_G0268450	0	2	1	1	3	1	2	0	1	0	0	0	0	1	0	0	3
DDB_G0268452	12	13	11	16	44	14	27	22	12	2	14	9	15	18	25	24	6
DDB_G0268454	6	3	2	1	3	0	2	3	1	0	1	1	0	5	1	5	0
DDB_G0268456	1	0	0	0	0	0	1	0	0	0	0	0	0	0	1	3	0
DDB_G0268458	0	0	1	0	0	0	0	0	0	0	0	0	0	0	0	0	0
DDB_G0268460	0	0	0	0	0	0	0	0	0	0	0	0	0	0	0	0	0
DDB_G0268462	1	1	16	14	48	11	22	15	7	4	5	7	8	15	13	6	13
DDB_G0268464	0	0	0	0	0	0	0	1	0	0	0	0	0	0	0	1	0
DDB_G0268466	0	0	0	0	0	0	0	0	0	0	0	0	0	0	0	0	0
DDB_G0268470	22	12	9	6	18	9	10	40	5	2	3	5	2	8	5	6	12
DDB_G0268472	167	191	153	144	479	183	263	300	105	64	121	132	131	246	332	225	224
DDB_G0268474	13	14	12	4	22	7	7	30	3	0	3	1	2	6	8	4	4
DDB_G0268476	0	0	0	0	2	0	0	1	0	0	0	1	0	0	1	0	0
DDB_G0268478	27	35	20	23	75	30	53	48	22	8	18	32	24	40	38	24	33
DDB_G0268480	3	5	2	5	16	5	7	7	3	0	4	3	1	5	12	4	2
DDB_G0268482	0	0	0	0	0	0	0	0	0	0	0	0	0	2	2	0	0
DDB_G0268484	0	2	0	1	2	0	3	2	0	0	0	0	0	2	0	1	0
DDB_G0268486	0	0	0	0	0	0	0	0	0	0	0	0	0	0	0	0	0
DDB_G0268488	0	0	0	0	0	0	0	0	0	0	0	0	0	0	0	0	0
DDB_G0268490	0	0	0	0	0	0	0	0	0	0	0	0	0	0	1	0	0
DDB_G0268492	29	17	18	18	42	22	31	34	6	7	11	27	17	35	39	23	13
DDB_G0268494	2	0	2	2	2	1	1	2	0	2	1	0	1	8	4	0	3
DDB_G0268496	113	78	152	105	324	117	183	208	75	44	56	51	65	139	227	147	164
DDB_G0268498	57	86	230	184	568	144	260	228	152	75	164	172	104	160	241	152	157
DDB_G0268500	25	24	22	8	46	47	56	56	28	8	23	24	34	44	69	45	41
DDB_G0268502	9	6	2	0	3	9	12	4	7	4	3	9	4	6	9	9	15
DDB_G0268504	410	436	263	239	749	222	366	286	60	33	165	201	159	513	418	261	184
DDB_G0268506	61	60	129	84	261	76	149	122	50	22	52	57	53	70	149	76	82
DDB_G0268508	2	1	1	1	2	0	1	0	0	1	1	1	0	1	1	1	3
DDB_G0268510	0	0	2	2	4	0	2	1	0	0	0	1	0	1	1	1	2
DDB_G0268512	9	10	9	7	35	21	25	25	5	5	7	8	9	28	25	17	27
DDB_G0268516	17	18	17	17	40	15	24	28	7	4	6	15	9	26	32	13	14
DDB_G0268518	13	15	9	10	31	17	31	34	11	5	9	8	15	45	30	27	20
DDB_G0268520	6	7	14	14	30	10	10	19	2	1	5	5	8	20	22	15	4
DDB_G0268522	1	2	5	4	10	4	5	7	1	0	4	2	3	22	13	7	2
DDB_G0268524	4	2	1	0	1	2	2	4	4	0	0	2	1	4	2	2	2
DDB_G0268526	11	14	21	9	56	6	24	25	2	8	8	10	16	29	25	21	7
DDB_G0268528	0	3	0	2	4	6	6	4	1	0	0	4	2	0	3	3	5
DDB_G0268534	40	49	54	39	136	56	54	63	22	14	27	30	43	78	81	48	54
DDB_G0268536	18	16	8	9	25	5	3	13	3	1	3	2	4	7	7	12	5
DDB_G0268538	224	221	141	125	383	188	249	283	74	60	112	153	126	171	246	199	179
DDB_G0268540	0	0	0	0	0	0	0	0	0	0	0	0	0	0	0	0	0
DDB_G0268542	1	1	0	0	3	1	2	0	0	1	0	0	0	1	3	1	1
DDB_G0268544	0	0	0	0	0	0	0	0	0	0	0	0	0	0	0	0	0
DDB_G0268546	0	2	1	2	9	0	1	5	0	1	1	0	3	0	3	1	0
DDB_G0268548	98	102	88	50	232	70	85	111	39	18	49	42	53	111	111	71	68
DDB_G0268550	0	0	0	0	0	0	0	0	0	0	0	0	0	0	0	0	0
DDB_G0268552	6	7	7	6	14	9	9	11	2	1	2	3	8	8	11	9	5
DDB_G0268554	14	5	18	2	14	14	39	46	12	4	9	29	25	7	52	26	35
DDB_G0268556	70	74	26	17	74	3	3	6	3	5	5	3	1	10	6	4	5
DDB_G0268558	39	55	32	26	97	44	49	73	19	20	26	38	32	60	70	39	43
DDB_G0268560	10	7	2	1	11	4	2	5	0	1	2	6	2	12	8	5	4
DDB_G0268562	0	1	1	0	1	0	2	0	0	1	1	0	1	1	1	0	0
DDB_G0268564	23	17	18	16	85	25	15	28	10	8	20	14	18	39	40	29	13
DDB_G0268566	2	0	1	2	6	5	3	0	1	0	0	0	3	6	1	2	1
DDB_G0268568	0	2	0	2	3	0	0	1	0	1	0	1	0	0	1	1	0
DDB_G0268570	4	2	1	2	2	2	3	3	0	0	1	1	2	5	4	1	1
DDB_G0268572	0	0	0	0	2	0	0	0	0	0	0	0	0	0	1	0	0
DDB_G0268574	139	157	147	131	348	118	185	145	45	40	67	82	73	129	185	160	122
DDB_G0268576	10	8	17	11	31	11	20	13	6	6	9	11	12	23	22	15	16
DDB_G0268578	68	86	86	53	226	87	76	118	33	27	62	60	66	147	170	98	102
DDB_G0268580	5	4	4	5	15	10	12	11	5	2	4	8	7	10	19	13	10
DDB_G0268582	2	0	3	2	4	4	10	11	2	1	1	3	2	2	10	13	7
DDB_G0268584	1	1	0	0	0	1	2	2	0	0	0	0	0	0	0	0	0
DDB_G0268586	18	28	10	7	30	14	19	8	7	1	6	5	4	24	17	9	12
DDB_G0268588	3	4	3	4	8	6	9	9	1	0	0	3	0	11	6	7	4
DDB_G0268590	17	14	44	19	77	25	18	25	22	12	19	11	7	23	30	25	17
DDB_G0268592	236	236	514	452	1297	282	393	444	230	121	300	257	179	353	467	329	328
DDB_G0268594	1	0	0	0	2	0	0	1	0	0	0	1	2	0	0	2	1
DDB_G0268596	0	0	0	0	0	0	1	1	0	0	0	0	0	0	0	0	0
DDB_G0268598	0	0	0	0	1	0	0	0	0	0	0	0	0	0	1	0	0
DDB_G0268600	15	19	13	18	48	26	46	21	5	2	9	15	15	40	47	45	33
DDB_G0268602	0	0	0	0	0	0	0	0	0	0	0	0	0	0	0	0	0
DDB_G0268604	0	0	0	0	0	0	0	0	0	0	0	0	0	0	0	0	0
DDB_G0268606	11	6	4	2	8	5	8	22	2	0	3	5	3	3	4	4	5
DDB_G0268608	4	0	2	0	1	0	1	4	0	0	0	1	0	4	4	0	0
DDB_G0268610	0	0	0	1	0	2	2	0	1	0	0	0	0	0	1	0	0
DDB_G0268612	0	0	0	0	0	0	1	0	0	0	0	0	0	0	0	1	0
DDB_G0268614	160	139	246	212	729	150	202	232	100	72	119	101	75	176	231	171	165
DDB_G0268616	154	156	178	153	422	149	184	223	57	46	100	91	94	197	239	152	154
DDB_G0268618	43	33	38	31	103	32	44	54	23	12	27	36	43	54	74	55	34
DDB_G0268620	131	165	107	96	281	109	203	194	72	52	79	100	93	199	210	147	119
DDB_G0268622	34	29	13	18	45	16	16	19	14	7	7	12	22	37	25	19	28
DDB_G0268624	4	2	9	10	18	3	8	8	3	2	0	5	4	18	11	5	5
DDB_G0268626	2	1	6	1	10	4	17	8	3	1	2	2	2	16	16	10	7
DDB_G0268628	19	11	15	7	33	18	23	24	8	5	4	9	11	26	19	7	9
DDB_G0268630	422	390	337	262	773	504	888	787	316	151	259	255	230	585	1006	628	638
DDB_G0268632	3793	3930	3710	3024	9699	3575	6461	5966	2904	1670	3262	3601	2628	5283	6702	4557	4678
DDB_G0268634	14	9	13	6	21	16	26	24	6	3	7	11	15	24	25	18	23
DDB_G0268636	15	20	27	17	44	18	38	34	12	5	11	14	15	54	57	36	27
DDB_G0268638	61	71	74	59	200	40	53	68	44	19	32	36	43	73	80	62	40
DDB_G0268640	3	12	3	3	13	15	18	7	4	2	3	6	4	14	22	17	17
DDB_G0268642	14	9	16	13	45	13	23	37	8	8	13	17	17	34	44	29	30
DDB_G0268644	0	0	0	0	0	0	1	1	0	0	0	0	0	1	0	1	1
DDB_G0268646	179	166	209	148	503	143	425	245	78	42	108	156	130	294	269	164	174
DDB_G0268650	248	174	178	74	354	156	268	259	113	40	92	135	74	154	315	173	230
DDB_G0268652	47	42	52	48	141	46	57	65	29	13	35	46	57	88	67	62	34
DDB_G0268656	0	0	0	0	0	0	0	0	0	0	0	0	0	0	0	0	0
DDB_G0268660	48	28	34	31	87	48	48	74	29	11	17	20	24	42	66	48	74
DDB_G0268662	49	61	62	39	157	61	70	92	65	24	34	36	30	105	121	62	80
DDB_G0268664	823	765	1186	925	3050	2266	3581	3336	1526	863	1581	1632	1213	2449	4263	2727	2745
DDB_G0268666	16	12	22	16	34	25	19	38	16	6	14	16	13	17	28	22	20
DDB_G0268668	1	2	2	2	8	1	0	0	0	0	0	1	3	5	1	1	0
DDB_G0268670	0	0	0	0	0	0	0	0	0	0	0	0	0	0	0	0	0
DDB_G0268672	0	0	0	0	0	0	0	0	0	0	0	0	0	0	0	0	0
DDB_G0268674	0	0	0	0	0	0	0	0	0	0	0	0	0	0	0	0	0
DDB_G0268676	0	0	0	0	0	0	0	0	0	0	0	0	0	0	0	0	0
DDB_G0268678	17	16	28	20	75	17	28	22	16	10	15	21	19	38	34	26	24
DDB_G0268680	22	17	21	26	53	28	53	40	20	3	14	13	9	20	45	30	28
DDB_G0268684	28	33	23	11	75	15	40	35	13	5	16	23	20	39	54	40	20
DDB_G0268686	8	8	3	3	20	4	8	9	2	1	4	3	3	13	8	10	4
DDB_G0268688	0	0	0	0	0	0	0	0	0	0	0	0	0	0	0	0	0
DDB_G0268690	0	0	0	0	0	0	0	0	0	0	0	0	0	0	0	0	0
DDB_G0268692	0	0	0	0	0	0	0	1	0	0	0	0	0	1	0	0	0
DDB_G0268694	0	0	0	0	0	0	0	0	0	0	0	0	0	0	0	0	0
DDB_G0268696	125	138	73	64	182	50	55	73	19	6	27	65	30	56	68	64	52
DDB_G0268698	19	27	20	21	41	13	27	27	8	4	16	10	13	28	29	16	15
DDB_G0268702	155	148	183	150	510	153	214	314	116	61	111	154	146	216	302	215	159
DDB_G0268704	5	7	4	2	18	7	21	11	3	3	4	8	5	19	15	9	8
DDB_G0268706	83	63	48	41	109	67	111	105	28	19	28	48	37	85	96	77	103
DDB_G0268708	12	14	4	9	22	10	10	17	1	2	6	7	9	26	15	12	4
DDB_G0268710	40	20	36	18	68	41	62	67	29	9	23	24	25	23	88	40	47
DDB_G0268712	0	0	0	0	1	0	0	0	0	0	0	0	0	0	0	0	0
DDB_G0268714	9	19	10	8	49	6	33	22	4	4	6	3	12	23	21	14	7
DDB_G0268716	2	0	3	0	5	0	7	6	0	0	0	3	0	6	4	0	0
DDB_G0268718	51	51	26	21	74	27	58	50	10	6	7	21	24	54	47	35	27
DDB_G0268720	31	35	40	15	90	26	77	57	19	10	41	41	22	60	77	66	33
DDB_G0268724	0	0	0	1	0	0	0	2	0	0	0	0	0	0	0	0	0
DDB_G0268726	0	0	2	0	0	0	2	0	0	0	0	0	0	0	0	0	1
DDB_G0268730	0	0	0	0	0	0	0	0	0	0	0	0	0	0	0	0	0
DDB_G0268732	0	0	1	0	1	0	0	0	0	0	0	0	0	0	0	0	0
DDB_G0268734	3	4	2	0	0	0	0	0	1	0	0	0	0	1	1	0	1
DDB_G0268738	0	0	0	0	0	0	0	0	1	0	0	0	0	0	0	0	0
DDB_G0268740	0	1	0	0	0	3	0	0	0	0	0	1	0	1	1	0	1
DDB_G0268742	9	1	7	3	9	0	5	5	0	0	1	2	3	4	2	4	1
DDB_G0268744	23	48	22	39	131	14	29	42	5	10	20	11	11	41	37	30	34
DDB_G0268746	18	9	16	8	36	4	15	26	7	3	7	18	10	25	17	8	9
DDB_G0268748	0	0	0	0	0	0	0	0	0	0	0	0	0	0	0	0	0
DDB_G0268750	0	0	0	0	0	0	0	0	0	0	0	0	0	0	0	0	0
DDB_G0268752	0	0	0	0	0	0	0	0	0	0	0	0	0	0	0	0	0
DDB_G0268754	22	16	12	7	24	13	23	12	10	1	1	4	7	5	11	15	12
DDB_G0268756	0	1	0	0	0	0	1	0	0	0	0	0	0	0	0	0	0
DDB_G0268758	349	388	367	318	1075	422	696	575	194	104	254	297	265	708	763	477	450
DDB_G0268760	15	25	25	23	61	14	17	35	6	10	12	26	16	18	39	24	15
DDB_G0268762	75	76	39	34	79	35	64	69	18	7	8	21	23	48	69	64	37
DDB_G0268764	94	109	62	50	138	83	84	112	25	14	33	55	62	117	173	87	78
DDB_G0268772	6	6	3	1	5	2	4	11	2	0	4	3	1	8	6	2	3
DDB_G0268774	1	3	2	2	7	2	3	3	0	0	2	6	5	10	4	4	1
DDB_G0268776	20	14	27	27	62	17	34	38	11	4	20	16	25	31	31	24	23
DDB_G0268778	40	35	32	24	78	35	72	66	28	10	28	24	29	57	72	41	40
DDB_G0268780	0	2	1	1	1	0	1	2	1	3	1	0	1	1	5	2	2
DDB_G0268782	3	2	3	1	6	1	1	3	1	2	3	3	3	6	7	4	2
DDB_G0268784	1	0	0	1	1	1	0	1	1	1	1	0	0	1	5	1	0
DDB_G0268786	14	17	16	9	38	6	14	8	3	1	5	10	9	14	16	15	7
DDB_G0268788	1	2	0	0	1	1	1	0	0	0	0	0	0	2	0	1	0
DDB_G0268790	420	442	396	365	1151	658	676	993	261	141	410	585	486	745	1074	612	614
DDB_G0268792	34	38	26	14	62	22	36	37	20	3	19	22	23	32	51	27	31
DDB_G0268794	8	8	6	13	36	13	14	17	11	1	6	4	10	17	23	14	7
DDB_G0268796	5	2	6	8	20	7	9	11	5	2	4	1	1	8	15	15	3
DDB_G0268798	0	0	1	0	2	0	1	0	0	0	0	0	0	1	1	0	0
DDB_G0268800	0	0	0	0	0	0	0	0	0	0	0	0	0	0	0	0	0
DDB_G0268802	1	2	0	0	1	0	1	0	0	0	3	0	1	1	2	1	0
DDB_G0268806	10	13	26	19	52	15	21	24	12	6	8	20	16	10	13	18	18
DDB_G0268808	8	13	5	5	20	5	9	5	3	1	2	5	4	7	6	5	4
DDB_G0268810	1325	1480	620	500	1777	972	1337	1466	321	188	358	454	533	1348	1617	1040	1058
DDB_G0268812	0	0	0	0	0	0	0	0	0	0	0	0	0	0	0	0	0
DDB_G0268814	7	9	6	4	9	5	16	15	5	0	6	4	6	4	12	5	5
DDB_G0268816	14	21	14	15	38	12	8	17	8	11	11	13	13	16	16	10	13
DDB_G0268818	6	8	11	11	24	12	19	11	5	3	6	7	8	16	23	14	7
DDB_G0268820	2	4	4	5	17	3	3	5	1	3	3	0	3	4	4	5	4
DDB_G0268822	33	59	97	69	233	69	92	86	42	26	44	48	52	73	116	66	60
DDB_G0268824	13	20	5	6	22	6	14	18	0	0	2	6	6	22	11	7	8
DDB_G0268826	2	4	9	4	19	6	9	8	1	0	0	3	6	17	14	8	7
DDB_G0268828	436	401	308	271	829	360	523	565	177	116	189	316	197	295	494	383	344
DDB_G0268830	0	0	0	0	0	0	0	0	0	0	0	0	0	0	0	0	0
DDB_G0268832	0	0	1	1	2	1	1	0	0	0	1	0	1	3	2	2	1
DDB_G0268834	0	0	0	0	0	0	1	0	0	0	0	0	0	0	0	0	0
DDB_G0268836	0	0	0	0	0	0	0	1	0	0	0	0	0	0	0	2	1
DDB_G0268838	0	0	0	0	0	0	0	0	0	0	0	0	0	0	0	0	0
DDB_G0268840	0	0	0	0	0	0	0	0	0	0	0	0	0	0	0	0	0
DDB_G0268842	0	0	0	0	0	0	0	0	0	0	0	0	0	0	0	0	0
DDB_G0268844	4	2	0	1	0	1	0	0	0	1	0	0	0	1	0	1	0
DDB_G0268846	20	17	24	30	84	42	67	55	16	14	25	28	29	62	66	31	51
DDB_G0268848	157	186	153	149	477	134	211	164	53	43	109	118	151	477	373	214	129
DDB_G0268850	43	39	27	22	67	23	30	22	10	6	13	15	21	68	50	34	19
DDB_G0268852	26	28	25	23	76	24	26	39	16	14	34	30	29	104	86	34	21
DDB_G0268854	16	15	25	10	50	6	12	6	5	1	11	9	11	14	27	9	16
DDB_G0268856	0	1	0	0	0	0	0	0	0	0	1	0	0	0	0	0	0
DDB_G0268858	2	1	0	1	3	0	1	0	0	0	0	1	1	2	0	2	0
DDB_G0268860	39	41	35	23	113	53	54	47	17	15	25	36	40	61	85	48	28
DDB_G0268862	55	57	316	252	813	344	506	498	195	108	235	282	256	619	653	419	331
DDB_G0268864	22	41	11	6	31	12	15	22	4	7	7	11	13	35	32	17	23
DDB_G0268866	0	2	0	0	1	0	2	1	0	0	0	1	0	3	1	0	0
DDB_G0268868	188	180	62	57	187	77	97	108	20	11	9	36	55	136	151	103	70
DDB_G0268870	493	552	499	436	1360	333	586	555	335	187	319	336	243	483	658	405	380
DDB_G0268872	115	114	61	41	132	68	79	146	24	20	40	56	49	113	126	116	73
DDB_G0268874	12	6	2	1	3	0	1	0	0	0	3	0	1	3	0	0	1
DDB_G0268876	67	109	186	165	507	159	224	272	101	69	140	140	111	238	250	180	170
DDB_G0268878	1265	1292	420	326	1074	1858	3868	2713	372	224	772	1217	1371	4129	4181	2299	2629
DDB_G0268880	1	3	3	4	16	3	3	4	0	3	2	0	6	12	8	5	2
DDB_G0268882	0	0	0	0	0	0	0	0	0	0	0	0	0	0	0	0	0
DDB_G0268884	1	0	2	0	5	3	0	1	2	2	2	0	0	1	1	1	1
DDB_G0268886	25	22	31	31	91	23	15	21	33	26	73	53	40	44	52	17	14
DDB_G0268888	96	121	42	33	121	65	68	90	27	6	18	29	42	103	79	46	39
DDB_G0268890	40	56	32	32	96	5	10	13	11	4	2	9	4	13	3	6	7
DDB_G0268892	31	36	32	18	74	63	123	93	34	25	75	108	77	131	138	78	73
DDB_G0268894	0	0	0	0	0	0	0	0	0	0	0	0	0	0	0	0	0
DDB_G0268896	0	0	0	0	0	0	0	0	0	0	0	0	0	0	0	0	0
DDB_G0268898	78	90	39	30	126	52	91	68	17	6	15	29	41	79	80	57	48
DDB_G0268900	2	1	0	0	0	0	2	1	0	0	0	0	0	2	1	0	0
DDB_G0268902	3	1	1	0	1	1	7	4	0	0	0	1	0	2	2	1	2
DDB_G0268904	10	9	41	38	100	18	43	31	20	7	18	23	26	39	33	14	12
DDB_G0268906	0	0	0	0	0	0	0	0	0	0	0	1	0	0	0	0	0
DDB_G0268908	0	0	0	0	0	0	0	0	0	0	0	0	0	0	0	0	0
DDB_G0268910	0	0	1	0	2	0	0	0	1	0	0	0	1	1	0	1	1
DDB_G0268914	184	146	158	125	327	226	314	355	83	35	105	133	140	256	368	222	289
DDB_G0268916	2	3	3	3	17	2	8	5	1	1	2	5	1	4	9	2	2
DDB_G0268918	0	0	0	0	0	0	1	0	0	0	0	0	0	0	0	0	0
DDB_G0268920	53	38	42	27	87	42	98	83	37	13	37	33	38	60	124	59	79
DDB_G0268922	73	49	44	54	124	67	104	83	32	11	24	52	29	65	130	86	96
DDB_G0268924	68	68	57	38	117	85	89	104	33	17	27	39	40	98	116	75	80
DDB_G0268926	0	0	0	0	1	0	1	0	0	0	0	1	0	0	0	0	0
DDB_G0268928	78	62	110	72	311	52	61	82	23	11	24	40	30	87	75	52	30
DDB_G0268930	0	0	0	0	1	0	0	0	0	0	0	0	0	0	0	0	0
DDB_G0268932	0	0	0	0	0	0	0	0	0	0	0	0	0	0	0	0	0
DDB_G0268934	0	3	6	1	7	3	1	8	0	0	1	4	0	5	4	1	1
DDB_G0268938	22	21	10	14	45	15	14	10	7	4	11	12	7	16	16	9	11
DDB_G0268942	0	0	0	0	0	0	1	1	0	0	0	0	0	0	0	0	0
DDB_G0268944	0	2	1	0	3	1	1	0	0	0	1	1	0	2	0	0	2
DDB_G0268946	0	0	0	1	0	0	0	0	0	0	0	0	0	0	0	0	0
DDB_G0268948	354	376	366	315	1043	808	842	1035	225	125	358	415	471	958	1113	887	705
DDB_G0268950	0	0	0	1	3	2	2	0	0	0	0	0	0	3	1	1	0
DDB_G0268958	12	11	17	22	47	11	11	17	13	5	9	4	9	10	17	15	12
DDB_G0268960	6	1	0	0	7	1	3	3	0	0	0	1	0	0	2	0	1
DDB_G0268962	2	1	1	0	1	1	0	1	0	0	0	0	0	1	1	2	0
DDB_G0268964	0	1	1	1	6	1	0	1	1	0	1	0	0	0	3	1	3
DDB_G0268966	332	343	107	100	270	64	76	101	25	12	51	69	56	110	109	60	54
DDB_G0268968	59	49	36	20	88	52	94	81	37	20	28	28	33	44	89	62	66
DDB_G0268970	21	35	67	68	204	110	122	134	24	17	55	83	66	231	216	152	108
DDB_G0268974	0	0	0	0	0	0	0	0	0	0	0	0	0	0	0	0	0
DDB_G0268978	0	0	0	0	1	0	0	0	0	0	0	0	0	0	0	0	0
DDB_G0268980	2	9	3	5	10	8	14	8	1	4	3	6	3	14	13	13	3
DDB_G0268982	1	1	6	0	3	5	5	6	2	0	1	4	1	4	5	2	2
DDB_G0268984	0	0	0	0	0	0	0	0	0	0	0	0	0	0	1	0	0
DDB_G0268986	0	0	0	0	0	0	0	0	0	0	0	0	0	0	0	0	0
DDB_G0268988	47	45	30	30	87	24	18	40	14	9	21	14	20	33	42	35	20
DDB_G0268990	5	11	4	4	10	7	10	11	0	1	1	4	4	9	10	4	3
DDB_G0268992	3	1	5	3	24	3	3	2	1	0	4	1	1	2	4	1	0
DDB_G0268994	3	4	3	0	7	1	4	6	1	0	2	2	2	10	8	2	2
DDB_G0268996	57	61	63	42	165	37	48	85	32	12	55	58	44	92	73	46	22
DDB_G0269000	16	17	11	7	47	19	22	20	5	2	20	12	13	29	29	12	13
DDB_G0269004	4	6	6	7	34	4	5	5	0	1	0	1	6	17	12	3	3
DDB_G0269006	66	71	71	70	187	72	100	119	43	17	50	62	66	91	127	76	93
DDB_G0269008	0	1	0	0	0	0	1	0	0	0	0	0	1	0	2	0	0
DDB_G0269010	0	0	0	1	1	1	1	0	0	0	0	0	0	1	5	0	1
DDB_G0269012	0	0	0	0	0	0	3	0	0	0	0	0	0	1	1	1	1
DDB_G0269014	225	199	154	128	365	218	325	376	115	52	106	175	151	270	377	211	311
DDB_G0269016	1902	2266	1602	1351	4648	2753	4816	3670	1221	736	1390	1801	1560	4787	6138	3418	3650
DDB_G0269018	0	0	2	0	1	1	0	0	1	0	0	1	1	3	1	1	0
DDB_G0269020	0	0	0	0	0	0	0	0	0	0	0	0	0	1	0	0	0
DDB_G0269022	21	34	45	26	73	31	39	41	26	10	25	27	32	55	61	35	24
DDB_G0269024	5	10	7	6	21	6	13	15	1	3	2	9	4	12	8	8	8
DDB_G0269026	0	0	0	0	1	0	1	0	0	0	0	0	0	1	2	0	0
DDB_G0269028	0	0	0	0	0	0	0	0	0	0	0	0	0	0	0	0	0
DDB_G0269030	0	0	0	0	0	0	0	0	0	0	0	0	0	0	0	0	0
DDB_G0269032	42	24	17	25	49	25	28	49	20	3	14	21	22	42	57	47	34
DDB_G0269034	42	33	59	49	149	50	70	83	25	20	34	36	36	85	87	55	39
DDB_G0269036	1	0	1	1	0	0	1	0	1	0	1	0	1	2	2	0	1
DDB_G0269038	451	402	299	274	804	463	862	639	231	126	265	371	269	480	742	525	543
DDB_G0269040	667	773	80	73	221	213	181	210	20	10	48	82	74	266	291	263	184
DDB_G0269042	1	2	0	0	2	1	0	0	0	0	1	0	0	1	3	0	1
DDB_G0269044	1	0	0	0	0	1	1	0	0	0	0	0	0	0	0	0	0
DDB_G0269046	258	284	124	112	363	441	594	670	133	90	259	275	222	507	609	493	516
DDB_G0269048	159	158	198	168	552	86	171	155	67	31	70	93	96	119	161	101	173
DDB_G0269050	145	167	24	16	23	125	230	208	23	14	44	61	84	141	195	159	141
DDB_G0269052	6	10	8	8	37	10	4	6	3	3	8	7	11	11	17	6	8
DDB_G0269054	41	32	31	21	97	44	42	55	16	8	24	37	30	58	63	29	37
DDB_G0269056	42	29	15	9	27	16	29	92	10	5	6	10	8	11	22	15	31
DDB_G0269058	16	14	10	1	16	5	12	40	5	4	6	6	3	6	18	12	5
DDB_G0269060	6	8	5	3	17	4	4	6	1	3	6	4	5	10	7	6	4
DDB_G0269062	19	30	25	22	84	29	32	39	9	5	21	22	22	38	36	27	22
DDB_G0269064	0	0	0	0	0	0	1	0	0	0	0	0	0	0	0	0	1
DDB_G0269066	0	0	0	0	0	0	0	0	0	0	0	0	0	0	1	0	0
DDB_G0269068	0	0	0	0	0	0	0	0	0	0	0	0	0	0	0	0	0
DDB_G0269070	184	277	239	250	734	87	150	109	129	103	145	191	152	51	131	74	136
DDB_G0269072	2	3	1	0	2	3	0	1	0	0	2	0	1	0	1	2	0
DDB_G0269074	3	0	1	1	0	1	0	0	0	0	0	0	0	0	2	0	1
DDB_G0269076	18	13	10	7	26	10	15	47	4	3	5	10	2	11	20	14	9
DDB_G0269078	0	0	0	0	0	0	0	0	0	0	0	0	0	0	0	0	0
DDB_G0269080	0	0	0	0	0	0	0	0	0	0	0	0	0	0	0	0	0
DDB_G0269082	0	0	0	0	0	0	0	0	0	0	0	0	0	0	0	0	0
DDB_G0269084	0	1	0	0	2	1	2	0	0	0	0	0	1	1	0	1	1
DDB_G0269086	695	506	666	395	1312	614	1057	1021	510	267	440	406	374	654	978	650	705
DDB_G0269088	0	2	0	0	4	0	2	0	0	0	0	0	1	2	2	1	0
DDB_G0269090	0	0	0	0	0	0	0	0	0	0	0	0	0	0	0	0	0
DDB_G0269092	14	16	5	8	17	3	6	5	3	0	9	5	1	8	13	5	2
DDB_G0269094	5	11	7	8	21	6	11	27	3	1	3	4	2	8	6	7	10
DDB_G0269096	0	0	0	0	0	0	0	0	0	0	0	0	0	0	0	0	0
DDB_G0269100	5189	5234	5226	4134	13502	5812	10056	8411	5526	3195	4765	4571	3382	7762	12209	6444	8341
DDB_G0269102	160	156	210	200	628	175	334	253	122	52	118	158	144	257	216	159	129
DDB_G0269104	76	69	34	36	114	40	53	67	15	12	29	45	38	53	55	56	34
DDB_G0269106	31	38	15	12	38	200	316	237	22	13	36	105	73	205	306	233	199
DDB_G0269108	0	4	0	0	1	1	0	0	1	1	0	0	1	2	1	1	0
DDB_G0269110	487	477	368	270	928	314	588	484	172	91	225	247	218	415	499	332	313
DDB_G0269112	49	32	27	17	46	38	81	44	17	8	18	37	16	23	39	32	52
DDB_G0269114	75	53	65	52	178	79	130	150	38	15	59	64	72	120	146	89	75
DDB_G0269116	2	4	2	2	1	2	0	1	0	0	0	0	0	0	1	1	0
DDB_G0269118	218	266	240	218	651	300	470	402	141	88	190	240	233	525	552	329	245
DDB_G0269120	333	377	294	280	870	257	376	390	149	83	191	264	218	398	480	333	263
DDB_G0269122	4508	4682	2636	2188	7324	2311	4040	4437	1864	1060	2016	2387	1759	3333	4731	2775	2942
DDB_G0269124	11	14	29	28	76	9	15	20	8	10	15	7	6	16	17	11	17
DDB_G0269126	73	96	55	37	157	35	54	53	27	16	22	27	17	61	69	35	36
DDB_G0269128	0	0	0	0	1	0	0	0	0	0	0	0	0	0	0	0	0
DDB_G0269130	83	64	53	37	94	42	72	71	18	16	22	23	27	29	60	43	49
DDB_G0269132	20	22	12	8	37	14	26	30	17	9	10	12	16	29	31	22	29
DDB_G0269134	60402	52892	41302	28686	94734	46818	89189	86519	33439	16703	30521	35565	27383	49250	100441	55987	71997
DDB_G0269136	22053	20972	16835	11985	38817	21444	38810	38670	14682	7460	14097	16202	12498	23715	45779	24526	31403
DDB_G0269138	1764	1563	1242	973	3173	1329	2306	2204	855	430	856	1107	1062	1874	2526	1738	1724
DDB_G0269140	151	155	281	283	863	162	221	263	133	76	163	156	174	267	267	229	153
DDB_G0269142	329	311	323	292	877	400	691	626	249	135	272	258	235	500	710	458	480
DDB_G0269144	4085	4346	3434	2926	9496	3353	4654	4877	1801	1002	2397	2778	2304	4257	5457	3772	3348
DDB_G0269146	3750	3695	2540	2092	6603	3397	6107	4931	2084	1200	1904	2208	1741	4437	7024	4249	4456
DDB_G0269148	512	605	540	434	1466	623	838	965	257	170	333	406	434	1029	1138	761	701
DDB_G0269150	419	425	153	169	401	291	407	415	83	49	135	138	176	371	562	350	302
DDB_G0269152	17	24	15	18	41	17	31	36	5	7	9	14	16	30	30	15	18
DDB_G0269154	868	964	575	533	1737	706	989	1065	384	213	438	531	443	1038	1333	874	798
DDB_G0269156	2876	2909	2133	1810	5738	2651	4689	4089	1752	994	1904	2214	1621	3374	5077	3125	3565
DDB_G0269158	347	393	245	195	670	380	651	627	195	118	314	344	296	730	873	488	491
DDB_G0269160	5234	4846	2961	2036	6469	2359	4036	4586	2385	1257	2383	2731	1850	3584	5262	2692	3600
DDB_G0269162	17	30	24	13	55	23	40	50	20	12	13	31	26	44	48	34	31
DDB_G0269164	64	70	35	26	79	31	35	61	21	6	19	27	35	40	53	33	27
DDB_G0269166	161	188	226	183	552	173	311	315	119	70	128	143	139	277	396	248	275
DDB_G0269168	282	296	273	245	735	258	318	438	122	66	173	196	203	368	387	263	238
DDB_G0269170	38	40	28	42	106	14	15	17	11	5	21	29	20	39	22	9	8
DDB_G0269172	46	40	24	19	90	31	67	63	13	11	20	27	19	34	60	27	37
DDB_G0269174	51	72	52	44	129	46	48	94	26	9	29	40	48	90	89	62	32
DDB_G0269176	1	0	0	0	3	0	1	0	0	0	0	0	0	0	0	1	0
DDB_G0269178	0	0	0	0	0	0	0	0	0	0	0	0	0	0	0	0	0
DDB_G0269180	29	40	98	92	289	32	51	63	39	20	53	30	30	58	55	35	33
DDB_G0269182	71	45	63	40	163	40	66	48	17	8	26	26	30	106	98	59	30
DDB_G0269184	48	51	37	26	95	44	43	53	24	8	23	27	32	38	73	47	27
DDB_G0269186	29	43	39	24	114	36	39	58	19	15	33	29	39	51	72	48	30
DDB_G0269188	71	75	56	37	162	65	69	120	29	21	49	61	53	103	95	57	67
DDB_G0269190	507	526	394	323	1047	482	742	727	290	153	257	320	241	518	718	585	551
DDB_G0269192	76	77	96	116	289	99	145	167	51	23	53	85	71	140	185	138	110
DDB_G0269194	447	369	399	301	867	474	667	758	218	108	252	323	274	458	858	584	634
DDB_G0269196	1453	1525	1375	1138	3594	1913	3181	2710	1133	725	1153	1392	977	2422	3483	2169	2267
DDB_G0269198	186	158	321	228	745	354	573	577	228	97	253	291	238	446	809	452	513
DDB_G0269200	176	185	233	164	633	198	328	293	182	119	174	164	106	217	317	229	225
DDB_G0269202	185	207	73	67	183	133	213	205	98	41	149	220	115	194	226	120	155
DDB_G0269204	15	14	31	20	50	24	31	38	13	5	15	21	21	43	32	39	24
DDB_G0269206	180	189	36	26	93	31	34	44	13	9	16	17	13	25	47	39	25
DDB_G0269208	48	49	15	17	49	15	18	17	12	3	12	10	6	27	29	9	13
DDB_G0269210	40	51	45	50	159	52	60	99	62	23	53	51	35	82	107	51	39
DDB_G0269212	109	150	215	174	632	149	218	322	181	110	204	172	140	295	323	172	144
DDB_G0269214	115	148	290	230	762	162	219	266	99	68	157	156	184	363	349	202	156
DDB_G0269216	8	4	5	4	24	7	5	13	3	1	7	7	7	14	11	10	8
DDB_G0269218	23	18	31	22	67	26	40	31	9	2	12	15	14	25	26	20	10
DDB_G0269220	6	3	4	4	9	6	3	8	1	0	3	1	3	2	7	6	4
DDB_G0269222	12	18	10	8	32	12	19	23	9	1	5	9	11	16	19	15	13
DDB_G0269224	17	10	8	6	38	15	9	14	6	2	9	9	11	25	12	13	7
DDB_G0269226	185	189	121	94	314	173	281	249	60	34	83	115	98	216	329	213	195
DDB_G0269228	2	2	2	5	11	3	3	1	1	0	2	1	4	5	9	3	3
DDB_G0269230	253	271	244	186	645	275	354	484	179	105	175	240	202	413	500	358	288
DDB_G0269232	5	6	13	9	25	10	10	17	7	6	17	5	4	14	16	12	11
DDB_G0269234	5096	6934	4035	4457	12810	5907	12176	10171	3260	2287	2820	3266	2602	8840	11163	6143	7847
DDB_G0269236	478	473	314	272	765	271	567	447	131	85	175	221	206	314	499	359	325
DDB_G0269238	327	354	227	183	570	279	307	475	109	63	143	173	205	242	399	297	309
DDB_G0269240	52	42	74	61	210	54	84	86	24	16	28	41	49	92	76	56	57
DDB_G0269242	900	901	553	423	1323	673	1212	995	379	213	384	465	434	979	1257	824	762
DDB_G0269244	12	12	11	7	29	12	13	17	5	4	9	9	10	18	14	6	11
DDB_G0269246	200	160	181	152	470	246	379	433	149	90	142	181	129	272	422	267	311
DDB_G0269248	2008	1832	1260	893	2871	410	571	853	568	279	298	266	227	574	808	396	548
DDB_G0269250	267	268	223	181	600	210	330	327	101	60	145	159	156	322	418	292	268
DDB_G0269252	81	80	117	112	293	111	130	133	59	32	65	74	68	146	201	118	107
DDB_G0269254	11	9	3	5	18	9	22	8	4	2	7	9	9	11	17	14	9
DDB_G0269256	0	1	0	5	2	1	0	1	1	0	0	0	0	1	0	1	2
DDB_G0269258	0	0	0	0	4	0	2	0	0	0	0	0	0	3	1	0	1
DDB_G0269260	2	2	0	0	0	0	3	3	1	0	1	0	1	0	2	0	0
DDB_G0269262	1	1	2	0	2	0	3	3	0	0	0	0	2	5	3	1	1
DDB_G0269264	0	2	1	1	2	0	6	2	0	1	0	0	0	0	1	1	1
DDB_G0269266	1	1	1	4	9	4	5	7	0	1	2	7	1	7	12	4	3
DDB_G0269268	0	0	2	0	2	0	0	1	0	0	0	0	0	0	0	2	0
DDB_G0269270	0	0	3	0	1	0	1	2	0	1	0	1	0	0	2	1	1
DDB_G0269272	16	7	22	13	47	12	26	23	11	6	14	14	13	23	35	26	13
DDB_G0269274	9	9	12	12	35	12	17	22	4	4	6	9	16	30	20	16	3
DDB_G0269276	3	1	9	10	25	7	18	18	4	4	5	15	3	3	11	15	14
DDB_G0269278	0	2	1	0	0	0	1	1	0	0	1	0	2	3	2	1	1
DDB_G0269280	1	2	2	1	3	0	2	1	1	0	2	0	0	2	1	0	2
DDB_G0269282	96	95	104	95	257	145	206	178	68	40	69	77	76	132	186	129	133
DDB_G0269284	28	49	37	29	107	47	84	63	30	17	36	39	39	68	77	41	42
DDB_G0269286	42	47	52	43	109	34	46	53	11	5	20	31	24	35	54	35	22
DDB_G0269288	127	123	127	94	292	107	152	196	51	45	88	93	97	262	285	140	124
DDB_G0269290	1214	1294	927	673	2203	994	1827	1692	605	320	554	592	658	1538	1960	1210	1210
DDB_G0269292	14	23	30	25	96	37	65	72	21	11	30	25	32	72	80	36	36
DDB_G0269294	11	7	6	9	27	9	16	20	2	3	7	3	9	14	13	13	9
DDB_G0269296	7	5	4	7	9	1	4	5	0	0	1	1	4	8	2	3	1
DDB_G0269298	90	90	99	76	216	68	115	136	39	21	43	63	58	119	161	99	80
DDB_G0269300	5	6	5	6	22	8	15	14	2	2	2	7	10	9	14	2	6
DDB_G0269302	1	3	9	5	15	2	2	3	2	0	3	1	5	6	7	2	4
DDB_G0269304	17	6	5	2	11	6	13	10	3	2	0	4	9	10	5	9	6
DDB_G0269306	14	12	19	13	56	18	43	26	5	5	12	14	9	31	31	15	21
DDB_G0269308	6	3	3	2	9	2	5	6	0	1	2	2	2	3	5	3	1
DDB_G0269312	73	90	42	26	88	47	74	71	8	9	7	20	30	87	90	55	39
DDB_G0269318	0	0	0	0	0	0	0	0	0	0	0	0	0	0	0	0	0
DDB_G0269320	0	0	0	0	0	0	0	0	0	0	0	0	0	0	0	0	0
DDB_G0269322	68	71	52	44	170	81	112	143	37	21	65	103	89	182	125	78	78
DDB_G0269324	0	0	2	2	5	2	1	0	1	1	2	0	1	0	0	1	0
DDB_G0269326	21	12	20	14	53	18	41	44	10	4	19	13	22	26	31	19	13
DDB_G0269328	7	6	5	3	24	6	3	14	4	2	2	11	8	15	18	6	16
DDB_G0269330	0	0	2	0	4	0	0	1	0	0	1	0	0	3	2	0	0
DDB_G0269332	77	93	82	51	198	79	117	131	43	30	64	82	62	90	151	71	96
DDB_G0269334	1169	845	598	351	1127	847	1245	1857	609	279	555	583	438	602	1860	995	1466
DDB_G0269336	7	10	13	8	27	8	15	14	4	0	4	10	11	15	17	9	2
DDB_G0269338	4	5	9	4	10	6	14	11	1	1	2	3	8	10	11	4	5
DDB_G0269340	91	100	25	11	67	31	29	46	8	2	6	16	14	20	40	36	18
DDB_G0269342	11	21	40	28	77	27	53	27	16	9	10	42	23	52	47	36	21
DDB_G0269344	84	113	50	54	176	117	101	155	22	18	22	55	66	161	196	139	102
DDB_G0269346	0	0	0	0	0	0	0	1	0	0	0	0	0	0	2	0	0
DDB_G0269348	21	30	24	17	53	16	31	19	6	2	9	17	17	29	26	16	22
DDB_G0269350	4	3	8	2	8	4	9	13	4	3	5	4	2	7	8	11	10
DDB_G0269352	41	35	32	28	94	16	32	30	9	8	12	13	12	30	51	17	27
DDB_G0269354	26	32	17	8	29	16	22	30	6	5	10	17	13	32	21	20	11
DDB_G0269356	4	1	3	3	9	4	8	7	1	4	3	4	2	12	7	2	2
DDB_G0269358	2	5	11	8	26	16	29	18	17	3	11	18	7	28	24	15	14
DDB_G0269360	2	2	0	0	4	4	4	3	1	1	0	1	1	6	3	2	2
DDB_G0269362	64	71	62	51	147	70	82	85	38	24	34	37	39	82	101	73	76
DDB_G0269364	65	66	26	21	61	76	121	115	26	10	38	56	49	137	170	110	83
DDB_G0269368	8	6	5	4	10	3	4	11	3	0	2	5	4	7	7	8	3
DDB_G0269370	17	27	6	2	24	7	19	17	4	3	2	9	5	16	27	13	7
DDB_G0269372	90	111	111	81	285	115	181	157	54	37	65	109	75	170	211	120	91
DDB_G0269374	8	8	13	11	33	9	13	16	2	3	5	9	10	19	18	5	10
DDB_G0269376	6	6	5	3	22	7	11	8	1	0	6	2	3	20	17	11	2
DDB_G0269378	19	33	16	9	37	31	68	45	16	7	17	22	19	40	52	22	51
DDB_G0269380	938	948	492	379	1252	473	701	641	204	117	220	277	248	604	821	563	564
DDB_G0269382	2115	2244	1596	1328	4236	2050	3262	3447	1497	814	1640	1859	1223	2443	3650	2488	2458
DDB_G0269384	0	0	4	3	2	0	1	0	0	0	0	0	0	6	4	1	0
DDB_G0269386	9	13	6	3	12	4	1	7	2	0	0	2	2	3	1	2	3
DDB_G0269388	174	186	249	198	651	186	287	323	143	75	167	136	135	296	308	197	229
DDB_G0269390	0	0	0	0	0	0	0	0	0	0	0	0	0	0	0	0	0
DDB_G0269392	0	0	0	0	2	0	0	1	0	0	0	0	1	0	0	1	0
DDB_G0269394	10	5	8	7	18	9	10	15	2	2	5	3	5	12	17	10	7
DDB_G0269398	3	4	1	7	16	11	9	9	4	2	2	4	4	10	9	4	3
DDB_G0269400	15	24	20	15	70	11	22	23	5	5	13	11	14	29	24	17	10
DDB_G0269402	0	0	0	0	0	0	0	0	0	0	0	0	0	0	0	0	0
DDB_G0269404	8	3	4	3	15	12	17	11	4	4	13	6	6	14	7	8	3
DDB_G0269406	17	15	19	5	31	15	17	17	10	5	16	7	10	9	34	24	21
DDB_G0269408	2	2	1	0	1	1	3	3	0	0	1	1	0	0	1	1	0
DDB_G0269410	3357	3352	2086	1594	5230	1780	2899	3165	2762	1526	2295	2055	1297	1983	3265	1944	2184
DDB_G0269412	68	78	59	36	152	47	77	91	49	25	44	33	34	95	125	75	84
DDB_G0269414	223	247	272	240	849	386	412	441	183	105	189	302	263	661	737	532	470
DDB_G0269416	10	10	12	13	27	12	16	17	5	2	4	7	9	24	13	16	13
DDB_G0269418	13	8	14	8	31	12	16	15	7	3	5	3	6	11	11	10	2
DDB_G0269420	1	3	1	0	3	2	15	4	1	0	3	1	0	4	5	2	2
DDB_G0269422	0	0	0	0	0	0	0	0	0	0	0	0	0	0	0	0	0
DDB_G0269424	32	27	46	35	136	42	53	50	27	6	23	31	38	76	78	46	54
DDB_G0269426	26	15	25	9	37	27	37	54	27	4	20	22	18	11	48	35	42
DDB_G0269428	0	0	1	0	0	0	0	0	0	0	0	0	0	0	0	0	0
DDB_G0269430	68	74	64	48	132	51	76	98	32	18	38	53	45	84	107	70	47
DDB_G0269432	43	50	56	47	157	60	95	113	35	22	43	38	41	77	103	80	73
DDB_G0269434	0	0	0	0	0	0	0	0	0	0	0	0	0	0	0	0	0
DDB_G0269436	6	7	2	0	4	2	0	1	1	0	0	0	0	0	0	2	0
DDB_G0269438	155	174	170	139	424	143	181	217	102	62	92	90	100	222	223	187	147
DDB_G0269440	26	29	20	18	32	31	48	50	16	11	24	30	16	27	56	35	48
DDB_G0269442	19	31	47	38	114	31	47	38	15	18	16	19	22	46	44	37	31
DDB_G0269444	119	137	107	105	316	183	286	320	128	65	111	159	115	273	400	204	230
DDB_G0269446	1	1	0	1	1	1	2	2	0	0	0	1	0	0	3	1	0
DDB_G0269448	16	18	21	12	44	18	28	40	11	8	19	15	13	20	33	15	27
DDB_G0269450	0	0	3	2	5	0	3	4	3	2	1	0	0	3	3	2	1
DDB_G0269452	0	0	3	1	4	0	0	1	1	0	1	4	0	1	2	0	3
DDB_G0269454	111	106	114	97	324	114	162	142	82	48	74	80	66	201	182	145	97
DDB_G0269456	0	0	0	0	0	0	1	0	0	0	0	0	0	0	0	0	0
DDB_G0269458	99	94	62	60	194	75	78	125	48	39	66	55	53	69	72	54	76
DDB_G0269460	231	229	251	184	634	234	328	438	148	78	185	220	204	317	414	304	287
DDB_G0269462	143	160	112	101	299	114	151	222	72	42	108	113	76	236	204	154	120
DDB_G0269464	1	7	5	7	9	2	17	5	2	0	0	2	4	3	7	1	4
DDB_G0269466	15	12	17	13	35	16	19	25	6	1	12	12	15	13	16	14	14
DDB_G0269468	0	0	0	0	0	0	0	0	0	0	0	0	0	0	0	0	0
DDB_G0269470	179	183	86	87	273	232	369	248	39	24	70	127	162	241	341	288	271
DDB_G0269472	160	179	108	87	302	113	148	164	68	45	99	115	108	202	222	157	121
DDB_G0269474	171	181	202	189	598	220	274	405	215	118	372	447	291	310	376	251	211
DDB_G0269476	3	0	1	1	5	0	1	0	0	1	0	0	0	0	1	3	2
DDB_G0269478	0	0	0	0	0	0	0	0	0	0	0	0	0	0	0	0	0
DDB_G0269480	1	3	0	0	0	1	0	0	0	0	0	0	2	1	1	0	2
DDB_G0269482	296	307	85	58	227	56	80	58	16	11	100	63	43	104	109	72	58
DDB_G0269484	0	0	0	0	0	0	0	0	0	0	0	0	0	0	0	0	0
DDB_G0269486	14	17	24	16	43	18	24	24	8	6	15	17	13	22	26	21	23
DDB_G0269488	12	26	23	23	79	26	27	36	7	8	11	13	15	37	31	35	21
DDB_G0269492	0	0	0	0	0	0	0	0	0	0	0	0	0	0	0	0	0
DDB_G0269494	0	0	0	0	1	0	0	0	0	0	0	0	0	0	0	0	0
DDB_G0269496	48	53	60	58	187	34	53	61	29	17	33	41	36	57	54	55	43
DDB_G0269498	0	0	0	0	0	0	0	0	0	0	0	0	0	0	0	0	0
DDB_G0269500	9	7	1	3	25	4	11	5	6	0	8	5	7	9	7	7	5
DDB_G0269502	33	39	63	46	175	47	66	74	35	15	49	60	47	93	114	69	52
DDB_G0269504	0	1	0	1	2	3	1	2	0	0	0	2	2	2	3	2	0
DDB_G0269506	0	1	2	1	6	2	3	5	1	1	3	0	0	3	2	1	0
DDB_G0269508	1	0	3	0	2	1	4	3	1	2	1	0	1	1	2	2	1
DDB_G0269510	14	10	11	18	50	15	46	24	12	5	18	12	17	27	32	31	21
DDB_G0269512	6	10	4	5	15	2	8	8	1	1	2	4	2	14	7	5	5
DDB_G0269514	2	1	1	0	3	3	5	3	0	2	0	0	0	8	3	2	2
DDB_G0269516	0	0	0	0	0	0	0	0	0	0	0	0	0	0	0	0	0
DDB_G0269518	190	163	321	264	875	168	328	316	233	124	195	235	180	245	285	182	196
DDB_G0269520	75	60	133	88	317	97	147	132	93	70	99	114	85	86	149	57	73
DDB_G0269522	21	16	18	15	48	16	28	26	5	7	10	7	8	19	15	14	15
DDB_G0269526	81	76	104	94	258	77	131	153	43	30	45	72	67	79	119	84	92
DDB_G0269528	4	9	4	3	2	2	2	4	2	1	0	1	1	4	5	1	2
DDB_G0269530	3	1	0	1	5	5	2	11	0	0	2	4	4	2	8	6	0
DDB_G0269532	0	1	3	1	7	1	9	4	2	0	2	2	1	1	14	1	6
DDB_G0269534	0	1	1	0	2	3	3	4	0	0	1	2	0	1	1	1	2
DDB_G0269536	2	0	0	0	3	3	1	3	1	0	0	2	1	3	1	3	2
DDB_G0269538	4	2	1	3	9	0	1	4	0	1	2	1	0	4	3	5	4
DDB_G0269540	0	2	2	3	4	2	2	3	3	1	0	0	1	0	7	4	1
DDB_G0269542	1	1	1	0	3	0	1	2	0	1	0	2	0	1	0	3	0
DDB_G0269544	1	2	12	3	24	3	8	9	1	1	2	1	1	4	9	3	3
DDB_G0269546	62	72	67	59	168	69	67	104	18	14	27	34	46	74	117	68	50
DDB_G0269548	2	0	12	3	32	6	5	9	7	5	6	6	5	12	8	3	1
DDB_G0269550	16	8	26	22	79	29	19	44	25	9	15	22	22	54	55	40	26
DDB_G0269552	1	5	7	10	9	3	5	2	1	1	2	3	3	4	5	4	3
DDB_G0269554	70	57	107	72	241	61	81	109	45	28	48	45	32	85	95	63	76
DDB_G0269556	74	80	65	54	188	44	120	83	34	20	33	55	41	70	98	65	61
DDB_G0269558	0	0	0	0	0	0	0	0	0	0	0	0	0	0	0	0	0
DDB_G0269560	0	2	1	5	12	0	6	0	2	0	5	3	1	5	3	5	1
DDB_G0269562	0	5	3	4	4	3	4	3	1	1	0	1	1	4	3	2	3
DDB_G0269564	33	42	37	38	99	77	74	100	11	6	17	28	36	87	110	78	61
DDB_G0269566	1	0	0	0	0	0	0	0	0	0	0	0	0	0	0	0	0
DDB_G0269568	6	5	4	6	14	9	13	9	6	2	3	9	5	11	7	8	10
DDB_G0269570	10	12	10	8	32	10	15	9	3	2	6	4	3	33	25	10	9
DDB_G0269572	19	14	9	10	37	17	17	24	1	3	16	20	13	38	34	15	6
DDB_G0269574	52	40	33	30	73	22	41	55	18	7	13	12	19	28	40	29	23
DDB_G0269576	18	10	7	9	19	7	18	22	3	1	6	11	8	13	14	8	9
DDB_G0269578	0	0	0	0	0	0	0	0	0	0	0	0	0	0	0	0	0
DDB_G0269580	20	21	24	34	78	12	30	42	12	5	12	23	26	31	37	34	24
DDB_G0269582	27	13	13	5	18	26	35	43	21	5	19	19	10	17	48	34	55
DDB_G0269584	7	3	10	7	34	7	5	9	10	3	7	5	5	8	13	7	8
DDB_G0269586	0	0	0	0	0	0	0	0	0	0	0	0	0	0	0	0	0
DDB_G0269588	130	137	81	73	227	104	135	156	42	18	56	73	60	111	163	97	92
DDB_G0269590	43	43	25	15	75	30	49	56	17	10	15	30	35	51	61	54	47
DDB_G0269592	10	12	2	2	5	9	11	7	0	0	2	5	4	6	14	8	7
DDB_G0269594	18	13	119	110	314	42	81	85	70	39	69	44	22	54	85	52	70
DDB_G0269596	0	0	5	4	10	2	1	6	2	2	1	1	3	1	4	0	2
DDB_G0269598	0	0	0	0	0	0	0	0	0	0	0	0	0	0	0	1	0
DDB_G0269600	28	36	26	16	77	28	56	41	7	5	10	25	19	42	49	29	22
DDB_G0269602	95	101	42	42	146	43	58	56	13	9	34	35	27	59	65	43	40
DDB_G0269604	0	0	0	0	0	0	0	0	0	0	0	0	0	0	0	0	0
DDB_G0269606	0	0	0	1	0	0	0	1	0	0	0	0	0	0	1	0	0
DDB_G0269608	51	35	49	29	129	57	51	61	31	9	38	33	30	84	104	67	42
DDB_G0269610	274	230	191	149	412	199	338	344	118	69	145	148	135	283	438	239	287
DDB_G0269614	348	265	247	164	442	307	548	516	203	104	166	228	164	231	605	356	501
DDB_G0269616	80	84	44	36	126	10	19	38	8	4	9	16	13	13	15	13	19
DDB_G0269618	3	3	0	0	1	0	1	0	2	0	0	1	0	0	0	0	0
DDB_G0269620	2	1	2	0	2	0	2	0	0	0	1	1	1	1	1	0	0
DDB_G0269622	0	1	1	2	1	0	0	2	2	0	0	0	0	1	0	1	0
DDB_G0269624	61	67	37	37	75	61	67	73	20	18	39	33	39	70	76	43	48
DDB_G0269626	257	245	203	143	517	215	385	346	111	64	139	174	154	331	365	223	264
DDB_G0269628	427	443	76	56	167	148	173	245	47	30	56	86	74	202	263	173	171
DDB_G0269630	110	85	213	194	636	72	103	153	131	93	101	104	63	143	141	105	95
DDB_G0269632	66	78	87	76	216	98	173	141	60	34	68	96	57	119	194	134	136
DDB_G0269634	0	0	0	0	0	0	0	0	0	0	0	0	0	0	0	0	0
DDB_G0269636	69	53	64	70	215	46	78	67	34	16	40	40	35	90	77	55	44
DDB_G0269638	53	55	86	85	203	92	101	136	48	30	65	83	65	67	105	78	93
DDB_G0269640	77	94	90	72	232	74	110	102	34	21	51	58	61	159	147	79	39
DDB_G0269642	235	222	150	127	374	158	196	223	46	42	46	84	108	208	270	177	157
DDB_G0269644	66	46	25	17	62	51	60	54	17	7	20	37	31	80	112	59	51
DDB_G0269646	6	1	4	3	14	5	7	3	0	0	1	2	5	8	3	6	4
DDB_G0269648	0	0	0	0	0	0	0	0	0	0	0	0	0	0	1	1	2
DDB_G0269650	0	0	0	0	0	0	0	0	0	0	0	0	0	0	0	0	0
DDB_G0269652	5	4	12	7	28	17	10	16	5	4	9	10	7	3	21	12	8
DDB_G0269654	0	0	0	0	1	0	0	0	0	0	0	0	0	1	0	0	0
DDB_G0269656	0	1	0	0	0	0	0	0	1	0	1	0	0	0	0	1	0
DDB_G0269658	15	21	20	11	68	16	21	31	6	5	10	9	18	29	35	16	14
DDB_G0269662	2	3	2	1	7	2	6	2	2	0	0	3	0	2	4	2	4
DDB_G0269664	103	75	126	89	283	137	234	243	55	33	65	91	64	126	234	168	191
DDB_G0269666	0	0	0	0	0	0	0	0	0	0	0	0	0	0	0	0	0
DDB_G0269668	16	23	23	19	43	12	24	35	7	7	9	15	16	41	24	16	8
DDB_G0269670	131	108	159	96	315	319	439	571	169	76	181	200	178	306	724	417	558
DDB_G0269672	0	0	0	0	1	0	0	0	0	0	0	0	0	0	0	0	0
DDB_G0269674	0	0	0	0	0	0	0	1	0	0	0	0	0	0	0	0	0
DDB_G0269676	1	2	0	1	6	2	2	3	1	0	2	1	0	4	3	1	0
DDB_G0269678	50	44	38	32	98	66	89	74	28	20	46	39	43	83	105	72	65
DDB_G0269680	7	13	5	10	19	3	8	8	3	0	7	12	6	13	15	12	8
DDB_G0269682	549	412	579	419	1231	583	937	994	490	249	348	414	336	711	1208	724	862
DDB_G0269684	18	21	67	41	154	22	29	41	26	10	27	13	11	26	41	12	17
DDB_G0269686	48	48	49	39	130	49	47	82	33	10	38	40	42	73	103	46	52
DDB_G0269688	190	201	69	66	187	79	75	108	22	10	12	33	56	95	138	84	86
DDB_G0269692	0	3	2	4	9	8	2	1	0	2	1	2	2	4	7	1	1
DDB_G0269694	194	188	173	123	462	173	247	264	78	48	96	144	107	270	330	187	186
DDB_G0269696	29	25	22	11	54	31	31	55	7	1	17	17	22	35	44	38	21
DDB_G0269698	0	2	0	0	2	0	0	0	0	0	1	0	1	2	0	0	0
DDB_G0269700	6	10	1	0	11	3	7	7	2	1	3	3	3	8	6	1	3
DDB_G0269702	0	0	0	0	0	0	0	0	0	0	0	0	0	0	0	0	0
DDB_G0269704	26	21	26	21	69	19	55	40	8	5	16	16	27	28	34	19	20
DDB_G0269706	5	2	1	2	10	2	7	6	0	0	4	3	5	1	2	4	3
DDB_G0269708	668	403	300	149	524	401	717	727	298	138	200	199	186	352	887	589	713
DDB_G0269710	78	76	18	28	71	39	76	70	19	13	17	27	24	40	48	54	55
DDB_G0269712	34	25	197	169	513	177	244	285	99	57	84	104	114	173	285	201	216
DDB_G0269714	69	90	96	88	279	108	135	142	44	17	71	95	80	180	190	124	97
DDB_G0269716	295	325	249	211	657	123	171	284	138	86	145	149	113	204	254	130	143
DDB_G0269718	95	87	54	42	142	72	116	142	41	25	41	54	47	99	127	95	108
DDB_G0269720	3	9	6	6	25	4	6	5	4	1	2	2	4	13	6	5	3
DDB_G0269722	63	63	48	29	108	43	60	58	19	8	16	19	37	58	86	49	56
DDB_G0269724	79	71	69	63	195	68	106	94	42	19	47	60	70	146	158	72	85
DDB_G0269726	41	54	38	30	113	35	67	75	20	7	19	36	19	67	79	66	47
DDB_G0269728	15	16	23	19	61	18	17	21	8	10	9	20	13	38	29	19	11
DDB_G0269730	0	0	0	0	0	0	0	0	0	0	0	0	1	0	0	0	0
DDB_G0269732	136	121	224	161	535	145	242	295	158	82	150	126	102	160	268	176	206
DDB_G0269734	0	1	1	2	3	1	2	0	0	0	0	0	0	2	2	0	0
DDB_G0269736	57	17	59	12	36	74	104	172	41	4	52	57	56	22	84	52	79
DDB_G0269738	128	157	104	100	308	117	115	146	32	17	44	71	91	157	189	117	91
DDB_G0269740	527	587	147	134	399	552	1021	913	80	54	192	332	338	771	913	656	590
DDB_G0269742	70	84	94	104	282	80	107	114	50	27	92	68	82	160	153	80	90
DDB_G0269744	4	9	9	5	21	5	15	11	2	1	2	7	5	6	9	8	7
DDB_G0269746	7	5	7	11	29	9	11	7	2	2	8	15	3	20	22	8	3
DDB_G0269748	0	0	4	1	9	0	1	1	0	0	1	0	0	1	0	1	0
DDB_G0269750	180	159	79	67	213	85	150	126	59	31	59	94	60	128	168	86	71
DDB_G0269752	2	1	0	0	1	0	2	0	0	0	1	0	0	1	1	1	0
DDB_G0269754	0	0	1	0	1	0	2	3	0	0	1	2	0	7	4	1	1
DDB_G0269756	192	200	244	196	612	306	404	452	113	80	148	188	167	458	516	322	310
DDB_G0269758	1	1	0	0	3	0	0	1	0	0	0	0	0	1	2	0	0
DDB_G0269760	13	19	16	22	51	26	35	37	12	7	15	13	16	38	45	23	21
DDB_G0269762	234	241	278	229	706	328	437	449	142	84	117	169	170	454	479	342	315
DDB_G0269764	60	65	31	31	82	48	65	38	12	6	27	24	26	64	59	46	39
DDB_G0269766	15	29	29	14	91	48	73	77	14	7	23	40	20	96	92	38	41
DDB_G0269768	626	615	398	336	1082	527	842	756	301	157	353	397	348	740	992	676	710
DDB_G0269770	25	34	24	28	95	31	26	35	15	6	18	29	27	44	48	25	24
DDB_G0269772	126	100	83	79	214	100	116	123	59	37	94	90	81	120	142	100	84
DDB_G0269774	0	0	0	0	0	0	0	1	0	0	0	0	0	0	0	0	0
DDB_G0269776	2	6	8	3	14	7	8	13	4	1	6	4	3	5	9	10	5
DDB_G0269778	28	28	37	29	100	28	42	48	25	9	21	30	22	46	51	27	33
DDB_G0269780	10	19	6	9	60	19	23	21	7	2	13	12	18	24	31	27	12
DDB_G0269782	13	17	6	8	7	15	18	19	7	6	8	11	6	18	15	12	10
DDB_G0269784	24	21	15	15	36	15	24	22	12	1	11	17	9	14	23	14	16
DDB_G0269786	32	24	44	28	102	33	42	48	13	11	22	27	24	52	47	45	42
DDB_G0269788	71	71	116	94	301	86	150	139	59	30	66	86	73	159	195	119	97
DDB_G0269790	760	811	574	502	1652	694	1070	1388	267	174	343	466	395	1043	1147	736	712
DDB_G0269794	0	0	0	0	0	0	0	0	0	0	0	0	0	0	0	0	0
DDB_G0269796	41	29	10	10	37	28	18	30	5	8	9	9	8	29	42	20	17
DDB_G0269800	23	24	47	37	119	11	34	35	15	5	13	9	10	37	27	19	19
DDB_G0269802	5	0	6	1	16	3	7	2	1	5	4	3	4	11	13	5	4
DDB_G0269804	6	8	3	1	3	2	2	5	1	0	2	1	0	2	1	1	0
DDB_G0269806	0	0	0	0	0	0	1	0	0	0	0	0	0	0	1	0	0
DDB_G0269808	0	0	0	0	0	0	2	0	0	0	0	1	0	0	0	0	0
DDB_G0269812	23	8	10	10	21	6	22	14	6	2	4	14	4	11	16	9	7
DDB_G0269814	61	63	88	65	200	58	82	83	38	19	43	46	58	114	110	87	44
DDB_G0269816	7	7	15	10	34	8	8	17	7	2	6	5	10	18	14	10	8
DDB_G0269818	0	0	0	0	0	0	0	0	0	0	0	0	0	0	0	0	0
DDB_G0269820	0	1	1	0	1	0	1	2	0	0	0	1	0	0	1	0	0
DDB_G0269822	18	17	23	15	54	13	24	37	9	6	15	23	15	43	23	26	24
DDB_G0269824	10	7	19	10	39	24	16	21	10	0	6	18	10	17	20	9	15
DDB_G0269826	0	0	0	1	2	1	0	2	0	0	0	0	1	3	5	1	0
DDB_G0269828	23	20	16	13	24	15	26	28	7	7	8	10	6	31	26	13	21
DDB_G0269830	19	22	17	15	51	17	29	30	5	2	7	12	17	35	37	26	20
DDB_G0269832	6	11	5	4	14	8	15	10	2	0	4	5	5	13	7	5	3
DDB_G0269834	40	34	170	153	488	153	215	179	155	95	136	119	87	201	249	130	147
DDB_G0269836	0	0	0	0	1	0	0	0	0	0	0	0	0	0	1	0	0
DDB_G0269838	1	0	2	0	3	3	14	5	2	0	2	2	4	5	6	2	3
DDB_G0269840	19	14	23	22	67	20	16	35	9	3	14	15	31	56	46	27	10
DDB_G0269842	100	91	24	32	73	229	377	396	53	28	109	169	152	311	472	236	269
DDB_G0269844	0	3	0	0	0	0	1	1	0	0	0	0	0	1	0	1	0
DDB_G0269846	0	0	0	0	0	0	0	0	0	0	0	0	0	0	0	0	0
DDB_G0269848	57	41	32	37	87	27	32	45	7	7	21	21	25	61	32	35	21
DDB_G0269850	851	954	791	725	2279	725	902	1322	309	194	258	173	168	840	910	723	683
DDB_G0269852	77	87	55	56	169	55	107	77	28	17	35	51	50	129	103	77	62
DDB_G0269854	120	99	119	107	296	193	283	278	89	51	117	124	104	173	280	202	211
DDB_G0269856	29	25	18	28	58	25	32	45	16	2	18	18	17	56	55	28	20
DDB_G0269858	0	1	1	3	4	0	1	3	0	0	0	1	3	1	2	4	2
DDB_G0269860	168	186	129	103	383	137	135	161	44	29	32	55	68	211	205	126	113
DDB_G0269864	25	40	48	50	188	39	34	47	21	13	26	25	24	69	70	26	28
DDB_G0269866	0	0	0	0	0	0	0	0	0	0	0	0	0	0	0	0	0
DDB_G0269870	0	0	0	0	0	0	0	0	0	0	0	0	0	0	0	0	0
DDB_G0269872	4	2	0	0	4	1	0	1	1	0	1	0	0	2	2	1	0
DDB_G0269874	62	52	38	47	127	55	81	89	31	27	39	43	31	82	85	69	67
DDB_G0269876	7	9	9	4	10	6	10	5	5	1	3	4	2	4	10	5	7
DDB_G0269878	1052	1258	522	437	1362	555	1018	867	262	159	206	230	293	1022	1125	754	800
DDB_G0269880	8	9	3	4	9	4	6	9	2	0	2	0	6	4	5	7	3
DDB_G0269882	0	1	0	0	0	0	0	0	0	0	0	0	0	0	0	0	0
DDB_G0269884	9	10	17	10	34	11	13	14	8	4	7	14	11	40	23	9	11
DDB_G0269886	0	1	0	0	2	2	0	0	0	0	1	0	0	0	0	1	0
DDB_G0269888	0	2	0	5	0	0	0	2	1	0	0	0	3	1	1	0	0
DDB_G0269890	23	26	13	13	64	14	13	18	7	6	11	11	9	34	22	16	12
DDB_G0269892	310	369	207	161	604	390	647	619	159	94	234	305	250	649	762	446	555
DDB_G0269894	5	8	9	12	19	11	9	14	8	3	11	4	5	14	23	10	9
DDB_G0269896	22	32	7	2	6	8	5	13	2	0	5	3	3	8	7	8	7
DDB_G0269898	76	110	77	69	178	93	129	142	38	22	59	66	55	130	187	114	118
DDB_G0269900	0	0	0	0	0	0	0	0	0	0	0	0	0	0	0	0	0
DDB_G0269902	0	1	0	1	2	5	2	5	0	0	0	1	0	3	1	1	3
DDB_G0269904	0	0	0	0	0	0	0	0	0	0	0	0	0	0	0	0	0
DDB_G0269906	4	2	1	1	5	0	1	4	1	1	3	1	2	3	1	2	1
DDB_G0269908	39	41	49	43	135	23	46	37	9	9	23	35	37	77	50	27	21
DDB_G0269910	158	144	116	75	244	103	184	184	86	49	88	99	64	84	169	122	140
DDB_G0269912	175	198	288	190	756	298	441	357	113	96	142	175	177	374	459	332	289
DDB_G0269914	13	14	3	3	11	1	6	1	2	3	1	0	1	2	6	6	4
DDB_G0269916	5582	5477	4452	3254	10855	6745	12636	10795	3865	2015	3741	4613	3565	7726	12529	7604	8752
DDB_G0269918	19	16	30	13	47	17	25	33	13	8	11	16	23	43	47	32	21
DDB_G0269920	2	0	1	1	3	2	1	2	0	0	2	2	4	6	7	4	1
DDB_G0269922	160	161	98	66	234	96	143	137	47	19	44	54	61	147	163	130	85
DDB_G0269924	239	273	250	197	684	234	239	348	123	75	160	174	180	362	392	257	192
DDB_G0269926	73	79	65	54	178	84	99	148	38	24	54	62	58	105	142	88	99
DDB_G0269928	0	3	1	0	3	1	1	1	2	1	1	1	1	0	0	2	2
DDB_G0269930	1	0	0	0	0	0	0	0	0	0	0	0	1	2	0	0	0
DDB_G0269932	446	478	384	356	1074	521	800	735	399	224	447	477	366	713	1008	673	665
DDB_G0269934	566	579	499	380	1314	506	664	821	316	194	343	422	347	777	992	534	598
DDB_G0269936	3	4	9	4	16	1	6	2	1	0	1	3	2	13	4	6	2
DDB_G0269938	0	0	0	0	0	0	0	0	0	0	0	0	0	0	0	0	0
DDB_G0269940	0	0	0	0	0	0	0	0	0	0	0	1	0	0	0	0	0
DDB_G0269942	1	2	8	5	13	5	5	8	0	1	3	2	6	8	6	6	7
DDB_G0269944	0	0	0	0	0	0	0	0	0	0	0	0	0	0	0	0	0
DDB_G0269946	1	5	13	3	26	5	11	9	4	2	2	4	4	8	5	1	1
DDB_G0269948	251	319	389	308	919	435	554	570	229	124	272	299	287	588	768	501	437
DDB_G0269950	68	71	147	110	404	89	123	154	82	64	87	112	98	175	197	119	107
DDB_G0269952	1	5	3	4	9	1	3	7	2	0	1	5	4	3	3	2	1
DDB_G0269954	1	1	1	0	3	1	2	1	0	0	2	4	0	1	5	2	3
DDB_G0269956	0	0	0	0	0	0	0	0	0	1	1	0	0	1	0	2	0
DDB_G0269958	0	0	1	1	3	5	0	3	0	0	2	2	1	0	2	1	0
DDB_G0269960	0	0	0	0	0	0	0	0	0	0	0	0	0	0	0	0	0
DDB_G0269962	34	22	23	35	85	47	59	63	37	15	30	34	29	41	85	47	52
DDB_G0269964	36	30	15	13	42	28	47	46	6	5	19	21	9	42	40	24	26
DDB_G0269966	54	61	67	81	228	64	87	96	38	27	40	47	50	67	101	71	42
DDB_G0269968	76	83	148	136	426	94	134	113	97	49	66	69	57	106	120	112	89
DDB_G0269970	2	2	1	0	2	3	0	2	0	0	0	0	1	2	3	0	2
DDB_G0269972	137	148	74	51	213	69	74	120	32	16	17	62	54	103	125	84	74
DDB_G0269974	0	0	2	0	4	1	1	3	0	0	2	1	4	9	1	1	0
DDB_G0269976	34	31	57	43	108	29	34	55	19	10	25	33	31	46	51	34	32
DDB_G0269978	0	0	1	0	1	0	0	0	0	0	0	0	0	0	0	0	0
DDB_G0269980	32	18	32	24	60	35	57	54	12	5	17	19	30	33	48	25	30
DDB_G0269982	40	31	64	42	118	41	49	62	26	14	31	33	33	66	81	53	38
DDB_G0269984	0	0	0	0	0	0	0	0	0	0	0	0	0	0	0	0	0
DDB_G0269986	18	19	26	22	61	24	29	34	12	6	9	11	21	51	49	26	19
DDB_G0269988	1	0	2	3	7	2	2	4	2	0	2	2	4	5	7	0	2
DDB_G0269990	2	5	4	3	13	6	6	9	3	0	2	0	4	10	8	5	5
DDB_G0269992	36	43	27	21	78	32	56	48	21	10	22	25	25	44	50	48	31
DDB_G0269994	24	13	34	13	68	20	51	46	13	12	24	27	21	28	41	30	22
DDB_G0269996	12	10	17	18	40	13	16	13	3	6	5	16	15	26	21	14	8
DDB_G0269998	0	0	0	0	0	0	0	0	0	0	0	0	0	0	1	0	0
DDB_G0270000	6	4	1	1	5	3	6	1	1	0	4	2	1	3	1	5	1
DDB_G0270002	2	1	4	1	10	0	3	1	0	0	2	1	2	3	3	1	1
DDB_G0270004	0	0	0	0	0	0	0	0	0	0	0	0	0	0	0	0	0
DDB_G0270006	52	53	70	41	163	43	90	108	39	24	52	51	34	78	98	76	77
DDB_G0270008	745	752	422	280	1007	551	1018	1058	378	228	392	516	310	792	1314	746	939
DDB_G0270010	0	0	0	0	0	0	0	0	0	0	0	0	0	0	0	0	0
DDB_G0270012	104	101	68	51	177	73	182	147	75	35	65	74	52	59	136	101	107
DDB_G0270014	38	40	33	21	63	14	24	31	11	8	7	19	13	26	35	23	13
DDB_G0270016	0	1	0	0	1	1	0	3	0	0	0	0	0	1	0	0	1
DDB_G0270018	69	51	249	182	594	141	225	231	160	86	110	156	116	165	278	156	222
DDB_G0270020	12	7	19	23	43	16	12	15	5	2	7	10	18	13	16	15	15
DDB_G0270022	21	38	30	19	79	22	40	35	20	17	14	16	10	58	50	28	28
DDB_G0270024	134	136	156	104	305	168	257	274	106	45	103	149	115	160	283	183	214
DDB_G0270026	64	84	81	65	220	70	105	144	54	22	35	71	63	113	141	85	62
DDB_G0270028	310	344	245	231	640	279	499	515	147	83	199	230	166	336	482	328	377
DDB_G0270030	41	33	33	31	133	39	35	59	13	3	19	18	21	35	60	43	30
DDB_G0270032	22	23	21	17	61	18	19	31	4	1	11	12	14	21	32	25	14
DDB_G0270034	80	64	93	74	213	65	145	167	51	25	54	85	65	67	147	80	108
DDB_G0270036	46	40	44	25	108	31	57	58	28	3	21	38	20	70	58	34	31
DDB_G0270038	1	0	1	0	1	0	4	4	0	0	0	1	3	0	2	3	0
DDB_G0270040	6	9	14	3	34	9	23	33	6	4	8	6	9	22	30	8	17
DDB_G0270042	325	364	274	250	801	287	323	376	157	85	206	197	217	406	488	332	278
DDB_G0270044	12	14	29	20	46	25	32	29	6	3	17	21	15	35	36	18	22
DDB_G0270046	7	7	4	4	19	4	1	10	2	1	1	1	3	4	11	4	6
DDB_G0270048	0	0	0	1	5	2	0	7	1	0	6	2	2	10	3	1	5
DDB_G0270050	8	16	12	16	46	14	14	11	5	3	10	13	15	15	16	10	2
DDB_G0270052	3	2	1	3	7	2	3	0	0	0	1	1	1	5	3	3	1
DDB_G0270054	1	0	1	1	0	0	1	1	1	1	1	1	0	1	0	2	0
DDB_G0270056	40	26	30	6	45	46	71	78	22	3	20	20	35	26	73	39	62
DDB_G0270058	16	20	12	7	32	9	6	15	8	8	19	7	6	18	11	14	14
DDB_G0270060	8	10	2	5	14	9	5	1	5	3	4	6	7	19	12	5	4
DDB_G0270062	7	12	12	8	28	9	16	11	3	0	6	5	7	35	15	10	8
DDB_G0270064	9	12	7	4	8	6	4	24	2	2	0	3	2	7	2	3	4
DDB_G0270066	5	15	3	5	21	12	14	11	3	5	4	8	6	31	15	11	7
DDB_G0270068	18	20	18	16	43	17	25	28	2	4	9	14	4	32	40	20	21
DDB_G0270070	384	440	231	225	674	407	676	728	125	87	123	258	231	641	782	483	436
DDB_G0270072	2	6	9	7	15	5	3	8	4	3	10	0	4	7	12	5	6
DDB_G0270074	228	218	194	147	473	199	337	394	118	49	133	164	177	346	410	227	233
DDB_G0270076	1	3	2	0	3	1	1	3	2	0	1	6	1	4	1	3	0
DDB_G0270078	3	1	1	1	5	2	7	4	0	0	1	4	3	4	1	4	3
DDB_G0270080	0	0	0	0	1	0	0	0	0	0	0	0	0	0	0	0	0
DDB_G0270084	0	0	0	0	0	0	0	0	0	0	0	0	0	0	0	0	0
DDB_G0270086	0	1	0	1	3	2	1	0	0	0	0	0	3	1	2	0	2
DDB_G0270088	254	280	83	80	213	6	19	20	14	6	10	10	9	28	31	14	16
DDB_G0270090	0	0	0	0	0	0	0	0	0	0	1	0	0	1	0	1	0
DDB_G0270092	0	1	0	0	0	0	0	0	0	0	0	0	0	0	0	0	0
DDB_G0270094	11	13	2	0	10	0	0	2	0	0	0	1	0	0	1	0	0
DDB_G0270096	23	33	51	42	116	45	71	48	24	15	25	42	27	82	99	47	51
DDB_G0270098	344	398	369	323	1030	335	473	565	196	120	304	298	279	539	653	375	381
DDB_G0270100	5	5	1	7	10	6	1	4	3	0	6	2	4	7	12	8	7
DDB_G0270102	107	108	202	140	498	176	274	292	124	66	136	154	119	268	371	223	195
DDB_G0270104	53	55	31	38	116	55	99	96	38	24	35	37	42	97	90	70	64
DDB_G0270106	338	375	374	319	1012	382	491	508	206	149	279	312	231	416	569	401	424
DDB_G0270108	7	10	4	2	16	4	10	10	2	2	4	10	6	6	8	5	12
DDB_G0270110	20	24	12	7	34	8	8	12	2	1	2	9	7	20	22	17	9
DDB_G0270112	37	41	31	22	51	19	32	28	9	8	17	13	15	21	18	20	15
DDB_G0270114	0	0	1	3	5	3	2	3	0	0	3	2	1	5	1	1	1
DDB_G0270116	13	30	29	18	64	28	34	34	5	6	15	19	15	40	41	23	22
DDB_G0270118	8	10	17	16	38	18	37	27	5	6	9	11	10	14	33	10	16
DDB_G0270120	261	254	323	249	833	439	609	561	215	130	261	312	298	528	721	435	455
DDB_G0270122	0	1	1	3	10	14	18	30	5	4	17	16	26	30	33	20	16
DDB_G0270124	1	1	2	2	9	1	3	6	4	1	4	5	2	6	4	7	3
DDB_G0270126	1	0	0	3	9	0	2	6	1	0	2	0	3	2	3	3	2
DDB_G0270128	14	21	20	11	37	16	18	32	6	3	11	15	24	22	30	16	16
DDB_G0270130	22	21	40	29	98	20	32	42	22	11	17	17	16	31	30	21	20
DDB_G0270132	4	7	68	55	197	24	27	56	60	26	47	22	23	33	30	30	23
DDB_G0270134	12	18	19	22	49	13	14	15	12	2	20	15	20	10	22	8	9
DDB_G0270136	0	0	0	0	0	0	0	0	0	0	0	0	0	0	0	0	0
DDB_G0270138	0	0	0	0	1	0	0	0	1	0	0	0	0	0	0	0	0
DDB_G0270140	0	0	1	0	2	3	3	1	2	1	3	3	2	6	4	4	1
DDB_G0270144	0	0	0	0	0	0	0	0	0	0	0	0	0	0	0	0	0
DDB_G0270146	17	15	9	8	34	9	19	11	7	1	7	7	9	14	11	10	7
DDB_G0270148	29	16	10	25	29	14	21	14	4	1	14	8	8	17	31	17	10
DDB_G0270150	3	0	3	1	10	3	4	3	1	1	1	4	3	11	10	1	3
DDB_G0270152	166	176	57	53	165	156	240	286	44	32	57	82	113	180	270	196	188
DDB_G0270154	0	0	0	0	1	0	0	0	0	0	0	0	0	0	0	0	0
DDB_G0270156	117	115	28	36	111	64	66	76	5	10	8	19	26	82	84	63	42
DDB_G0270158	2	1	4	5	13	4	3	6	1	1	1	3	0	9	2	4	0
DDB_G0270160	9	8	10	10	29	4	6	6	4	4	5	4	2	8	6	5	5
DDB_G0270162	0	0	0	0	0	0	0	0	0	0	0	0	0	0	0	0	0
DDB_G0270164	18	37	20	17	69	4	12	13	9	5	7	6	6	7	9	8	7
DDB_G0270166	5	8	6	6	15	2	6	3	2	0	3	3	2	1	6	4	1
DDB_G0270168	28	24	34	30	90	20	30	15	19	17	15	15	14	22	24	16	13
DDB_G0270170	199	158	239	193	573	236	410	406	172	96	180	236	165	284	435	289	304
DDB_G0270172	0	0	0	0	0	0	0	0	0	0	0	0	0	2	0	1	0
DDB_G0270174	7	9	27	16	60	14	24	17	9	6	9	5	6	25	22	17	16
DDB_G0270176	72	65	51	37	133	43	61	56	31	18	26	32	42	83	90	61	44
DDB_G0270178	5	7	4	6	17	8	6	6	3	0	0	2	4	4	5	3	4
DDB_G0270180	6	5	7	8	12	6	7	11	3	2	3	9	6	11	15	9	2
DDB_G0270182	35	20	51	36	110	39	49	46	23	13	27	33	26	67	67	55	32
DDB_G0270184	53	57	83	76	236	88	59	105	43	28	62	77	57	109	120	104	72
DDB_G0270186	1	2	0	1	2	0	1	1	0	1	0	1	0	0	0	2	1
DDB_G0270188	78	80	63	42	157	50	63	70	36	18	37	63	59	142	96	66	46
DDB_G0270190	26	28	11	8	25	7	24	17	6	3	8	4	12	8	10	16	13
DDB_G0270192	37	50	9	8	40	7	10	16	0	0	1	3	6	14	25	8	4
DDB_G0270194	1	5	13	11	39	13	13	26	5	4	9	11	10	38	14	17	11
DDB_G0270196	59	80	80	75	222	68	147	95	34	13	32	83	69	165	118	79	55
DDB_G0270198	0	0	2	0	0	0	0	1	1	0	0	0	1	0	2	0	0
DDB_G0270200	24	18	27	15	60	25	18	25	16	7	16	16	6	26	49	28	25
DDB_G0270202	23	28	16	4	26	18	10	11	0	5	6	5	12	17	22	14	10
DDB_G0270204	173	166	72	88	213	58	82	76	33	16	38	55	53	132	115	78	44
DDB_G0270206	15	17	2	13	20	15	15	16	5	2	8	7	7	14	23	10	14
DDB_G0270208	0	0	1	1	2	0	0	0	0	0	0	2	0	3	1	1	0
DDB_G0270210	0	0	4	3	10	3	4	2	2	0	3	1	1	2	2	5	1
DDB_G0270212	76	82	40	44	127	421	559	629	71	38	205	417	354	750	880	524	392
DDB_G0270214	85	82	43	42	157	493	675	889	86	42	279	530	567	892	1029	679	493
DDB_G0270216	1	1	0	1	5	2	1	1	0	0	1	0	0	3	1	1	1
DDB_G0270218	0	2	2	0	1	1	0	2	0	1	1	1	1	4	2	3	0
DDB_G0270220	78	98	82	59	220	89	156	185	64	29	65	93	72	122	211	118	151
DDB_G0270222	0	1	0	0	0	0	0	0	0	0	0	0	0	1	0	0	0
DDB_G0270224	1	0	0	0	2	0	1	0	0	0	0	1	0	2	0	1	0
DDB_G0270226	1	1	0	0	0	0	0	0	2	1	0	0	0	0	0	0	2
DDB_G0270228	11	15	3	1	13	2	8	10	2	0	0	4	4	7	9	7	3
DDB_G0270230	11	9	8	8	19	4	9	3	4	1	2	3	9	16	15	8	6
DDB_G0270232	12	11	12	5	17	6	17	9	2	7	10	8	6	21	20	10	8
DDB_G0270234	1	0	0	0	0	0	0	0	0	0	0	0	1	0	0	0	0
DDB_G0270236	0	0	0	0	0	0	0	0	0	0	0	0	0	1	0	0	0
DDB_G0270238	108	89	108	52	193	111	208	195	53	35	82	86	101	123	245	117	207
DDB_G0270240	0	0	0	0	0	1	0	0	0	0	0	0	0	0	1	0	0
DDB_G0270242	3	1	1	0	5	1	5	2	0	0	1	1	3	6	2	0	0
DDB_G0270244	0	0	0	0	0	0	0	0	0	0	0	0	0	0	0	0	0
DDB_G0270246	8	4	10	6	17	7	10	11	1	2	2	2	7	13	15	8	9
DDB_G0270248	54	49	35	25	112	46	52	43	14	9	16	26	20	50	50	44	24
DDB_G0270250	3	3	2	0	6	1	4	5	0	0	2	3	3	2	3	0	2
DDB_G0270252	6	5	8	3	26	1	8	4	7	3	1	7	5	7	5	7	10
DDB_G0270254	2	4	2	0	7	0	4	2	0	1	1	1	3	1	2	0	0
DDB_G0270256	6	12	8	15	34	2	11	9	3	4	3	5	13	14	11	7	4
DDB_G0270258	0	0	0	0	0	0	0	0	0	0	0	0	1	1	0	0	0
DDB_G0270260	647	663	430	342	1152	279	673	472	185	117	234	302	202	426	401	321	286
DDB_G0270262	2	2	4	6	15	2	2	4	0	0	2	3	5	3	7	4	1
DDB_G0270264	202	225	229	218	612	460	651	722	250	141	303	351	319	575	794	540	505
DDB_G0270266	16	10	10	12	43	20	26	23	6	4	14	17	13	8	34	15	23
DDB_G0270268	1	1	3	3	11	3	5	5	1	0	2	3	0	4	1	0	2
DDB_G0270270	167	177	215	168	519	180	284	268	92	49	115	159	164	425	429	215	193
DDB_G0270272	881	965	701	566	1849	863	1310	1187	491	272	515	520	462	1209	1594	963	926
DDB_G0270274	0	0	0	0	1	0	0	1	0	0	0	0	0	0	2	0	0
DDB_G0270276	2	4	3	4	23	3	9	8	14	3	12	18	9	13	7	6	5
DDB_G0270278	27	33	40	21	97	39	34	42	12	12	15	19	17	52	72	34	26
DDB_G0270280	1	0	0	0	0	0	0	0	0	0	0	0	0	0	0	1	0
DDB_G0270282	6	6	4	6	18	5	4	5	3	0	3	7	2	15	8	4	8
DDB_G0270284	1	2	1	2	3	1	0	0	0	0	0	0	0	0	1	1	0
DDB_G0270286	0	6	0	0	1	3	8	1	1	0	1	1	0	6	6	3	2
DDB_G0270288	0	0	0	0	0	0	0	0	0	0	0	0	0	0	0	0	0
DDB_G0270290	0	0	0	0	1	1	1	0	0	0	0	0	0	0	0	0	0
DDB_G0270292	0	1	0	0	0	0	0	0	0	0	0	0	0	0	0	0	0
DDB_G0270294	0	0	0	0	0	1	0	0	0	0	0	0	0	0	0	0	0
DDB_G0270296	47	71	15	14	55	56	45	56	9	5	22	22	24	73	77	58	46
DDB_G0270298	543	566	433	395	1206	521	812	842	375	185	322	363	307	725	1059	625	617
DDB_G0270300	6	3	2	2	8	2	3	5	2	0	4	2	3	10	4	0	3
DDB_G0270302	1	0	0	0	2	0	1	0	0	1	0	0	0	4	0	1	0
DDB_G0270304	6	10	12	9	31	7	7	8	5	3	4	6	10	16	15	12	6
DDB_G0270306	17	15	1	0	4	1	3	2	0	0	0	1	1	6	6	8	6
DDB_G0270308	0	1	1	0	3	1	4	1	0	1	2	1	1	2	4	2	0
DDB_G0270310	20	28	17	7	52	4	6	7	5	4	10	13	8	10	7	3	4
DDB_G0270312	15	8	3	9	29	7	9	11	2	2	7	11	14	31	33	11	10
DDB_G0270314	49	54	58	46	161	71	147	104	30	27	59	70	51	104	79	62	43
DDB_G0270316	9668	9275	6683	5208	16692	7536	16880	12277	5044	2664	4676	5719	4594	8846	14249	8692	10319
DDB_G0270318	2	1	1	0	0	1	1	0	0	0	0	0	0	0	0	1	0
DDB_G0270320	60	61	48	37	120	69	130	102	56	24	57	45	22	73	124	82	75
DDB_G0270322	17	20	10	12	42	15	21	25	7	8	12	19	14	39	38	20	15
DDB_G0270324	18	13	34	31	104	36	31	42	11	16	21	21	24	47	49	36	22
DDB_G0270326	0	0	1	1	1	0	0	2	0	0	0	0	0	1	1	0	1
DDB_G0270328	137	186	38	42	116	353	459	434	35	11	33	117	160	493	699	504	396
DDB_G0270330	129	87	59	29	135	164	238	177	15	12	17	44	77	186	263	220	155
DDB_G0270336	231	284	163	144	515	163	218	275	82	58	70	67	119	304	343	185	188
DDB_G0270338	38	38	15	11	50	15	10	23	4	3	12	8	15	17	22	17	9
DDB_G0270340	27	30	14	15	46	23	26	29	7	3	14	16	12	46	39	26	26
DDB_G0270342	0	0	0	0	0	0	0	0	0	0	0	0	0	2	1	0	0
DDB_G0270344	13	13	14	6	36	14	10	17	5	6	7	5	5	26	23	6	11
DDB_G0270346	8	7	14	9	26	12	9	14	4	5	3	7	8	11	22	5	13
DDB_G0270348	0	0	0	1	1	0	0	0	1	0	0	0	1	0	0	0	0
DDB_G0270350	18	14	23	19	56	30	40	50	11	7	16	18	24	37	44	33	27
DDB_G0270352	103	134	120	105	290	185	295	265	94	42	110	111	95	221	313	228	219
DDB_G0270354	6	5	9	6	16	17	18	17	4	1	3	8	7	22	32	24	7
DDB_G0270356	143	176	160	126	440	201	244	282	64	51	97	158	121	313	342	220	189
DDB_G0270358	50	58	67	41	142	47	57	64	34	16	44	32	39	61	79	49	46
DDB_G0270360	5	8	9	10	25	9	19	20	4	3	4	10	15	12	16	12	11
DDB_G0270362	8	20	8	9	19	12	17	23	8	3	7	11	7	17	13	11	10
DDB_G0270364	0	0	0	0	0	0	0	0	0	0	0	0	0	0	0	0	0
DDB_G0270366	417	454	165	148	526	624	863	707	47	33	56	188	247	908	991	758	578
DDB_G0270368	110	106	21	17	78	275	321	278	13	5	18	82	101	285	394	309	292
DDB_G0270372	0	0	0	0	0	0	0	1	0	0	0	0	0	0	0	0	0
DDB_G0270374	0	0	0	1	0	0	0	0	0	0	0	1	1	0	0	0	2
DDB_G0270376	2	6	1	0	0	1	4	2	1	0	0	1	1	5	4	3	5
DDB_G0270378	152	128	101	77	257	140	247	215	53	29	83	93	89	178	243	167	160
DDB_G0270380	2742	2898	2394	2014	6789	2503	4353	4148	1474	777	1697	2148	1505	2413	4129	2494	2581
DDB_G0270382	38	47	87	72	244	144	227	197	74	42	67	93	91	172	229	123	150
DDB_G0270384	5	7	6	6	23	8	12	23	2	3	8	14	11	13	9	6	5
DDB_G0270386	13	17	9	12	23	7	13	23	8	5	6	8	6	26	20	8	8
DDB_G0270388	1961	1579	1630	1072	3195	2056	3428	3355	1335	662	1171	1443	1177	2090	4463	2324	3396
DDB_G0270390	45	43	49	42	110	34	43	51	15	15	29	30	28	70	79	43	30
DDB_G0270392	28	31	38	35	96	36	40	66	11	11	24	22	18	56	58	61	32
DDB_G0270394	3	6	2	3	8	5	9	6	0	1	0	3	4	5	11	3	3
DDB_G0270396	26	25	10	8	44	12	21	30	7	4	1	6	12	23	15	15	19
DDB_G0270398	347	361	349	271	926	376	544	547	155	99	217	244	233	420	643	410	415
DDB_G0270400	15	10	12	18	53	16	28	23	7	2	18	13	14	20	28	17	15
DDB_G0270402	39	51	48	33	114	32	50	58	21	13	19	26	41	87	60	44	28
DDB_G0270404	288	293	96	79	286	115	158	149	35	26	51	82	90	238	194	116	93
DDB_G0270406	2	2	0	2	4	4	12	13	0	0	4	6	3	10	13	5	7
DDB_G0270408	0	0	3	5	9	1	6	4	1	1	3	1	5	5	5	0	3
DDB_G0270410	376	316	228	153	486	328	524	492	162	76	182	226	220	349	640	419	417
DDB_G0270412	71	68	67	71	178	80	105	139	38	15	54	72	82	126	142	101	69
DDB_G0270414	0	0	3	0	1	0	1	0	0	0	0	0	0	0	2	1	1
DDB_G0270416	3	2	3	7	13	5	8	11	3	1	4	3	4	13	6	4	4
DDB_G0270418	302	311	565	463	1469	261	328	422	230	147	301	220	122	289	322	243	248
DDB_G0270420	91	152	160	166	563	193	305	245	98	69	150	177	153	277	267	253	174
DDB_G0270422	1	1	2	4	6	2	5	6	1	0	0	3	1	7	5	2	3
DDB_G0270424	2017	1712	1662	1146	3822	1586	3715	2270	979	492	1047	1466	1123	1577	2874	1624	1686
DDB_G0270426	0	0	0	0	0	0	0	0	0	0	0	0	0	0	0	0	0
DDB_G0270428	6	2	3	1	5	2	2	4	0	1	0	2	3	5	4	1	2
DDB_G0270430	266	146	95	39	139	68	145	116	59	22	70	82	57	73	136	54	73
DDB_G0270432	25	18	26	31	64	27	44	48	19	13	29	30	28	46	51	25	37
DDB_G0270434	39	49	29	26	80	43	52	64	18	11	20	26	19	70	77	38	37
DDB_G0270436	22	20	25	24	67	40	47	95	22	14	26	24	13	74	53	48	50
DDB_G0270438	35	57	36	37	127	55	46	81	32	16	26	44	38	149	99	65	46
DDB_G0270440	1	3	0	1	0	1	0	0	0	0	0	0	0	1	0	1	1
DDB_G0270442	17	25	68	75	203	29	30	26	17	10	20	20	7	21	34	20	18
DDB_G0270444	87	93	46	43	159	73	84	115	18	12	28	42	42	81	114	78	57
DDB_G0270446	29	28	21	22	59	40	30	50	19	8	19	22	24	32	46	39	43
DDB_G0270448	3	0	0	0	5	0	1	0	0	0	0	0	0	4	2	0	0
DDB_G0270450	19	18	10	12	42	30	48	52	13	8	15	28	17	16	45	22	39
DDB_G0270452	3	0	4	0	5	3	1	3	1	1	0	1	0	5	7	1	0
DDB_G0270454	0	1	0	0	0	0	0	0	0	0	0	1	0	0	0	0	0
DDB_G0270456	2	0	1	0	2	3	2	1	0	0	1	1	3	0	1	0	0
DDB_G0270458	0	1	3	5	7	5	5	13	0	1	6	3	2	5	8	4	6
DDB_G0270460	0	0	0	0	0	0	0	0	0	0	0	0	0	0	0	0	0
DDB_G0270462	3	11	9	1	7	7	9	31	1	2	0	2	3	4	5	4	3
DDB_G0270464	34	32	17	17	29	21	34	83	5	3	3	6	10	18	17	10	17
DDB_G0270466	2	0	0	1	2	0	2	3	0	0	0	3	0	1	3	2	0
DDB_G0270468	0	0	0	0	0	0	0	0	0	0	0	0	0	0	0	0	0
DDB_G0270470	32	43	49	42	126	29	87	70	19	10	37	30	53	79	83	52	31
DDB_G0270472	20	13	12	9	25	7	4	7	6	2	6	2	10	11	15	8	9
DDB_G0270474	2	0	0	0	0	0	0	0	0	0	0	0	0	0	0	0	0
DDB_G0270476	1	0	1	2	0	0	0	1	0	0	0	0	1	0	0	0	0
DDB_G0270478	42	48	19	19	52	25	21	30	9	6	11	16	9	35	37	20	19
DDB_G0270480	138	152	72	59	187	91	117	211	47	30	38	49	43	133	181	98	116
DDB_G0270482	248	265	237	203	699	296	378	423	94	52	55	101	164	373	466	350	320
DDB_G0270488	1468	1542	937	812	2673	1450	2161	2002	641	378	659	784	647	2107	2562	1485	1667
DDB_G0270490	0	0	0	0	4	0	0	0	0	0	0	0	0	0	0	0	0
DDB_G0270492	4	2	13	4	17	3	6	6	4	1	2	6	4	10	18	6	4
DDB_G0270494	1	1	2	0	2	0	2	0	1	1	0	0	3	1	2	2	0
DDB_G0270496	29	29	19	10	39	19	31	24	4	3	3	11	19	39	47	19	19
DDB_G0270500	40	40	34	34	116	41	69	79	18	12	28	36	22	80	80	44	46
DDB_G0270502	2	4	5	3	4	2	8	11	1	1	1	2	0	3	3	5	0
DDB_G0270504	2	4	2	1	4	5	8	15	1	0	4	0	1	5	3	1	5
DDB_G0270506	3	2	3	1	6	1	1	1	1	1	2	1	2	6	4	4	2
DDB_G0270508	1	1	0	0	0	0	0	1	0	0	1	0	0	0	1	0	0
DDB_G0270510	4	8	12	9	26	11	17	11	0	1	8	10	14	22	15	11	7
DDB_G0270512	0	0	0	0	0	0	0	0	0	0	0	0	0	0	0	0	0
DDB_G0270514	0	0	0	0	0	0	0	0	0	0	0	0	0	0	0	0	0
DDB_G0270518	1	2	0	3	9	1	2	1	0	0	2	0	0	3	5	4	2
DDB_G0270520	0	0	0	0	0	0	0	0	0	0	0	0	0	0	0	0	0
DDB_G0270522	2	2	2	1	3	5	9	6	4	0	3	0	1	4	8	5	4
DDB_G0270524	0	0	0	0	0	0	0	0	0	0	0	0	0	0	0	0	0
DDB_G0270528	4	2	2	5	9	4	6	4	3	0	1	1	4	9	7	1	2
DDB_G0270530	0	0	0	1	0	0	0	0	0	0	0	0	0	0	0	0	0
DDB_G0270532	1	1	0	0	2	0	0	0	0	0	0	0	1	0	0	1	0
DDB_G0270536	5	17	4	12	27	12	17	51	4	4	6	7	7	9	6	7	4
DDB_G0270538	10	9	18	5	34	10	15	15	1	0	6	3	0	19	7	16	3
DDB_G0270540	0	0	0	3	6	1	1	0	1	1	1	0	2	4	4	3	2
DDB_G0270544	15	15	20	17	47	9	26	16	4	2	9	15	12	35	32	8	17
DDB_G0270548	3	2	0	3	2	1	1	3	0	0	0	0	2	2	3	1	2
DDB_G0270550	18	19	9	4	31	16	21	19	1	1	9	6	11	33	18	13	7
DDB_G0270552	84	72	93	93	220	94	137	114	58	29	47	49	55	119	142	86	72
DDB_G0270554	2	0	5	4	4	2	4	6	2	2	5	1	1	0	5	3	0
DDB_G0270556	0	0	1	0	0	0	0	1	0	0	0	0	2	0	0	1	0
DDB_G0270558	1	1	1	1	2	1	2	1	0	0	1	0	0	1	0	1	0
DDB_G0270560	88	71	51	40	157	86	118	146	42	11	46	80	58	106	141	112	114
DDB_G0270562	109	103	102	91	288	93	115	118	39	21	56	63	68	173	155	99	63
DDB_G0270564	7	6	2	2	5	8	10	16	2	0	3	10	5	18	16	6	3
DDB_G0270566	41	70	139	98	361	29	27	54	45	23	20	23	22	37	63	34	30
DDB_G0270568	4	3	4	5	11	5	12	9	4	3	1	7	6	11	3	6	5
DDB_G0270570	0	0	0	0	0	0	0	0	0	0	0	1	0	0	0	0	0
DDB_G0270572	6	8	8	4	14	6	7	9	1	0	5	6	4	13	14	7	6
DDB_G0270574	0	0	0	0	0	0	2	0	0	0	0	0	0	1	0	0	0
DDB_G0270578	15	20	32	34	82	15	26	18	15	4	11	9	8	31	22	19	12
DDB_G0270580	2	0	1	3	5	0	2	1	0	1	0	3	1	4	0	2	0
DDB_G0270582	0	0	0	0	0	0	0	1	0	0	0	0	1	0	0	0	0
DDB_G0270584	6	4	0	0	1	1	3	1	0	0	0	0	1	0	0	0	1
DDB_G0270586	3	8	15	9	48	2	3	11	3	4	3	1	1	7	5	8	2
DDB_G0270588	0	0	1	0	0	0	0	0	0	1	0	2	0	0	0	0	0
DDB_G0270590	769	758	1047	846	2710	907	1680	1219	727	349	579	638	588	1025	1740	1011	1091
DDB_G0270592	8	7	1	1	3	0	0	2	0	0	1	0	0	6	1	0	0
DDB_G0270594	0	0	0	0	0	0	0	0	0	0	0	0	0	0	0	0	0
DDB_G0270596	1	7	3	3	4	0	2	1	1	0	0	0	2	8	2	1	0
DDB_G0270598	0	0	0	0	0	0	0	0	0	0	0	0	0	0	0	0	0
DDB_G0270600	0	0	0	0	0	0	0	0	0	0	0	0	0	0	0	0	0
DDB_G0270602	0	0	0	0	0	0	0	0	0	0	0	0	0	1	0	0	0
DDB_G0270604	0	0	0	0	0	1	0	1	0	0	0	1	1	0	1	2	0
DDB_G0270606	1	2	0	1	6	2	7	2	3	1	1	1	6	6	10	3	5
DDB_G0270610	0	0	0	0	0	0	0	0	0	0	0	0	0	0	0	0	0
DDB_G0270614	0	0	0	0	1	0	0	0	0	0	0	0	0	0	0	0	0
DDB_G0270618	65	88	31	22	73	63	53	77	12	11	18	27	42	82	92	73	40
DDB_G0270620	0	0	0	0	0	0	0	0	0	0	0	0	0	0	0	0	0
DDB_G0270622	15	16	18	12	65	21	18	32	5	5	5	20	15	4	17	13	17
DDB_G0270624	0	0	0	0	0	0	0	0	0	0	0	0	0	0	0	0	0
DDB_G0270626	61	48	62	39	170	64	77	79	26	17	44	50	48	84	95	80	30
DDB_G0270628	0	0	0	0	2	0	0	1	0	1	0	0	0	0	1	0	0
DDB_G0270630	0	0	0	0	0	0	0	0	0	0	0	0	0	0	0	0	0
DDB_G0270632	3	0	3	6	7	4	9	2	1	0	0	2	3	5	8	7	3
DDB_G0270634	546	594	355	301	1030	375	490	505	193	112	220	243	235	474	573	379	362
DDB_G0270636	22	22	4	3	9	4	13	6	3	3	8	9	2	8	7	5	7
DDB_G0270638	5	3	4	2	11	2	8	4	2	0	4	2	4	5	1	1	4
DDB_G0270640	148	114	102	89	228	101	174	225	65	28	78	87	72	119	185	133	167
DDB_G0270642	6	10	9	10	23	4	6	11	7	1	1	3	3	5	5	7	5
DDB_G0270644	5	9	6	8	16	7	21	12	1	4	4	5	6	22	16	8	5
DDB_G0270646	0	2	7	2	9	3	9	3	3	0	3	4	2	10	3	1	5
DDB_G0270648	1	2	1	0	0	1	3	0	0	0	0	0	1	1	1	1	0
DDB_G0270650	2	1	4	3	7	6	5	5	1	0	1	1	4	5	7	6	2
DDB_G0270652	0	0	1	0	1	0	3	1	0	0	1	0	0	0	0	0	0
DDB_G0270654	0	0	0	0	0	0	0	0	0	0	0	0	0	0	0	0	0
DDB_G0270656	0	0	0	0	2	0	0	2	0	1	0	0	0	0	0	0	0
DDB_G0270658	908	867	737	521	1642	1281	2373	2628	675	352	739	1008	636	336	1611	1273	1394
DDB_G0270660	1	1	0	1	0	0	0	1	0	0	0	0	1	0	1	0	0
DDB_G0270662	0	0	0	0	0	0	0	0	0	0	0	0	0	0	0	0	0
DDB_G0270664	3	12	9	9	19	8	8	11	4	2	3	7	5	14	19	9	7
DDB_G0270666	38	26	61	68	145	31	52	49	16	11	23	26	32	97	61	42	23
DDB_G0270668	128	133	75	67	199	75	109	121	31	22	58	76	74	174	159	93	83
DDB_G0270670	701	778	534	381	1382	556	684	722	254	160	349	411	335	858	915	658	548
DDB_G0270672	0	0	0	0	0	0	0	0	0	0	0	0	0	2	0	0	0
DDB_G0270678	13	4	5	6	14	13	31	24	12	2	9	11	11	12	29	15	18
DDB_G0270680	1	0	2	3	2	2	1	4	0	0	0	1	0	1	3	1	0
DDB_G0270682	7	8	5	5	18	5	6	4	3	1	0	2	3	5	4	3	5
DDB_G0270686	607	638	379	368	1046	294	479	371	194	101	149	172	169	410	510	296	330
DDB_G0270688	2	0	1	0	7	3	3	3	0	0	1	1	0	2	2	1	0
DDB_G0270690	18	18	9	4	35	4	12	20	6	3	10	15	14	30	24	31	11
DDB_G0270692	51	24	29	15	89	31	41	38	18	11	22	21	24	38	94	44	42
DDB_G0270694	49	53	31	26	76	40	44	44	20	18	19	20	33	41	72	34	33
DDB_G0270698	2	3	5	2	7	3	0	2	1	0	3	0	4	12	8	2	1
DDB_G0270700	7	16	2	2	9	13	8	24	0	1	2	3	7	9	12	9	14
DDB_G0270704	27	28	11	4	27	18	32	17	6	4	21	16	24	49	44	20	13
DDB_G0270706	14	11	11	9	12	3	18	10	5	3	3	2	3	19	20	9	2
DDB_G0270708	28	31	17	10	38	25	46	48	6	7	24	39	24	65	63	28	19
DDB_G0270710	0	0	0	0	0	0	0	0	0	0	0	0	0	0	0	0	0
DDB_G0270714	0	0	0	0	0	0	1	1	0	0	0	1	1	0	1	0	0
DDB_G0270718	8	7	15	11	36	21	29	28	13	8	18	23	29	55	55	29	20
DDB_G0270720	6	12	1	2	5	6	10	4	0	0	1	0	4	10	5	3	2
DDB_G0270722	1	3	0	2	3	1	3	1	0	0	0	0	2	7	2	1	0
DDB_G0270724	3	3	0	1	2	0	1	0	0	1	1	1	2	1	0	0	0
DDB_G0270726	5	8	4	5	16	9	21	20	0	0	3	9	8	19	20	14	19
DDB_G0270728	0	1	0	0	0	0	0	2	0	0	0	0	0	2	3	2	0
DDB_G0270730	12	10	3	0	8	8	9	11	5	1	7	13	7	18	15	14	8
DDB_G0270732	0	0	0	0	0	0	0	0	0	0	0	0	0	0	0	0	0
DDB_G0270734	7	3	3	6	12	6	26	33	3	0	2	7	6	7	13	7	4
DDB_G0270736	0	0	0	0	0	0	0	0	0	0	0	1	0	0	0	0	0
DDB_G0270738	10	10	6	5	15	4	4	7	1	0	3	6	4	19	9	11	2
DDB_G0270740	0	0	0	0	0	0	0	0	0	0	0	0	0	0	0	0	0
DDB_G0270742	53	46	22	17	33	41	44	66	24	12	33	27	26	25	54	43	41
DDB_G0270744	16	29	15	19	45	17	52	33	14	7	16	15	27	35	55	26	40
DDB_G0270746	13	11	15	16	31	14	19	27	9	10	10	13	17	37	30	21	18
DDB_G0270750	12	13	8	6	24	4	6	5	5	3	11	11	7	6	14	7	7
DDB_G0270752	62	70	82	80	238	99	109	128	54	32	52	72	80	139	182	113	82
DDB_G0270754	113	94	123	106	349	157	232	230	78	48	88	93	97	203	295	189	178
DDB_G0270756	3	3	2	0	1	5	4	4	1	0	0	0	1	6	5	4	4
DDB_G0270758	2	2	6	2	16	1	9	6	4	0	7	4	4	7	4	7	3
DDB_G0270760	154	113	76	77	215	85	143	160	67	45	63	83	52	94	132	95	113
DDB_G0270762	0	4	5	7	7	4	11	4	1	5	2	0	4	5	6	2	3
DDB_G0270764	7	14	41	26	87	12	16	16	8	8	9	16	6	25	18	16	14
DDB_G0270766	26	27	46	37	127	42	59	54	27	20	39	46	35	59	78	39	30
DDB_G0270768	0	0	0	0	0	0	0	0	0	0	0	0	0	0	0	0	0
DDB_G0270770	0	0	1	2	2	1	1	0	0	0	0	2	0	0	0	1	1
DDB_G0270772	0	0	0	0	0	0	0	0	0	0	0	0	0	1	1	0	0
DDB_G0270774	39	34	8	8	27	12	43	36	9	7	22	32	17	48	52	22	23
DDB_G0270776	44	52	39	28	99	29	59	61	17	8	24	31	29	71	64	55	45
DDB_G0270778	32	21	24	21	28	17	30	32	12	9	4	19	9	14	27	12	21
DDB_G0270780	0	0	0	0	0	0	0	0	0	0	0	0	0	0	0	0	0
DDB_G0270784	561	629	239	176	643	406	698	647	196	125	258	323	278	530	687	462	503
DDB_G0270786	22	16	60	50	184	33	64	62	52	25	50	32	30	76	78	45	48
DDB_G0270788	1	7	0	5	7	0	1	0	1	4	1	1	1	0	0	0	0
DDB_G0270790	0	1	0	0	3	0	0	1	0	0	0	2	0	0	1	0	1
DDB_G0270792	0	0	0	0	2	0	0	0	0	0	0	1	1	0	2	0	1
DDB_G0270794	0	0	0	0	0	0	0	0	0	0	0	0	0	0	1	0	0
DDB_G0270796	1	1	0	0	3	0	0	0	1	1	0	0	0	1	2	0	0
DDB_G0270798	0	1	0	0	0	0	1	0	0	0	0	0	0	0	0	0	0
DDB_G0270800	26	32	36	30	68	35	53	29	12	14	21	34	23	14	36	27	17
DDB_G0270802	1	3	4	5	10	4	4	2	2	3	0	2	1	8	5	2	0
DDB_G0270804	0	0	1	0	0	0	0	2	0	0	0	0	1	0	1	0	0
DDB_G0270806	37	38	78	66	277	151	225	235	62	52	119	112	100	198	235	173	179
DDB_G0270808	37	50	30	22	68	39	55	31	14	5	15	21	17	60	59	31	20
DDB_G0270810	0	1	0	0	0	0	0	0	0	0	1	0	0	0	0	1	0
DDB_G0270812	0	0	0	0	0	0	0	0	0	0	0	0	0	0	0	0	0
DDB_G0270814	15	17	52	51	135	12	35	25	22	5	24	17	12	39	25	23	11
DDB_G0270816	76	65	44	48	178	39	79	76	34	13	34	42	30	66	71	62	42
DDB_G0270818	2	0	1	2	6	1	2	0	1	0	0	1	0	4	4	0	1
DDB_G0270820	0	0	0	0	0	0	1	0	0	0	0	0	0	0	0	0	0
DDB_G0270822	1	1	0	0	2	0	0	1	0	0	0	0	0	1	0	0	0
DDB_G0270824	8	7	8	11	25	5	6	11	7	3	5	1	6	6	13	13	7
DDB_G0270826	63	74	28	22	98	49	79	98	31	14	54	88	47	95	82	54	46
DDB_G0270828	22	22	4	4	13	6	17	9	3	0	2	7	8	26	12	8	9
DDB_G0270830	31	30	15	15	32	10	29	27	12	4	9	8	9	19	26	28	13
DDB_G0270834	529	548	344	295	913	431	668	765	214	106	184	235	249	568	743	490	549
DDB_G0270836	11	9	88	79	276	221	333	332	285	151	249	130	116	212	395	255	297
DDB_G0270838	66	79	64	43	131	67	145	77	52	27	43	84	53	68	112	87	103
DDB_G0270840	10	8	4	3	10	12	10	43	5	0	6	6	2	7	7	8	10
DDB_G0270842	14	11	8	7	30	9	15	31	1	0	6	6	5	2	8	9	10
DDB_G0270848	6	8	0	1	10	5	3	3	2	2	1	2	2	6	3	2	1
DDB_G0270850	19	20	7	9	22	7	17	15	5	2	1	4	11	21	13	7	6
DDB_G0270852	2	3	1	1	5	2	5	5	2	1	2	3	1	3	5	1	1
DDB_G0270854	19	16	36	40	126	37	28	47	17	12	20	31	32	39	55	43	25
DDB_G0270856	26	19	16	26	57	19	22	28	8	1	13	8	20	37	32	17	23
DDB_G0270858	20	17	21	4	33	15	37	25	7	4	11	19	14	26	38	20	15
DDB_G0270860	32	25	16	7	36	30	36	87	6	4	6	8	5	12	15	21	24
DDB_G0270862	11	7	7	4	14	6	7	32	2	2	1	4	9	11	14	16	5
DDB_G0270864	269	223	316	211	673	175	299	367	189	104	245	233	129	180	279	209	207
DDB_G0270866	17	18	15	16	60	13	25	26	4	4	16	14	15	27	25	7	7
DDB_G0270868	7	5	10	6	25	10	11	17	4	0	7	6	7	13	11	15	7
DDB_G0270870	197	222	161	159	480	168	194	237	61	47	106	121	90	237	286	194	205
DDB_G0270872	2	2	0	1	1	1	0	1	0	0	0	0	0	1	1	1	2
DDB_G0270878	0	0	0	0	0	0	0	0	0	0	0	0	0	0	0	0	0
DDB_G0270880	153	155	153	106	376	194	283	331	125	46	117	174	137	186	301	232	239
DDB_G0270882	3	6	10	4	19	5	5	10	3	2	4	8	5	9	8	8	4
DDB_G0270884	405	372	245	188	560	174	419	281	205	113	235	273	125	244	297	179	151
DDB_G0270886	0	1	4	3	4	1	4	4	2	0	1	1	2	5	7	2	0
DDB_G0270888	0	0	0	2	1	1	0	2	0	0	1	1	0	3	1	0	1
DDB_G0270890	0	0	0	0	0	0	0	0	0	0	0	0	0	0	0	0	0
DDB_G0270892	0	0	0	0	0	0	0	0	0	0	0	0	0	0	0	0	0
DDB_G0270894	37	19	44	30	91	30	59	33	16	6	29	26	29	75	60	40	37
DDB_G0270896	29	4	17	7	24	11	34	46	9	3	5	5	5	8	15	11	4
DDB_G0270898	9	10	5	5	17	6	4	14	1	2	3	7	11	14	14	9	9
DDB_G0270902	60	66	59	52	156	80	88	129	15	11	31	42	57	117	97	69	47
DDB_G0270904	0	1	0	0	0	0	1	0	0	0	0	0	0	0	0	0	0
DDB_G0270906	1	2	0	0	1	0	0	0	0	0	0	0	0	0	1	0	1
DDB_G0270910	149	156	117	79	259	129	259	240	54	33	59	87	71	183	247	154	191
DDB_G0270912	0	0	0	0	0	0	0	0	0	0	0	0	0	0	0	0	0
DDB_G0270914	16	8	2	0	2	3	5	1	0	0	0	0	2	1	1	5	6
DDB_G0270916	5	6	3	4	20	6	13	4	1	5	5	4	5	22	16	5	2
DDB_G0270918	42	26	33	13	50	20	65	52	6	5	15	15	16	29	47	26	31
DDB_G0270920	65	68	122	76	272	50	64	87	43	17	60	32	36	57	74	60	43
DDB_G0270922	561	603	547	499	1617	420	661	997	249	155	360	362	297	242	405	460	390
DDB_G0270924	0	0	4	2	11	3	4	5	0	2	1	2	2	0	1	0	1
DDB_G0270926	0	0	0	0	0	0	0	0	0	0	0	0	0	0	1	0	0
DDB_G0270928	18	33	30	45	99	26	49	52	19	10	32	34	39	61	52	42	29
DDB_G0270932	141	155	251	195	615	134	150	172	106	48	92	97	99	221	257	160	129
DDB_G0270934	23	32	34	32	99	40	24	38	17	7	19	19	19	35	29	28	29
DDB_G0270936	22	41	13	16	54	17	21	34	8	4	14	21	9	32	32	39	24
DDB_G0270938	2	2	1	0	4	0	0	1	0	0	1	0	0	1	1	2	2
DDB_G0270940	0	1	1	1	0	0	1	2	1	0	0	2	1	0	0	1	0
DDB_G0270942	0	1	1	1	3	0	2	2	0	1	1	3	0	5	4	0	0
DDB_G0270946	73	70	37	27	81	82	89	88	24	12	35	50	41	117	171	90	73
DDB_G0270948	16	8	14	9	39	18	23	24	10	16	15	14	11	24	36	29	20
DDB_G0270950	19	12	15	2	33	10	25	23	6	4	9	12	4	14	20	24	14
DDB_G0270952	23	24	9	6	29	20	27	25	5	10	9	14	16	25	27	21	15
DDB_G0270954	63	64	18	25	60	31	34	51	11	10	9	19	13	41	37	29	31
DDB_G0270958	7	7	4	3	9	9	9	10	0	3	3	5	3	15	16	8	5
DDB_G0270962	125	100	40	25	120	67	90	120	33	9	24	19	20	74	108	67	89
DDB_G0270964	75	76	21	20	82	27	49	70	9	6	14	22	15	54	66	39	35
DDB_G0270966	13	11	19	18	55	11	21	23	5	1	15	10	11	18	20	9	8
DDB_G0270968	0	0	0	0	2	0	0	0	0	0	0	0	0	0	0	0	0
DDB_G0270970	0	0	0	0	1	0	0	0	0	0	0	0	1	1	2	0	0
DDB_G0270972	352	305	158	120	394	215	310	429	128	59	168	199	153	247	390	207	258
DDB_G0270974	5	0	0	0	0	0	1	1	0	0	0	1	1	0	0	0	0
DDB_G0270976	1	1	1	2	9	0	0	1	0	2	2	1	0	2	3	2	1
DDB_G0270978	69	60	84	65	194	28	27	27	39	20	37	36	29	29	49	35	16
DDB_G0270980	2	0	1	0	1	0	2	0	2	0	0	2	0	1	2	0	0
DDB_G0270982	2	1	2	0	8	2	4	2	2	0	4	3	1	1	6	2	1
DDB_G0270984	2677	3144	2597	2237	7639	2417	5521	4530	1563	888	1717	2384	1951	4761	5027	2832	3349
DDB_G0270986	2	9	3	0	5	0	5	5	0	0	0	2	1	3	5	3	2
DDB_G0270988	6	5	1	1	3	2	5	1	2	0	1	2	3	7	4	1	4
DDB_G0270990	176	169	90	63	234	93	158	155	39	20	51	78	53	100	143	101	113
DDB_G0270992	979	1002	808	639	2022	1242	1865	1818	638	355	578	817	679	1356	2224	1350	1480
DDB_G0270994	391	400	282	245	774	330	428	483	147	89	219	234	215	404	581	377	353
DDB_G0270996	16	18	12	10	33	18	14	21	13	10	15	17	15	31	32	15	17
DDB_G0270998	0	1	0	0	0	0	0	0	0	0	0	0	0	0	0	0	0
DDB_G0271000	11	8	8	6	27	6	8	12	3	3	5	4	6	18	16	9	7
DDB_G0271002	13	18	17	11	33	12	17	17	5	4	6	16	13	17	22	13	9
DDB_G0271006	2	1	1	0	1	1	0	0	0	0	0	0	1	1	0	0	0
DDB_G0271008	0	0	0	0	1	0	0	0	0	0	1	0	0	0	0	0	0
DDB_G0271010	3	0	1	2	2	1	3	0	2	0	1	1	0	7	4	0	1
DDB_G0271014	40	36	27	17	53	32	41	45	21	7	18	20	18	39	84	38	41
DDB_G0271016	82	64	221	173	541	324	382	436	157	85	186	240	234	378	511	327	255
DDB_G0271018	23	11	7	8	19	9	27	68	10	2	7	5	4	7	15	11	13
DDB_G0271020	7	7	6	3	15	6	6	27	3	2	3	2	1	4	6	3	4
DDB_G0271022	37	38	47	35	101	34	53	46	57	26	45	29	30	66	80	31	38
DDB_G0271024	19	11	4	11	22	6	10	14	2	1	10	6	3	17	16	8	11
DDB_G0271026	0	0	0	0	0	0	2	0	0	0	2	0	0	1	1	1	1
DDB_G0271028	8	11	8	5	22	6	11	23	2	3	1	4	2	8	8	10	4
DDB_G0271030	8	6	2	1	1	2	0	0	0	1	0	1	0	0	0	0	0
DDB_G0271032	6	12	9	6	20	4	7	6	0	1	1	1	4	5	5	6	2
DDB_G0271034	40	32	47	48	127	34	50	48	20	12	22	12	17	30	47	36	52
DDB_G0271038	0	0	0	0	0	0	0	0	0	0	0	0	0	0	0	0	0
DDB_G0271040	13	9	12	8	49	23	23	32	13	5	15	14	8	31	52	19	28
DDB_G0271042	10	9	5	7	19	11	8	8	1	1	0	4	4	26	10	11	5
DDB_G0271044	27	30	42	24	70	34	32	48	13	7	20	20	23	50	39	36	26
DDB_G0271046	2	2	0	0	1	0	2	0	0	0	0	0	0	0	1	0	1
DDB_G0271050	7	10	7	5	16	27	28	36	16	6	31	20	26	33	27	35	27
DDB_G0271052	313	260	386	280	821	481	805	746	231	116	286	367	349	471	881	489	579
DDB_G0271054	5	5	5	5	13	7	26	8	4	1	4	3	5	10	11	9	3
DDB_G0271056	0	0	0	0	1	0	1	0	0	0	1	0	0	3	0	0	1
DDB_G0271058	31	28	117	85	251	85	129	176	38	15	63	79	85	156	183	114	101
DDB_G0271060	0	2	0	0	1	0	2	0	0	0	1	0	0	2	2	0	0
DDB_G0271062	2	2	0	2	6	4	3	2	3	3	0	2	2	4	8	1	5
DDB_G0271066	26	28	12	12	38	24	23	26	8	3	15	18	26	37	34	20	18
DDB_G0271068	5	4	10	6	24	16	15	16	9	5	8	5	5	15	14	14	11
DDB_G0271070	0	0	0	0	0	0	0	0	0	0	0	0	0	0	0	0	0
DDB_G0271072	14	11	4	5	16	7	23	26	7	4	5	10	14	24	31	12	23
DDB_G0271074	2	2	2	0	6	0	0	0	0	0	1	1	0	1	1	0	0
DDB_G0271076	0	0	1	0	1	1	1	1	1	0	0	0	0	0	0	0	0
DDB_G0271078	8	16	33	23	104	19	27	39	13	5	11	10	13	38	37	27	27
DDB_G0271080	0	0	0	0	0	0	0	0	0	0	0	0	0	0	0	0	0
DDB_G0271084	1	4	7	3	15	0	4	3	2	1	3	4	2	4	5	1	4
DDB_G0271086	42	54	29	30	101	29	49	58	9	8	21	27	27	43	54	46	35
DDB_G0271092	4	3	0	2	3	0	2	1	0	1	0	1	0	3	2	1	2
DDB_G0271094	452	501	357	296	1050	394	618	646	192	127	226	334	243	529	612	488	450
DDB_G0271096	63	84	43	36	117	66	68	115	40	26	48	55	37	111	108	91	62
DDB_G0271098	0	0	0	0	0	0	0	0	0	0	0	0	0	0	0	0	0
DDB_G0271100	33	35	19	25	56	23	34	34	3	9	8	18	18	34	35	23	20
DDB_G0271102	0	0	0	0	0	0	0	0	0	0	0	0	0	0	0	0	0
DDB_G0271104	1	1	0	0	0	0	0	0	0	1	0	0	0	0	0	0	0
DDB_G0271106	424	456	397	375	1227	442	685	631	214	147	270	369	314	597	625	484	391
DDB_G0271108	5	5	4	4	14	6	11	13	2	1	5	6	7	14	11	8	2
DDB_G0271110	0	0	0	0	0	0	0	0	0	0	0	0	0	0	0	0	0
DDB_G0271112	11	9	4	5	16	6	16	10	1	2	5	5	6	8	13	6	5
DDB_G0271114	4	5	5	8	9	4	7	7	0	1	2	3	2	7	3	6	2
DDB_G0271118	8	8	5	4	21	4	6	5	3	1	7	8	4	11	5	6	4
DDB_G0271120	79	81	109	105	356	121	169	173	65	39	96	117	124	196	226	145	128
DDB_G0271122	51	58	39	29	116	55	85	68	26	17	23	29	38	63	81	62	55
DDB_G0271124	27	16	17	10	32	20	14	16	5	4	6	6	12	21	13	16	8
DDB_G0271126	80	86	56	49	133	57	58	77	19	9	28	37	39	95	76	51	55
DDB_G0271128	0	0	0	0	0	0	0	0	0	0	0	0	0	0	0	0	0
DDB_G0271130	1	2	4	3	5	0	2	3	0	1	3	1	1	3	1	3	4
DDB_G0271132	1	1	1	0	0	0	1	0	0	0	0	0	0	3	1	0	0
DDB_G0271134	45	35	32	19	64	78	133	161	23	11	26	42	35	68	131	71	88
DDB_G0271136	29	27	22	25	76	34	27	27	7	13	12	14	16	19	40	29	22
DDB_G0271138	8	9	26	15	49	9	15	13	4	0	13	12	18	30	36	16	8
DDB_G0271140	8	9	30	29	95	22	28	50	8	4	18	29	16	44	41	25	19
DDB_G0271142	6	6	25	31	82	33	39	28	16	7	14	20	22	32	52	21	23
DDB_G0271144	1081	900	820	554	1710	1317	1855	1933	664	360	629	778	599	1013	2372	1455	1696
DDB_G0271146	377	387	279	276	894	247	369	479	145	76	159	204	199	370	424	295	230
DDB_G0271148	3764	4371	3293	2939	10375	2933	6731	5358	2270	1428	2171	2836	2257	5870	5263	3693	4215
DDB_G0271150	0	1	0	1	0	1	1	3	0	1	2	0	2	2	1	0	0
DDB_G0271152	2	1	4	1	3	1	3	2	0	2	1	2	0	5	5	4	2
DDB_G0271154	2	1	0	0	7	1	1	1	2	1	1	3	0	1	1	1	1
DDB_G0271156	0	0	0	0	1	0	2	0	0	0	0	0	0	1	0	1	0
DDB_G0271158	0	0	0	1	0	0	0	0	0	0	0	0	0	1	0	0	0
DDB_G0271160	0	0	0	0	0	0	0	0	0	1	0	0	0	1	0	0	0
DDB_G0271162	1	2	1	0	6	2	0	1	1	0	0	2	1	3	6	0	0
DDB_G0271164	0	1	0	0	0	0	0	0	0	0	0	1	0	1	0	0	0
DDB_G0271166	3	4	1	2	12	5	2	3	2	1	2	2	1	11	2	6	3
DDB_G0271168	5	1	2	0	4	4	2	1	2	0	1	8	2	6	5	3	3
DDB_G0271172	5	10	6	6	9	5	6	5	2	3	0	5	8	4	10	4	2
DDB_G0271176	0	0	0	0	1	0	0	0	0	0	0	0	0	0	0	0	0
DDB_G0271178	0	0	0	0	0	0	0	0	0	0	0	1	0	0	0	0	0
DDB_G0271180	0	0	0	1	5	0	0	0	0	1	0	0	0	1	0	1	1
DDB_G0271184	8	11	3	4	13	5	5	7	3	1	0	4	2	3	1	2	4
DDB_G0271186	0	0	0	0	0	1	0	0	0	0	0	0	0	0	0	0	0
DDB_G0271188	5	5	3	3	19	11	11	9	0	1	5	4	4	13	11	7	6
DDB_G0271190	0	0	0	0	0	0	0	0	0	0	0	0	0	0	0	0	0
DDB_G0271192	0	0	0	0	0	0	0	0	0	0	0	0	0	0	0	0	0
DDB_G0271194	0	2	0	0	0	1	3	2	0	0	0	1	0	0	1	1	1
DDB_G0271196	0	0	2	1	3	0	0	0	0	0	0	0	0	1	0	0	0
DDB_G0271198	1	1	0	1	2	2	2	0	0	0	2	3	1	0	1	3	1
DDB_G0271202	1	1	1	0	6	2	3	3	2	0	0	2	0	0	2	2	1
DDB_G0271204	7	5	4	2	3	3	5	8	2	1	1	3	5	5	8	1	4
DDB_G0271210	0	0	0	0	0	0	0	0	0	0	0	0	0	2	0	0	0
DDB_G0271212	0	0	0	0	0	0	0	0	0	0	0	0	0	0	1	0	0
DDB_G0271214	0	0	1	0	4	2	5	1	1	1	1	0	0	3	3	2	0
DDB_G0271216	0	0	2	1	1	1	3	1	1	0	0	0	0	0	0	0	0
DDB_G0271218	0	0	0	1	3	0	3	1	0	0	1	0	1	3	1	0	0
DDB_G0271220	1	0	0	0	3	0	0	0	0	0	0	1	1	0	0	1	1
DDB_G0271222	10	10	2	4	9	4	7	9	2	1	0	3	7	10	14	4	5
DDB_G0271224	4	4	4	8	15	3	3	4	3	2	4	4	5	7	6	4	2
DDB_G0271226	0	0	0	0	0	0	0	0	0	0	0	0	0	0	0	0	0
DDB_G0271228	2	3	3	4	16	2	4	4	1	1	3	1	2	10	2	1	1
DDB_G0271232	17	15	4	13	37	8	8	21	4	2	8	7	5	15	18	8	9
DDB_G0271234	2	3	3	0	10	4	2	2	2	1	5	3	4	10	5	2	1
DDB_G0271236	28	23	21	12	49	8	9	16	6	0	6	7	9	25	27	12	5
DDB_G0271238	12	17	8	5	20	3	7	7	2	0	3	4	5	12	10	6	2
DDB_G0271240	31	44	32	31	58	22	42	43	13	5	11	14	31	57	60	34	35
DDB_G0271242	291	304	249	212	671	203	297	330	159	71	147	171	148	375	356	209	243
DDB_G0271244	1	0	1	0	3	1	3	1	1	0	0	0	0	1	1	1	3
DDB_G0271246	6	7	11	8	25	14	13	18	4	4	7	5	7	4	13	8	10
DDB_G0271248	21	16	31	27	82	46	91	72	20	13	28	36	23	61	84	62	71
DDB_G0271250	9	10	29	19	62	11	21	19	5	2	6	13	18	24	27	9	9
DDB_G0271252	0	5	1	0	3	1	0	0	2	0	0	1	1	5	5	2	1
DDB_G0271254	9	5	2	11	16	12	22	10	6	3	5	8	6	13	17	17	16
DDB_G0271256	2	6	1	2	9	5	10	1	1	1	1	7	3	9	8	4	1
DDB_G0271260	0	0	0	0	0	0	0	0	0	0	0	0	0	0	0	0	0
DDB_G0271264	125	140	80	67	231	100	114	137	75	35	101	98	88	161	162	129	107
DDB_G0271266	0	0	0	0	0	0	0	0	0	0	0	0	0	0	0	0	0
DDB_G0271268	19	14	7	7	34	10	12	4	5	4	2	4	6	6	10	8	7
DDB_G0271270	16	22	7	15	25	11	12	11	5	4	4	3	7	20	10	10	4
DDB_G0271272	106	153	76	64	170	60	107	98	27	12	13	29	71	195	169	106	75
DDB_G0271274	0	0	0	0	0	0	0	0	0	0	0	0	0	0	0	0	0
DDB_G0271276	7	5	4	5	18	8	1	7	3	1	1	0	2	5	4	7	5
DDB_G0271280	45	38	51	32	141	58	81	85	38	19	29	52	46	68	96	80	47
DDB_G0271282	52	55	55	54	169	44	70	78	33	16	47	48	44	116	108	57	43
DDB_G0271286	16	23	27	30	88	17	19	23	6	7	15	12	10	25	30	15	21
DDB_G0271288	21	20	17	13	69	37	29	40	22	9	18	23	14	45	48	36	23
DDB_G0271290	83	105	49	33	122	54	65	70	20	15	24	34	33	66	80	45	40
DDB_G0271292	9	17	19	8	60	18	32	12	5	3	13	9	27	49	50	26	9
DDB_G0271294	10	18	7	6	17	12	12	10	4	1	2	7	8	8	19	12	6
DDB_G0271296	4	5	2	1	5	4	10	11	1	0	2	5	3	12	10	4	3
DDB_G0271298	9193	8344	5762	4110	13018	7851	13367	13380	5377	2874	4767	5684	4228	8457	15998	8369	11343
DDB_G0271300	1	0	0	2	1	2	0	0	0	0	2	1	1	1	1	2	1
DDB_G0271302	1	1	2	0	1	5	2	5	5	1	3	2	3	4	11	0	2
DDB_G0271304	6	5	11	7	26	9	19	20	5	1	8	7	5	22	26	11	6
DDB_G0271306	216	225	68	77	213	84	130	134	28	9	21	47	82	122	183	107	97
DDB_G0271308	9	7	5	8	9	4	10	5	1	1	4	4	3	11	8	2	4
DDB_G0271310	15	13	12	11	45	14	11	22	0	4	8	4	4	21	16	14	7
DDB_G0271312	9	4	4	5	13	4	7	6	3	4	3	8	7	7	17	9	7
DDB_G0271314	3	3	2	0	4	6	8	4	0	1	0	1	3	5	10	4	7
DDB_G0271316	0	1	1	0	3	1	2	0	0	0	1	1	1	2	4	0	0
DDB_G0271318	0	0	0	0	0	0	0	0	0	0	0	0	0	0	0	0	0
DDB_G0271320	0	0	0	2	1	0	0	0	0	0	0	0	0	0	0	0	0
DDB_G0271322	0	0	0	0	0	0	0	0	0	0	0	0	0	0	0	0	0
DDB_G0271324	0	0	0	0	0	1	0	3	0	0	0	0	0	2	0	0	0
DDB_G0271326	0	0	0	0	0	0	0	0	0	0	0	0	0	0	0	0	0
DDB_G0271328	0	0	0	0	0	0	0	0	0	0	0	0	0	0	0	0	0
DDB_G0271330	0	0	0	0	0	0	0	0	0	0	0	1	0	0	0	0	0
DDB_G0271332	0	0	0	1	0	0	0	0	0	0	0	0	0	0	0	0	0
DDB_G0271334	154	164	120	128	349	120	164	188	63	35	73	83	89	200	203	163	105
DDB_G0271336	77	83	67	48	199	56	66	84	25	14	23	48	32	63	102	71	68
DDB_G0271338	26	22	28	20	59	29	37	49	19	13	25	21	27	46	55	40	29
DDB_G0271340	9	21	6	9	18	4	10	4	3	2	1	5	2	8	5	6	4
DDB_G0271342	49	43	49	34	102	42	47	63	15	6	24	23	20	44	55	38	43
DDB_G0271344	485	577	695	553	1814	955	1469	1496	685	400	603	624	493	1202	1689	1143	1217
DDB_G0271346	25	40	20	9	61	24	20	32	7	14	10	17	23	40	31	19	16
DDB_G0271348	8	2	1	1	4	3	4	5	2	0	1	3	5	12	7	2	2
DDB_G0271350	5	4	3	2	13	3	1	4	1	2	1	3	5	5	3	2	0
DDB_G0271352	0	0	0	0	1	1	0	1	0	0	0	0	0	0	0	0	0
DDB_G0271354	0	0	0	0	3	0	0	0	1	1	0	0	0	1	1	0	0
DDB_G0271356	28	31	17	20	57	19	27	31	5	6	11	14	13	16	16	11	16
DDB_G0271358	8	10	8	11	36	17	30	25	14	2	5	20	14	29	19	17	17
DDB_G0271360	3	0	4	3	6	2	5	7	1	0	3	2	2	2	5	5	0
DDB_G0271362	0	0	0	0	0	0	0	0	0	0	0	0	0	0	0	0	0
DDB_G0271364	0	0	0	0	0	1	0	0	0	0	0	0	0	0	0	0	0
DDB_G0271366	0	0	0	0	0	0	0	0	0	0	0	0	0	1	0	0	0
DDB_G0271368	0	0	0	0	0	0	0	0	0	0	0	0	0	0	0	0	0
DDB_G0271370	0	1	0	3	2	1	2	1	0	0	1	3	0	4	0	2	0
DDB_G0271372	3	2	0	0	2	1	0	1	0	0	1	1	1	1	1	0	1
DDB_G0271374	104	68	84	42	142	64	118	107	30	21	47	31	41	59	122	90	94
DDB_G0271376	25	31	45	34	98	25	49	47	21	11	32	30	32	32	68	38	20
DDB_G0271378	6	3	8	1	27	11	25	14	2	1	5	7	4	15	13	12	8
DDB_G0271380	0	0	0	0	0	0	0	0	0	0	0	0	0	0	0	0	0
DDB_G0271384	5	14	12	3	23	3	14	18	2	5	3	13	14	22	14	10	10
DDB_G0271386	0	0	1	0	0	0	0	0	0	0	0	0	0	0	0	0	0
DDB_G0271388	13	11	11	8	31	14	18	22	10	4	6	10	14	18	28	25	21
DDB_G0271390	0	0	0	0	0	0	0	0	0	0	0	0	0	0	0	0	0
DDB_G0271392	0	0	0	0	0	0	1	0	0	0	0	1	0	1	1	0	0
DDB_G0271394	0	0	1	0	3	1	0	0	0	0	0	0	1	0	0	1	0
DDB_G0271396	40	35	52	47	91	40	84	68	24	16	28	34	31	55	76	56	45
DDB_G0271398	134	133	107	92	353	115	184	193	58	29	71	93	86	223	221	140	108
DDB_G0271400	2	4	13	12	25	7	10	6	1	3	2	2	3	7	9	7	3
DDB_G0271402	35	31	32	24	61	34	66	48	23	8	19	32	18	58	76	35	58
DDB_G0271404	1	2	2	3	10	10	8	10	1	0	6	4	4	5	8	2	5
DDB_G0271406	0	1	0	0	0	0	1	2	0	0	0	1	0	3	0	1	1
DDB_G0271408	3	2	4	1	7	2	1	6	1	1	4	0	4	10	3	2	1
DDB_G0271410	0	3	2	2	11	4	4	4	1	0	2	3	2	0	6	3	4
DDB_G0271412	0	1	1	0	0	0	0	1	0	0	0	0	0	1	1	2	1
DDB_G0271414	0	0	0	0	0	0	0	0	0	0	0	0	0	1	0	0	0
DDB_G0271418	6	5	2	2	4	1	2	1	0	0	1	1	3	1	3	1	2
DDB_G0271422	5	1	6	2	9	3	4	2	1	1	3	1	3	4	3	2	1
DDB_G0271424	0	0	0	0	0	0	0	0	1	0	0	0	0	0	0	0	0
DDB_G0271426	4	5	2	0	7	1	1	2	2	1	0	3	2	0	3	2	3
DDB_G0271428	1	3	4	3	5	0	1	3	2	1	0	3	2	4	6	1	2
DDB_G0271430	2	1	1	4	4	0	3	2	0	0	1	1	8	8	0	1	0
DDB_G0271434	1	0	1	2	2	1	2	1	0	2	0	1	1	4	2	1	0
DDB_G0271438	0	0	0	0	0	0	0	0	1	0	0	0	0	0	0	0	0
DDB_G0271440	16	5	14	3	30	7	11	17	5	2	5	5	0	8	9	6	6
DDB_G0271444	0	0	0	0	0	0	0	0	0	0	0	0	0	0	0	0	0
DDB_G0271446	0	0	0	0	0	0	0	0	0	0	1	0	0	0	0	0	0
DDB_G0271448	1	0	0	0	1	0	0	0	0	0	0	0	0	0	1	0	0
DDB_G0271450	0	0	0	0	0	0	0	0	1	0	1	0	0	0	0	0	0
DDB_G0271452	0	0	1	0	1	0	1	1	1	1	0	0	1	0	0	0	4
DDB_G0271454	0	0	0	0	6	0	3	0	0	0	0	1	0	1	1	0	0
DDB_G0271456	2	2	4	1	5	0	1	0	1	0	0	3	1	1	3	2	1
DDB_G0271458	1	0	0	3	1	1	1	3	0	1	0	1	2	4	3	2	0
DDB_G0271460	1	0	0	1	0	1	2	1	0	0	0	1	1	1	2	1	0
DDB_G0271462	0	2	1	2	6	0	1	2	0	0	0	3	2	6	4	0	1
DDB_G0271466	0	0	0	0	0	0	0	0	0	0	0	0	0	0	0	0	0
DDB_G0271468	2	1	2	0	3	1	1	0	0	0	0	0	0	0	0	0	0
DDB_G0271470	5	8	5	14	23	12	8	10	3	1	3	7	9	20	13	6	8
DDB_G0271472	29	20	8	8	24	0	2	2	1	0	3	1	2	3	1	4	0
DDB_G0271474	1	0	1	0	1	2	0	0	0	0	0	0	3	0	2	2	0
DDB_G0271476	13	21	6	8	22	0	2	5	2	1	1	2	1	1	3	0	1
DDB_G0271478	0	0	0	0	1	0	0	0	0	0	0	0	0	0	0	0	0
DDB_G0271480	31	27	16	19	46	18	26	25	10	4	7	18	12	32	39	16	16
DDB_G0271482	0	0	0	0	0	0	2	1	0	0	0	1	0	3	4	0	1
DDB_G0271484	3	3	0	2	4	1	0	1	0	0	0	2	1	0	6	3	1
DDB_G0271486	1	0	0	0	0	2	1	0	0	0	0	0	0	0	0	0	0
[truncated: 11,409 more rows]

## Sheet: normalised data
	0	1	2	3	4	5	6	7	8	9	10	11	12	13
DDB_G0267178	181.801	92.5883	84.1166	120.47	86.9927	76.4254	113.562	74.5544	59.4904	51.6921	60.853	108.178	87.2755	121.845
DDB_G0267180	46.1644	25.0335	12.3701	34.4199	45.8689	17.9824	32.4464	22.3663	12.5243	17.2307	38.2504	27.0445	28.3645	14.3347
DDB_G0267182	211.937	69.2925	89.0646	129.075	85.411	49.4517	129.786	85.7376	65.7526	89.5997	116.49	106.755	115.64	112.289
DDB_G0267184	58.0228	27.1395	29.6882	56.7929	34.7971	31.4693	32.4464	29.8218	28.1797	44.7998	34.7731	32.7381	30.5464	31.0586
DDB_G0267186	8.24697	7.23728	2.47402	6.88399	7.90843	0	0	0	9.39323	10.3384	1.73866	18.5042	2.18189	9.55649
DDB_G0267188	216.229	101.978	121.227	197.915	113.881	125.877	97.3392	100.648	115.85	75.8151	97.3647	105.331	76.366	109.9
DDB_G0267190	1.19564	0.846169	0	1.721	0	0	0	0	0	0	0	0	0	0
DDB_G0267194	0	0.324087	0	0	0	0	0	0	0	0	0	1.4234	0	0
DDB_G0267196	0	0	0	0	0	0	0	0	0	0	0	0	0	0
DDB_G0267198	0	0	0	0	0	0	0	0	0	0	0	0	0	0
DDB_G0267202	0	0	0	0	0	0	0	0	0	0	0	0	0	0
DDB_G0267204	0	0	0	0	0	0	0	0	0	0	1.73866	0	0	0
DDB_G0267206	159.696	73.1628	84.1166	118.749	90.1561	67.4342	64.8928	59.6435	50.0972	55.1383	59.1143	88.2506	72.0023	76.4519
DDB_G0267208	29.5235	13.3132	12.3701	10.326	25.307	8.99122	24.3348	11.1832	3.13108	6.89228	12.1706	17.0808	4.36377	23.8912
DDB_G0267210	295.48	147.596	143.493	234.056	213.528	112.39	170.344	123.015	153.423	120.615	168.65	166.537	154.914	210.243
DDB_G0267212	2.36678	1.81843	9.89607	3.44199	3.16337	8.99122	0	0	15.6554	10.3384	1.73866	4.27019	2.18189	4.77825
DDB_G0267216	0	0	0	0	0	0	0	0	0	0	0	0	0	0
DDB_G0267218	0	0	0	0	0	0	0	0	0	0	0	0	0	0
DDB_G0267220	0	0	0	0	0	0	0	0	0	0	0	0	0	0
DDB_G0267222	0	0	0	0	1.58169	0	8.1116	0	0	0	0	0	0	2.38912
DDB_G0267224	0	0	0	0	0	0	0	0	0	0	0	0	0	0
DDB_G0267226	0	0	0	0	0	0	0	0	0	0	0	0	0	0
DDB_G0267228	0	0	0	0	0	0	0	0	0	0	0	0	0	0
DDB_G0267230	1.17114	0.324087	0	1.721	0	0	0	0	3.13108	0	0	0	0	0
DDB_G0267236	955.007	417.303	559.128	748.634	610.531	521.491	502.919	417.505	416.433	434.214	358.163	548.008	464.742	700.013
DDB_G0267238	152.62	85.5963	101.435	101.539	105.973	76.4254	40.558	74.5544	72.0147	75.8151	93.8874	118.142	85.0936	140.958
DDB_G0267240	359.412	127.86	227.61	258.15	241.998	157.346	162.232	227.391	122.112	117.169	130.399	219.203	174.551	238.912
DDB_G0267242	46.1399	33.2785	32.1622	49.9089	56.9407	26.9737	48.6696	18.6386	28.1797	31.0153	34.7731	41.2785	32.7283	23.8912
DDB_G0267244	259.297	123.058	153.389	182.426	158.169	152.851	129.786	149.109	125.243	110.277	114.751	165.114	120.004	193.519
DDB_G0267246	36.7463	20.6499	12.3701	29.257	28.4703	31.4693	32.4464	22.3663	12.5243	20.6768	24.3412	32.7381	41.4558	26.2804
DDB_G0267248	139.909	50.2827	66.7985	135.959	58.5224	62.9386	73.0044	37.2772	78.2769	93.0458	26.0798	62.6295	89.4574	86.0084
DDB_G0267250	0	0	0	0	0	0	0	0	0	0	0	0	0	0
DDB_G0267252	2.36678	0	0	0	0	0	0	0	0	0	0	0	0	0
DDB_G0267254	35.4282	33.5129	22.2662	39.5829	25.307	31.4693	16.2232	14.9109	34.4418	31.0153	38.2504	27.0445	24.0008	9.55649
DDB_G0267258	286.331	120.459	155.863	216.846	178.73	170.833	137.897	119.287	93.9323	110.277	113.013	193.582	209.461	183.962
DDB_G0267260	49.7513	14.4746	14.8441	29.257	45.8689	17.9824	16.2232	11.1832	28.1797	24.123	8.69328	21.351	32.7283	31.0586
DDB_G0267262	60.5611	33.5316	49.4804	63.6769	47.4506	49.4517	32.4464	33.5495	46.9661	51.6921	36.5118	56.9359	41.4558	59.7281
DDB_G0267264	26.1081	10.6308	17.3181	24.094	34.7971	13.4868	16.2232	11.1832	12.5243	17.2307	6.95462	18.5042	24.0008	35.8368
DDB_G0267270	1.19564	2.54738	0	5.16299	7.90843	4.49561	0	7.45544	3.13108	0	0	0	0	7.16737
DDB_G0267272	73.1496	36.5735	17.3181	65.3979	47.4506	44.9561	24.3348	70.8267	31.3108	31.0153	38.2504	27.0445	48.0015	43.0042
DDB_G0267274	0	0	0	0	1.58169	0	0	0	3.13108	0	0	0	2.18189	0
DDB_G0267278	0	0.846169	0	1.721	0	0	0	0	0	0	0	0	0	0
DDB_G0267280	1.19564	0.846169	0	1.721	0	0	0	0	6.26215	3.44614	0	1.4234	0	0
DDB_G0267282	24.8389	10.8466	14.8441	18.931	15.8169	17.9824	16.2232	3.72772	12.5243	20.6768	10.4319	21.351	17.4551	16.7239
DDB_G0267286	0	0	0	0	0	0	0	0	0	0	0	0	0	0
DDB_G0267292	147.936	63.4875	81.6426	84.3289	96.4828	85.4166	32.4464	67.099	40.704	48.246	76.5009	83.9804	63.2747	124.234
DDB_G0267294	664.281	262.591	311.726	428.528	408.075	274.232	348.799	193.841	281.797	248.122	330.345	328.805	327.283	365.536
DDB_G0267296	16.592	3.72651	7.42205	10.326	3.16337	4.49561	8.1116	0	0	3.44614	5.21597	8.54038	8.72755	4.77825
DDB_G0267298	0	0.324087	0	0	0	0	0	0	0	0	0	0	0	0
DDB_G0267300	167.821	91.094	66.7985	137.68	104.391	107.895	121.674	55.9158	68.8837	68.9228	99.1034	103.908	58.9109	64.5063
DDB_G0267302	0	0	0	0	0	0	0	0	0	0	0	0	0	0
DDB_G0267304	295.823	122.097	163.285	228.893	210.364	125.877	129.786	123.015	140.898	103.384	125.183	153.727	170.187	186.352
DDB_G0267306	35.5752	15.1316	24.7402	27.536	20.5619	22.4781	16.2232	11.1832	12.5243	6.89228	20.8639	21.351	17.4551	11.9456
DDB_G0267308	7.07583	4.44658	7.42205	3.44199	4.74506	4.49561	0	7.45544	3.13108	10.3384	5.21597	1.4234	6.54566	0
DDB_G0267310	15.3963	5.42772	2.47402	15.489	9.49011	0	32.4464	11.1832	15.6554	3.44614	10.4319	7.11699	2.18189	9.55649
DDB_G0267314	55.6315	29.5608	42.0583	39.5829	42.7055	40.4605	32.4464	18.6386	9.39323	31.0153	38.2504	28.4679	32.7283	26.2804
DDB_G0267322	45.0668	16.1758	17.3181	43.0249	31.6337	40.4605	16.2232	29.8218	21.9175	20.6768	12.1706	12.8106	15.2732	11.9456
DDB_G0267324	94.4996	47.0221	44.5323	82.6079	63.2674	67.4342	48.6696	59.6435	46.9661	27.5691	59.1143	83.9804	63.2747	74.0628
DDB_G0267326	295.455	119.431	170.707	209.962	164.495	125.877	162.232	123.015	122.112	117.169	132.138	143.763	130.913	174.406
DDB_G0267328	201.299	85.8041	116.279	149.727	185.057	116.886	97.3392	111.832	106.457	82.7074	86.9328	153.727	100.367	210.243
DDB_G0267330	42.6265	24.0789	27.2142	34.4199	36.3788	17.9824	0	14.9109	18.7865	17.2307	15.6479	17.0808	21.8189	31.0586
DDB_G0267332	0	0	0	0	0	0	0	0	0	0	0	0	0	0
DDB_G0267334	4.70905	10.6397	0	5.16299	14.2352	0	0	7.45544	6.26215	0	6.95462	5.69359	4.36377	9.55649
DDB_G0267336	1.17114	0.324087	0	0	0	0	0	0	0	0	0	0	0	0
DDB_G0267338	17.8366	11.3962	14.8441	12.047	9.49011	17.9824	8.1116	11.1832	12.5243	13.7846	6.95462	18.5042	10.9094	14.3347
DDB_G0267342	295.651	117.56	158.337	211.683	207.201	152.851	170.344	100.648	122.112	124.061	137.354	155.15	126.549	217.41
DDB_G0267344	0	0	0	0	0	0	0	0	0	0	0	0	0	0
DDB_G0267346	0	0	0	5.16299	0	0	0	3.72772	3.13108	0	0	0	0	2.38912
DDB_G0267348	0	0	0	0	0	0	0	0	0	0	0	0	2.18189	0
DDB_G0267350	0	0	0	0	0	0	0	0	0	0	0	0	0	0
DDB_G0267352	0	0.324087	0	1.721	0	0	0	0	3.13108	0	3.47731	0	2.18189	0
DDB_G0267354	59.4145	50.5171	34.6362	36.1409	39.5421	22.4781	8.1116	18.6386	28.1797	34.4614	48.6824	32.7381	58.9109	16.7239
DDB_G0267356	219.331	91.159	133.597	129.075	99.6462	116.886	105.451	82.0098	93.9323	75.8151	60.853	106.755	120.004	117.067
DDB_G0267358	46.3114	20.6667	37.1103	41.3039	17.3985	22.4781	32.4464	18.6386	15.6554	17.2307	13.9092	37.0083	32.7283	19.113
DDB_G0267362	143.349	48.6179	79.1686	84.3289	90.1561	62.9386	24.3348	67.099	37.5729	44.7998	50.421	91.0974	58.9109	76.4519
DDB_G0267364	7.17384	1.81843	7.42205	8.60499	7.90843	4.49561	0	3.72772	3.13108	17.2307	8.69328	9.96378	6.54566	7.16737
DDB_G0267366	140.86	48.6888	66.7985	96.3758	82.2476	80.921	56.7812	63.3712	46.9661	58.5844	50.421	88.2506	91.6392	97.954
DDB_G0267370	14.2252	21.9187	9.89607	13.768	12.6535	17.9824	8.1116	14.9109	12.5243	10.3384	10.4319	7.11699	13.0913	2.38912
DDB_G0267372	10.6628	15.0952	17.3181	6.88399	45.8689	31.4693	8.1116	7.45544	6.26215	3.44614	17.3866	9.96378	2.18189	11.9456
DDB_G0267374	1004.64	968.805	816.426	697.004	784.516	759.758	884.164	756.727	742.065	833.966	648.519	751.554	757.115	719.126
DDB_G0267376	244.023	149.886	277.09	252.987	289.448	287.719	251.46	246.03	288.059	248.122	246.889	256.211	305.464	303.419
DDB_G0267378	0	0	0	0	0	0	0	0	0	0	0	0	0	0
DDB_G0267380	5682.62	4508.66	7219.18	8026.73	6655.73	4981.14	4939.96	5036.15	4969.02	5034.81	5203.8	6099.26	7213.32	8407.32
DDB_G0267382	4775.13	4592.13	5663.03	8071.48	5713.05	5893.75	6051.25	4730.48	4790.55	4710.87	4897.79	5593.95	5430.72	7055.08
DDB_G0267384	91.1332	100.619	111.331	48.1879	99.6462	85.4166	113.562	89.4653	84.539	96.4919	113.013	74.0166	78.5479	43.0042
DDB_G0267386	3536.6	1964.36	3547.74	4772.33	4096.56	3335.74	3090.52	3168.56	2949.47	2505.34	2715.78	3772	3563.02	4341.04
DDB_G0267388	70.9543	115.011	94.0127	103.26	83.8293	76.4254	81.116	70.8267	50.0972	82.7074	86.9328	79.7102	76.366	105.121
DDB_G0267390	629.244	500.069	447.797	354.525	420.728	454.057	486.696	555.43	544.807	661.659	653.735	476.838	499.652	398.984
DDB_G0267392	50.898	47.1413	12.3701	32.6989	33.2154	22.4781	24.3348	22.3663	46.9661	34.4614	45.2051	21.351	26.1826	21.5021
DDB_G0267394	182.193	205.64	269.668	215.125	237.253	251.754	219.013	268.396	263.01	234.338	201.684	234.861	216.007	219.799
DDB_G0267396	67.4164	209.751	71.7465	60.2349	66.4308	152.851	137.897	145.381	65.7526	65.4767	71.2849	64.0529	89.4574	35.8368
DDB_G0267398	3.53792	1.17026	4.94804	10.326	0	0	0	0	3.13108	0	1.73866	1.4234	2.18189	2.38912
DDB_G0267400	10402.8	9140.45	9225.61	9031.79	9373.07	8982.23	9555.46	9229.83	8018.68	8749.75	8477.69	9109.74	10608.3	10693.7
DDB_G0267402	1772.94	1629.7	2587.82	3908.38	1947.05	2877.19	2976.96	3097.74	3553.77	2202.08	1592.61	2461.05	2369.53	2577.86
DDB_G0267404	132.589	309.49	180.603	206.52	181.894	197.807	146.009	223.663	144.029	151.63	146.047	153.727	152.732	224.578
DDB_G0267406	579.052	377.781	398.317	366.572	393.84	346.162	397.468	383.955	331.894	382.522	464.221	353.002	381.83	341.645
DDB_G0267408	393.032	397.468	326.57	385.503	384.35	476.535	421.803	451.054	432.088	441.106	351.209	353.002	427.65	394.205
DDB_G0267410	25.9611	42.6947	39.5843	46.4669	26.8886	31.4693	48.6696	41.0049	28.1797	68.9228	71.2849	35.5849	37.0921	11.9456
DDB_G0267412	0	0	0	0	0	0	0	0	0	0	0	0	0	0
DDB_G0267414	113.507	63.0274	91.5387	92.9339	90.1561	139.364	137.897	156.564	90.8012	65.4767	69.5462	102.485	87.2755	112.289
DDB_G0267416	382.271	307.736	356.259	361.409	344.807	175.329	259.571	100.648	187.865	286.03	347.731	382.894	438.559	511.272
DDB_G0267418	21812.7	15621.4	29094.4	37932.5	31991.2	27468.2	24594.4	21594.7	21726.5	20263.3	20997.7	33031.4	29235.1	40154
DDB_G0267420	5736.45	4307.69	7137.54	8687.59	6949.93	5884.76	6197.26	5226.26	5645.33	5158.87	5229.88	6966.11	7512.24	8450.33
DDB_G0267422	55.656	52.3247	86.5906	75.7239	72.7575	49.4517	89.2276	70.8267	59.4904	79.2612	121.706	113.872	58.9109	52.5607
DDB_G0267424	143.153	125.381	94.0127	110.144	107.555	80.921	89.2276	78.2821	100.194	68.9228	95.6261	109.602	106.912	138.569
DDB_G0267426	373.755	171.823	249.876	259.871	197.711	125.877	162.232	178.931	297.452	227.445	166.911	177.925	185.46	212.632
DDB_G0267428	54.4849	46.1237	47.0063	36.1409	37.9604	26.9737	24.3348	33.5495	43.8351	58.5844	34.7731	28.4679	37.0921	28.6695
DDB_G0267430	99.5517	64.5051	56.9024	44.7459	60.104	62.9386	16.2232	48.4604	56.3594	58.5844	90.4101	59.7827	63.2747	69.2846
DDB_G0267432	344.06	90.4192	254.824	275.36	335.317	40.4605	97.3392	130.47	122.112	196.43	262.537	237.707	266.19	224.578
DDB_G0267434	0	0	0	1.721	0	0	0	0	0	0	0	0	0	0
DDB_G0267436	1082.27	1422.93	1392.87	1201.26	1433.01	1636.4	1752.11	1371.8	1299.4	1257.84	1350.94	1302.41	1553.5	1383.3
DDB_G0267438	1845.87	1785.86	89.0646	94.6548	77.5026	251.754	340.687	130.47	134.636	124.061	109.535	95.3676	72.0023	117.067
DDB_G0267440	17.6896	9.62311	19.7921	18.931	11.0718	4.49561	16.2232	14.9109	21.9175	27.5691	26.0798	11.3872	19.637	7.16737
DDB_G0267442	49.7023	35.5284	34.6362	27.536	31.6337	31.4693	40.558	41.0049	15.6554	20.6768	29.5572	37.0083	34.9102	38.226
DDB_G0267444	716.742	658.083	774.368	984.41	752.882	831.688	908.499	663.534	713.885	585.844	796.304	905.281	783.297	874.419
DDB_G0267446	28.2543	53.0724	37.1103	32.6989	17.3985	26.9737	32.4464	55.9158	43.8351	37.9076	27.8185	32.7381	28.3645	19.113
DDB_G0267448	186.804	205.467	145.967	125.633	99.6462	89.9122	105.451	175.203	169.078	203.322	274.708	170.808	165.823	102.732
DDB_G0267450	569.953	390.773	371.103	308.059	374.859	323.684	316.352	290.762	360.074	292.922	337.299	284.679	368.739	403.762
DDB_G0267452	685.66	712.632	724.887	901.803	816.15	993.53	851.718	864.831	757.72	734.028	598.098	875.389	798.571	1106.16
DDB_G0267454	21540.2	16639.4	17884.7	23458.9	19217.5	20203.3	20562.9	15827.9	15611.5	14087.8	15705.3	18218.1	17954.7	22199.7
DDB_G0267456	221.282	208.277	54.4284	39.5829	33.2154	143.86	113.562	134.198	125.243	96.4919	76.5009	75.44	56.7291	45.3933
DDB_G0267458	110.018	92.9222	98.9607	127.354	96.4828	170.833	219.013	93.193	93.9323	65.4767	71.2849	92.5208	67.6385	93.1758
DDB_G0267460	33.1594	44.8727	17.3181	15.489	30.052	53.9473	48.6696	37.2772	59.4904	55.1383	31.2958	39.8551	24.0008	11.9456
DDB_G0267462	84.0329	158.814	123.701	99.8178	129.698	143.86	97.3392	134.198	153.423	120.615	189.514	123.836	104.731	78.8411
DDB_G0267464	209.595	150.928	190.499	230.614	170.822	143.86	121.674	89.4653	118.981	158.522	187.775	189.312	218.189	200.686
DDB_G0267466	42.504	24.7183	56.9024	41.3039	52.1956	13.4868	8.1116	11.1832	28.1797	17.2307	46.9437	34.1615	54.5472	47.7825
DDB_G0267468	104.138	168.878	61.8504	56.7929	90.1561	197.807	186.567	134.198	78.2769	58.5844	88.6715	58.3593	82.9117	52.5607
DDB_G0267470	635.492	92.3105	86.5906	56.7929	86.9927	31.4693	56.7812	67.099	56.3594	37.9076	74.7622	52.6657	82.9117	86.0084
DDB_G0267472	409.526	257.12	408.213	370.014	333.736	157.346	235.236	298.218	325.632	348.06	349.47	397.128	384.012	377.481
DDB_G0267474	2.36678	1.29635	2.47402	18.931	6.32674	0	0	3.72772	6.26215	3.44614	0	12.8106	8.72755	0
DDB_G0267476	13.0295	11.5391	17.3181	8.60499	9.49011	17.9824	16.2232	7.45544	9.39323	0	6.95462	7.11699	2.18189	11.9456
DDB_G0267480	303.996	327.969	257.298	218.567	262.56	256.25	308.241	324.312	275.535	237.784	339.038	260.482	314.192	272.36
DDB_G0267482	7.10033	35.3845	27.2142	48.1879	42.7055	8.99122	16.2232	41.0049	28.1797	55.1383	45.2051	29.8913	30.5464	23.8912
DDB_G0267484	10.6628	16.4191	19.7921	27.536	34.7971	13.4868	0	22.3663	37.5729	24.123	22.6025	15.6574	24.0008	16.7239
DDB_G0267486	14.1762	37.1852	34.6362	24.094	37.9604	17.9824	56.7812	14.9109	56.3594	58.5844	62.5916	39.8551	30.5464	21.5021
DDB_G0267488	27.2302	21.1897	22.2662	22.373	18.9802	17.9824	32.4464	11.1832	40.704	34.4614	60.853	38.4317	13.0913	16.7239
DDB_G0267490	83.9594	49.7153	51.9544	29.257	58.5224	80.921	48.6696	70.8267	68.8837	62.0305	43.4664	48.3955	26.1826	40.6151
DDB_G0267492	286.331	331.747	390.895	607.512	512.466	409.101	373.133	436.143	444.613	406.645	347.731	428.443	477.833	530.385
DDB_G0267494	1.19564	2.67347	2.47402	0	4.74506	4.49561	0	3.72772	0	0	3.47731	1.4234	8.72755	4.77825
DDB_G0267496	897.543	488.235	492.33	497.368	476.087	454.057	543.477	417.505	360.074	468.675	603.314	553.701	495.288	508.883
DDB_G0267498	16.5184	16.2654	17.3181	10.326	18.9802	4.49561	8.1116	11.1832	9.39323	10.3384	6.95462	19.9276	17.4551	11.9456
DDB_G0267500	237.751	220.376	210.291	158.332	188.221	121.382	154.12	115.559	162.816	199.876	236.457	212.086	194.188	203.075
DDB_G0267502	225.917	303.648	207.817	227.172	180.312	278.728	219.013	264.668	162.816	189.538	158.218	175.078	126.549	198.297
DDB_G0267504	155.987	174.007	165.759	99.8178	139.188	130.373	64.8928	141.653	122.112	137.846	194.729	162.267	141.823	172.017
DDB_G0267506	1.17114	0.648174	7.42205	5.16299	7.90843	0	0	3.72772	3.13108	3.44614	5.21597	2.84679	0	0
DDB_G0267508	124.513	139.235	133.597	127.354	99.6462	107.895	129.786	137.926	112.719	155.076	132.138	101.061	98.1849	81.2302
DDB_G0267510	5.90469	12.9083	24.7402	17.21	7.90843	0	8.1116	18.6386	12.5243	17.2307	15.6479	8.54038	10.9094	9.55649
DDB_G0267512	217.695	145.032	158.337	160.053	161.332	170.833	154.12	175.203	165.947	158.522	144.308	167.961	174.551	172.017
DDB_G0267514	270.959	343.66	378.525	335.594	305.265	355.153	348.799	342.95	275.535	330.83	271.23	301.76	329.465	358.368
DDB_G0267516	104.089	85.7214	91.5387	80.8869	85.411	67.4342	97.3392	78.2821	93.9323	58.5844	102.581	83.9804	87.2755	76.4519
DDB_G0267522	5.9537	8.20954	7.42205	5.16299	6.32674	4.49561	0	3.72772	0	6.89228	12.1706	11.3872	8.72755	9.55649
DDB_G0267524	270.641	275.024	294.408	368.293	234.089	310.197	356.91	279.579	400.778	306.707	422.493	328.805	307.646	301.029
DDB_G0267526	62.5849	234.185	74.2205	77.4449	102.81	125.877	97.3392	111.832	75.1458	65.4767	67.8076	66.8997	93.8211	50.1716
DDB_G0267528	553.532	576.812	1034.14	1142.74	744.974	656.359	608.37	462.237	651.264	864.981	1020.59	986.414	922.938	1036.88
DDB_G0267530	1491.39	1176.77	1692.23	2368.09	2034.05	1618.42	1606.1	1435.17	1628.16	1523.19	1227.49	1628.37	1640.78	2346.12
DDB_G0267532	3.53792	0	0	0	0	0	0	0	0	0	0	2.84679	0	0
DDB_G0267534	85.155	129.242	116.279	104.981	113.881	76.4254	97.3392	82.0098	81.408	79.2612	93.8874	102.485	109.094	107.511
DDB_G0267536	262.761	274.932	487.381	487.042	438.127	373.136	267.683	294.49	378.86	361.845	417.277	448.37	473.469	609.226
DDB_G0267538	312.782	683.829	457.693	492.205	528.283	728.289	811.16	410.049	413.302	348.06	479.869	549.431	504.016	561.444
DDB_G0267540	64.05	110.449	79.1686	108.423	99.6462	85.4166	89.2276	130.47	87.6701	89.5997	109.535	102.485	89.4574	71.6737
DDB_G0267542	0	0	0	0	0	0	0	0	0	0	0	0	0	0
DDB_G0267544	3.56242	1.49434	0	3.44199	4.74506	8.99122	0	3.72772	6.26215	6.89228	1.73866	2.84679	0	2.38912
DDB_G0267546	37.8194	91.3106	54.4284	24.094	33.2154	62.9386	40.558	33.5495	50.0972	34.4614	45.2051	39.8551	41.4558	40.6151
DDB_G0267548	52.1916	80.0041	81.6426	110.144	99.6462	58.443	64.8928	82.0098	81.408	96.4919	111.274	92.5208	120.004	81.2302
DDB_G0267550	0	0	0	0	0	0	0	0	0	0	0	0	0	2.38912
DDB_G0267552	116.119	136.076	185.551	225.451	143.933	130.373	129.786	126.742	194.127	179.199	88.6715	155.15	124.368	167.239
DDB_G0267554	4.75806	4.44658	9.89607	3.44199	1.58169	13.4868	8.1116	0	0	6.89228	1.73866	1.4234	0	0
DDB_G0267556	106.628	269.884	148.441	161.774	118.626	170.833	210.902	171.475	147.161	103.384	146.047	145.186	144.005	160.071
DDB_G0267560	49.7023	95.4608	128.649	161.774	121.79	98.9035	129.786	126.742	84.539	130.953	163.434	103.908	137.459	107.511
DDB_G0267562	21.252	1.81843	2.47402	3.44199	3.16337	0	0	3.72772	0	0	3.47731	4.27019	2.18189	7.16737
DDB_G0267564	3.51341	3.27633	7.42205	3.44199	1.58169	4.49561	0	3.72772	9.39323	0	12.1706	7.11699	4.36377	0
DDB_G0267566	0	0	0	0	0	0	0	0	0	0	0	0	0	0
DDB_G0267568	646.228	393.514	514.596	588.581	472.924	683.333	559.7	533.064	488.448	451.444	509.426	731.626	530.198	688.067
DDB_G0267570	2084.08	1087.26	1155.37	1082.51	1130.9	615.899	567.812	637.44	980.027	1006.27	1131.87	1041.93	1040.76	1072.72
DDB_G0267572	65.0987	35.0782	37.1103	30.978	31.6337	17.9824	0	14.9109	15.6554	17.2307	43.4664	37.0083	39.274	26.2804
DDB_G0267574	69.8567	40.9758	51.9544	43.0249	42.7055	62.9386	48.6696	63.3712	43.8351	72.369	46.9437	64.0529	45.8196	47.7825
DDB_G0267576	1.17114	1.8992	2.47402	3.44199	0	0	0	0	3.13108	3.44614	0	2.84679	0	0
DDB_G0267578	0	0.324087	0	0	0	0	0	0	0	0	0	0	0	0
DDB_G0267580	1.19564	0.324087	2.47402	1.721	0	0	0	3.72772	0	0	1.73866	1.4234	0	2.38912
DDB_G0267582	289.992	239.18	91.5387	111.865	71.1758	103.399	162.232	104.376	97.0633	134.399	151.263	109.602	124.368	64.5063
DDB_G0267584	90.0111	80.4631	44.5323	63.6769	44.2872	76.4254	24.3348	44.7326	87.6701	41.3537	53.8983	52.6657	50.1834	38.226
DDB_G0267586	33.1104	26.978	32.1622	20.652	22.1436	26.9737	16.2232	26.094	21.9175	13.7846	26.0798	17.0808	19.637	23.8912
DDB_G0267588	362.019	365.148	309.252	406.155	343.226	395.614	397.468	376.5	316.239	268.799	307.742	353.002	331.647	413.318
DDB_G0267590	326.811	215.442	264.72	320.105	254.651	220.285	283.906	201.297	194.127	220.553	180.82	192.159	220.371	336.866
DDB_G0267592	143.3	363.203	178.129	158.332	161.332	247.259	340.687	178.931	241.093	282.584	290.356	246.248	198.552	176.795
DDB_G0267594	16.641	28.1029	14.8441	22.373	18.9802	26.9737	24.3348	52.1881	28.1797	27.5691	10.4319	14.234	39.274	14.3347
DDB_G0267596	210.668	29.9834	49.4804	39.5829	45.8689	17.9824	73.0044	55.9158	65.7526	72.369	50.421	45.5487	48.0015	45.3933
DDB_G0267598	29.499	64.7562	9.89607	13.768	17.3985	40.4605	56.7812	33.5495	15.6554	34.4614	13.9092	15.6574	32.7283	16.7239
DDB_G0267600	0	0	0	0	0	0	0	0	0	0	0	0	0	0
DDB_G0267602	8.29598	30.5331	37.1103	43.0249	47.4506	26.9737	48.6696	74.5544	65.7526	48.246	59.1143	49.8189	37.0921	31.0586
DDB_G0267604	83.0088	90.4921	64.3245	91.2129	61.6857	40.4605	48.6696	55.9158	59.4904	58.5844	41.7277	56.9359	65.4566	81.2302
DDB_G0267606	43.7241	22.8555	7.42205	32.6989	22.1436	31.4693	24.3348	22.3663	21.9175	31.0153	45.2051	19.9276	32.7283	16.7239
DDB_G0267608	12.9315	25.5191	27.2142	17.21	14.2352	8.99122	8.1116	11.1832	28.1797	3.44614	31.2958	17.0808	13.0913	31.0586
DDB_G0267610	1.17114	1.70121	0	0	0	0	0	0	0	0	0	0	0	0
DDB_G0267612	4.70905	4.24859	0	1.721	1.58169	0	0	0	3.13108	0	3.47731	1.4234	0	2.38912
DDB_G0267614	55.5335	89.7542	56.9024	101.539	47.4506	166.338	162.232	156.564	103.325	82.7074	111.274	98.2144	52.3653	57.339
DDB_G0267616	46.1399	69.2294	47.0063	56.7929	55.359	58.443	89.2276	55.9158	90.8012	51.6921	67.8076	52.6657	48.0015	52.5607
DDB_G0267618	0	0	2.47402	0	1.58169	0	0	0	0	0	0	0	0	2.38912
DDB_G0267620	7.10033	0.648174	0	1.721	0	0	0	0	0	3.44614	1.73866	4.27019	2.18189	0
DDB_G0267622	13.0295	16.0585	14.8441	17.21	7.90843	17.9824	8.1116	3.72772	18.7865	17.2307	8.69328	11.3872	8.72755	7.16737
DDB_G0267624	133.613	61.2376	197.921	249.545	260.978	175.329	154.12	268.396	388.253	292.922	191.252	196.429	224.734	215.021
DDB_G0267628	1.17114	0	0	0	0	0	0	0	0	0	0	0	0	0
DDB_G0267630	127.855	53.1807	61.8504	68.8399	64.8491	40.4605	8.1116	59.6435	75.1458	72.369	85.1941	85.4038	98.1849	76.4519
DDB_G0267632	0	0	0	0	0	0	0	0	0	0	1.73866	0	0	0
DDB_G0267634	1.17114	0	0	0	0	0	0	0	0	0	0	0	0	0
DDB_G0267636	72.1255	31.1448	29.6882	36.1409	36.3788	49.4517	24.3348	52.1881	40.704	65.4767	31.2958	39.8551	39.274	45.3933
DDB_G0267638	406.454	560.296	650.667	781.333	657.981	719.298	648.928	656.079	735.803	661.659	575.495	707.428	687.294	840.971
DDB_G0267640	81.7396	37.923	47.0063	51.6299	31.6337	71.9298	64.8928	104.376	84.539	44.7998	36.5118	51.2423	30.5464	54.9498
DDB_G0267642	2.36678	8.73162	2.47402	8.60499	1.58169	0	8.1116	3.72772	6.26215	6.89228	3.47731	8.54038	0	7.16737
DDB_G0267644	35.4772	46.9078	29.6882	65.3979	34.7971	22.4781	32.4464	44.7326	53.2283	27.5691	67.8076	49.8189	56.7291	35.8368
DDB_G0267646	1.17114	3.31277	2.47402	1.721	6.32674	4.49561	8.1116	3.72772	3.13108	3.44614	8.69328	2.84679	4.36377	0
DDB_G0267648	127.002	112.737	247.402	278.802	303.684	242.763	113.562	201.297	247.355	206.768	64.3303	153.727	150.55	229.356
DDB_G0267650	44.7973	72.6417	39.5843	43.0249	56.9407	26.9737	32.4464	78.2821	50.0972	65.4767	74.7622	49.8189	48.0015	31.0586
DDB_G0267654	0	0	0	0	0	0	0	0	0	0	0	0	0	0
DDB_G0267656	9.44261	27.0588	27.2142	17.21	18.9802	13.4868	24.3348	29.8218	31.3108	31.0153	34.7731	31.3147	30.5464	16.7239
DDB_G0267658	8.22247	8.77595	4.94804	3.44199	1.58169	4.49561	24.3348	3.72772	6.26215	3.44614	8.69328	7.11699	2.18189	2.38912
DDB_G0267660	0	0	0	0	0	0	0	0	0	0	0	0	0	0
DDB_G0267662	10.6628	8.37996	2.47402	8.60499	9.49011	17.9824	0	11.1832	9.39323	17.2307	6.95462	8.54038	15.2732	4.77825
DDB_G0267666	147.568	133.366	89.0646	115.307	98.0645	71.9298	81.116	70.8267	103.325	99.9381	135.615	99.6378	120.004	97.954
DDB_G0267668	23.6433	33.1888	32.1622	22.373	30.052	31.4693	32.4464	37.2772	62.6215	41.3537	36.5118	22.7744	24.0008	31.0586
DDB_G0267670	52.0446	31.794	19.7921	65.3979	26.8886	13.4868	8.1116	14.9109	12.5243	44.7998	36.5118	29.8913	37.0921	14.3347
DDB_G0267672	1.19564	1.05304	0	0	0	0	0	0	0	0	0	0	0	0
DDB_G0267674	679.143	198.797	217.714	165.216	221.436	116.886	170.344	89.4653	137.767	161.969	170.388	206.393	178.915	193.519
DDB_G0267676	1.19564	10.3964	9.89607	5.16299	6.32674	4.49561	0	7.45544	0	3.44614	6.95462	2.84679	13.0913	7.16737
DDB_G0267678	0	1.37712	0	0	0	0	0	3.72772	0	0	0	0	2.18189	0
DDB_G0267680	50.7755	46.3927	19.7921	15.489	14.2352	8.99122	32.4464	18.6386	15.6554	20.6768	24.3412	22.7744	24.0008	7.16737
DDB_G0267682	34.3795	29.219	24.7402	29.257	39.5421	31.4693	64.8928	14.9109	21.9175	41.3537	38.2504	45.5487	37.0921	40.6151
DDB_G0267684	0	0	0	0	1.58169	0	0	0	0	0	0	0	0	0
DDB_G0267686	231.748	233.525	210.291	211.683	253.07	229.276	186.567	160.292	212.913	223.999	255.582	271.869	237.826	217.41
DDB_G0267688	226.99	179.509	150.915	160.053	131.28	103.399	113.562	67.099	97.0633	58.5844	106.058	109.602	122.186	145.736
DDB_G0267690	125.586	441.993	205.343	191.031	191.384	251.754	267.683	268.396	156.554	165.415	172.127	153.727	159.278	164.849
DDB_G0267692	47.3601	96.0724	74.2205	58.5139	79.0843	67.4342	64.8928	63.3712	106.457	86.1535	67.8076	66.8997	76.366	71.6737
DDB_G0267694	0	0.324087	0	0	0	0	0	0	3.13108	3.44614	0	0	0	0
DDB_G0267696	2.34228	0	0	0	0	0	0	0	0	0	0	0	0	0
DDB_G0267698	17.7141	22.4772	9.89607	12.047	9.49011	13.4868	16.2232	22.3663	12.5243	10.3384	10.4319	12.8106	13.0913	4.77825
DDB_G0267700	0	0	0	0	0	0	0	0	0	0	0	0	0	0
DDB_G0267702	0	0	0	0	0	0	0	0	0	0	0	0	0	0
DDB_G0267704	281.622	362.195	499.752	505.973	507.721	521.491	527.254	570.341	529.152	406.645	342.515	472.568	519.289	575.779
DDB_G0267706	17.6896	21.0991	14.8441	1.721	28.4703	17.9824	32.4464	29.8218	34.4418	31.0153	5.21597	11.3872	17.4551	7.16737
DDB_G0267708	2.36678	10.8288	7.42205	8.60499	4.74506	0	8.1116	7.45544	3.13108	6.89228	20.8639	7.11699	6.54566	2.38912
DDB_G0267710	52.1181	24.2316	29.6882	53.3509	36.3788	26.9737	32.4464	29.8218	18.7865	24.123	33.0345	41.2785	32.7283	50.1716
DDB_G0267712	170.335	273.016	393.369	542.114	395.421	323.684	348.799	331.767	507.234	410.091	387.72	353.002	421.104	341.645
DDB_G0267714	146.716	127.301	138.545	168.658	155.005	166.338	178.455	156.564	122.112	134.399	74.7622	135.223	148.368	207.854
DDB_G0267716	0	2.67347	0	3.44199	3.16337	0	0	0	0	3.44614	1.73866	1.4234	2.18189	0
DDB_G0267718	28.4013	27.8872	22.2662	8.60499	28.4703	4.49561	24.3348	33.5495	18.7865	24.123	27.8185	25.6211	37.0921	28.6695
DDB_G0267720	23.6678	11.4859	17.3181	22.373	15.8169	13.4868	8.1116	11.1832	18.7865	13.7846	19.1252	17.0808	26.1826	16.7239
DDB_G0267722	36.6973	39.4006	56.9024	20.652	64.8491	53.9473	64.8928	78.2821	43.8351	55.1383	66.0689	35.5849	54.5472	40.6151
DDB_G0267724	1.17114	1.17026	0	0	0	0	0	0	0	0	0	0	0	0
DDB_G0267726	113.507	92.4267	34.6362	18.931	14.2352	98.9035	81.116	123.015	78.2769	75.8151	38.2504	46.9721	26.1826	28.6695
DDB_G0267728	288.575	217.038	19.7921	17.21	4.74506	224.781	235.236	130.47	68.8837	58.5844	60.853	48.3955	19.637	9.55649
DDB_G0267730	1056.61	1024.35	865.906	936.222	917.377	1078.95	1111.29	842.465	920.536	895.997	742.406	875.389	964.394	934.147
DDB_G0267732	163.406	225.512	155.863	223.73	200.874	310.197	210.902	234.846	222.306	206.768	187.775	200.699	229.098	229.356
DDB_G0267734	3165.31	2119.92	2290.94	2717.45	2717.34	3124.45	3252.75	2788.33	2126	1719.62	1907.31	2465.32	2325.89	2921.9
DDB_G0267736	2.39128	3.06946	2.47402	8.60499	3.16337	0	0	0	3.13108	0	0	4.27019	2.18189	2.38912
DDB_G0267740	0	0	0	0	0	0	0	0	0	0	0	0	0	0
DDB_G0267742	0	0	0	0	1.58169	0	0	0	0	3.44614	1.73866	1.4234	0	0
DDB_G0267744	16.5674	33.2331	9.89607	24.094	25.307	4.49561	8.1116	18.6386	25.0486	20.6768	46.9437	28.4679	30.5464	9.55649
DDB_G0267746	27.2057	24.9615	19.7921	27.536	18.9802	8.99122	8.1116	29.8218	12.5243	24.123	15.6479	18.5042	30.5464	28.6695
DDB_G0267748	113.507	413.47	128.649	123.912	134.443	296.71	292.018	272.124	147.161	99.9381	106.058	120.989	157.096	138.569
DDB_G0267750	14.2007	19.3802	12.3701	12.047	11.0718	13.4868	0	7.45544	9.39323	10.3384	15.6479	11.3872	8.72755	7.16737
DDB_G0267752	3.56242	4.57268	0	0	1.58169	0	0	0	3.13108	3.44614	3.47731	7.11699	6.54566	2.38912
DDB_G0267754	21.252	12.4581	22.2662	5.16299	11.0718	0	16.2232	14.9109	9.39323	31.0153	17.3866	11.3872	10.9094	14.3347
DDB_G0267756	12.9805	13.2866	12.3701	10.326	23.7253	0	0	22.3663	15.6554	13.7846	20.8639	17.0808	19.637	16.7239
DDB_G0267758	8.29598	7.52492	9.89607	3.44199	9.49011	0	0	7.45544	6.26215	10.3384	10.4319	12.8106	15.2732	9.55649
DDB_G0267760	116.874	126.91	141.019	79.1659	105.973	112.39	73.0044	111.832	84.539	155.076	118.229	112.448	122.186	107.511
DDB_G0267762	0	2.0253	0	0	0	0	0	0	3.13108	0	1.73866	0	0	0
DDB_G0267764	0	0	0	0	0	0	0	0	0	0	0	0	0	0
DDB_G0267766	76.957	73.5332	84.1166	86.0499	90.1561	22.4781	32.4464	33.5495	50.0972	96.4919	69.5462	99.6378	126.549	76.4519
DDB_G0267768	98.3561	110.259	126.175	91.2129	128.117	67.4342	97.3392	100.648	81.408	137.846	137.354	109.602	115.64	93.1758
DDB_G0267770	0	0.324087	2.47402	3.44199	0	0	0	3.72772	0	3.44614	0	0	2.18189	0
DDB_G0267772	0	0	0	0	0	0	0	0	0	0	0	0	0	0
DDB_G0267774	41.4309	60.4545	27.2142	37.8619	47.4506	58.443	24.3348	22.3663	40.704	75.8151	59.1143	61.2061	67.6385	38.226
DDB_G0267776	1316.17	648.745	883.224	863.941	994.88	836.184	843.606	943.113	936.191	775.382	940.613	1057.58	1001.49	1036.88
DDB_G0267778	1.19564	0.324087	2.47402	1.721	3.16337	4.49561	0	0	6.26215	0	0	4.27019	2.18189	4.77825
DDB_G0267780	11.7849	16.6614	14.8441	22.373	14.2352	26.9737	8.1116	7.45544	9.39323	17.2307	15.6479	19.9276	15.2732	23.8912
DDB_G0267784	8.29598	4.37468	2.47402	13.768	12.6535	8.99122	0	11.1832	15.6554	3.44614	8.69328	14.234	6.54566	11.9456
DDB_G0267786	334.887	783.223	442.849	457.785	483.996	944.079	1054.51	708.267	513.496	403.198	389.459	466.874	412.377	439.599
DDB_G0267788	76.908	46.9433	32.1622	70.5609	71.1758	103.399	73.0044	59.6435	56.3594	75.8151	39.9891	59.7827	56.7291	54.9498
DDB_G0267790	17.6896	10.2713	7.42205	6.88399	6.32674	0	8.1116	0	3.13108	3.44614	12.1706	4.27019	8.72755	2.38912
DDB_G0267792	4.70905	2.79069	0	1.721	0	0	0	0	0	0	1.73866	1.4234	2.18189	2.38912
DDB_G0267794	159.794	108.731	145.967	180.705	124.953	121.382	129.786	93.193	122.112	103.384	100.842	135.223	113.458	169.628
DDB_G0267796	318.564	220.085	249.876	180.705	267.305	211.294	227.125	219.935	266.141	241.23	184.298	202.122	250.917	217.41
DDB_G0267798	54.5339	40.5157	69.2725	108.423	94.9011	112.39	64.8928	82.0098	59.4904	117.169	114.751	111.025	67.6385	86.0084
DDB_G0267800	24.8634	39.3376	14.8441	18.931	6.32674	0	0	14.9109	18.7865	34.4614	29.5572	14.234	15.2732	19.113
DDB_G0267802	2.36678	0	0	0	0	0	0	0	0	3.44614	0	0	4.36377	0
DDB_G0267804	58.0473	128.812	128.649	130.796	134.443	166.338	162.232	134.198	159.685	103.384	104.319	112.448	126.549	176.795
DDB_G0267806	0	0	0	0	0	0	0	0	0	0	0	0	0	0
DDB_G0267808	7.17384	14.2312	14.8441	24.094	25.307	22.4781	8.1116	26.094	28.1797	27.5691	13.9092	17.0808	4.36377	23.8912
DDB_G0267810	9.49162	22.0802	27.2142	37.8619	9.49011	17.9824	16.2232	52.1881	18.7865	27.5691	27.8185	21.351	13.0913	21.5021
DDB_G0267812	0	0	0	0	0	0	0	0	0	0	0	0	0	0
DDB_G0267814	24.7654	59.8506	61.8504	29.257	34.7971	31.4693	16.2232	14.9109	37.5729	41.3537	55.637	41.2785	28.3645	33.4477
DDB_G0267816	18.9342	5.45529	14.8441	3.44199	6.32674	8.99122	16.2232	3.72772	3.13108	6.89228	6.95462	8.54038	0	4.77825
DDB_G0267818	82.8127	57.7091	74.2205	98.0968	63.2674	53.9473	32.4464	33.5495	75.1458	65.4767	64.3303	74.0166	52.3653	62.1172
DDB_G0267820	5.88019	10.3156	4.94804	5.16299	3.16337	0	8.1116	3.72772	3.13108	0	12.1706	5.69359	2.18189	0
DDB_G0267822	80.593	81.9131	66.7985	41.3039	60.104	40.4605	56.7812	26.094	62.6215	55.1383	81.7168	55.5125	85.0936	52.5607
DDB_G0267824	105.211	83.6222	101.435	58.5139	66.4308	71.9298	40.558	44.7326	72.0147	86.1535	104.319	72.5932	80.7298	71.6737
DDB_G0267826	1.17114	1.49434	0	1.721	1.58169	0	8.1116	3.72772	0	0	6.95462	2.84679	6.54566	0
DDB_G0267828	40.3577	75.856	98.9607	53.3509	83.8293	125.877	81.116	85.7376	53.2283	79.2612	74.7622	89.674	76.366	90.7867
DDB_G0267830	86.3262	174.612	91.5387	70.5609	75.9209	121.382	170.344	74.5544	87.6701	41.3537	102.581	75.44	89.4574	86.0084
DDB_G0267832	7.14934	19.3792	4.94804	18.931	9.49011	13.4868	16.2232	18.6386	28.1797	20.6768	13.9092	9.96378	8.72755	21.5021
DDB_G0267834	54.4359	23.6918	32.1622	46.4669	36.3788	35.9649	32.4464	44.7326	34.4418	82.7074	53.8983	32.7381	30.5464	23.8912
DDB_G0267836	11.7359	15.3118	14.8441	15.489	22.1436	4.49561	8.1116	7.45544	9.39323	6.89228	17.3866	14.234	4.36377	7.16737
DDB_G0267838	28.3523	29.9214	22.2662	36.1409	28.4703	26.9737	8.1116	29.8218	25.0486	24.123	45.2051	31.3147	28.3645	16.7239
DDB_G0267840	0	0	0	0	0	0	0	0	0	0	0	1.4234	0	0
DDB_G0267842	0	1.70121	2.47402	8.60499	1.58169	0	0	0	3.13108	0	3.47731	1.4234	2.18189	4.77825
DDB_G0267844	0	0	0	1.721	0	0	0	0	0	0	0	0	0	0
DDB_G0267846	254.318	166.32	96.4867	91.2129	99.6462	152.851	129.786	190.114	165.947	96.4919	60.853	86.8272	65.4566	57.339
DDB_G0267848	541.502	243.555	61.8504	46.4669	88.5744	76.4254	73.0044	33.5495	62.6215	55.1383	66.0689	56.9359	50.1834	47.7825
DDB_G0267850	399.549	228.71	200.395	394.108	155.005	184.32	227.125	70.8267	144.029	172.307	153.002	203.546	192.006	224.578
DDB_G0267852	20.0074	30.542	9.89607	12.047	18.9802	8.99122	24.3348	11.1832	25.0486	17.2307	36.5118	14.234	8.72755	11.9456
DDB_G0267854	261.125	190.184	148.441	177.263	134.443	152.851	162.232	164.02	172.209	161.969	165.172	167.961	128.731	160.071
DDB_G0267856	7.12484	7.72291	2.47402	10.326	6.32674	0	0	0	6.26215	6.89228	6.95462	2.84679	2.18189	0
DDB_G0267858	21.2765	17.7144	22.2662	15.489	9.49011	8.99122	8.1116	7.45544	3.13108	24.123	26.0798	11.3872	15.2732	7.16737
DDB_G0267860	0	0.846169	0	0	1.58169	4.49561	0	3.72772	6.26215	0	0	1.4234	0	0
DDB_G0267862	0	0	0	0	0	0	0	0	3.13108	0	0	0	0	0
DDB_G0267864	1.19564	0.648174	2.47402	0	0	0	0	0	0	0	1.73866	1.4234	2.18189	2.38912
DDB_G0267866	74.4923	59.2478	54.4284	111.865	45.8689	53.9473	89.2276	59.6435	78.2769	75.8151	116.49	54.0891	74.1841	54.9498
DDB_G0267868	2.34228	13.9525	4.94804	6.88399	15.8169	13.4868	16.2232	14.9109	6.26215	3.44614	8.69328	9.96378	4.36377	2.38912
DDB_G0267870	27.0832	40.5148	24.7402	17.21	15.8169	4.49561	16.2232	22.3663	28.1797	20.6768	31.2958	17.0808	37.0921	14.3347
DDB_G0267872	31.8903	28.1748	12.3701	20.652	14.2352	22.4781	8.1116	7.45544	9.39323	24.123	33.0345	27.0445	13.0913	21.5021
DDB_G0267874	41.3084	19.3349	14.8441	13.768	23.7253	8.99122	16.2232	11.1832	31.3108	13.7846	17.3866	17.0808	21.8189	16.7239
DDB_G0267876	0	0	0	0	0	0	0	0	0	0	0	0	0	0
DDB_G0267878	1.17114	2.22329	0	0	0	0	0	7.45544	0	3.44614	6.95462	0	0	0
DDB_G0267880	7.07583	9.46944	4.94804	0	9.49011	4.49561	0	11.1832	0	6.89228	3.47731	5.69359	4.36377	2.38912
DDB_G0267882	68.6856	112.673	108.857	98.0968	74.3392	116.886	97.3392	89.4653	100.194	75.8151	102.581	99.6378	78.5479	112.289
DDB_G0267884	89.281	82.3022	96.4867	82.6079	110.718	112.39	121.674	123.015	144.029	134.399	78.2395	129.529	104.731	140.958
DDB_G0267886	23.7903	17.0938	24.7402	20.652	20.5619	8.99122	16.2232	29.8218	15.6554	17.2307	13.9092	21.351	28.3645	31.0586
DDB_G0267888	2.36678	6.15667	7.42205	12.047	7.90843	13.4868	16.2232	7.45544	6.26215	3.44614	10.4319	5.69359	10.9094	14.3347
DDB_G0267890	35.5997	47.159	47.0063	87.7709	56.9407	62.9386	40.558	74.5544	46.9661	44.7998	39.9891	56.9359	61.0928	69.2846
DDB_G0267892	36.6483	33.5937	29.6882	18.931	30.052	35.9649	73.0044	55.9158	43.8351	41.3537	17.3866	22.7744	39.274	28.6695
DDB_G0267894	72.199	89.2489	76.6945	56.7929	88.5744	58.443	48.6696	89.4653	87.6701	82.7074	97.3647	78.2868	87.2755	78.8411
DDB_G0267896	1.19564	0.324087	2.47402	0	0	0	0	0	0	3.44614	0	1.4234	0	2.38912
DDB_G0267898	0	0	0	0	0	0	0	0	0	0	0	0	0	0
DDB_G0267902	19.9829	5.01398	0	3.44199	0	0	0	3.72772	9.39323	0	8.69328	4.27019	0	2.38912
DDB_G0267904	83.9104	361.996	103.909	113.586	102.81	206.798	170.344	242.302	128.374	89.5997	107.797	95.3676	126.549	97.954
DDB_G0267906	52.0936	59.3029	19.7921	39.5829	36.3788	44.9561	24.3348	26.094	43.8351	58.5844	38.2504	17.0808	30.5464	21.5021
DDB_G0267908	54.3869	68.401	51.9544	68.8399	72.7575	35.9649	48.6696	37.2772	46.9661	65.4767	67.8076	32.7381	87.2755	40.6151
DDB_G0267910	5.90469	13.6284	7.42205	6.88399	15.8169	4.49561	8.1116	3.72772	21.9175	10.3384	12.1706	9.96378	4.36377	4.77825
DDB_G0267914	29.401	32.4766	44.5323	25.815	28.4703	40.4605	40.558	63.3712	40.704	58.5844	59.1143	52.6657	56.7291	31.0586
DDB_G0267916	22.3986	41.155	22.2662	25.815	31.6337	4.49561	16.2232	29.8218	21.9175	17.2307	34.7731	24.1977	24.0008	23.8912
DDB_G0267918	30.6701	52.504	49.4804	51.6299	39.5421	13.4868	16.2232	18.6386	37.5729	55.1383	45.2051	54.0891	48.0015	19.113
DDB_G0267920	0	0	0	0	0	0	0	0	0	0	0	0	0	0
DDB_G0267922	1.17114	0	0	0	0	0	0	3.72772	3.13108	0	0	0	2.18189	2.38912
DDB_G0267924	678.143	643.526	430.479	473.274	381.186	1249.78	1533.09	846.192	641.87	372.183	372.072	362.966	427.65	377.481
DDB_G0267928	352.135	152.351	413.161	277.081	376.441	85.4166	137.897	186.386	306.845	292.922	495.517	354.426	456.014	296.251
DDB_G0267930	2.36678	2.14252	0	1.721	6.32674	4.49561	0	7.45544	0	0	3.47731	0	0	0
DDB_G0267932	0	0	0	0	0	0	0	0	0	0	1.73866	1.4234	0	0
DDB_G0267934	0	0	0	0	0	0	0	0	0	0	0	0	0	0
DDB_G0267936	0	0	2.47402	0	0	0	0	0	0	3.44614	0	0	0	0
DDB_G0267938	26.0836	22.5757	22.2662	12.047	34.7971	26.9737	0	22.3663	31.3108	20.6768	38.2504	32.7381	21.8189	26.2804
DDB_G0267940	0	0.648174	2.47402	1.721	1.58169	0	0	0	3.13108	0	8.69328	5.69359	2.18189	0
DDB_G0267942	121.779	88.647	71.7465	60.2349	55.359	94.4079	73.0044	63.3712	56.3594	44.7998	57.3756	68.3231	56.7291	52.5607
DDB_G0267946	4.68455	0.324087	2.47402	0	0	0	0	0	0	0	0	0	0	0
DDB_G0267948	136.274	106.173	197.921	206.52	199.292	238.267	154.12	130.47	140.898	86.1535	186.036	327.381	244.371	241.301
DDB_G0267950	108.847	114.023	131.123	111.865	142.352	94.4079	129.786	115.559	90.8012	103.384	172.127	111.025	113.458	95.5649
DDB_G0267952	21.2765	59.0763	29.6882	32.6989	31.6337	8.99122	48.6696	55.9158	37.5729	48.246	34.7731	28.4679	26.1826	19.113
DDB_G0267954	5.9292	5.94093	7.42205	8.60499	6.32674	8.99122	0	7.45544	6.26215	13.7846	1.73866	5.69359	2.18189	4.77825
DDB_G0267956	641.328	255.915	395.843	330.431	434.963	723.794	567.812	398.866	375.729	282.584	610.268	848.345	661.112	740.628
DDB_G0267958	126.561	318.843	155.863	103.26	164.495	220.285	210.902	275.851	162.816	96.4919	111.274	106.755	113.458	150.515
DDB_G0267960	31.9638	40.0577	47.0063	48.1879	41.1238	13.4868	40.558	44.7326	62.6215	31.0153	45.2051	31.3147	28.3645	21.5021
DDB_G0267962	140.909	100.041	116.279	130.796	110.718	125.877	56.7812	149.109	153.423	137.846	161.695	146.61	117.822	126.624
DDB_G0267964	0	0	0	0	0	0	0	0	0	0	0	0	0	0
DDB_G0267966	1975.75	1882.02	2226.62	2356.05	2219.1	2072.48	2295.58	2471.48	2301.34	1891.93	1763	2220.5	2079.34	2494.24
DDB_G0267968	1.19564	2.22329	4.94804	5.16299	6.32674	0	0	0	6.26215	6.89228	3.47731	1.4234	4.36377	0
DDB_G0267970	0	0	2.47402	0	0	0	0	3.72772	0	0	0	2.84679	0	2.38912
DDB_G0267974	166.821	205.107	94.0127	75.7239	126.535	134.868	186.567	108.104	140.898	117.169	170.388	128.106	137.459	119.456
DDB_G0267976	21.301	38.7781	22.2662	29.257	26.8886	26.9737	16.2232	33.5495	43.8351	31.0153	29.5572	31.3147	28.3645	16.7239
DDB_G0267978	1108.41	620.249	519.544	631.606	612.112	534.978	713.821	495.787	572.987	537.598	596.359	596.403	586.928	628.339
DDB_G0267980	39.1866	51.517	76.6945	98.0968	85.411	44.9561	40.558	82.0098	81.408	58.5844	59.1143	74.0166	78.5479	74.0628
DDB_G0267982	948.858	911.686	1241.96	1013.67	1047.08	939.583	1078.84	1177.96	1042.65	958.027	1180.55	1219.85	1330.95	1347.47
DDB_G0267984	136.053	226.253	244.928	213.404	199.292	292.215	178.455	167.747	225.437	261.907	213.855	197.852	220.371	176.795
DDB_G0267986	0	0	0	0	0	0	0	0	0	0	0	0	0	0
DDB_G0267988	4.73356	1.49434	0	5.16299	4.74506	0	0	0	0	6.89228	3.47731	1.4234	6.54566	2.38912
DDB_G0267990	40.2352	26.5908	24.7402	20.652	17.3985	40.4605	16.2232	26.094	21.9175	20.6768	6.95462	28.4679	21.8189	16.7239
DDB_G0267992	154.865	176.999	113.805	89.4919	99.6462	202.303	300.129	234.846	169.078	186.092	57.3756	101.061	78.5479	81.2302
DDB_G0267994	287.527	226.522	207.817	254.708	257.815	247.259	259.571	231.119	147.161	199.876	234.719	222.05	274.918	193.519
DDB_G0267996	57.9248	110.918	91.5387	86.0499	74.3392	49.4517	73.0044	137.926	97.0633	89.5997	93.8874	71.1699	102.549	81.2302
DDB_G0267998	0	0	0	0	0	0	0	0	0	0	1.73866	0	0	0
DDB_G0268000	91.2067	37.4187	7.42205	8.60499	6.32674	17.9824	8.1116	7.45544	12.5243	3.44614	10.4319	12.8106	15.2732	19.113
DDB_G0268002	1.19564	0.324087	0	0	0	0	0	0	0	0	0	0	0	0
DDB_G0268004	223.918	156.186	235.032	178.984	241.998	287.719	340.687	335.495	328.763	268.799	196.468	227.744	314.192	293.862
DDB_G0268006	4.70905	4.15894	4.94804	17.21	6.32674	4.49561	0	7.45544	3.13108	6.89228	10.4319	7.11699	15.2732	4.77825
DDB_G0268008	82.7637	95.047	44.5323	86.0499	75.9209	89.9122	32.4464	74.5544	72.0147	48.246	74.7622	76.8634	54.5472	71.6737
DDB_G0268010	0	0.324087	0	1.721	0	0	0	0	0	0	0	0	4.36377	0
DDB_G0268012	1.17114	0.648174	2.47402	3.44199	1.58169	4.49561	0	0	0	0	1.73866	5.69359	2.18189	2.38912
DDB_G0268014	53.1668	45.3859	32.1622	65.3979	36.3788	58.443	56.7812	44.7326	31.3108	48.246	62.5916	55.5125	45.8196	38.226
DDB_G0268016	0	0	0	0	0	0	0	0	0	0	0	0	0	0
DDB_G0268018	125.635	87.7004	94.0127	98.0968	140.77	152.851	73.0044	141.653	115.85	79.2612	95.6261	125.259	87.2755	148.126
DDB_G0268020	431.802	487.948	714.991	710.772	721.248	642.873	754.379	734.361	635.608	675.444	662.428	661.88	774.57	697.624
DDB_G0268022	7.07583	12.4581	2.47402	10.326	6.32674	17.9824	0	3.72772	6.26215	10.3384	10.4319	14.234	6.54566	7.16737
DDB_G0268024	124.195	162.98	150.915	125.633	118.626	175.329	97.3392	123.015	137.767	120.615	132.138	155.15	96.003	107.511
DDB_G0268026	144.226	292.821	71.7465	46.4669	41.1238	197.807	251.46	182.658	144.029	62.0305	86.9328	74.0166	58.9109	52.5607
DDB_G0268028	57.9493	32.3515	64.3245	49.9089	50.6139	76.4254	81.116	70.8267	53.2283	65.4767	43.4664	32.7381	45.8196	50.1716
DDB_G0268030	67.5879	109.549	126.175	94.6548	142.352	116.886	48.6696	96.9207	134.636	103.384	107.797	116.719	128.731	150.515
DDB_G0268034	2456.52	1899.4	2073.23	2302.69	2209.61	2724.34	2401.03	2292.55	2201.15	2015.99	1910.78	2251.81	2334.62	2551.58
DDB_G0268036	63.9275	70.9681	71.7465	63.6769	61.6857	31.4693	64.8928	29.8218	43.8351	37.9076	78.2395	54.0891	69.8204	54.9498
DDB_G0268038	163.136	306.754	210.291	203.078	180.312	157.346	154.12	190.114	206.651	196.43	243.412	148.033	161.46	136.18
DDB_G0268040	26.0101	35.6909	29.6882	43.0249	33.2154	26.9737	32.4464	29.8218	46.9661	41.3537	38.2504	38.4317	28.3645	14.3347
DDB_G0268042	944.663	1079.49	1546.26	1774.35	1687.66	1276.75	1257.3	1423.99	1487.26	1674.82	1377.02	1638.33	1712.78	1868.29
DDB_G0268044	909.088	1064.85	1041.56	925.897	1018.61	984.539	924.722	1155.59	1130.32	1033.84	1010.16	1000.65	896.755	1012.99
DDB_G0268046	3.53792	0.846169	0	0	1.58169	0	0	0	0	0	0	2.84679	0	0
DDB_G0268048	13.005	13.3132	12.3701	18.931	7.90843	8.99122	16.2232	7.45544	9.39323	10.3384	26.0798	15.6574	6.54566	4.77825
DDB_G0268050	0	0	0	0	0	0	0	0	0	0	0	0	0	2.38912
DDB_G0268052	519.648	261.682	761.997	834.684	735.484	615.899	275.794	473.42	651.264	644.428	339.038	701.735	658.93	1173.06
DDB_G0268054	2.34228	0	2.47402	0	3.16337	0	0	3.72772	6.26215	0	3.47731	5.69359	2.18189	0
DDB_G0268056	137.102	235.965	160.811	137.68	115.463	161.842	178.455	167.747	109.588	172.307	224.287	150.88	122.186	114.678
DDB_G0268058	0	0	0	1.721	0	0	0	0	0	0	1.73866	0	0	0
DDB_G0268060	155.11	208.51	178.129	161.774	181.894	251.754	259.571	193.841	216.044	234.338	227.764	237.707	176.733	217.41
DDB_G0268062	8.27147	21.8103	19.7921	6.88399	12.6535	8.99122	8.1116	14.9109	18.7865	6.89228	20.8639	15.6574	24.0008	14.3347
DDB_G0268064	973.868	521.701	442.849	318.384	613.694	579.934	673.263	600.163	654.395	727.136	596.359	555.125	460.378	363.147
DDB_G0268066	36.6728	67.1076	79.1686	49.9089	36.3788	58.443	48.6696	63.3712	72.0147	62.0305	76.5009	65.4763	43.6377	54.9498
DDB_G0268068	140.738	193.345	185.551	94.6548	167.659	184.32	121.674	178.931	172.209	158.522	147.786	142.34	163.642	121.845
DDB_G0268070	22.4721	11.8819	2.47402	13.768	12.6535	0	0	22.3663	12.5243	20.6768	27.8185	24.1977	15.2732	9.55649
DDB_G0268072	0	0	0	1.721	0	0	0	0	3.13108	0	0	0	0	0
DDB_G0268074	49.7268	32.4687	64.3245	86.0499	39.5421	17.9824	24.3348	26.094	21.9175	44.7998	48.6824	56.9359	43.6377	52.5607
DDB_G0268076	1.17114	1.49434	0	10.326	0	0	0	3.72772	0	6.89228	1.73866	1.4234	2.18189	7.16737
DDB_G0268078	53.3628	19.723	32.1622	61.9559	31.6337	26.9737	48.6696	11.1832	43.8351	20.6768	39.9891	29.8913	63.2747	59.7281
DDB_G0268080	202.323	337.714	282.038	287.407	245.161	368.64	373.133	320.584	256.748	234.338	252.105	291.796	320.737	327.31
DDB_G0268082	3.56242	2.87147	7.42205	1.721	6.32674	4.49561	0	0	0	0	5.21597	1.4234	0	4.77825
DDB_G0268084	63.952	168.148	116.279	106.702	90.1561	107.895	89.2276	89.4653	93.9323	79.2612	121.706	91.0974	76.366	83.6193
DDB_G0268086	0	0	0	0	0	0	0	0	0	0	0	0	0	0
DDB_G0268088	196.394	196.053	210.291	204.799	262.56	247.259	267.683	171.475	225.437	251.568	278.185	257.635	253.099	238.912
DDB_G0268090	428.362	173.693	34.6362	46.4669	42.7055	67.4342	97.3392	41.0049	40.704	55.1383	43.4664	42.7019	30.5464	35.8368
DDB_G0268092	0	5.34694	0	5.16299	0	4.49561	0	0	3.13108	6.89228	6.95462	2.84679	0	2.38912
DDB_G0268094	7.02683	26.3742	0	3.44199	1.58169	0	8.1116	11.1832	12.5243	0	12.1706	4.27019	4.36377	0
DDB_G0268096	1.19564	6.27389	4.94804	8.60499	3.16337	0	0	7.45544	6.26215	3.44614	6.95462	4.27019	0	2.38912
DDB_G0268098	2014.64	1138.07	1400.29	1674.53	1388.72	1065.46	981.503	771.638	886.094	1202.7	1102.31	1329.45	1405.14	1612.66
DDB_G0268100	107.799	110.773	84.1166	92.9339	98.0645	103.399	64.8928	78.2821	75.1458	65.4767	86.9328	86.8272	89.4574	131.402
DDB_G0268102	396.203	314.324	432.953	407.876	379.604	355.153	389.357	428.688	447.744	399.752	356.424	486.802	453.832	544.72
DDB_G0268104	2305.97	1376.83	1447.3	2041.1	1755.67	1272.26	1370.86	1274.88	1399.59	1416.36	1370.06	1611.29	1551.32	1880.24
DDB_G0268106	0	0	0	0	0	0	0	0	0	0	0	0	0	0
DDB_G0268108	0	0	2.47402	1.721	0	0	0	0	0	0	0	7.11699	2.18189	4.77825
DDB_G0268110	22.5211	26.0776	17.3181	17.21	17.3985	8.99122	32.4464	18.6386	21.9175	27.5691	22.6025	27.0445	10.9094	23.8912
DDB_G0268112	1.17114	10.55	4.94804	6.88399	3.16337	0	0	7.45544	6.26215	6.89228	5.21597	2.84679	2.18189	4.77825
DDB_G0268114	65.0251	70.446	79.1686	67.1189	49.0322	44.9561	73.0044	41.0049	72.0147	82.7074	86.9328	55.5125	48.0015	50.1716
DDB_G0268116	18.9097	17.5351	14.8441	20.652	23.7253	4.49561	16.2232	26.094	15.6554	20.6768	17.3866	15.6574	15.2732	2.38912
DDB_G0268118	213.01	233.024	220.188	314.942	238.834	301.206	340.687	283.307	266.141	192.984	219.071	243.401	290.191	274.749
DDB_G0268120	0	0	0	0	0	0	0	0	0	0	0	0	0	0
DDB_G0268122	9.46711	23.413	17.3181	12.047	25.307	4.49561	0	7.45544	15.6554	17.2307	12.1706	19.9276	19.637	38.226
DDB_G0268124	7.10033	1.05304	7.42205	0	1.58169	0	0	0	3.13108	0	1.73866	0	0	0
DDB_G0268126	23.6678	27.7788	19.7921	13.768	23.7253	26.9737	0	52.1881	28.1797	20.6768	29.5572	29.8913	28.3645	11.9456
DDB_G0268128	1.19564	0	0	0	0	0	0	0	0	0	0	0	0	0
DDB_G0268130	79.2503	106.056	116.279	96.3758	91.7377	71.9298	105.451	89.4653	118.981	113.723	173.866	122.412	122.186	100.343
DDB_G0268132	75.7124	114.67	126.175	86.0499	145.515	103.399	105.451	111.832	128.374	93.0458	113.013	102.485	117.822	112.289
DDB_G0268134	259.444	246.344	390.895	428.528	436.545	458.552	300.129	361.589	432.088	303.26	210.377	425.596	368.739	556.666
DDB_G0268136	0	0	0	0	0	0	0	0	0	0	0	0	0	0
DDB_G0268138	145.643	126.542	178.129	104.981	131.28	112.39	81.116	63.3712	65.7526	127.507	156.479	153.727	130.913	138.569
DDB_G0268140	154.816	186.071	158.337	177.263	191.384	220.285	227.125	234.846	253.617	244.676	222.548	182.195	170.187	191.13
DDB_G0268142	17.7141	15.7709	66.7985	60.2349	71.1758	22.4781	16.2232	44.7326	72.0147	72.369	184.298	118.142	87.2755	59.7281
DDB_G0268144	901.669	178.166	118.753	120.47	88.5744	67.4342	32.4464	260.94	159.685	144.738	153.002	146.61	122.186	112.289
DDB_G0268146	10.5892	2.14252	4.94804	0	3.16337	0	0	3.72772	3.13108	10.3384	3.47731	4.27019	2.18189	2.38912
DDB_G0268148	164.381	59.8959	39.5843	17.21	20.5619	17.9824	0	22.3663	25.0486	27.5691	24.3412	18.5042	24.0008	23.8912
DDB_G0268150	2.39128	0	0	0	0	0	0	0	0	0	0	0	0	0
DDB_G0268152	0	1.70121	0	0	1.58169	0	0	0	0	0	0	1.4234	2.18189	0
DDB_G0268154	33.1104	58.2045	44.5323	20.652	47.4506	67.4342	64.8928	37.2772	53.2283	27.5691	27.8185	12.8106	45.8196	31.0586
DDB_G0268156	13.054	15.8517	24.7402	15.489	17.3985	35.9649	32.4464	18.6386	15.6554	13.7846	39.9891	14.234	17.4551	9.55649
DDB_G0268158	188.245	524.092	306.778	313.221	264.141	278.728	300.129	219.935	237.962	261.907	295.572	271.869	281.463	274.749
DDB_G0268160	0	1.05304	0	0	0	0	0	0	0	0	0	1.4234	0	0
DDB_G0268162	43.8957	55.54	54.4284	56.7929	63.2674	62.9386	56.7812	44.7326	81.408	96.4919	41.7277	89.674	72.0023	86.0084
DDB_G0268164	53.3383	53.3147	66.7985	55.0719	72.7575	31.4693	97.3392	44.7326	56.3594	79.2612	48.6824	49.8189	61.0928	33.4477
DDB_G0268166	1.17114	0	2.47402	0	0	0	0	0	0	3.44614	0	0	0	0
DDB_G0268168	106.799	100.114	148.441	94.6548	134.443	85.4166	121.674	145.381	106.457	124.061	118.229	126.682	163.642	143.347
DDB_G0268170	1.19564	0	0	0	0	0	0	0	0	0	0	0	2.18189	0
DDB_G0268172	0	1.05304	0	0	0	0	0	0	0	0	0	0	0	0
DDB_G0268174	0	0	0	0	0	0	0	0	0	0	0	0	0	0
DDB_G0268176	2.39128	2.0253	4.94804	3.44199	3.16337	13.4868	24.3348	11.1832	0	0	10.4319	7.11699	4.36377	7.16737
DDB_G0268178	0	0.324087	0	1.721	0	0	0	0	3.13108	0	0	0	0	0
DDB_G0268180	26.0346	11.2061	9.89607	6.88399	17.3985	0	0	33.5495	18.7865	17.2307	12.1706	9.96378	10.9094	7.16737
DDB_G0268182	61.4872	94.0304	108.857	98.0968	80.6659	53.9473	73.0044	78.2821	103.325	103.384	140.831	89.674	98.1849	62.1172
DDB_G0268184	3.56242	2.14252	0	0	1.58169	0	0	3.72772	3.13108	0	1.73866	7.11699	0	2.38912
DDB_G0268186	24.9369	76.6204	37.1103	37.8619	52.1956	40.4605	48.6696	44.7326	46.9661	41.3537	64.3303	64.0529	54.5472	45.3933
DDB_G0268188	0	0	0	3.44199	0	0	0	0	0	0	0	0	0	0
DDB_G0268190	38.9171	80.932	56.9024	60.2349	79.0843	58.443	73.0044	67.099	59.4904	68.9228	57.3756	69.7465	76.366	66.8954
DDB_G0268192	0	0.846169	0	0	1.58169	0	0	0	3.13108	3.44614	3.47731	2.84679	2.18189	0
DDB_G0268194	76.908	78.2142	91.5387	67.1189	94.9011	89.9122	64.8928	93.193	100.194	82.7074	85.1941	95.3676	72.0023	86.0084
DDB_G0268196	56.7047	61.3184	47.0063	43.0249	61.6857	35.9649	40.558	41.0049	62.6215	58.5844	62.5916	61.2061	63.2747	78.8411
DDB_G0268198	52.0936	62.0926	59.3764	49.9089	39.5421	22.4781	24.3348	22.3663	31.3108	58.5844	57.3756	46.9721	41.4558	26.2804
DDB_G0268200	0	0.324087	0	0	0	0	0	0	6.26215	0	0	0	0	0
DDB_G0268202	1.17114	6.31921	2.47402	12.047	6.32674	0	16.2232	0	3.13108	13.7846	1.73866	5.69359	4.36377	2.38912
DDB_G0268204	2.39128	1.62044	7.42205	1.721	0	0	0	0	0	10.3384	3.47731	2.84679	0	2.38912
DDB_G0268206	0	0	0	0	0	0	0	0	0	0	1.73866	1.4234	0	0
DDB_G0268208	4.73356	17.2199	14.8441	3.44199	3.16337	4.49561	16.2232	3.72772	9.39323	3.44614	13.9092	14.234	8.72755	4.77825
DDB_G0268210	128.83	75.4865	64.3245	72.2819	94.9011	53.9473	48.6696	41.0049	75.1458	93.0458	74.7622	75.44	117.822	57.339
DDB_G0268212	14.1762	12.6472	9.89607	10.326	15.8169	8.99122	16.2232	11.1832	9.39323	13.7846	20.8639	28.4679	13.0913	14.3347
DDB_G0268214	0	0.648174	2.47402	1.721	0	0	0	0	0	3.44614	0	0	0	2.38912
DDB_G0268216	30.7191	41.9638	39.5843	65.3979	63.2674	125.877	73.0044	111.832	103.325	72.369	57.3756	66.8997	58.9109	45.3933
DDB_G0268218	33.1104	63.3259	59.3764	48.1879	53.7773	80.921	97.3392	85.7376	75.1458	82.7074	62.5916	51.2423	32.7283	52.5607
DDB_G0268220	41.5044	46.6921	61.8504	60.2349	55.359	49.4517	16.2232	18.6386	59.4904	58.5844	62.5916	42.7019	48.0015	16.7239
DDB_G0268222	1282.52	888.578	888.172	1166.84	825.64	849.671	859.829	786.549	886.094	820.182	902.362	834.111	914.211	986.708
DDB_G0268224	100.478	76.711	59.3764	58.5139	53.7773	35.9649	89.2276	52.1881	68.8837	72.369	60.853	51.2423	61.0928	47.7825
DDB_G0268226	3.58692	6.94963	2.47402	3.44199	3.16337	8.99122	0	14.9109	12.5243	6.89228	3.47731	1.4234	6.54566	2.38912
DDB_G0268228	59.145	26.9051	17.3181	39.5829	25.307	22.4781	8.1116	18.6386	28.1797	31.0153	45.2051	31.3147	24.0008	11.9456
DDB_G0268230	14.2252	26.4825	27.2142	20.652	18.9802	13.4868	24.3348	29.8218	25.0486	27.5691	41.7277	17.0808	21.8189	23.8912
DDB_G0268232	92.3289	51.6224	59.3764	44.7459	63.2674	85.4166	40.558	63.3712	81.408	72.369	71.2849	76.8634	89.4574	64.5063
DDB_G0268234	0	0.648174	0	1.721	1.58169	0	0	0	0	0	0	2.84679	0	4.77825
DDB_G0268236	1544.9	1435.2	2013.85	2574.61	1975.52	1735.31	1808.89	1423.99	1415.25	1464.61	1330.07	2082.43	2201.52	2381.96
DDB_G0268238	22.4231	37.3291	39.5843	22.373	26.8886	13.4868	56.7812	41.0049	25.0486	31.0153	31.2958	25.6211	19.637	23.8912
DDB_G0268240	11.8829	13.8628	12.3701	6.88399	11.0718	17.9824	8.1116	0	12.5243	34.4614	12.1706	5.69359	13.0913	9.55649
DDB_G0268244	623.124	472.501	561.602	567.929	558.335	512.5	478.584	652.351	560.462	575.506	314.697	502.459	549.835	645.063
DDB_G0268246	10.6137	5.09476	2.47402	5.16299	4.74506	8.99122	16.2232	0	0	10.3384	6.95462	7.11699	0	2.38912
DDB_G0268248	0	0.324087	2.47402	0	0	0	0	0	0	6.89228	1.73866	0	2.18189	0
DDB_G0268250	1.19564	0	0	0	0	0	0	0	0	0	0	0	0	0
DDB_G0268252	41.3819	68.7083	59.3764	44.7459	61.6857	53.9473	40.558	44.7326	40.704	68.9228	64.3303	52.6657	58.9109	47.7825
DDB_G0268254	0	0	0	0	0	0	0	0	0	0	0	0	2.18189	0
DDB_G0268258	104.187	326.558	116.279	125.633	140.77	193.311	178.455	212.48	128.374	58.5844	126.922	130.953	128.731	112.289
DDB_G0268260	16.5184	11.0721	14.8441	15.489	11.0718	13.4868	24.3348	11.1832	15.6554	20.6768	20.8639	5.69359	8.72755	9.55649
DDB_G0268264	4526.41	2692.4	1880.25	2772.53	2211.2	4369.73	3755.67	2549.76	2442.24	1578.33	1724.75	2139.37	1939.7	2776.16
DDB_G0268266	65.0987	97.3777	81.6426	75.7239	64.8491	85.4166	73.0044	74.5544	72.0147	75.8151	83.4555	58.3593	76.366	62.1172
DDB_G0268268	29.597	37.1586	22.2662	41.3039	18.9802	13.4868	8.1116	29.8218	31.3108	27.5691	24.3412	21.351	34.9102	40.6151
DDB_G0268270	800.118	447.465	368.629	313.221	425.473	422.588	486.696	331.767	309.976	327.383	405.107	345.885	394.921	458.712
DDB_G0268272	0	0	4.94804	0	0	0	0	0	0	0	0	0	0	0
DDB_G0268274	30.7436	61.5065	42.0583	51.6299	47.4506	62.9386	48.6696	70.8267	72.0147	93.0458	62.5916	56.9359	76.366	26.2804
DDB_G0268278	1.19564	0.324087	0	1.721	0	0	0	0	0	0	0	1.4234	0	0
DDB_G0268280	4.70905	10.7924	4.94804	15.489	4.74506	0	8.1116	3.72772	12.5243	6.89228	6.95462	8.54038	0	0
DDB_G0268284	0	0	0	0	0	0	0	0	0	0	0	0	0	0
DDB_G0268286	14.1272	4.24859	2.47402	5.16299	3.16337	4.49561	0	7.45544	9.39323	13.7846	15.6479	12.8106	4.36377	11.9456
DDB_G0268288	23.6678	14.1869	24.7402	30.978	11.0718	13.4868	8.1116	26.094	15.6554	13.7846	19.1252	15.6574	17.4551	21.5021
DDB_G0268290	0	0	0	0	0	0	0	0	0	3.44614	0	0	0	0
DDB_G0268292	0	0	0	0	0	0	0	0	0	0	0	0	0	0
DDB_G0268294	1.17114	0	0	1.721	0	0	0	3.72772	0	3.44614	1.73866	0	2.18189	0
DDB_G0268298	0	0	0	0	0	0	0	0	0	0	0	0	0	0
DDB_G0268300	0	0	0	0	0	0	0	0	0	0	0	0	0	0
DDB_G0268302	3437.86	3333.48	2577.93	3985.83	2908.72	3659.43	3585.33	2926.26	3046.54	2953.34	1900.35	2318.71	2771	3244.43
DDB_G0268304	0	0	0	0	0	0	0	0	0	0	0	0	0	0
DDB_G0268306	42.6265	51.1456	61.8504	60.2349	49.0322	35.9649	56.7812	29.8218	75.1458	55.1383	10.4319	52.6657	45.8196	62.1172
DDB_G0268310	0	0	0	0	0	0	0	0	0	0	0	0	0	0
DDB_G0268312	1.19564	2.6646	2.47402	1.721	3.16337	0	0	0	3.13108	6.89228	0	0	2.18189	0
DDB_G0268314	4.70905	3.84373	7.42205	1.721	4.74506	4.49561	0	3.72772	6.26215	0	0	1.4234	4.36377	2.38912
DDB_G0268316	56.7782	62.0759	37.1103	30.978	22.1436	44.9561	24.3348	33.5495	31.3108	41.3537	53.8983	41.2785	48.0015	35.8368
DDB_G0268318	10.6628	9.27145	0	1.721	1.58169	13.4868	0	3.72772	0	3.44614	0	1.4234	0	2.38912
DDB_G0268320	109.896	181.595	178.129	177.263	177.149	157.346	186.567	182.658	197.258	179.199	180.82	150.88	216.007	167.239
DDB_G0268322	2.39128	4.24859	7.42205	10.326	9.49011	4.49561	0	3.72772	12.5243	10.3384	1.73866	2.84679	0	7.16737
DDB_G0268324	0	0	2.47402	0	0	0	0	0	0	3.44614	1.73866	0	0	0
DDB_G0268326	0	0	0	0	0	0	0	0	0	0	1.73866	0	0	0
DDB_G0268328	170.286	133.646	165.759	122.191	137.607	71.9298	113.562	160.292	137.767	172.307	215.593	156.574	157.096	150.515
DDB_G0268330	134.808	124.265	116.279	53.3509	69.5942	53.9473	89.2276	70.8267	97.0633	103.384	137.354	119.565	67.6385	88.3975
DDB_G0268332	165.576	147.652	59.3764	36.1409	17.3985	161.842	129.786	160.292	128.374	93.0458	39.9891	56.9359	34.9102	26.2804
DDB_G0268334	69.8322	65.0271	71.7465	87.7709	88.5744	67.4342	73.0044	89.4653	72.0147	93.0458	73.0236	56.9359	69.8204	86.0084
DDB_G0268336	23.5698	23.3411	12.3701	22.373	26.8886	17.9824	24.3348	22.3663	12.5243	20.6768	33.0345	21.351	15.2732	16.7239
DDB_G0268338	0	0	0	0	0	0	0	0	0	0	0	0	0	0
DDB_G0268340	2.36678	8.77595	0	0	1.58169	13.4868	0	3.72772	0	0	5.21597	5.69359	0	2.38912
DDB_G0268342	0	0	0	0	0	0	0	0	0	0	0	0	0	0
DDB_G0268344	42.5775	40.7768	56.9024	91.2129	64.8491	44.9561	24.3348	33.5495	18.7865	27.5691	53.8983	42.7019	37.0921	43.0042
DDB_G0268346	18.9097	0.972262	17.3181	8.60499	18.9802	4.49561	16.2232	0	9.39323	13.7846	5.21597	15.6574	21.8189	16.7239
DDB_G0268348	11.8094	8.92961	2.47402	10.326	22.1436	4.49561	8.1116	11.1832	12.5243	27.5691	15.6479	12.8106	10.9094	11.9456
DDB_G0268350	13.054	13.8077	2.47402	25.815	15.8169	17.9824	0	11.1832	0	13.7846	5.21597	15.6574	10.9094	14.3347
DDB_G0268352	43.8222	20.3712	29.6882	20.652	17.3985	8.99122	32.4464	14.9109	31.3108	17.2307	43.4664	31.3147	37.0921	16.7239
DDB_G0268354	188.269	110.349	98.9607	48.1879	75.9209	89.9122	121.674	74.5544	90.8012	89.5997	100.842	72.5932	69.8204	74.0628
DDB_G0268358	45.0178	32.1988	39.5843	49.9089	36.3788	53.9473	40.558	55.9158	50.0972	44.7998	39.9891	52.6657	30.5464	35.8368
DDB_G0268360	627.368	642.483	724.887	1159.95	700.687	764.254	738.155	782.821	789.031	661.659	455.528	696.041	687.294	795.578
DDB_G0268362	0	0.324087	0	1.721	1.58169	0	0	0	0	3.44614	5.21597	1.4234	2.18189	0
DDB_G0268364	77.0306	83.7207	121.227	91.2129	140.77	89.9122	73.0044	96.9207	75.1458	86.1535	76.5009	93.9442	72.0023	145.736
DDB_G0268366	4.70905	7.88545	9.89607	8.60499	3.16337	4.49561	0	11.1832	12.5243	10.3384	6.95462	11.3872	8.72755	11.9456
DDB_G0268368	277.134	141.44	183.077	208.241	202.456	188.816	194.678	96.9207	140.898	141.292	130.399	138.07	144.005	210.243
DDB_G0268370	0	0	0	0	0	0	0	0	0	0	0	0	0	0
DDB_G0268374	44.9688	19.9742	7.42205	5.16299	11.0718	17.9824	8.1116	11.1832	15.6554	0	1.73866	2.84679	4.36377	16.7239
DDB_G0268376	0	0	0	0	0	0	0	0	0	0	0	0	0	0
DDB_G0268382	0	0.324087	0	0	0	0	0	0	0	0	0	0	0	0
DDB_G0268384	219.988	397.696	207.817	204.799	202.456	287.719	324.464	201.297	159.685	189.538	238.196	232.014	205.097	229.356
DDB_G0268386	31.9393	22.9806	9.89607	20.652	14.2352	17.9824	8.1116	3.72772	18.7865	24.123	41.7277	21.351	28.3645	9.55649
DDB_G0268388	11.7849	4.77954	2.47402	5.16299	4.74506	4.49561	0	11.1832	6.26215	6.89228	6.95462	12.8106	8.72755	0
DDB_G0268390	0	0	0	1.721	1.58169	0	0	0	0	0	1.73866	0	0	7.16737
DDB_G0268394	103.237	38.059	74.2205	72.2819	63.2674	49.4517	73.0044	82.0098	43.8351	75.8151	69.5462	81.1336	54.5472	57.339
DDB_G0268396	266.201	224.851	195.447	234.056	205.619	98.9035	121.674	171.475	181.602	272.245	246.889	162.267	192.006	181.573
DDB_G0268398	0	0	0	0	0	0	0	0	0	0	0	0	0	0
DDB_G0268400	0	0.324087	0	0	0	0	0	0	0	0	0	0	0	0
DDB_G0268402	59.2185	52.5414	47.0063	65.3979	31.6337	80.921	24.3348	55.9158	50.0972	51.6921	59.1143	51.2423	54.5472	52.5607
DDB_G0268404	47.4336	47.3393	44.5323	63.6769	82.2476	58.443	32.4464	29.8218	62.6215	72.369	78.2395	65.4763	56.7291	43.0042
DDB_G0268406	0	0	0	0	0	0	0	0	0	0	0	0	0	0
DDB_G0268408	0	0.648174	0	0	1.58169	0	0	0	0	3.44614	0	0	0	0
DDB_G0268410	24.7409	26.5357	22.2662	32.6989	20.5619	17.9824	24.3348	14.9109	21.9175	24.123	24.3412	21.351	13.0913	16.7239
DDB_G0268412	30.7436	82.3456	56.9024	48.1879	85.411	62.9386	48.6696	70.8267	72.0147	82.7074	79.9782	65.4763	63.2747	45.3933
DDB_G0268420	72.15	53.6487	91.5387	113.586	79.0843	53.9473	73.0044	137.926	153.423	141.292	104.319	85.4038	93.8211	129.013
DDB_G0268422	5.88019	6.18424	7.42205	5.16299	1.58169	4.49561	8.1116	3.72772	9.39323	3.44614	12.1706	4.27019	4.36377	0
DDB_G0268424	45.1158	52.9029	47.0063	49.9089	45.8689	35.9649	81.116	48.4604	50.0972	68.9228	57.3756	42.7019	34.9102	38.226
DDB_G0268426	9.51612	13.4038	9.89607	13.768	11.0718	4.49561	8.1116	33.5495	15.6554	6.89228	17.3866	12.8106	10.9094	11.9456
DDB_G0268428	0	0	0	0	0	0	0	0	0	0	0	0	0	0
DDB_G0268430	28.4748	90.0507	59.3764	46.4669	47.4506	89.9122	105.451	55.9158	68.8837	31.0153	52.1597	35.5849	61.0928	35.8368
DDB_G0268432	0	0.648174	2.47402	6.88399	0	0	0	0	6.26215	3.44614	1.73866	1.4234	2.18189	2.38912
DDB_G0268434	46.2134	49.9221	56.9024	72.2819	75.9209	94.4079	89.2276	63.3712	75.1458	62.0305	88.6715	98.2144	58.9109	64.5063
DDB_G0268438	0	1.81843	2.47402	1.721	0	0	0	0	3.13108	3.44614	0	0	0	0
DDB_G0268440	0	0	0	0	0	0	0	0	0	0	0	0	0	2.38912
DDB_G0268442	24.9124	16.5718	24.7402	43.0249	25.307	40.4605	8.1116	3.72772	34.4418	27.5691	13.9092	32.7381	30.5464	21.5021
DDB_G0268444	13.054	17.3007	17.3181	1.721	4.74506	8.99122	24.3348	22.3663	15.6554	10.3384	10.4319	5.69359	6.54566	2.38912
DDB_G0268446	200.784	66.747	94.0127	99.8178	50.6139	67.4342	81.116	41.0049	56.3594	68.9228	45.2051	68.3231	76.366	78.8411
DDB_G0268448	44.9688	70.2638	44.5323	82.6079	58.5224	80.921	24.3348	63.3712	46.9661	48.246	62.5916	56.9359	61.0928	64.5063
DDB_G0268450	2.34228	2.87147	2.47402	3.44199	0	4.49561	0	0	0	0	1.73866	0	0	7.16737
DDB_G0268452	29.5725	40.4163	34.6362	46.4669	34.7971	53.9473	16.2232	52.1881	28.1797	51.6921	31.2958	35.5849	52.3653	14.3347
DDB_G0268454	10.6873	3.71764	0	3.44199	4.74506	4.49561	0	3.72772	3.13108	0	8.69328	1.4234	10.9094	0
DDB_G0268456	1.19564	0	0	1.721	0	0	0	0	0	0	0	1.4234	6.54566	0
DDB_G0268458	0	0.846169	0	0	0	0	0	0	0	0	0	0	0	0
DDB_G0268460	0	0	0	0	0	0	0	0	0	0	0	0	0	0
DDB_G0268462	2.36678	43.8374	27.2142	37.8619	23.7253	31.4693	32.4464	18.6386	21.9175	27.5691	26.0798	18.5042	13.0913	31.0586
DDB_G0268464	0	0	0	0	1.58169	0	0	0	0	0	0	0	2.18189	0
DDB_G0268466	0	0	0	0	0	0	0	0	0	0	0	0	0	0
DDB_G0268470	40.3577	19.7673	22.2662	17.21	63.2674	22.4781	16.2232	11.1832	15.6554	6.89228	13.9092	7.11699	13.0913	28.6695
DDB_G0268472	423.359	436.339	452.745	452.622	474.506	472.039	519.142	451.054	413.302	451.444	427.709	472.568	490.925	535.164
DDB_G0268474	31.9393	21.4961	17.3181	12.047	47.4506	13.4868	0	11.1832	3.13108	6.89228	10.4319	11.3872	8.72755	9.55649
DDB_G0268476	0	0.648174	0	0	1.58169	0	0	0	3.13108	0	0	1.4234	0	0
DDB_G0268478	73.2721	65.4497	74.2205	91.2129	75.9209	98.9035	64.8928	67.099	100.194	82.7074	69.5462	54.0891	52.3653	78.8411
DDB_G0268480	9.44261	12.1429	12.3701	12.047	11.0718	13.4868	0	14.9109	9.39323	3.44614	8.69328	17.0808	8.72755	4.77825
DDB_G0268482	0	0	0	0	0	0	0	0	0	0	3.47731	2.84679	0	0
DDB_G0268484	2.34228	1.70121	0	5.16299	3.16337	0	0	0	0	0	3.47731	0	2.18189	0
DDB_G0268486	0	0	0	0	0	0	0	0	0	0	0	0	0	0
DDB_G0268488	0	0	0	0	0	0	0	0	0	0	0	0	0	0
DDB_G0268490	0	0	0	0	0	0	0	0	0	0	0	1.4234	0	0
DDB_G0268492	54.5829	47.7973	54.4284	53.3509	53.7773	26.9737	56.7812	41.0049	84.539	58.5844	60.853	55.5125	50.1834	31.0586
DDB_G0268494	2.39128	4.44658	2.47402	1.721	3.16337	0	16.2232	3.72772	0	3.44614	13.9092	5.69359	0	7.16737
DDB_G0268496	226.456	344.191	289.46	314.942	328.991	337.171	356.91	208.752	159.685	223.999	241.673	323.111	320.737	391.816
DDB_G0268498	168.869	572.459	356.259	447.459	360.624	683.333	608.37	611.346	538.545	358.399	278.185	343.039	331.647	375.092
DDB_G0268500	57.9983	41.948	116.279	96.3758	88.5744	125.877	64.8928	85.7376	75.1458	117.169	76.5009	98.2144	98.1849	97.954
DDB_G0268502	17.7876	2.6646	22.2662	20.652	6.32674	31.4693	32.4464	11.1832	28.1797	13.7846	10.4319	12.8106	19.637	35.8368
DDB_G0268504	1000.83	716.959	549.232	629.885	452.362	269.737	267.683	615.074	629.346	547.936	891.931	594.98	569.472	439.599
DDB_G0268506	143.202	282.198	188.025	256.429	192.966	224.781	178.455	193.841	178.471	182.645	121.706	212.086	165.823	195.908
DDB_G0268508	3.56242	2.54738	0	1.721	0	0	8.1116	3.72772	3.13108	0	1.73866	1.4234	2.18189	7.16737
DDB_G0268510	0	5.09476	0	3.44199	1.58169	0	0	0	3.13108	0	1.73866	1.4234	2.18189	4.77825
DDB_G0268512	22.4721	26.3298	51.9544	43.0249	39.5421	22.4781	40.558	26.094	25.0486	31.0153	48.6824	35.5849	37.0921	64.5063
DDB_G0268516	41.4064	45.25	37.1103	41.3039	44.2872	31.4693	32.4464	22.3663	46.9661	31.0153	45.2051	45.5487	28.3645	33.4477
DDB_G0268518	33.1104	28.1926	42.0583	53.3509	53.7773	49.4517	40.558	33.5495	25.0486	51.6921	78.2395	42.7019	58.9109	47.7825
DDB_G0268520	15.3718	36.3115	24.7402	17.21	30.052	8.99122	8.1116	18.6386	15.6554	27.5691	34.7731	31.3147	32.7283	9.55649
DDB_G0268522	3.53792	11.6839	9.89607	8.60499	11.0718	4.49561	0	14.9109	6.26215	10.3384	38.2504	18.5042	15.2732	4.77825
DDB_G0268524	7.12484	1.17026	4.94804	3.44199	6.32674	17.9824	0	0	6.26215	3.44614	6.95462	2.84679	4.36377	4.77825
DDB_G0268526	29.548	45.3958	14.8441	41.3039	39.5421	8.99122	64.8928	29.8218	31.3108	55.1383	50.421	35.5849	45.8196	16.7239
DDB_G0268528	3.51341	3.40242	14.8441	10.326	6.32674	4.49561	0	0	12.5243	6.89228	0	4.27019	6.54566	11.9456
DDB_G0268534	105.211	130.837	138.545	92.9339	99.6462	98.9035	113.562	100.648	93.9323	148.184	135.615	115.295	104.731	129.013
DDB_G0268536	40.2597	24.3489	12.3701	5.16299	20.5619	13.4868	8.1116	11.1832	6.26215	13.7846	12.1706	9.96378	26.1826	11.9456
DDB_G0268538	526.645	375.065	465.115	428.528	447.617	332.675	486.696	417.505	479.055	434.214	297.31	350.156	434.195	427.653
DDB_G0268540	0	0	0	0	0	0	0	0	0	0	0	0	0	0
DDB_G0268542	2.36678	0.972262	2.47402	3.44199	0	0	8.1116	0	0	0	1.73866	4.27019	2.18189	2.38912
DDB_G0268544	0	0	0	0	0	0	0	0	0	0	0	0	0	0
DDB_G0268546	2.34228	5.86903	0	1.721	7.90843	0	8.1116	3.72772	0	10.3384	0	4.27019	2.18189	0
DDB_G0268548	236.629	202.303	173.181	146.285	175.567	175.329	146.009	182.658	131.505	182.645	192.991	157.997	154.914	162.46
DDB_G0268550	0	0	0	0	0	0	0	0	0	0	0	0	0	0
DDB_G0268552	15.3718	16.7786	22.2662	15.489	17.3985	8.99122	8.1116	7.45544	9.39323	27.5691	13.9092	15.6574	19.637	11.9456
DDB_G0268554	22.5947	21.8743	34.6362	67.1189	72.7575	53.9473	32.4464	33.5495	90.8012	86.1535	12.1706	74.0166	56.7291	83.6193
DDB_G0268556	170.359	63.8845	7.42205	5.16299	9.49011	13.4868	40.558	18.6386	9.39323	3.44614	17.3866	8.54038	8.72755	11.9456
DDB_G0268558	111.043	85.8928	108.857	84.3289	115.463	85.4166	162.232	96.9207	118.981	110.277	104.319	99.6378	85.0936	102.732
DDB_G0268560	20.1544	6.31033	9.89607	3.44199	7.90843	0	8.1116	7.45544	18.7865	6.89228	20.8639	11.3872	10.9094	9.55649
DDB_G0268562	1.17114	1.17026	0	3.44199	0	0	8.1116	3.72772	0	3.44614	1.73866	1.4234	0	0
DDB_G0268564	47.4091	59.627	61.8504	25.815	44.2872	44.9561	64.8928	74.5544	43.8351	62.0305	67.8076	56.9359	63.2747	31.0586
DDB_G0268566	2.39128	4.89676	12.3701	5.16299	0	4.49561	0	0	0	10.3384	10.4319	1.4234	4.36377	2.38912
DDB_G0268568	2.34228	3.07833	0	0	1.58169	0	8.1116	0	3.13108	0	0	1.4234	2.18189	0
DDB_G0268570	7.12484	3.60041	4.94804	5.16299	4.74506	0	0	3.72772	3.13108	6.89228	8.69328	5.69359	2.18189	2.38912
DDB_G0268572	0	0.648174	0	0	0	0	0	0	0	0	0	1.4234	0	0
DDB_G0268574	350.063	375.117	291.934	318.384	229.344	202.303	324.464	249.757	256.748	251.568	224.287	263.328	349.102	291.473
DDB_G0268576	21.3255	36.015	27.2142	34.4199	20.5619	26.9737	48.6696	33.5495	34.4418	41.3537	39.9891	31.3147	32.7283	38.226
DDB_G0268578	182.021	201.825	215.24	130.796	186.639	148.355	219.013	231.119	187.865	227.445	255.582	241.977	213.825	243.691
DDB_G0268580	10.6628	13.5112	24.7402	20.652	17.3985	22.4781	16.2232	14.9109	25.0486	24.123	17.3866	27.0445	28.3645	23.8912
DDB_G0268582	2.39128	5.94093	9.89607	17.21	17.3985	8.99122	8.1116	3.72772	9.39323	6.89228	3.47731	14.234	28.3645	16.7239
DDB_G0268584	2.36678	0	2.47402	3.44199	3.16337	0	0	0	0	0	0	0	0	0
DDB_G0268586	54.3134	25.5556	34.6362	32.6989	12.6535	31.4693	8.1116	22.3663	15.6554	13.7846	41.7277	24.1977	19.637	28.6695
DDB_G0268588	8.27147	9.34335	14.8441	15.489	14.2352	4.49561	0	0	9.39323	0	19.1252	8.54038	15.2732	9.55649
DDB_G0268590	36.7218	82.1938	61.8504	30.978	39.5421	98.9035	97.3392	70.8267	34.4418	24.123	39.9891	42.7019	54.5472	40.6151
DDB_G0268592	558.56	1331.24	697.673	676.352	702.268	1033.99	981.503	1118.32	804.686	616.859	613.746	664.726	717.841	783.632
DDB_G0268594	1.19564	0.648174	0	0	1.58169	0	0	0	3.13108	6.89228	0	0	4.36377	2.38912
DDB_G0268596	0	0	0	1.721	1.58169	0	0	0	0	0	0	0	0	0
DDB_G0268598	0	0.324087	0	0	0	0	0	0	0	0	0	1.4234	0	0
DDB_G0268600	40.1862	45.511	64.3245	79.1659	33.2154	22.4781	16.2232	33.5495	46.9661	51.6921	69.5462	66.8997	98.1849	78.8411
DDB_G0268602	0	0	0	0	0	0	0	0	0	0	0	0	0	0
DDB_G0268604	0	0	0	0	0	0	0	0	0	0	0	0	0	0
DDB_G0268606	20.1789	8.08344	12.3701	13.768	34.7971	8.99122	0	11.1832	15.6554	10.3384	5.21597	5.69359	8.72755	11.9456
DDB_G0268608	4.78256	2.01643	0	1.721	6.32674	0	0	0	3.13108	0	6.95462	5.69359	0	0
DDB_G0268610	0	1.05304	4.94804	3.44199	0	4.49561	0	0	0	0	0	1.4234	0	0
DDB_G0268612	0	0	0	1.721	0	0	0	0	0	0	0	0	2.18189	0
DDB_G0268614	354.091	667.661	371.103	347.641	366.951	449.561	584.035	443.599	316.239	258.461	306.003	328.805	373.103	394.205
DDB_G0268616	366.826	448.497	368.629	316.663	352.716	256.25	373.133	372.772	284.928	323.937	342.515	340.192	331.647	367.925
DDB_G0268618	90.0601	98.1795	79.1686	75.7239	85.411	103.399	97.3392	100.648	112.719	148.184	93.8874	105.331	120.004	81.2302
DDB_G0268620	349.867	282.7	269.668	349.362	306.847	323.684	421.803	294.49	313.108	320.491	345.993	298.913	320.737	284.306
DDB_G0268622	74.6148	44.5388	39.5843	27.536	30.052	62.9386	56.7812	26.094	37.5729	75.8151	64.3303	35.5849	41.4558	66.8954
DDB_G0268624	7.12484	23.9794	7.42205	13.768	12.6535	13.4868	16.2232	0	15.6554	13.7846	31.2958	15.6574	10.9094	11.9456
DDB_G0268626	3.56242	9.37092	9.89607	29.257	12.6535	13.4868	8.1116	7.45544	6.26215	6.89228	27.8185	22.7744	21.8189	16.7239
DDB_G0268628	35.5997	30.7587	44.5323	39.5829	37.9604	35.9649	40.558	14.9109	28.1797	37.9076	45.2051	27.0445	15.2732	21.5021
DDB_G0268630	961.304	811.574	1246.9	1528.25	1244.79	1420.61	1224.85	965.479	798.424	792.612	1017.11	1431.94	1370.22	1524.26
DDB_G0268632	9137.64	9466.99	8844.61	11119.4	9436.33	13055.3	13546.4	12159.8	11275	9056.46	9185.32	9539.61	9942.86	11176.3
DDB_G0268634	27.2792	24.1242	39.5843	44.7459	37.9604	26.9737	24.3348	26.094	34.4418	51.6921	41.7277	35.5849	39.274	54.9498
DDB_G0268636	41.3574	55.008	44.5323	65.3979	53.7773	53.9473	40.558	41.0049	43.8351	51.6921	93.8874	81.1336	78.5479	64.5063
DDB_G0268638	156.085	189.563	98.9607	91.2129	107.555	197.807	154.12	119.287	112.719	148.184	126.922	113.872	135.277	95.5649
DDB_G0268640	17.6406	9.91075	37.1103	30.978	11.0718	17.9824	16.2232	11.1832	18.7865	13.7846	24.3412	31.3147	37.0921	40.6151
DDB_G0268642	27.2792	41.8121	32.1622	39.5829	58.5224	35.9649	64.8928	48.4604	53.2283	58.5844	59.1143	62.6295	63.2747	71.6737
DDB_G0268644	0	0	0	1.721	1.58169	0	0	0	0	0	1.73866	0	2.18189	2.38912
DDB_G0268646	408.429	495.714	353.785	731.424	387.513	350.658	340.687	402.594	488.448	447.998	511.165	382.894	357.829	415.707
DDB_G0268650	500.297	343.27	385.947	461.227	409.656	508.004	324.464	342.95	422.695	255.014	267.753	448.37	377.466	549.498
DDB_G0268652	105.383	140.243	113.805	98.0968	102.81	130.373	105.451	130.47	144.029	196.43	153.002	95.3676	135.277	81.2302
DDB_G0268656	0	0	0	0	0	0	0	0	0	0	0	0	0	0
DDB_G0268660	90.1826	89.6094	118.753	82.6079	117.045	130.373	89.2276	63.3712	62.6215	82.7074	73.0236	93.9442	104.731	176.795
DDB_G0268662	130.026	144.413	150.915	120.47	145.515	292.215	194.678	126.742	112.719	103.384	182.559	172.231	135.277	191.13
DDB_G0268664	1879.93	2966.08	5606.12	6162.89	5276.5	6860.3	7000.31	5893.53	5109.91	4180.17	4257.97	6067.94	5950.01	6558.14
DDB_G0268666	33.1839	46.4833	61.8504	32.6989	60.104	71.9298	48.6696	52.1881	50.0972	44.7998	29.5572	39.8551	48.0015	47.7825
DDB_G0268668	3.53792	6.39111	2.47402	0	0	0	0	0	3.13108	10.3384	8.69328	1.4234	2.18189	0
DDB_G0268670	0	0	0	0	0	0	0	0	0	0	0	0	0	0
DDB_G0268672	0	0	0	0	0	0	0	0	0	0	0	0	0	0
DDB_G0268674	0	0	0	0	0	0	0	0	0	0	0	0	0	0
DDB_G0268676	0	0	0	0	0	0	0	0	0	0	0	0	0	0
DDB_G0268678	39.0641	69.06	42.0583	48.1879	34.7971	71.9298	81.116	55.9158	65.7526	65.4767	66.0689	48.3955	56.7291	57.339
DDB_G0268680	46.2134	62.3251	69.2725	91.2129	63.2674	89.9122	24.3348	52.1881	40.704	31.0153	34.7731	64.0529	65.4566	66.8954
DDB_G0268684	72.1255	55.3518	37.1103	68.8399	55.359	58.443	40.558	59.6435	72.0147	68.9228	67.8076	76.8634	87.2755	47.7825
DDB_G0268686	18.9342	12.1794	9.89607	13.768	14.2352	8.99122	8.1116	14.9109	9.39323	10.3384	22.6025	11.3872	21.8189	9.55649
DDB_G0268688	0	0	0	0	0	0	0	0	0	0	0	0	0	0
DDB_G0268690	0	0	0	0	0	0	0	0	0	0	0	0	0	0
DDB_G0268692	0	0	0	0	1.58169	0	0	0	0	0	1.73866	0	0	0
DDB_G0268694	0	0	0	0	0	0	0	0	0	0	0	0	0	0
DDB_G0268696	311.072	188.148	123.701	94.6548	115.463	85.4166	48.6696	100.648	203.52	103.384	97.3647	96.791	139.641	124.234
DDB_G0268698	54.3379	52.3247	32.1622	46.4669	42.7055	35.9649	32.4464	59.6435	31.3108	44.7998	48.6824	41.2785	34.9102	35.8368
DDB_G0268702	358.653	478.089	378.525	368.293	496.649	521.491	494.807	413.777	482.186	503.137	375.55	429.866	469.106	379.871
DDB_G0268704	14.1762	11.3243	17.3181	36.1409	17.3985	13.4868	24.3348	14.9109	25.0486	17.2307	33.0345	21.351	19.637	19.113
DDB_G0268706	173.02	119.116	165.759	191.031	166.077	125.877	154.12	104.376	150.292	127.507	147.786	136.646	168.005	246.08
DDB_G0268708	30.7436	19.9919	24.7402	17.21	26.8886	4.49561	16.2232	22.3663	21.9175	31.0153	45.2051	21.351	26.1826	9.55649
DDB_G0268710	71.2484	71.4547	101.435	106.702	105.973	130.373	73.0044	85.7376	75.1458	86.1535	39.9891	125.259	87.2755	112.289
DDB_G0268712	0	0.324087	0	0	0	0	0	0	0	0	0	0	0	0
DDB_G0268714	33.0124	32.7662	14.8441	56.7929	34.7971	17.9824	32.4464	22.3663	9.39323	41.3537	39.9891	29.8913	30.5464	16.7239
DDB_G0268716	2.39128	4.15894	0	12.047	9.49011	0	0	0	9.39323	0	10.4319	5.69359	0	0
DDB_G0268718	120.706	68.0966	66.7985	99.8178	79.0843	44.9561	48.6696	26.094	65.7526	82.7074	93.8874	66.8997	76.366	64.5063
DDB_G0268720	78.0547	78.8101	64.3245	132.517	90.1561	85.4166	81.116	152.837	128.374	75.8151	104.319	109.602	144.005	78.8411
DDB_G0268724	0	1.05304	0	0	3.16337	0	0	0	0	0	0	0	0	0
DDB_G0268726	0	1.69234	0	3.44199	0	0	0	0	0	0	0	0	0	2.38912
DDB_G0268730	0	0	0	0	0	0	0	0	0	0	0	0	0	0
DDB_G0268732	0	1.17026	0	0	0	0	0	0	0	0	0	0	0	0
DDB_G0268734	8.27147	1.69234	0	0	0	4.49561	0	0	0	0	1.73866	1.4234	0	2.38912
DDB_G0268738	0	0	0	0	0	4.49561	0	0	0	0	0	0	0	0
DDB_G0268740	1.17114	0	7.42205	0	0	0	0	0	3.13108	0	1.73866	1.4234	0	2.38912
DDB_G0268742	11.9319	11.9991	0	8.60499	7.90843	0	0	3.72772	6.26215	10.3384	6.95462	2.84679	8.72755	2.38912
DDB_G0268744	83.7143	102.14	34.6362	49.9089	66.4308	22.4781	81.116	74.5544	34.4418	37.9076	71.2849	52.6657	65.4566	81.2302
DDB_G0268746	32.0618	33.6301	9.89607	25.815	41.1238	31.4693	24.3348	26.094	56.3594	34.4614	43.4664	24.1977	17.4551	21.5021
DDB_G0268748	0	0	0	0	0	0	0	0	0	0	0	0	0	0
DDB_G0268750	0	0	0	0	0	0	0	0	0	0	0	0	0	0
DDB_G0268752	0	0	0	0	0	0	0	0	0	0	0	0	0	0
DDB_G0268754	45.0423	25.3034	32.1622	39.5829	18.9802	44.9561	8.1116	3.72772	12.5243	24.123	8.69328	15.6574	32.7283	28.6695
DDB_G0268756	1.17114	0	0	1.721	0	0	0	0	0	0	0	0	0	0
DDB_G0268758	871.68	993.803	1044.04	1197.81	909.469	872.149	843.606	946.841	929.929	913.227	1230.97	1086.05	1040.76	1075.11
DDB_G0268760	47.2131	65.1434	34.6362	29.257	55.359	26.9737	81.116	44.7326	81.408	55.1383	31.2958	55.5125	52.3653	35.8368
DDB_G0268762	178.68	94.4067	86.5906	110.144	109.136	80.921	56.7812	29.8218	65.7526	79.2612	83.4555	98.2144	139.641	88.3975
DDB_G0268764	240.044	149.838	205.343	144.564	177.149	112.39	113.562	123.015	172.209	213.661	203.423	246.248	189.824	186.352
DDB_G0268772	14.2007	5.21198	4.94804	6.88399	17.3985	8.99122	0	14.9109	9.39323	3.44614	13.9092	8.54038	4.36377	7.16737
DDB_G0268774	4.70905	6.06702	4.94804	5.16299	4.74506	0	0	7.45544	18.7865	17.2307	17.3866	5.69359	8.72755	2.38912
DDB_G0268776	40.3087	71.3719	42.0583	58.5139	60.104	49.4517	32.4464	74.5544	50.0972	86.1535	53.8983	44.1253	52.3653	54.9498
DDB_G0268778	88.8154	77.6291	86.5906	123.912	104.391	125.877	81.116	104.376	75.1458	99.9381	99.1034	102.485	89.4574	95.5649
DDB_G0268780	2.34228	2.22329	0	1.721	3.16337	4.49561	24.3348	3.72772	0	3.44614	1.73866	7.11699	4.36377	4.77825
DDB_G0268782	5.9292	5.53607	2.47402	1.721	4.74506	4.49561	16.2232	11.1832	9.39323	10.3384	10.4319	9.96378	8.72755	4.77825
DDB_G0268784	1.19564	1.37712	2.47402	0	1.58169	4.49561	8.1116	3.72772	0	0	1.73866	7.11699	2.18189	0
DDB_G0268786	36.6483	35.3313	14.8441	24.094	12.6535	13.4868	8.1116	18.6386	31.3108	31.0153	24.3412	22.7744	32.7283	16.7239
DDB_G0268788	3.53792	0.324087	2.47402	1.721	0	0	0	0	0	0	3.47731	0	2.18189	0
DDB_G0268790	1019.81	1092.47	1627.9	1163.39	1570.61	1173.35	1143.74	1528.37	1831.68	1674.82	1295.3	1528.73	1335.31	1466.92
DDB_G0268792	85.155	56.8363	54.4284	61.9559	58.5224	89.9122	24.3348	70.8267	68.8837	79.2612	55.637	72.5932	58.9109	74.0628
DDB_G0268794	18.9342	30.4336	32.1622	24.094	26.8886	49.4517	8.1116	22.3663	12.5243	34.4614	29.5572	32.7381	30.5464	16.7239
DDB_G0268796	8.32048	19.983	17.3181	15.489	17.3985	22.4781	16.2232	14.9109	3.13108	3.44614	13.9092	21.351	32.7283	7.16737
DDB_G0268798	0	1.49434	0	1.721	0	0	0	0	0	0	1.73866	1.4234	0	0
DDB_G0268800	0	0	0	0	0	0	0	0	0	0	0	0	0	0
DDB_G0268802	3.53792	0.324087	0	1.721	0	0	0	11.1832	0	3.44614	1.73866	2.84679	2.18189	0
DDB_G0268806	27.1812	58.8606	37.1103	36.1409	37.9604	53.9473	48.6696	29.8218	62.6215	55.1383	17.3866	18.5042	39.274	43.0042
DDB_G0268808	24.7899	15.9778	12.3701	15.489	7.90843	13.4868	8.1116	7.45544	15.6554	13.7846	12.1706	8.54038	10.9094	9.55649
DDB_G0268810	3317.51	1627.05	2404.75	2300.97	2318.75	1443.09	1524.98	1334.52	1421.51	1836.79	2343.71	2301.63	2269.16	2527.69
DDB_G0268812	0	0	0	0	0	0	0	0	0	0	0	0	0	0
DDB_G0268814	18.9097	12.2059	12.3701	27.536	23.7253	22.4781	0	22.3663	12.5243	20.6768	6.95462	17.0808	10.9094	11.9456
DDB_G0268816	41.3329	39.9572	29.6882	13.768	26.8886	35.9649	89.2276	41.0049	40.704	44.7998	27.8185	22.7744	21.8189	31.0586
DDB_G0268818	16.5429	28.6693	29.6882	32.6989	17.3985	22.4781	24.3348	22.3663	21.9175	27.5691	27.8185	32.7381	30.5464	16.7239
DDB_G0268820	7.07583	14.1593	7.42205	5.16299	7.90843	4.49561	24.3348	11.1832	0	10.3384	6.95462	5.69359	10.9094	9.55649
DDB_G0268822	108.553	230.25	170.707	158.332	136.025	188.816	210.902	164.02	150.292	179.199	126.922	165.114	144.005	143.347
DDB_G0268824	38.9661	17.679	14.8441	24.094	28.4703	0	0	7.45544	18.7865	20.6768	38.2504	15.6574	15.2732	19.113
DDB_G0268826	7.07583	17.9853	14.8441	15.489	12.6535	4.49561	0	0	9.39323	20.6768	29.5572	19.9276	17.4551	16.7239
DDB_G0268828	990.926	814.661	890.646	900.082	893.652	795.723	940.945	704.539	989.42	678.89	512.904	703.158	835.663	821.858
DDB_G0268830	0	0	0	0	0	0	0	0	0	0	0	0	0	0
DDB_G0268832	0	2.54738	2.47402	1.721	0	0	0	3.72772	0	3.44614	5.21597	2.84679	4.36377	2.38912
DDB_G0268834	0	0	0	1.721	0	0	0	0	0	0	0	0	0	0
DDB_G0268836	0	0	0	0	1.58169	0	0	0	0	0	0	0	4.36377	2.38912
DDB_G0268838	0	0	0	0	0	0	0	0	0	0	0	0	0	0
DDB_G0268840	0	0	0	0	0	0	0	0	0	0	0	0	0	0
DDB_G0268842	0	0	0	0	0	0	0	0	0	0	0	0	0	0
DDB_G0268844	7.12484	1.05304	2.47402	0	0	0	8.1116	0	0	0	1.73866	0	2.18189	0
DDB_G0268846	43.8222	79.1225	103.909	115.307	86.9927	71.9298	113.562	93.193	87.6701	99.9381	107.797	93.9442	67.6385	121.845
DDB_G0268848	405.547	440.956	331.518	363.13	259.396	238.267	348.799	406.321	369.467	520.367	829.339	530.927	466.924	308.197
DDB_G0268850	97.0869	67.7272	56.9024	51.6299	34.7971	44.9561	48.6696	48.4604	46.9661	72.369	118.229	71.1699	74.1841	45.3933
DDB_G0268852	63.8785	70.0047	59.3764	44.7459	61.6857	71.9298	113.562	126.742	93.9323	99.9381	180.82	122.412	74.1841	50.1716
DDB_G0268854	36.6973	47.8889	14.8441	20.652	9.49011	22.4781	8.1116	41.0049	28.1797	37.9076	24.3412	38.4317	19.637	38.226
DDB_G0268856	1.17114	0	0	0	0	0	0	3.72772	0	0	0	0	0	0
DDB_G0268858	3.56242	2.0253	0	1.721	0	0	0	0	3.13108	3.44614	3.47731	0	4.36377	0
DDB_G0268860	94.6466	90.4576	131.123	92.9339	74.3392	76.4254	121.674	93.193	112.719	137.846	106.058	120.989	104.731	66.8954
DDB_G0268862	132.515	796.237	851.062	870.825	787.679	876.644	876.053	876.014	882.963	882.212	1076.23	929.478	914.211	790.8
DDB_G0268864	74.3207	25.6728	29.6882	25.815	34.7971	17.9824	56.7812	26.094	34.4418	44.7998	60.853	45.5487	37.0921	54.9498
DDB_G0268866	2.34228	0.324087	0	3.44199	1.58169	0	0	0	3.13108	0	5.21597	1.4234	0	0
DDB_G0268868	435.585	173.09	190.499	166.937	170.822	89.9122	89.2276	33.5495	112.719	189.538	236.457	214.933	224.734	167.239
DDB_G0268870	1235.92	1322.12	823.848	1008.5	877.835	1506.03	1516.87	1189.14	1052.04	837.412	839.771	936.595	883.664	907.867
DDB_G0268872	271.008	137.57	168.233	135.959	230.926	107.895	162.232	149.109	175.34	168.861	196.468	179.348	253.099	174.406
DDB_G0268874	21.3745	3.71764	0	1.721	0	0	0	11.1832	0	3.44614	5.21597	0	0	2.38912
DDB_G0268876	207.762	495.451	393.369	385.503	430.218	454.057	559.7	521.881	438.351	382.522	413.8	355.849	392.74	406.151
DDB_G0268878	3025.6	1046.75	4596.72	6656.82	4291.11	1672.37	1817	2877.8	3810.52	4724.66	7178.91	5951.22	5016.16	6281
DDB_G0268880	4.70905	11.936	7.42205	5.16299	6.32674	0	24.3348	7.45544	0	20.6768	20.8639	11.3872	10.9094	4.77825
DDB_G0268882	0	0	0	0	0	0	0	0	0	0	0	0	0	0
DDB_G0268884	1.19564	3.31277	7.42205	0	1.58169	8.99122	16.2232	7.45544	0	0	1.73866	1.4234	2.18189	2.38912
DDB_G0268886	55.656	88.3673	56.9024	25.815	33.2154	148.355	210.902	272.124	165.947	137.846	76.5009	74.0166	37.0921	33.4477
DDB_G0268888	256.489	109.504	160.811	117.028	142.352	121.382	48.6696	67.099	90.8012	144.738	179.082	112.448	100.367	93.1758
DDB_G0268890	113.409	91.8869	12.3701	17.21	20.5619	49.4517	32.4464	7.45544	28.1797	13.7846	22.6025	4.27019	13.0913	16.7239
DDB_G0268892	79.2258	70.0145	155.863	211.683	147.097	152.851	202.79	279.579	338.156	265.353	227.764	196.429	170.187	174.406
DDB_G0268894	0	0	0	0	0	0	0	0	0	0	0	0	0	0
DDB_G0268896	0	0	0	0	0	0	0	0	0	0	0	0	0	0
DDB_G0268898	198.662	105.427	128.649	156.611	107.555	76.4254	48.6696	55.9158	90.8012	141.292	137.354	113.872	124.368	114.678
DDB_G0268900	3.56242	0	0	3.44199	1.58169	0	0	0	0	0	3.47731	1.4234	0	0
DDB_G0268902	4.75806	1.17026	2.47402	12.047	6.32674	0	0	0	3.13108	0	3.47731	2.84679	2.18189	4.77825
DDB_G0268904	22.4966	107.117	44.5323	74.0029	49.0322	89.9122	56.7812	67.099	72.0147	89.5997	67.8076	46.9721	30.5464	28.6695
DDB_G0268906	0	0	0	0	0	0	0	0	3.13108	0	0	0	0	0
DDB_G0268908	0	0	0	0	0	0	0	0	0	0	0	0	0	0
DDB_G0268910	0	1.49434	0	0	0	4.49561	0	0	0	3.44614	1.73866	0	2.18189	2.38912
DDB_G0268914	390.984	371.301	559.128	540.393	561.498	373.136	283.906	391.411	416.433	482.46	445.096	523.81	484.379	690.457
DDB_G0268916	5.90469	11.2071	4.94804	13.768	7.90843	4.49561	8.1116	7.45544	15.6554	3.44614	6.95462	12.8106	4.36377	4.77825
DDB_G0268918	0	0	0	1.721	0	0	0	0	0	0	0	0	0	0
DDB_G0268920	107.872	92.1666	103.909	168.658	131.28	166.338	105.451	137.926	103.325	130.953	104.319	176.501	128.731	188.741
DDB_G0268922	144.668	134.282	165.759	178.984	131.28	143.86	89.2276	89.4653	162.816	99.9381	113.013	185.042	187.642	229.356
DDB_G0268924	160.941	126.165	210.291	153.169	164.495	148.355	137.897	100.648	122.112	137.846	170.388	165.114	163.642	191.13
DDB_G0268926	0	0.324087	0	1.721	0	0	0	0	3.13108	0	0	0	0	0
DDB_G0268928	165.871	269.688	128.649	104.981	129.698	103.399	89.2276	89.4653	125.243	103.384	151.263	106.755	113.458	71.6737
DDB_G0268930	0	0.324087	0	0	0	0	0	0	0	0	0	0	0	0
DDB_G0268932	0	0	0	0	0	0	0	0	0	0	0	0	0	0
DDB_G0268934	3.51341	8.39866	7.42205	1.721	12.6535	0	0	3.72772	12.5243	0	8.69328	5.69359	2.18189	2.38912
DDB_G0268938	50.898	37.7881	37.1103	24.094	15.8169	31.4693	32.4464	41.0049	37.5729	24.123	27.8185	22.7744	19.637	26.2804
DDB_G0268942	0	0	0	1.721	1.58169	0	0	0	0	0	0	0	0	0
DDB_G0268944	2.34228	1.81843	2.47402	1.721	0	0	0	3.72772	3.13108	0	3.47731	0	0	4.77825
DDB_G0268946	0	1.05304	0	0	0	0	0	0	0	0	0	0	0	0
DDB_G0268948	863.605	979.427	1999.01	1449.08	1637.04	1011.51	1013.95	1334.52	1299.4	1623.13	1665.63	1584.24	1935.33	1684.33
DDB_G0268950	0	2.0253	4.94804	3.44199	0	0	0	0	0	0	5.21597	1.4234	2.18189	0
DDB_G0268958	27.2302	52.7838	27.2142	18.931	26.8886	58.443	40.558	33.5495	12.5243	31.0153	17.3866	24.1977	32.7283	28.6695
DDB_G0268960	8.34498	2.26861	2.47402	5.16299	4.74506	0	0	0	3.13108	0	0	2.84679	0	2.38912
DDB_G0268962	3.56242	1.17026	2.47402	0	1.58169	0	0	0	0	0	1.73866	1.4234	4.36377	0
DDB_G0268964	1.17114	3.84373	2.47402	0	1.58169	4.49561	0	3.72772	0	0	0	4.27019	2.18189	7.16737
DDB_G0268966	798.653	283.347	158.337	130.796	159.75	112.39	97.3392	190.114	216.044	192.984	191.252	155.15	130.913	129.013
DDB_G0268968	127.929	80.0425	128.649	161.774	128.117	166.338	162.232	104.376	87.6701	113.723	76.5009	126.682	135.277	157.682
DDB_G0268970	66.0983	194.414	272.142	209.962	211.946	107.895	137.897	205.025	259.879	227.445	401.63	307.454	331.647	258.025
DDB_G0268974	0	0	0	0	0	0	0	0	0	0	0	0	0	0
DDB_G0268978	0	0.324087	0	0	0	0	0	0	0	0	0	0	0	0
DDB_G0268980	12.9315	11.0446	19.7921	24.094	12.6535	4.49561	32.4464	11.1832	18.7865	10.3384	24.3412	18.5042	28.3645	7.16737
DDB_G0268982	2.36678	6.04928	12.3701	8.60499	9.49011	8.99122	0	3.72772	12.5243	3.44614	6.95462	7.11699	4.36377	4.77825
DDB_G0268984	0	0	0	0	0	0	0	0	0	0	0	1.4234	0	0
DDB_G0268986	0	0	0	0	0	0	0	0	0	0	0	0	0	0
DDB_G0268988	108.896	85.1717	59.3764	30.978	63.2674	62.9386	73.0044	78.2821	43.8351	68.9228	57.3756	59.7827	76.366	47.7825
DDB_G0268990	18.8607	10.8377	17.3181	17.21	17.3985	0	8.1116	3.72772	12.5243	13.7846	15.6479	14.234	8.72755	7.16737
DDB_G0268992	4.75806	15.168	7.42205	5.16299	3.16337	4.49561	0	14.9109	3.13108	3.44614	3.47731	5.69359	2.18189	0
DDB_G0268994	8.27147	4.80712	2.47402	6.88399	9.49011	4.49561	0	7.45544	6.26215	6.89228	17.3866	11.3872	4.36377	4.77825
DDB_G0268996	139.591	151.011	91.5387	82.6079	134.443	143.86	97.3392	205.025	181.602	151.63	159.956	103.908	100.367	52.5607
DDB_G0269000	39.0396	31.9112	47.0063	37.8619	31.6337	22.4781	16.2232	74.5544	37.5729	44.7998	50.421	41.2785	26.1826	31.0586
DDB_G0269004	11.8094	23.4672	9.89607	8.60499	7.90843	0	8.1116	0	3.13108	20.6768	29.5572	17.0808	6.54566	7.16737
DDB_G0269006	162.063	194.395	178.129	172.1	188.221	193.311	137.897	186.386	194.127	227.445	158.218	180.771	165.823	222.188
DDB_G0269008	1.17114	0	0	1.721	0	0	0	0	0	3.44614	0	2.84679	0	0
DDB_G0269010	0	1.37712	2.47402	1.721	0	0	0	0	0	0	1.73866	7.11699	0	2.38912
DDB_G0269012	0	0	0	5.16299	0	0	0	0	0	0	1.73866	1.4234	2.18189	2.38912
DDB_G0269014	502.076	383.39	539.336	559.324	594.714	516.995	421.803	395.138	547.938	520.367	469.437	536.621	460.378	743.017
DDB_G0269016	4927.91	4284.57	6810.97	8288.32	5804.78	5489.14	5970.14	5181.53	5639.07	5375.98	8322.95	8736.81	7457.69	8720.3
DDB_G0269018	0	2.01643	2.47402	0	0	4.49561	0	0	3.13108	3.44614	5.21597	1.4234	2.18189	0
DDB_G0269020	0	0	0	0	0	0	0	0	0	0	1.73866	0	0	0
DDB_G0269022	64.9271	89.1149	76.6945	67.1189	64.8491	116.886	81.116	93.193	84.539	110.277	95.6261	86.8272	76.366	57.339
DDB_G0269024	17.6896	19.0472	14.8441	22.373	23.7253	4.49561	24.3348	7.45544	28.1797	13.7846	20.8639	11.3872	17.4551	19.113
DDB_G0269026	0	0.324087	0	1.721	0	0	0	0	0	0	1.73866	2.84679	0	0
DDB_G0269028	0	0	0	0	0	0	0	0	0	0	0	0	0	0
DDB_G0269030	0	0	0	0	0	0	0	0	0	0	0	0	0	0
DDB_G0269032	78.3242	56.591	61.8504	48.1879	77.5026	89.9122	24.3348	52.1881	65.7526	75.8151	73.0236	81.1336	102.549	81.2302
DDB_G0269034	88.8644	149.812	123.701	120.47	131.28	112.39	162.232	126.742	112.719	124.061	147.786	123.836	120.004	93.1758
DDB_G0269036	1.19564	1.8992	0	1.721	0	4.49561	0	3.72772	0	3.44614	3.47731	2.84679	0	2.38912
DDB_G0269038	1010.03	802.102	1145.47	1483.5	1010.7	1038.49	1022.06	987.846	1161.63	927.012	834.555	1056.16	1145.49	1297.29
DDB_G0269040	1702.78	216.188	526.966	311.5	332.154	89.9122	81.116	178.931	256.748	255.014	462.482	414.209	573.836	439.599
DDB_G0269042	3.53792	0.648174	2.47402	0	0	0	0	3.72772	0	0	1.73866	4.27019	0	2.38912
DDB_G0269044	1.19564	0	2.47402	1.721	0	0	0	0	0	0	0	0	0	0
DDB_G0269046	641.078	340.509	1091.04	1022.27	1059.73	597.916	730.044	965.479	861.046	765.043	881.499	866.849	1075.67	1232.79
DDB_G0269048	375.147	523.348	212.766	294.291	245.161	301.206	251.46	260.94	291.19	330.83	206.9	229.167	220.371	413.318
DDB_G0269050	368.948	44.6106	309.252	395.829	328.991	103.399	113.562	164.02	190.996	289.476	245.15	277.562	346.92	336.866
DDB_G0269052	18.8852	27.1849	24.7402	6.88399	9.49011	13.4868	24.3348	29.8218	21.9175	37.9076	19.1252	24.1977	13.0913	19.113
DDB_G0269054	86.4977	79.7814	108.857	72.2819	86.9927	71.9298	64.8928	89.4653	115.85	103.384	100.842	89.674	63.2747	88.3975
DDB_G0269056	84.1799	30.9202	39.5843	49.9089	145.515	44.9561	40.558	22.3663	31.3108	27.5691	19.1252	31.3147	32.7283	74.0628
DDB_G0269058	35.5262	14.7001	12.3701	20.652	63.2674	22.4781	32.4464	22.3663	18.7865	10.3384	10.4319	25.6211	26.1826	11.9456
DDB_G0269060	16.5429	12.8994	9.89607	6.88399	9.49011	4.49561	24.3348	22.3663	12.5243	17.2307	17.3866	9.96378	13.0913	9.55649
DDB_G0269062	57.8513	71.5443	71.7465	55.0719	61.6857	40.4605	40.558	78.2821	68.8837	75.8151	66.0689	51.2423	58.9109	52.5607
DDB_G0269064	0	0	0	1.721	0	0	0	0	0	0	0	0	0	2.38912
DDB_G0269066	0	0	0	0	0	0	0	0	0	0	0	1.4234	0	0
DDB_G0269068	0	0	0	0	0	0	0	0	0	0	0	0	0	0
DDB_G0269070	544.403	703.373	215.24	258.15	172.404	579.934	835.495	540.519	598.035	523.813	88.6715	186.465	161.46	324.921
DDB_G0269072	5.90469	1.49434	7.42205	0	1.58169	0	0	7.45544	0	3.44614	0	1.4234	4.36377	0
DDB_G0269074	3.58692	1.8992	2.47402	0	0	0	0	0	0	0	0	2.84679	0	2.38912
DDB_G0269076	36.7463	24.2592	24.7402	25.815	74.3392	17.9824	24.3348	18.6386	31.3108	6.89228	19.1252	28.4679	30.5464	21.5021
DDB_G0269078	0	0	0	0	0	0	0	0	0	0	0	0	0	0
DDB_G0269080	0	0	0	0	0	0	0	0	0	0	0	0	0	0
DDB_G0269082	0	0	0	0	0	0	0	0	0	0	0	0	0	0
DDB_G0269084	1.17114	0.648174	2.47402	3.44199	0	0	0	0	0	3.44614	1.73866	0	2.18189	2.38912
DDB_G0269086	1423.57	1404.7	1519.05	1819.09	1614.9	2292.76	2165.8	1640.2	1271.22	1288.86	1137.08	1392.08	1418.23	1684.33
DDB_G0269088	2.34228	1.29635	0	3.44199	0	0	0	0	0	3.44614	3.47731	2.84679	2.18189	0
DDB_G0269090	0	0	0	0	0	0	0	0	0	0	0	0	0	0
DDB_G0269092	35.4772	18.1646	7.42205	10.326	7.90843	13.4868	0	33.5495	15.6554	3.44614	13.9092	18.5042	10.9094	4.77825
DDB_G0269094	18.8607	21.1533	14.8441	18.931	42.7055	13.4868	8.1116	11.1832	12.5243	6.89228	13.9092	8.54038	15.2732	23.8912
DDB_G0269096	0	0	0	0	0	0	0	0	0	0	0	0	0	0
DDB_G0269100	12333.9	13151.2	14379	17306.3	13303.6	24842.8	25916.6	17762.6	14312.1	11654.8	13495.4	17378.3	14060.1	19927.7
DDB_G0269102	374	591.829	432.953	574.813	400.166	548.465	421.803	439.871	494.71	496.244	446.835	307.454	346.92	308.197
DDB_G0269104	171.677	103.625	98.9607	91.2129	105.973	67.4342	97.3392	108.104	140.898	130.953	92.1488	78.2868	122.186	81.2302
DDB_G0269106	81.5681	37.6443	494.804	543.835	374.859	98.9035	105.451	134.198	328.763	251.568	356.424	435.559	508.38	475.435
DDB_G0269108	4.68455	0.324087	2.47402	0	0	4.49561	8.1116	0	0	3.44614	3.47731	1.4234	2.18189	0
DDB_G0269110	1140.91	896.463	776.842	1011.95	765.536	773.245	738.155	838.737	773.376	751.259	721.542	710.275	724.386	747.795
DDB_G0269112	96.0628	55.6562	94.0127	139.401	69.5942	76.4254	64.8928	67.099	115.85	55.1383	39.9891	55.5125	69.8204	124.234
DDB_G0269114	151.743	167.446	195.447	223.73	237.253	170.833	121.674	219.935	200.389	248.122	208.639	207.816	194.188	179.184
DDB_G0269116	7.07583	4.1225	4.94804	0	1.58169	0	0	0	0	0	0	1.4234	2.18189	0
DDB_G0269118	572.172	643.623	742.205	808.869	635.837	633.881	713.821	708.267	751.458	802.951	912.794	785.715	717.841	585.335
DDB_G0269120	839.667	825.58	635.823	647.095	616.857	669.846	673.263	711.994	826.604	751.259	691.985	683.231	726.568	628.339
DDB_G0269122	10873.2	6908.16	5717.45	6952.83	7017.94	8379.82	8598.29	7515.08	7473.88	6061.76	5794.94	6734.09	6054.74	7028.8
DDB_G0269124	29.548	78.6545	22.2662	25.815	31.6337	35.9649	81.116	55.9158	21.9175	20.6768	27.8185	24.1977	24.0008	40.6151
DDB_G0269126	199.711	136.383	86.5906	92.9339	83.8293	121.382	129.786	82.0098	84.539	58.5844	106.058	98.2144	76.366	86.0084
DDB_G0269128	0	0.324087	0	0	0	0	0	0	0	0	0	0	0	0
DDB_G0269130	174.191	114.273	103.909	123.912	112.3	80.921	129.786	82.0098	72.0147	93.0458	50.421	85.4038	93.8211	117.067
DDB_G0269132	49.6778	30.5695	34.6362	44.7459	47.4506	76.4254	73.0044	37.2772	37.5729	55.1383	50.421	44.1253	48.0015	69.2846
DDB_G0269134	134163	95857.9	115829	153494	136846	150329	135488	113774	111357	94365.7	85628.8	142967	122157	172010
DDB_G0269136	50928.6	39446	53052.8	66791.9	61163.8	66004.6	60512.5	52549.7	50729.7	43069.9	41232.2	65161.7	53513	75025.6
DDB_G0269138	3939.6	3103.87	3287.97	3968.62	3486.03	3843.75	3487.99	3190.93	3466.1	3659.8	3258.24	3595.5	3792.12	4118.85
DDB_G0269140	362.068	815.47	400.791	380.34	415.983	597.916	616.481	607.618	488.448	599.629	464.221	380.047	499.652	365.536
DDB_G0269142	757.59	865.023	989.607	1189.21	990.135	1119.41	1095.07	1013.94	807.817	809.843	869.328	1010.61	999.304	1146.78
DDB_G0269144	9973.96	9064.46	8295.38	8009.52	7713.88	8096.6	8127.82	8935.34	8698.13	7939.91	7401.46	7767.48	8230.08	7998.78
DDB_G0269146	8811.01	6492.17	8404.24	10510.1	7799.29	9368.86	9733.92	7097.58	6913.41	5999.73	7714.42	9997.94	9270.84	10645.9
DDB_G0269148	1320.71	1389.06	1541.31	1442.2	1526.33	1155.37	1378.97	1241.33	1271.22	1495.63	1789.08	1619.83	1660.42	1674.78
DDB_G0269150	998.707	437.386	719.939	700.446	656.399	373.136	397.468	503.242	432.088	606.521	645.041	799.949	763.66	721.515
DDB_G0269152	48.4332	44.9348	42.0583	53.3509	56.9407	22.4781	56.7812	33.5495	43.8351	55.1383	52.1597	42.7019	32.7283	43.0042
DDB_G0269154	2166.79	1610.75	1746.66	1702.07	1684.49	1726.32	1727.77	1632.74	1662.6	1526.64	1804.72	1897.39	1906.97	1906.52
DDB_G0269156	6845.5	5570.49	6558.62	8069.76	6467.51	7876.31	8062.93	7097.58	6932.2	5586.19	5866.23	7226.59	6818.4	8517.22
DDB_G0269158	875.144	629.792	940.127	1120.37	991.717	876.644	957.168	1170.5	1077.09	1020.06	1269.22	1242.63	1064.76	1173.06
DDB_G0269160	11933.3	6746.01	5836.21	6945.94	7253.61	10722	10196.3	8883.16	8550.97	6375.36	6231.34	7489.92	5873.64	8600.84
DDB_G0269162	55.46	51.8223	56.9024	68.8399	79.0843	89.9122	97.3392	48.4604	97.0633	89.5997	76.5009	68.3231	74.1841	74.0628
DDB_G0269164	158.501	82.5977	76.6945	60.2349	96.4828	94.4079	48.6696	70.8267	84.539	120.615	69.5462	75.44	72.0023	64.5063
DDB_G0269166	412.672	562.836	428.005	535.23	498.231	534.978	567.812	477.148	447.744	479.014	481.608	563.665	541.108	657.009
DDB_G0269168	683.827	727.202	638.297	547.277	692.778	548.465	535.365	644.896	613.691	699.567	639.825	550.855	573.836	568.611
DDB_G0269170	92.2799	102.273	34.6362	25.815	26.8886	49.4517	40.558	78.2821	90.8012	68.9228	67.8076	31.3147	19.637	19.113
DDB_G0269172	101.845	69.4836	76.6945	115.307	99.6462	58.443	89.2276	74.5544	84.539	65.4767	59.1143	85.4038	58.9109	88.3975
DDB_G0269174	145.3	132.142	113.805	82.6079	148.678	116.886	73.0044	108.104	125.243	165.415	156.479	126.682	135.277	76.4519
DDB_G0269176	1.19564	0.972262	0	1.721	0	0	0	0	0	0	0	0	2.18189	0
DDB_G0269178	0	0	0	0	0	0	0	0	0	0	0	0	0	0
DDB_G0269180	81.5191	273.465	79.1686	87.7709	99.6462	175.329	162.232	197.569	93.9323	103.384	100.842	78.2868	76.366	78.8411
DDB_G0269182	137.592	148.256	98.9607	113.586	75.9209	76.4254	64.8928	96.9207	81.408	103.384	184.298	139.493	128.731	71.6737
DDB_G0269184	117.119	89.4755	108.857	74.0029	83.8293	107.895	64.8928	85.7376	84.539	110.277	66.0689	103.908	102.549	64.5063
DDB_G0269186	85.0325	95.2194	89.0646	67.1189	91.7377	85.4166	121.674	123.015	90.8012	134.399	88.6715	102.485	104.731	71.6737
DDB_G0269188	172.726	138.85	160.811	118.749	189.802	130.373	170.344	182.658	190.996	182.645	179.082	135.223	124.368	160.071
DDB_G0269190	1222.21	1012.84	1192.48	1276.98	1149.89	1303.73	1241.07	958.024	1001.94	830.52	900.624	1022	1276.4	1316.41
DDB_G0269192	181.046	297.046	244.928	249.545	264.141	229.276	186.567	197.569	266.141	244.676	243.412	263.328	301.1	262.804
DDB_G0269194	966.601	935.569	1172.68	1147.91	1198.92	980.043	876.053	939.385	1011.34	944.243	796.304	1221.27	1274.22	1514.7
DDB_G0269196	3523.25	3526.61	4732.8	5474.49	4286.37	5093.53	5880.91	4298.06	4358.46	3366.88	4211.02	4957.69	4732.51	5416.14
DDB_G0269198	407.429	753.157	875.802	986.131	912.632	1025	786.825	943.113	911.143	820.182	775.441	1151.53	986.213	1225.62
DDB_G0269200	427.093	575.002	489.855	564.487	463.434	818.201	965.28	648.623	513.496	365.291	377.288	451.217	499.652	537.553
DDB_G0269202	463.619	191.632	329.044	366.572	324.245	440.57	332.575	555.43	688.837	396.306	337.299	321.688	261.826	370.314
DDB_G0269204	34.3305	63.4963	59.3764	53.3509	60.104	58.443	40.558	55.9158	65.7526	72.369	74.7622	45.5487	85.0936	57.339
DDB_G0269206	436.56	87.9811	76.6945	58.5139	69.5942	58.443	73.0044	59.6435	53.2283	44.7998	43.4664	66.8997	85.0936	59.7281
DDB_G0269208	114.776	46.4744	37.1103	30.978	26.8886	53.9473	24.3348	44.7326	31.3108	20.6768	46.9437	41.2785	19.637	31.0586
DDB_G0269210	107.554	142.259	128.649	103.26	156.587	278.728	186.567	197.569	159.685	120.615	142.57	152.303	111.276	93.1758
DDB_G0269212	305.995	569.978	368.629	375.177	509.303	813.706	892.276	760.455	538.545	482.46	512.904	459.757	375.285	344.034
DDB_G0269214	310.827	734.542	400.791	376.898	420.728	445.066	551.589	585.252	488.448	634.09	631.132	496.766	440.741	372.703
DDB_G0269216	14.2497	16.2211	17.3181	8.60499	20.5619	13.4868	8.1116	26.094	21.9175	24.123	24.3412	15.6574	21.8189	19.113
DDB_G0269218	48.5802	71.1119	64.3245	68.8399	49.0322	40.4605	16.2232	44.7326	46.9661	48.246	43.4664	37.0083	43.6377	23.8912
DDB_G0269220	10.6873	10.5136	14.8441	5.16299	12.6535	4.49561	0	11.1832	3.13108	10.3384	3.47731	9.96378	13.0913	9.55649
DDB_G0269222	35.4282	27.2568	29.6882	32.6989	36.3788	40.4605	8.1116	18.6386	28.1797	37.9076	27.8185	27.0445	32.7283	31.0586
DDB_G0269224	32.0373	25.4029	37.1103	15.489	22.1436	26.9737	16.2232	33.5495	28.1797	37.9076	43.4664	17.0808	28.3645	16.7239
DDB_G0269226	442.539	303.135	428.005	483.6	393.84	269.737	275.794	309.401	360.074	337.722	375.55	468.298	464.742	465.879
DDB_G0269228	4.73356	10.5225	7.42205	5.16299	1.58169	4.49561	0	7.45544	3.13108	13.7846	8.69328	12.8106	6.54566	7.16737
DDB_G0269230	619.875	611.366	680.355	609.233	765.536	804.715	851.718	652.351	751.458	696.12	718.065	711.699	781.115	688.067
DDB_G0269232	13.005	28.5797	24.7402	17.21	26.8886	31.4693	48.6696	63.3712	15.6554	13.7846	24.3412	22.7744	26.1826	26.2804
DDB_G0269234	14213.7	12259.2	14614	20954.9	16087.3	14655.7	18551.2	10512.2	10226.1	8966.86	15369.7	15889.4	13403.3	18747.4
DDB_G0269236	1125.46	800.049	670.459	975.805	707.013	588.925	689.486	652.351	691.968	709.905	545.938	710.275	783.297	776.465
DDB_G0269238	805.557	569.516	690.251	528.346	751.301	490.022	511.031	533.064	541.676	706.459	420.755	567.935	648.02	738.239
DDB_G0269240	111.361	194.91	133.597	144.564	136.025	107.895	129.786	104.376	128.374	168.861	159.956	108.178	122.186	136.18
DDB_G0269242	2131.27	1342.13	1665.01	2085.85	1573.78	1703.84	1727.77	1431.44	1455.95	1495.63	1702.14	1789.21	1797.87	1820.51
DDB_G0269244	28.4013	26.0776	29.6882	22.373	26.8886	22.4781	32.4464	33.5495	28.1797	34.4614	31.2958	19.9276	13.0913	26.2804
DDB_G0269246	426.51	465.539	608.608	652.258	684.87	669.846	730.044	529.336	566.725	444.552	472.914	600.674	582.564	743.017
DDB_G0269248	4546.37	2936.99	1014.35	982.689	1349.18	2553.51	2263.14	1110.86	832.866	782.274	997.989	1150.1	864.027	1309.24
DDB_G0269250	633.101	573.747	519.544	567.929	517.211	454.057	486.696	540.519	497.841	537.598	559.847	594.98	637.111	640.285
DDB_G0269252	190.538	311.899	274.616	223.73	210.364	265.241	259.571	242.302	231.7	234.338	253.844	286.103	257.463	255.636
DDB_G0269254	23.6923	13.6373	22.2662	37.8619	12.6535	17.9824	16.2232	26.094	28.1797	31.0153	19.1252	24.1977	30.5464	21.5021
DDB_G0269256	1.17114	5.91335	2.47402	0	1.58169	4.49561	0	0	0	0	1.73866	0	2.18189	4.77825
DDB_G0269258	0	1.29635	0	3.44199	0	0	0	0	0	0	5.21597	1.4234	0	2.38912
DDB_G0269260	4.73356	0	0	5.16299	4.74506	4.49561	0	3.72772	0	3.44614	0	2.84679	0	0
DDB_G0269262	2.36678	2.34051	0	5.16299	4.74506	0	0	0	0	6.89228	8.69328	4.27019	2.18189	2.38912
DDB_G0269264	2.34228	2.54738	0	10.326	3.16337	0	8.1116	0	0	0	0	1.4234	2.18189	2.38912
DDB_G0269266	2.36678	7.9751	9.89607	8.60499	11.0718	0	8.1116	7.45544	21.9175	3.44614	12.1706	17.0808	8.72755	7.16737
DDB_G0269268	0	2.34051	0	0	1.58169	0	0	0	0	0	0	0	4.36377	0
DDB_G0269270	0	2.86259	0	1.721	3.16337	0	8.1116	0	3.13108	0	0	2.84679	2.18189	2.38912
DDB_G0269272	27.3282	47.5373	29.6882	44.7459	36.3788	49.4517	48.6696	52.1881	43.8351	44.7998	39.9891	49.8189	56.7291	31.0586
DDB_G0269274	21.301	34.1335	29.6882	29.257	34.7971	17.9824	32.4464	22.3663	28.1797	55.1383	52.1597	28.4679	34.9102	7.16737
DDB_G0269276	4.75806	26.2481	17.3181	30.978	28.4703	17.9824	32.4464	18.6386	46.9661	10.3384	5.21597	15.6574	32.7283	33.4477
DDB_G0269278	2.34228	0.846169	0	1.721	1.58169	0	0	3.72772	0	6.89228	5.21597	2.84679	2.18189	2.38912
DDB_G0269280	3.53792	3.71764	0	3.44199	1.58169	4.49561	0	7.45544	0	0	3.47731	1.4234	0	4.77825
DDB_G0269282	226.04	271.33	358.733	354.525	281.54	305.702	324.464	257.213	241.093	261.907	229.503	264.752	281.463	317.753
DDB_G0269284	90.8637	96.5236	116.279	144.564	99.6462	134.868	137.897	134.198	122.112	134.399	118.229	109.602	89.4574	100.343
DDB_G0269286	105.26	124.607	84.1166	79.1659	83.8293	49.4517	40.558	74.5544	97.0633	82.7074	60.853	76.8634	76.366	52.5607
DDB_G0269288	295.896	301.082	264.72	261.592	310.01	229.276	365.022	328.039	291.19	334.276	455.528	405.668	305.464	296.251
DDB_G0269290	2966.96	2207.06	2459.17	3144.26	2676.21	2719.85	2595.71	2065.16	1853.6	2267.56	2674.05	2789.86	2640.08	2890.84
DDB_G0269292	43.6751	82.8233	91.5387	111.865	113.881	94.4079	89.2276	111.832	78.2769	110.277	125.183	113.872	78.5479	86.0084
DDB_G0269294	21.35	23.3047	22.2662	27.536	31.6337	8.99122	24.3348	26.094	9.39323	31.0153	24.3412	18.5042	28.3645	21.5021
DDB_G0269296	14.2252	13.6727	2.47402	6.88399	7.90843	0	0	3.72772	3.13108	13.7846	13.9092	2.84679	6.54566	2.38912
DDB_G0269298	213.01	233.804	168.233	197.915	215.109	175.329	170.344	160.292	197.258	199.876	206.9	229.167	216.007	191.13
DDB_G0269300	13.005	17.679	19.7921	25.815	22.1436	8.99122	16.2232	7.45544	21.9175	34.4614	15.6479	19.9276	4.36377	14.3347
DDB_G0269302	4.70905	17.742	4.94804	3.44199	4.74506	8.99122	0	11.1832	3.13108	17.2307	10.4319	9.96378	4.36377	9.55649
DDB_G0269304	27.3527	9.90188	14.8441	22.373	15.8169	13.4868	16.2232	0	12.5243	31.0153	17.3866	7.11699	19.637	14.3347
DDB_G0269306	30.7926	47.9156	44.5323	74.0029	41.1238	22.4781	40.558	44.7326	43.8351	31.0153	53.8983	44.1253	32.7283	50.1716
DDB_G0269308	10.6873	7.56136	4.94804	8.60499	9.49011	0	8.1116	7.45544	6.26215	6.89228	5.21597	7.11699	6.54566	2.38912
DDB_G0269312	192.684	91.4377	116.279	127.354	112.3	35.9649	73.0044	26.094	62.6215	103.384	151.263	128.106	120.004	93.1758
DDB_G0269318	0	0	0	0	0	0	0	0	0	0	0	0	0	0
DDB_G0269320	0	0	0	0	0	0	0	0	0	0	0	0	0	0
DDB_G0269322	164.454	145.429	200.395	192.752	226.181	166.338	170.344	242.302	322.501	306.707	316.435	177.925	170.187	186.352
DDB_G0269324	0	5.41885	4.94804	1.721	0	4.49561	8.1116	7.45544	0	3.44614	0	0	2.18189	0
DDB_G0269326	39.1621	48.8425	44.5323	70.5609	69.5942	44.9561	32.4464	70.8267	40.704	75.8151	45.2051	44.1253	41.4558	31.0586
DDB_G0269328	15.3963	15.168	14.8441	5.16299	22.1436	17.9824	16.2232	7.45544	34.4418	27.5691	26.0798	25.6211	13.0913	38.226
DDB_G0269330	0	2.98869	0	0	1.58169	0	0	3.72772	0	0	5.21597	2.84679	0	0
DDB_G0269332	200.98	187.26	195.447	201.357	207.201	193.311	243.348	238.574	256.748	213.661	156.479	214.933	154.914	229.356
DDB_G0269334	2387.32	1240.87	2095.49	2142.64	2937.19	2737.83	2263.14	2068.88	1825.42	1509.41	1046.67	2647.52	2170.98	3502.45
DDB_G0269336	20.0809	28.1748	19.7921	25.815	22.1436	17.9824	0	14.9109	31.3108	37.9076	26.0798	24.1977	19.637	4.77825
DDB_G0269338	10.6383	15.0685	14.8441	24.094	17.3985	4.49561	8.1116	7.45544	9.39323	27.5691	17.3866	15.6574	8.72755	11.9456
DDB_G0269340	225.917	54.4515	76.6945	49.9089	72.7575	35.9649	16.2232	22.3663	50.0972	48.246	34.7731	56.9359	78.5479	43.0042
DDB_G0269342	37.7459	88.2865	66.7985	91.2129	42.7055	71.9298	73.0044	37.2772	131.505	79.2612	90.4101	66.8997	78.5479	50.1716
DDB_G0269344	232.772	156.212	289.46	173.821	245.161	98.9035	146.009	82.0098	172.209	227.445	279.924	278.986	303.282	243.691
DDB_G0269346	0	0	0	0	1.58169	0	0	0	0	0	0	2.84679	0	0
DDB_G0269348	60.2426	55.3863	39.5843	53.3509	30.052	26.9737	16.2232	33.5495	53.2283	58.5844	50.421	37.0083	34.9102	52.5607
DDB_G0269350	8.29598	11.4681	9.89607	15.489	20.5619	17.9824	24.3348	18.6386	12.5243	6.89228	12.1706	11.3872	24.0008	23.8912
DDB_G0269352	90.0111	87.0266	39.5843	55.0719	47.4506	40.4605	64.8928	44.7326	40.704	41.3537	52.1597	72.5932	37.0921	64.5063
DDB_G0269354	68.5631	32.2077	39.5843	37.8619	47.4506	26.9737	40.558	37.2772	53.2283	44.7998	55.637	29.8913	43.6377	26.2804
DDB_G0269356	5.9537	8.6144	9.89607	13.768	11.0718	4.49561	32.4464	11.1832	12.5243	6.89228	20.8639	9.96378	4.36377	4.77825
DDB_G0269358	8.24697	26.1584	39.5843	49.9089	28.4703	76.4254	24.3348	41.0049	56.3594	24.123	48.6824	34.1615	32.7283	33.4477
DDB_G0269360	4.73356	1.29635	9.89607	6.88399	4.74506	4.49561	8.1116	0	3.13108	3.44614	10.4319	4.27019	4.36377	4.77825
DDB_G0269362	159.672	153.808	173.181	141.122	134.443	170.833	194.678	126.742	115.85	134.399	142.57	143.763	159.278	181.573
DDB_G0269364	155.012	63.8835	188.025	208.241	181.894	116.886	81.116	141.653	175.34	168.861	238.196	241.977	240.008	198.297
DDB_G0269368	16.592	11.6839	7.42205	6.88399	17.3985	13.4868	0	7.45544	15.6554	13.7846	12.1706	9.96378	17.4551	7.16737
DDB_G0269370	51.9466	14.9612	17.3181	32.6989	26.8886	17.9824	24.3348	7.45544	28.1797	17.2307	27.8185	38.4317	28.3645	16.7239
DDB_G0269372	237.604	271.586	284.512	311.5	248.325	242.763	300.129	242.302	341.287	258.461	295.572	300.337	261.826	217.41
DDB_G0269374	18.9342	33.2785	22.2662	22.373	25.307	8.99122	24.3348	18.6386	28.1797	34.4614	33.0345	25.6211	10.9094	23.8912
DDB_G0269376	14.2007	14.5199	17.3181	18.931	12.6535	4.49561	0	22.3663	6.26215	10.3384	34.7731	24.1977	24.0008	4.77825
DDB_G0269378	61.3647	35.0073	76.6945	117.028	71.1758	71.9298	56.7812	63.3712	68.8837	65.4767	69.5462	74.0166	48.0015	121.845
DDB_G0269380	2231.75	1221.17	1170.21	1206.42	1013.86	917.105	949.057	820.098	867.308	854.643	1050.15	1168.61	1228.4	1347.47
DDB_G0269382	5156.81	4121.75	5071.74	5613.89	5452.07	6729.93	6602.84	6113.46	5820.67	4214.63	4247.54	5195.4	5428.53	5872.46
DDB_G0269384	0	7.19196	0	1.721	0	0	0	0	0	0	10.4319	5.69359	2.18189	0
DDB_G0269386	25.9856	12.1252	9.89607	1.721	11.0718	8.99122	0	0	6.26215	6.89228	5.21597	1.4234	4.36377	7.16737
DDB_G0269388	425.873	630.178	460.167	493.926	510.884	642.873	608.37	622.529	425.826	465.229	514.642	438.406	429.832	547.109
DDB_G0269390	0	0	0	0	0	0	0	0	0	0	0	0	0	0
DDB_G0269392	0	0.648174	0	0	1.58169	0	0	0	0	3.44614	0	0	2.18189	0
DDB_G0269394	17.8121	19.9742	22.2662	17.21	23.7253	8.99122	16.2232	18.6386	9.39323	17.2307	20.8639	24.1977	21.8189	16.7239
DDB_G0269398	8.27147	13.4028	27.2142	15.489	14.2352	17.9824	16.2232	7.45544	12.5243	13.7846	17.3866	12.8106	8.72755	7.16737
DDB_G0269400	46.0419	55.405	27.2142	37.8619	36.3788	22.4781	40.558	48.4604	34.4418	48.246	50.421	34.1615	37.0921	23.8912
DDB_G0269402	0	0	0	0	0	0	0	0	0	0	0	0	0	0
DDB_G0269404	13.0785	11.4051	29.6882	29.257	17.3985	17.9824	32.4464	48.4604	18.7865	20.6768	24.3412	9.96378	17.4551	7.16737
DDB_G0269406	37.893	31.3891	37.1103	29.257	26.8886	44.9561	40.558	59.6435	21.9175	34.4614	15.6479	48.3955	52.3653	50.1716
DDB_G0269408	4.73356	1.17026	2.47402	5.16299	4.74506	0	0	3.72772	3.13108	0	0	1.4234	2.18189	0
DDB_G0269410	7939.42	5138.62	4403.75	4989.17	5006.03	12416.9	12378.3	8555.12	6434.36	4469.64	3447.75	4647.39	4241.59	5217.84
DDB_G0269412	172.652	137.095	116.279	132.517	143.933	220.285	202.79	164.02	103.325	117.169	165.172	177.925	163.642	200.686
DDB_G0269414	555.899	758.037	954.971	709.051	697.523	822.697	851.718	704.539	945.585	906.335	1149.25	1049.04	1160.76	1122.89
DDB_G0269416	23.6678	32.5938	29.6882	27.536	26.8886	22.4781	16.2232	14.9109	21.9175	31.0153	41.7277	18.5042	34.9102	31.0586
DDB_G0269418	24.9124	30.3174	29.6882	27.536	23.7253	31.4693	24.3348	18.6386	9.39323	20.6768	19.1252	15.6574	21.8189	4.77825
DDB_G0269420	4.70905	1.81843	4.94804	25.815	6.32674	4.49561	0	11.1832	3.13108	0	6.95462	7.11699	4.36377	4.77825
DDB_G0269422	0	0	0	0	0	0	0	0	0	0	0	0	0	0
DDB_G0269424	69.8812	119.856	103.909	91.2129	79.0843	121.382	48.6696	85.7376	97.0633	130.953	132.138	111.025	100.367	129.013
DDB_G0269426	48.6537	42.6228	66.7985	63.6769	85.411	121.382	32.4464	74.5544	68.8837	62.0305	19.1252	68.3231	76.366	100.343
DDB_G0269428	0	0.846169	0	0	0	0	0	0	0	0	0	0	0	0
DDB_G0269430	167.968	147.48	126.175	130.796	155.005	143.86	146.009	141.653	165.947	155.076	146.047	152.303	152.732	112.289
DDB_G0269432	109.969	147.76	148.441	163.495	178.73	157.346	178.455	160.292	118.981	141.292	133.877	146.61	174.551	174.406
DDB_G0269434	0	0	0	0	0	0	0	0	0	0	0	0	0	0
DDB_G0269436	15.3718	2.98869	4.94804	0	1.58169	4.49561	0	0	0	0	0	0	4.36377	0
DDB_G0269438	389.102	427.634	353.785	311.5	343.226	458.552	502.919	342.95	281.797	344.614	385.982	317.418	408.013	351.201
DDB_G0269440	65.0496	46.2488	76.6945	82.6079	79.0843	71.9298	89.2276	89.4653	93.9323	55.1383	46.9437	79.7102	76.366	114.678
DDB_G0269442	59.0224	116.731	76.6945	80.8869	60.104	67.4342	146.009	59.6435	59.4904	75.8151	79.9782	62.6295	80.7298	74.0628
DDB_G0269444	302.727	303.52	452.745	492.205	506.139	575.438	527.254	413.777	497.841	396.306	474.653	569.359	445.105	549.498
DDB_G0269446	2.36678	1.37712	2.47402	3.44199	3.16337	0	0	0	3.13108	0	0	4.27019	2.18189	0
DDB_G0269448	40.2107	44.6658	44.5323	48.1879	63.2674	49.4517	64.8928	70.8267	46.9661	44.7998	34.7731	46.9721	32.7283	64.5063
DDB_G0269450	0	6.26501	0	5.16299	6.32674	13.4868	16.2232	3.72772	0	0	5.21597	4.27019	4.36377	2.38912
DDB_G0269452	0	4.88789	0	0	1.58169	4.49561	0	3.72772	12.5243	0	1.73866	2.84679	0	7.16737
DDB_G0269454	256.857	303.612	282.038	278.802	224.599	368.64	389.357	275.851	250.486	227.445	349.47	259.058	316.374	231.745
DDB_G0269456	0	0	0	1.721	0	0	0	0	0	0	0	0	0	0
DDB_G0269458	228.455	178.518	185.551	134.238	197.711	215.789	316.352	246.03	172.209	182.645	119.967	102.485	117.822	181.573
DDB_G0269460	544.384	611.618	578.92	564.487	692.778	665.351	632.705	689.628	688.837	703.013	551.154	589.286	663.294	685.678
DDB_G0269462	358.359	298.03	282.038	259.871	351.134	323.684	340.687	402.594	353.811	261.907	410.323	290.373	336.011	286.695
DDB_G0269464	9.39361	14.5189	4.94804	29.257	7.90843	8.99122	0	0	6.26215	13.7846	5.21597	9.96378	2.18189	9.55649
DDB_G0269466	31.9883	39.4174	39.5843	32.6989	39.5421	26.9737	8.1116	44.7326	37.5729	51.6921	22.6025	22.7744	30.5464	33.4477
DDB_G0269468	0	0	0	0	0	0	0	0	0	0	0	0	0	0
DDB_G0269470	428.338	252.86	573.972	635.048	392.258	175.329	194.678	260.94	397.647	558.275	419.016	485.378	628.383	647.452
DDB_G0269472	400.936	280.875	279.564	254.708	259.396	305.702	365.022	369.044	360.074	372.183	351.209	315.994	342.556	289.084
DDB_G0269474	416.43	563.754	544.284	471.553	640.583	966.557	957.168	1386.71	1399.59	1002.83	538.983	535.197	547.654	504.105
DDB_G0269476	3.58692	3.51964	0	1.721	0	0	8.1116	0	0	0	0	1.4234	6.54566	4.77825
DDB_G0269478	0	0	0	0	0	0	0	0	0	0	0	0	0	0
DDB_G0269480	4.70905	0	2.47402	0	0	0	0	0	0	6.89228	1.73866	1.4234	0	4.77825
DDB_G0269482	713.449	206.568	138.545	137.68	91.7377	71.9298	89.2276	372.772	197.258	148.184	180.82	155.15	157.096	138.569
DDB_G0269484	0	0	0	0	0	0	0	0	0	0	0	0	0	0
DDB_G0269486	36.6483	51.0924	44.5323	41.3039	37.9604	35.9649	48.6696	55.9158	53.2283	44.7998	38.2504	37.0083	45.8196	54.9498
DDB_G0269488	44.7973	69.2846	64.3245	46.4669	56.9407	31.4693	64.8928	41.0049	40.704	51.6921	64.3303	44.1253	76.366	50.1716
DDB_G0269492	0	0	0	0	0	0	0	0	0	0	0	0	0	0
DDB_G0269494	0	0.324087	0	0	0	0	0	0	0	0	0	0	0	0
DDB_G0269496	119.461	172.451	84.1166	91.2129	96.4828	130.373	137.897	123.015	128.374	124.061	99.1034	76.8634	120.004	102.732
DDB_G0269498	0	0	0	0	0	0	0	0	0	0	0	0	0	0
DDB_G0269500	18.9587	12.1075	9.89607	18.931	7.90843	26.9737	0	29.8218	15.6554	24.123	15.6479	9.96378	15.2732	11.9456
DDB_G0269502	85.1305	158.464	116.279	113.586	117.045	157.346	121.674	182.658	187.865	161.969	161.695	162.267	150.55	124.234
DDB_G0269504	1.17114	1.70121	7.42205	1.721	3.16337	0	0	0	6.26215	6.89228	3.47731	4.27019	4.36377	0
DDB_G0269506	1.17114	4.6899	4.94804	5.16299	7.90843	4.49561	8.1116	11.1832	0	0	5.21597	2.84679	2.18189	0
DDB_G0269508	1.19564	3.18668	2.47402	6.88399	4.74506	4.49561	16.2232	3.72772	0	3.44614	1.73866	2.84679	4.36377	2.38912
DDB_G0269510	28.4503	44.4669	37.1103	79.1659	37.9604	53.9473	40.558	67.099	37.5729	58.5844	46.9437	45.5487	67.6385	50.1716
DDB_G0269512	18.8852	13.5112	4.94804	13.768	12.6535	4.49561	8.1116	7.45544	12.5243	6.89228	24.3412	9.96378	10.9094	11.9456
DDB_G0269514	3.56242	1.81843	7.42205	8.60499	4.74506	0	16.2232	0	0	0	13.9092	4.27019	4.36377	4.77825
DDB_G0269516	0	0	0	0	0	0	0	0	0	0	0	0	0	0
DDB_G0269518	418.067	833.198	415.635	564.487	499.813	1047.48	1005.84	726.905	735.803	620.305	425.971	405.668	397.103	468.268
DDB_G0269520	159.941	307.943	239.98	252.987	208.782	418.092	567.812	369.044	356.943	292.922	149.524	212.086	124.368	174.406
DDB_G0269522	43.8467	46.5828	39.5843	48.1879	41.1238	22.4781	56.7812	37.2772	21.9175	27.5691	33.0345	21.351	30.5464	35.8368
DDB_G0269526	185.853	270.601	190.499	225.451	241.998	193.311	243.348	167.747	225.437	230.891	137.354	169.384	183.278	219.799
DDB_G0269528	15.3228	7.19196	4.94804	3.44199	6.32674	8.99122	8.1116	0	3.13108	3.44614	6.95462	7.11699	2.18189	4.77825
DDB_G0269530	4.75806	2.67347	12.3701	3.44199	17.3985	0	0	7.45544	12.5243	13.7846	3.47731	11.3872	13.0913	0
DDB_G0269532	1.17114	5.86015	2.47402	15.489	6.32674	8.99122	0	7.45544	6.26215	3.44614	1.73866	19.9276	2.18189	14.3347
DDB_G0269534	1.17114	1.49434	7.42205	5.16299	6.32674	0	0	3.72772	6.26215	0	1.73866	1.4234	2.18189	4.77825
DDB_G0269536	2.39128	0.972262	7.42205	1.721	4.74506	4.49561	0	0	6.26215	3.44614	5.21597	1.4234	6.54566	4.77825
DDB_G0269538	7.12484	6.92206	0	1.721	6.32674	0	8.1116	7.45544	3.13108	0	6.95462	4.27019	10.9094	9.55649
DDB_G0269540	2.34228	6.14779	4.94804	3.44199	4.74506	13.4868	8.1116	0	0	3.44614	0	9.96378	8.72755	2.38912
DDB_G0269542	2.36678	1.81843	0	1.721	3.16337	0	8.1116	0	6.26215	0	1.73866	0	6.54566	0
DDB_G0269544	3.53792	21.0912	7.42205	13.768	14.2352	4.49561	8.1116	7.45544	3.13108	3.44614	6.95462	12.8106	6.54566	7.16737
DDB_G0269546	158.452	173.269	170.707	115.307	164.495	80.921	113.562	100.648	106.457	158.522	128.661	166.537	148.368	119.456
DDB_G0269548	2.39128	23.6839	14.8441	8.60499	14.2352	31.4693	40.558	22.3663	18.7865	17.2307	20.8639	11.3872	6.54566	2.38912
DDB_G0269550	28.4993	70.7701	71.7465	32.6989	69.5942	112.39	73.0044	55.9158	68.8837	75.8151	93.8874	78.2868	87.2755	62.1172
DDB_G0269552	7.05133	19.3703	7.42205	8.60499	3.16337	4.49561	8.1116	7.45544	9.39323	10.3384	6.95462	7.11699	8.72755	7.16737
DDB_G0269554	150.45	244.464	150.915	139.401	172.404	202.303	227.125	178.931	140.898	110.277	147.786	135.223	137.459	181.573
DDB_G0269556	182.168	172.793	108.857	206.52	131.28	152.851	162.232	123.015	172.209	141.292	121.706	139.493	141.823	145.736
DDB_G0269558	0	0	0	0	0	0	0	0	0	0	0	0	0	0
DDB_G0269560	2.34228	10.0004	0	10.326	0	8.99122	0	18.6386	9.39323	3.44614	8.69328	4.27019	10.9094	2.38912
DDB_G0269562	5.85569	8.047	7.42205	6.88399	4.74506	4.49561	8.1116	0	3.13108	3.44614	6.95462	4.27019	4.36377	7.16737
DDB_G0269564	88.6439	103.408	190.499	127.354	158.169	49.4517	48.6696	63.3712	87.6701	124.061	151.263	156.574	170.187	145.736
DDB_G0269566	1.19564	0	0	0	0	0	0	0	0	0	0	0	0	0
DDB_G0269568	13.0295	14.2401	22.2662	22.373	14.2352	26.9737	16.2232	11.1832	28.1797	17.2307	19.1252	9.96378	17.4551	23.8912
DDB_G0269570	26.0101	27.2568	24.7402	25.815	14.2352	13.4868	16.2232	22.3663	12.5243	10.3384	57.3756	35.5849	21.8189	21.5021
DDB_G0269572	39.1131	30.1371	42.0583	29.257	37.9604	4.49561	24.3348	59.6435	62.6215	44.7998	66.0689	48.3955	32.7283	14.3347
DDB_G0269574	109.019	83.173	54.4284	70.5609	86.9927	80.921	56.7812	48.4604	37.5729	65.4767	48.6824	56.9359	63.2747	54.9498
DDB_G0269576	33.2329	21.5582	17.3181	30.978	34.7971	13.4868	8.1116	22.3663	34.4418	27.5691	22.6025	19.9276	17.4551	21.5021
DDB_G0269578	0	0	0	0	0	0	0	0	0	0	0	0	0	0
DDB_G0269580	48.5067	81.3901	29.6882	51.6299	66.4308	53.9473	40.558	44.7326	72.0147	89.5997	53.8983	52.6657	74.1841	57.339
DDB_G0269582	47.5071	22.0989	64.3245	60.2349	68.0125	94.4079	40.558	70.8267	59.4904	34.4614	29.5572	68.3231	74.1841	131.402
DDB_G0269584	11.8829	26.8519	17.3181	8.60499	14.2352	44.9561	24.3348	26.094	15.6554	17.2307	13.9092	18.5042	15.2732	19.113
DDB_G0269586	0	0	0	0	0	0	0	0	0	0	0	0	0	0
DDB_G0269588	315.879	218.979	257.298	232.335	246.743	188.816	146.009	208.752	228.568	206.768	192.991	232.014	211.643	219.799
DDB_G0269590	101.771	61.2563	74.2205	84.3289	88.5744	76.4254	81.116	55.9158	93.9323	120.615	88.6715	86.8272	117.822	112.289
DDB_G0269592	26.0101	5.41885	22.2662	18.931	11.0718	0	0	7.45544	15.6554	13.7846	10.4319	19.9276	17.4551	16.7239
DDB_G0269594	36.7463	318.291	103.909	139.401	134.443	314.693	316.352	257.213	137.767	75.8151	93.8874	120.989	113.458	167.239
DDB_G0269596	0	11.6839	4.94804	1.721	9.49011	8.99122	16.2232	3.72772	3.13108	10.3384	1.73866	5.69359	0	4.77825
DDB_G0269598	0	0	0	0	0	0	0	0	0	0	0	0	2.18189	0
DDB_G0269600	75.6389	63.8037	69.2725	96.3758	64.8491	31.4693	40.558	37.2772	78.2769	65.4767	73.0236	69.7465	63.2747	52.5607
DDB_G0269602	231.871	127.083	106.383	99.8178	88.5744	58.443	73.0044	126.742	109.588	93.0458	102.581	92.5208	93.8211	95.5649
DDB_G0269604	0	0	0	0	0	0	0	0	0	0	0	0	0	0
DDB_G0269606	0	1.05304	0	0	1.58169	0	0	0	0	0	0	1.4234	0	0
DDB_G0269608	101.967	113.808	141.019	87.7709	96.4828	139.364	73.0044	141.653	103.325	103.384	146.047	148.033	146.186	100.343
DDB_G0269610	596.967	452.045	492.33	581.697	544.1	530.482	559.7	540.519	463.399	465.229	492.04	623.448	521.471	685.678
DDB_G0269614	726.434	524.948	759.523	943.106	816.15	912.609	843.606	618.802	713.885	565.167	401.63	861.155	776.752	1196.95
DDB_G0269616	194.027	115.976	24.7402	32.6989	60.104	35.9649	32.4464	33.5495	50.0972	44.7998	22.6025	21.351	28.3645	45.3933
DDB_G0269618	7.10033	0.324087	0	1.721	0	8.99122	0	0	3.13108	0	0	0	0	0
DDB_G0269620	3.56242	2.34051	0	3.44199	0	0	0	3.72772	3.13108	3.44614	1.73866	1.4234	0	0
DDB_G0269622	1.17114	3.27633	0	0	3.16337	8.99122	0	0	0	0	1.73866	0	2.18189	0
DDB_G0269624	151.4	94.5771	150.915	115.307	115.463	89.9122	146.009	145.381	103.325	134.399	121.706	108.178	93.8211	114.678
DDB_G0269626	594.208	489.909	531.914	662.584	547.263	499.013	519.142	518.153	544.807	530.706	575.495	519.54	486.561	630.728
DDB_G0269628	1029.35	177.401	366.155	297.733	387.513	211.294	243.348	208.752	269.272	255.014	351.209	374.353	377.466	408.54
DDB_G0269630	231.067	590.642	178.129	177.263	241.998	588.925	754.379	376.5	325.632	217.107	248.628	200.699	229.098	226.967
DDB_G0269632	170.261	223.65	242.454	297.733	223.018	269.737	275.794	253.485	300.583	196.43	206.9	276.139	292.373	324.921
DDB_G0269634	0	0	0	0	0	0	0	0	0	0	0	0	0	0
DDB_G0269636	144.569	197.546	113.805	134.238	105.973	152.851	129.786	149.109	125.243	120.615	156.479	109.602	120.004	105.121
DDB_G0269638	127.782	228.068	227.61	173.821	215.109	215.789	243.348	242.302	259.879	223.999	116.49	149.457	170.187	222.188
DDB_G0269640	202.151	227.162	183.077	189.31	161.332	152.851	170.344	190.114	181.602	210.215	276.446	209.239	172.369	93.1758
DDB_G0269642	540.968	381.869	390.895	337.315	352.716	206.798	340.687	171.475	263.01	372.183	361.64	384.317	386.194	375.092
DDB_G0269644	132.785	59.1492	126.175	103.26	85.411	76.4254	56.7812	74.5544	115.85	106.83	139.092	159.42	128.731	121.845
DDB_G0269646	8.34498	11.081	12.3701	12.047	4.74506	0	0	3.72772	6.26215	17.2307	13.9092	4.27019	13.0913	9.55649
DDB_G0269648	0	0	0	0	0	0	0	0	0	0	0	1.4234	2.18189	4.77825
DDB_G0269650	0	0	0	0	0	0	0	0	0	0	0	0	0	0
DDB_G0269652	10.6628	26.5997	42.0583	17.21	25.307	22.4781	32.4464	33.5495	31.3108	24.123	5.21597	29.8913	26.1826	19.113
DDB_G0269654	0	0.324087	0	0	0	0	0	0	0	0	1.73866	0	0	0
DDB_G0269656	1.17114	0	0	0	0	4.49561	0	3.72772	0	0	0	0	2.18189	0
DDB_G0269658	42.5285	50.5447	39.5843	36.1409	49.0322	26.9737	40.558	37.2772	28.1797	62.0305	50.421	49.8189	34.9102	33.4477
DDB_G0269662	5.90469	5.01398	4.94804	10.326	3.16337	8.99122	0	0	9.39323	0	3.47731	5.69359	4.36377	9.55649
DDB_G0269664	210.986	292.054	338.94	402.713	384.35	247.259	267.683	242.302	284.928	220.553	219.071	333.075	366.557	456.322
DDB_G0269666	0	0	0	0	0	0	0	0	0	0	0	0	0	0
DDB_G0269668	46.0664	53.4053	29.6882	41.3039	55.359	31.4693	56.7812	33.5495	46.9661	55.1383	71.2849	34.1615	34.9102	19.113
DDB_G0269670	283.112	337.72	789.212	755.518	903.142	759.758	616.481	674.717	626.215	613.413	532.029	1030.54	909.847	1333.13
DDB_G0269672	0	0.324087	0	0	0	0	0	0	0	0	0	0	0	0
DDB_G0269674	0	0	0	0	1.58169	0	0	0	0	0	0	0	0	0
DDB_G0269676	3.53792	2.99756	4.94804	3.44199	4.74506	4.49561	0	7.45544	3.13108	0	6.95462	4.27019	2.18189	0
DDB_G0269678	111.312	97.6121	163.285	153.169	117.045	125.877	162.232	171.475	122.112	148.184	144.308	149.457	157.096	155.293
DDB_G0269680	23.5943	20.9189	7.42205	13.768	12.6535	13.4868	0	26.094	37.5729	20.6768	22.6025	21.351	26.1826	19.113
DDB_G0269682	1138.92	1330.11	1442.35	1612.57	1572.2	2202.85	2019.79	1297.25	1296.27	1157.9	1236.18	1719.46	1579.69	2059.42
DDB_G0269684	46.1154	149.777	54.4284	49.9089	64.8491	116.886	81.116	100.648	40.704	37.9076	45.2051	58.3593	26.1826	40.6151
DDB_G0269686	113.605	124.662	121.227	80.8869	129.698	148.355	81.116	141.653	125.243	144.738	126.922	146.61	100.367	124.234
DDB_G0269688	462.57	188.49	195.447	129.075	170.822	98.9035	81.116	44.7326	103.325	192.984	165.172	196.429	183.278	205.465
DDB_G0269692	3.51341	8.82127	19.7921	3.44199	1.58169	0	16.2232	3.72772	6.26215	6.89228	6.95462	9.96378	2.18189	2.38912
DDB_G0269694	452.128	425.639	428.005	425.086	417.565	350.658	389.357	357.861	450.875	368.737	469.437	469.721	408.013	444.377
DDB_G0269696	63.952	47.6998	76.6945	53.3509	86.9927	31.4693	8.1116	63.3712	53.2283	75.8151	60.853	62.6295	82.9117	50.1716
DDB_G0269698	2.34228	0.648174	0	0	0	0	0	3.72772	0	3.44614	3.47731	0	0	0
DDB_G0269700	18.8852	4.41113	7.42205	12.047	11.0718	8.99122	8.1116	11.1832	9.39323	10.3384	13.9092	8.54038	2.18189	7.16737
DDB_G0269702	0	0	0	0	0	0	0	0	0	0	0	0	0	0
DDB_G0269704	55.6805	66.4762	47.0063	94.6548	63.2674	35.9649	40.558	59.6435	50.0972	93.0458	48.6824	48.3955	41.4558	47.7825
DDB_G0269706	8.32048	6.19311	4.94804	12.047	9.49011	0	0	14.9109	9.39323	17.2307	1.73866	2.84679	8.72755	7.16737
DDB_G0269708	1270.66	580.575	992.081	1233.96	1149.89	1339.69	1119.4	745.544	623.084	640.982	612.007	1262.55	1285.13	1703.44
DDB_G0269710	182.266	67.7262	96.4867	130.796	110.718	85.4166	105.451	63.3712	84.539	82.7074	69.5462	68.3231	117.822	131.402
DDB_G0269712	69.9302	510.915	437.901	419.923	450.78	445.066	462.361	313.128	325.632	392.86	300.787	405.668	438.559	516.051
DDB_G0269714	187.902	264.32	267.194	232.335	224.599	197.807	137.897	264.668	297.452	275.691	312.958	270.445	270.554	231.745
DDB_G0269716	733.334	645.812	304.304	294.291	449.199	620.394	697.597	540.519	466.53	389.414	354.686	361.543	283.645	341.645
DDB_G0269718	215.475	135.941	178.129	199.636	224.599	184.32	202.79	152.837	169.078	161.969	172.127	180.771	207.279	258.025
DDB_G0269720	14.1272	19.4974	9.89607	10.326	7.90843	17.9824	8.1116	7.45544	6.26215	13.7846	22.6025	8.54038	10.9094	7.16737
DDB_G0269722	149.107	106.156	106.383	103.26	91.7377	85.4166	64.8928	59.6435	59.4904	127.507	100.842	122.412	106.912	133.791
DDB_G0269724	177.606	187.924	168.233	182.426	148.678	188.816	154.12	175.203	187.865	241.23	253.844	224.897	157.096	203.075
DDB_G0269726	112.263	100.367	86.5906	115.307	118.626	89.9122	56.7812	70.8267	112.719	65.4767	116.49	112.448	144.005	112.289
DDB_G0269728	36.6728	59.2389	44.5323	29.257	33.2154	35.9649	81.116	33.5495	62.6215	44.7998	66.0689	41.2785	41.4558	26.2804
DDB_G0269730	0	0	0	0	0	0	0	0	0	3.44614	0	0	0	0
DDB_G0269732	304.315	532.467	358.733	416.481	466.597	710.307	665.151	559.158	394.515	351.506	278.185	381.47	384.012	492.159
DDB_G0269734	1.17114	3.9245	2.47402	3.44199	0	0	0	0	0	0	3.47731	2.84679	0	0
DDB_G0269736	88.0608	74.2275	183.077	178.984	272.05	184.32	32.4464	193.841	178.471	192.984	38.2504	119.565	113.458	188.741
DDB_G0269738	336.911	293.124	289.46	197.915	230.926	143.86	137.897	164.02	222.306	313.599	272.969	269.022	255.281	217.41
DDB_G0269740	1317.56	394.804	1365.66	1757.14	1444.08	359.649	438.026	715.722	1039.52	1164.8	1340.5	1299.56	1431.32	1409.58
DDB_G0269742	182.07	280.448	197.921	184.147	180.312	224.781	219.013	342.95	212.913	282.584	278.185	217.78	174.551	215.021
DDB_G0269744	15.3228	19.6865	12.3701	25.815	17.3985	8.99122	8.1116	7.45544	21.9175	17.2307	10.4319	12.8106	17.4551	16.7239
DDB_G0269746	14.2252	26.9051	22.2662	18.931	11.0718	8.99122	16.2232	29.8218	46.9661	10.3384	34.7731	31.3147	17.4551	7.16737
DDB_G0269748	0	7.3545	0	1.721	1.58169	0	0	3.72772	0	0	1.73866	0	2.18189	0
DDB_G0269750	401.426	206.431	210.291	258.15	199.292	265.241	251.46	219.935	294.321	206.768	222.548	239.131	187.642	169.628
DDB_G0269752	3.56242	0.324087	0	3.44199	0	0	0	3.72772	0	0	1.73866	1.4234	2.18189	0
DDB_G0269754	0	1.17026	0	3.44199	4.74506	0	0	3.72772	6.26215	0	12.1706	5.69359	2.18189	2.38912
DDB_G0269756	463.791	611.202	757.049	695.283	714.922	508.004	648.928	551.703	588.642	575.506	796.304	734.473	702.568	740.628
DDB_G0269758	2.36678	0.972262	0	0	1.58169	0	0	0	0	0	1.73866	2.84679	0	0
DDB_G0269760	37.7949	53.2339	64.3245	60.2349	58.5224	53.9473	56.7812	55.9158	40.704	55.1383	66.0689	64.0529	50.1834	50.1716
DDB_G0269762	562.024	705.186	811.478	752.076	710.177	638.377	681.374	436.143	529.152	585.844	789.35	681.807	746.205	752.574
DDB_G0269764	147.862	85.4505	118.753	111.865	60.104	53.9473	48.6696	100.648	75.1458	89.5997	111.274	83.9804	100.367	93.1758
DDB_G0269766	51.8976	68.7733	118.753	125.633	121.79	62.9386	56.7812	85.7376	125.243	68.9228	166.911	130.953	82.9117	97.954
DDB_G0269768	1468.72	1041.26	1303.81	1449.08	1195.75	1353.18	1273.52	1315.89	1243.04	1199.26	1286.61	1412.01	1474.96	1696.28
DDB_G0269770	69.7097	80.5813	76.6945	44.7459	55.359	67.4342	48.6696	67.099	90.8012	93.0458	76.5009	68.3231	54.5472	57.339
DDB_G0269772	267.764	222.777	247.402	199.636	194.547	265.241	300.129	350.406	281.797	279.137	208.639	202.122	218.189	200.686
DDB_G0269774	0	0	0	0	1.58169	0	0	0	0	0	0	0	0	0
DDB_G0269776	9.41811	14.4657	17.3181	13.768	20.5619	17.9824	8.1116	22.3663	12.5243	10.3384	8.69328	12.8106	21.8189	11.9456
DDB_G0269778	66.2698	94.255	69.2725	72.2819	75.9209	112.39	73.0044	78.2821	93.9323	75.8151	79.9782	72.5932	58.9109	78.8411
DDB_G0269780	34.208	33.9996	47.0063	39.5829	33.2154	31.4693	16.2232	48.4604	37.5729	62.0305	41.7277	44.1253	58.9109	28.6695
DDB_G0269782	35.4527	15.7699	37.1103	30.978	30.052	31.4693	48.6696	29.8218	34.4418	20.6768	31.2958	21.351	26.1826	23.8912
DDB_G0269784	53.2893	40.1552	37.1103	41.3039	34.7971	53.9473	8.1116	41.0049	53.2283	31.0153	24.3412	32.7381	30.5464	38.226
DDB_G0269786	66.3678	99.7733	81.6426	72.2819	75.9209	58.443	89.2276	82.0098	84.539	82.7074	90.4101	66.8997	98.1849	100.343
DDB_G0269788	168.041	294.691	212.766	258.15	219.854	265.241	243.348	246.03	269.272	251.568	276.446	277.562	259.645	231.745
DDB_G0269790	1858.48	1549.72	1716.97	1841.47	2195.38	1200.33	1411.42	1278.61	1459.08	1361.23	1813.42	1632.64	1605.87	1701.06
DDB_G0269794	0	0	0	0	0	0	0	0	0	0	0	0	0	0
DDB_G0269796	82.9843	30.9833	69.2725	30.978	47.4506	22.4781	64.8928	33.5495	28.1797	27.5691	50.421	59.7827	43.6377	40.6151
DDB_G0269800	55.607	117.299	27.2142	58.5139	55.359	67.4342	40.558	48.4604	28.1797	34.4614	64.3303	38.4317	41.4558	45.3933
DDB_G0269802	5.9782	11.3154	7.42205	12.047	3.16337	4.49561	40.558	14.9109	9.39323	13.7846	19.1252	18.5042	10.9094	9.55649
DDB_G0269804	16.5429	4.5638	4.94804	3.44199	7.90843	4.49561	0	7.45544	3.13108	0	3.47731	1.4234	2.18189	0
DDB_G0269806	0	0	0	1.721	0	0	0	0	0	0	0	1.4234	0	0
DDB_G0269808	0	0	0	3.44199	0	0	0	0	3.13108	0	0	0	0	0
DDB_G0269812	36.8688	25.7979	14.8441	37.8619	22.1436	26.9737	16.2232	14.9109	43.8351	13.7846	19.1252	22.7744	19.637	16.7239
DDB_G0269814	146.716	207.728	143.493	141.122	131.28	170.833	154.12	160.292	144.029	199.876	198.207	156.574	189.824	105.121
DDB_G0269816	16.5674	34.2419	19.7921	13.768	26.8886	31.4693	16.2232	22.3663	15.6554	34.4614	31.2958	19.9276	21.8189	19.113
DDB_G0269818	0	0	0	0	0	0	0	0	0	0	0	0	0	0
DDB_G0269820	1.17114	1.17026	0	1.721	3.16337	0	0	0	3.13108	0	0	1.4234	0	0
DDB_G0269822	41.4309	52.7581	32.1622	41.3039	58.5224	40.4605	48.6696	55.9158	72.0147	51.6921	74.7622	32.7381	56.7291	57.339
DDB_G0269824	20.1544	39.247	59.3764	27.536	33.2154	44.9561	0	22.3663	56.3594	34.4614	29.5572	28.4679	19.637	35.8368
DDB_G0269826	0	1.70121	2.47402	0	3.16337	0	0	0	0	3.44614	5.21597	7.11699	2.18189	0
DDB_G0269828	50.9225	35.0063	37.1103	44.7459	44.2872	31.4693	56.7812	29.8218	31.3108	20.6768	53.8983	37.0083	28.3645	50.1716
DDB_G0269830	48.4822	46.7089	42.0583	49.9089	47.4506	22.4781	16.2232	26.094	37.5729	58.5844	60.853	52.6657	56.7291	47.7825
DDB_G0269832	20.0564	12.9802	19.7921	25.815	15.8169	8.99122	0	14.9109	15.6554	17.2307	22.6025	9.96378	10.9094	7.16737
DDB_G0269834	87.6443	463.118	378.525	370.014	283.122	696.82	770.602	506.97	372.598	299.814	349.47	354.426	283.645	351.201
DDB_G0269836	0	0.324087	0	0	0	0	0	0	0	0	0	1.4234	0	0
DDB_G0269838	1.19564	2.6646	7.42205	24.094	7.90843	8.99122	0	7.45544	6.26215	13.7846	8.69328	8.54038	4.36377	7.16737
DDB_G0269840	39.1131	64.3425	49.4804	27.536	55.359	40.4605	24.3348	52.1881	46.9661	106.83	97.3647	65.4763	58.9109	23.8912
DDB_G0269842	226.138	77.6636	566.55	648.816	626.347	238.267	227.125	406.321	529.152	523.813	540.722	671.843	514.925	642.674
DDB_G0269844	3.51341	0	0	1.721	1.58169	0	0	0	0	0	1.73866	0	2.18189	0
DDB_G0269846	0	0	0	0	0	0	0	0	0	0	0	0	0	0
DDB_G0269848	116.168	94.2353	66.7985	55.0719	71.1758	31.4693	56.7812	78.2821	65.7526	86.1535	106.058	45.5487	76.366	50.1716
DDB_G0269850	2134.76	2171.37	1793.66	1552.34	2090.99	1389.14	1573.65	961.752	541.676	578.952	1460.47	1295.29	1577.5	1631.77
DDB_G0269852	193.953	160.28	136.071	184.147	121.79	125.877	137.897	130.47	159.685	172.307	224.287	146.61	168.005	148.126
DDB_G0269854	259.42	309.299	477.485	487.042	439.709	400.109	413.691	436.143	388.253	358.399	300.787	398.551	440.741	504.105
DDB_G0269856	63.952	63.5131	61.8504	55.0719	71.1758	71.9298	16.2232	67.099	56.3594	58.5844	97.3647	78.2868	61.0928	47.7825
DDB_G0269858	1.17114	5.30163	0	1.721	4.74506	0	0	0	3.13108	10.3384	1.73866	2.84679	8.72755	4.77825
DDB_G0269860	418.699	341.744	338.94	232.335	254.651	197.807	235.236	119.287	172.209	234.338	366.856	291.796	274.918	269.971
DDB_G0269864	76.7365	154.196	96.4867	58.5139	74.3392	94.4079	105.451	96.9207	78.2769	82.7074	119.967	99.6378	56.7291	66.8954
DDB_G0269866	0	0	0	0	0	0	0	0	0	0	0	0	0	0
DDB_G0269870	0	0	0	0	0	0	0	0	0	0	0	0	0	0
DDB_G0269872	7.12484	1.29635	2.47402	0	1.58169	4.49561	0	3.72772	0	0	3.47731	2.84679	2.18189	0
DDB_G0269874	135.029	122.806	136.071	139.401	140.77	139.364	219.013	145.381	134.636	106.83	142.57	120.989	150.55	160.071
DDB_G0269876	18.9097	15.0685	14.8441	17.21	7.90843	22.4781	8.1116	11.1832	12.5243	6.89228	6.95462	14.234	10.9094	16.7239
DDB_G0269878	2731.11	1343.28	1373.08	1751.98	1371.32	1177.85	1289.74	767.91	720.147	1009.72	1776.91	1601.32	1645.14	1911.3
DDB_G0269880	20.1054	9.66743	9.89607	10.326	14.2352	8.99122	0	7.45544	0	20.6768	6.95462	7.11699	15.2732	7.16737
DDB_G0269882	1.17114	0	0	0	0	0	0	0	0	0	0	0	0	0
DDB_G0269884	22.4721	35.9342	27.2142	22.373	22.1436	35.9649	32.4464	26.094	43.8351	37.9076	69.5462	32.7381	19.637	26.2804
DDB_G0269886	1.17114	0.648174	4.94804	0	0	0	0	3.72772	0	0	0	0	2.18189	0
DDB_G0269888	2.34228	5.26518	0	0	3.16337	4.49561	0	0	0	10.3384	1.73866	1.4234	0	0
DDB_G0269890	57.9493	45.4312	34.6362	22.373	28.4703	31.4693	48.6696	41.0049	34.4418	31.0153	59.1143	31.3147	34.9102	28.6695
DDB_G0269892	802.798	540.444	964.867	1113.49	979.063	714.802	762.49	872.286	954.978	861.535	1128.39	1084.63	973.121	1325.96
DDB_G0269894	15.3473	26.4096	27.2142	15.489	22.1436	35.9649	24.3348	41.0049	12.5243	17.2307	24.3412	32.7381	21.8189	21.5021
DDB_G0269896	63.7805	9.97378	19.7921	8.60499	20.5619	8.99122	0	18.6386	9.39323	10.3384	13.9092	9.96378	17.4551	16.7239
DDB_G0269898	219.694	195.502	230.084	222.009	224.599	170.833	178.455	219.935	206.651	189.538	226.025	266.175	248.735	281.917
DDB_G0269900	0	0	0	0	0	0	0	0	0	0	0	0	0	0
DDB_G0269902	1.17114	1.70121	12.3701	3.44199	7.90843	0	0	0	3.13108	0	5.21597	1.4234	2.18189	7.16737
DDB_G0269904	0	0	0	0	0	0	0	0	0	0	0	0	0	0
DDB_G0269906	7.12484	3.51964	0	1.721	6.32674	4.49561	8.1116	11.1832	3.13108	6.89228	5.21597	1.4234	4.36377	2.38912
DDB_G0269908	94.6466	130.495	56.9024	79.1659	58.5224	40.4605	73.0044	85.7376	109.588	127.507	133.877	71.1699	58.9109	50.1716
DDB_G0269910	357.555	256.211	254.824	316.663	291.03	386.623	397.468	328.039	309.976	220.553	146.047	240.554	266.19	334.477
DDB_G0269912	441.122	688.783	737.257	758.96	564.662	508.004	778.713	529.336	547.938	609.967	650.257	653.339	724.386	690.457
DDB_G0269914	31.9393	9.26257	2.47402	10.326	1.58169	8.99122	24.3348	3.72772	0	3.44614	3.47731	8.54038	13.0913	9.55649
DDB_G0269916	13088.4	10711.7	16687.2	21746.5	17074.3	17375.5	16344.9	13945.4	14443.6	12285.5	13432.9	17833.7	16591.1	20909.6
DDB_G0269918	41.4554	54.3066	42.0583	43.0249	52.1956	58.443	64.8928	41.0049	50.0972	79.2612	74.7622	66.8997	69.8204	50.1716
DDB_G0269920	2.39128	2.87147	4.94804	1.721	3.16337	0	0	7.45544	6.26215	13.7846	10.4319	9.96378	8.72755	2.38912
DDB_G0269922	379.856	228.261	237.506	246.103	216.691	211.294	154.12	164.02	169.078	210.215	255.582	232.014	283.645	203.075
DDB_G0269924	605.479	640.666	578.92	411.318	550.426	552.96	608.37	596.435	544.807	620.305	629.393	557.972	560.745	458.712
DDB_G0269926	179.802	169.552	207.817	170.379	234.089	170.833	194.678	201.297	194.127	199.876	182.559	202.122	192.006	236.523
DDB_G0269928	3.51341	1.81843	2.47402	1.721	1.58169	8.99122	8.1116	3.72772	3.13108	3.44614	0	0	4.36377	4.77825
DDB_G0269930	1.19564	0	0	0	0	0	0	0	0	3.44614	3.47731	0	0	0
DDB_G0269932	1093.06	1047.88	1288.96	1376.8	1162.54	1793.75	1817	1666.29	1493.52	1261.29	1239.66	1434.78	1468.41	1588.77
DDB_G0269934	1354.82	1248.24	1251.85	1142.74	1298.56	1420.61	1573.65	1278.61	1321.31	1195.81	1350.94	1412.01	1165.13	1428.7
DDB_G0269936	8.27147	17.0131	2.47402	10.326	3.16337	4.49561	0	3.72772	9.39323	6.89228	22.6025	5.69359	13.0913	4.77825
DDB_G0269938	0	0	0	0	0	0	0	0	0	0	0	0	0	0
DDB_G0269940	0	0	0	0	0	0	0	0	3.13108	0	0	0	0	0
DDB_G0269942	3.53792	16.2477	12.3701	8.60499	12.6535	0	8.1116	11.1832	6.26215	20.6768	13.9092	8.54038	13.0913	16.7239
DDB_G0269944	0	0	0	0	0	0	0	0	0	0	0	0	0	0
DDB_G0269946	7.05133	22.5856	12.3701	18.931	14.2352	17.9824	16.2232	7.45544	12.5243	13.7846	13.9092	7.11699	2.18189	2.38912
DDB_G0269948	673.699	951.331	1076.2	953.432	901.561	1029.5	1005.84	1013.94	936.191	989.042	1022.33	1093.17	1093.13	1044.05
DDB_G0269950	164.454	371.152	220.188	211.683	243.58	368.64	519.142	324.312	350.68	337.722	304.265	280.409	259.645	255.636
DDB_G0269952	7.05133	9.66743	2.47402	5.16299	11.0718	8.99122	0	3.72772	15.6554	13.7846	5.21597	4.27019	4.36377	2.38912
DDB_G0269954	2.36678	1.81843	2.47402	3.44199	1.58169	0	0	7.45544	12.5243	0	1.73866	7.11699	4.36377	7.16737
DDB_G0269956	0	0	0	0	0	0	8.1116	3.72772	0	0	1.73866	0	4.36377	0
DDB_G0269958	0	2.87147	12.3701	0	4.74506	0	0	7.45544	6.26215	3.44614	0	2.84679	2.18189	0
DDB_G0269960	0	0	0	0	0	0	0	0	0	0	0	0	0	0
DDB_G0269962	66.4168	83.8655	116.279	101.539	99.6462	166.338	121.674	111.832	106.457	99.9381	71.2849	120.989	102.549	124.234
DDB_G0269964	78.1772	39.9937	69.2725	80.8869	72.7575	26.9737	40.558	70.8267	65.7526	31.0153	73.0236	56.9359	52.3653	62.1172
DDB_G0269966	136.004	215.881	158.337	149.727	151.842	170.833	219.013	149.109	147.161	172.307	116.49	143.763	154.914	100.343
DDB_G0269968	188.073	406.507	232.558	230.614	178.73	436.074	397.468	246.03	216.044	196.43	184.298	170.808	244.371	212.632
DDB_G0269970	4.73356	1.49434	7.42205	0	3.16337	0	0	0	0	3.44614	3.47731	4.27019	0	4.77825
DDB_G0269972	337.131	185.352	170.707	127.354	189.802	143.86	129.786	63.3712	194.127	186.092	179.082	177.925	183.278	176.795
DDB_G0269974	0	2.98869	2.47402	1.721	4.74506	0	0	7.45544	3.13108	13.7846	15.6479	1.4234	2.18189	0
DDB_G0269976	76.957	128.514	71.7465	58.5139	86.9927	85.4166	81.116	93.193	103.325	106.83	79.9782	72.5932	74.1841	76.4519
DDB_G0269978	0	1.17026	0	0	0	0	0	0	0	0	0	0	0	0
DDB_G0269980	59.341	71.7955	86.5906	98.0968	85.411	53.9473	40.558	63.3712	59.4904	103.384	57.3756	68.3231	54.5472	71.6737
DDB_G0269982	84.1309	136.625	101.435	84.3289	98.0645	116.886	113.562	115.559	103.325	113.723	114.751	115.295	115.64	90.7867
DDB_G0269984	0	0	0	0	0	0	0	0	0	0	0	0	0	0
DDB_G0269986	43.7731	64.9365	59.3764	49.9089	53.7773	53.9473	48.6696	33.5495	34.4418	72.369	88.6715	69.7465	56.7291	45.3933
DDB_G0269988	1.19564	7.12006	4.94804	3.44199	6.32674	8.99122	0	7.45544	6.26215	13.7846	8.69328	9.96378	0	4.77825
DDB_G0269990	8.24697	10.7569	14.8441	10.326	14.2352	13.4868	0	7.45544	0	13.7846	17.3866	11.3872	10.9094	11.9456
DDB_G0269992	93.402	70.2391	79.1686	96.3758	75.9209	94.4079	81.116	82.0098	78.2769	86.1535	76.5009	71.1699	104.731	74.0628
DDB_G0269994	43.9202	64.4971	49.4804	87.7709	72.7575	58.443	97.3392	89.4653	84.539	72.369	48.6824	58.3593	65.4566	52.5607
DDB_G0269996	26.0591	46.303	32.1622	27.536	20.5619	13.4868	48.6696	18.6386	50.0972	51.6921	45.2051	29.8913	30.5464	19.113
DDB_G0269998	0	0	0	0	0	0	0	0	0	0	0	1.4234	0	0
DDB_G0270000	11.8584	3.51964	7.42205	10.326	1.58169	4.49561	0	14.9109	6.26215	3.44614	5.21597	1.4234	10.9094	2.38912
DDB_G0270002	3.56242	7.67858	0	5.16299	1.58169	0	0	7.45544	3.13108	6.89228	5.21597	4.27019	2.18189	2.38912
DDB_G0270004	0	0	0	0	0	0	0	0	0	0	0	0	0	0
DDB_G0270006	124.244	155.233	106.383	154.89	170.822	175.329	194.678	193.841	159.685	117.169	135.615	139.493	165.823	183.962
DDB_G0270008	1771.45	978.289	1363.18	1751.98	1673.42	1699.34	1849.44	1461.27	1615.63	1068.3	1377.02	1870.34	1627.69	2243.39
DDB_G0270010	0	0	0	0	0	0	0	0	0	0	0	0	0	0
DDB_G0270012	242.632	168.608	180.603	313.221	232.508	337.171	283.906	242.302	231.7	179.199	102.581	193.582	220.371	255.636
DDB_G0270014	92.2799	70.4548	34.6362	41.3039	49.0322	49.4517	64.8928	26.094	59.4904	44.7998	45.2051	49.8189	50.1834	31.0586
DDB_G0270016	1.17114	0.324087	2.47402	0	4.74506	0	0	0	0	0	1.73866	0	0	2.38912
DDB_G0270018	142.227	594.856	348.836	387.224	365.369	719.298	697.597	410.049	488.448	399.752	286.878	395.704	340.374	530.385
DDB_G0270020	22.5457	54.2328	39.5843	20.652	23.7253	22.4781	16.2232	26.094	31.3108	62.0305	22.6025	22.7744	32.7283	35.8368
DDB_G0270022	69.6117	70.9956	54.4284	68.8399	55.359	89.9122	137.897	52.1881	50.0972	34.4614	100.842	71.1699	61.0928	66.8954
DDB_G0270024	319.491	340.365	415.635	442.296	433.382	476.535	365.022	383.955	466.53	396.306	278.185	402.821	399.285	511.272
DDB_G0270026	174.897	208.286	173.181	180.705	227.763	242.763	178.455	130.47	222.306	217.107	196.468	200.699	185.46	148.126
DDB_G0270028	773.52	657.978	690.251	858.778	814.568	660.855	673.263	741.816	720.147	572.059	584.188	686.077	715.659	900.699
DDB_G0270030	87.6688	103.671	96.4867	60.2349	93.3194	58.443	24.3348	70.8267	56.3594	72.369	60.853	85.4038	93.8211	71.6737
DDB_G0270032	53.2403	55.4405	44.5323	32.6989	49.0322	17.9824	8.1116	41.0049	37.5729	48.246	36.5118	45.5487	54.5472	33.4477
DDB_G0270034	170.604	225.649	160.811	249.545	264.141	229.276	202.79	201.297	266.141	223.999	116.49	209.239	174.551	258.025
DDB_G0270036	101.845	98.5587	76.6945	98.0968	91.7377	125.877	24.3348	78.2821	118.981	68.9228	121.706	82.557	74.1841	74.0628
DDB_G0270038	1.19564	1.17026	0	6.88399	6.32674	0	0	0	3.13108	10.3384	0	2.84679	6.54566	0
DDB_G0270040	17.7141	26.0244	22.2662	39.5829	52.1956	26.9737	32.4464	29.8218	18.7865	31.0153	38.2504	42.7019	17.4551	40.6151
DDB_G0270042	814.877	754.703	710.043	555.882	594.714	705.811	689.486	767.91	616.822	747.813	705.894	694.618	724.386	664.176
DDB_G0270044	30.7436	60.5076	61.8504	55.0719	45.8689	26.9737	24.3348	63.3712	65.7526	51.6921	60.853	51.2423	39.274	52.5607
DDB_G0270046	16.5674	13.7545	9.89607	1.721	15.8169	8.99122	8.1116	3.72772	3.13108	10.3384	6.95462	15.6574	8.72755	14.3347
DDB_G0270048	0	2.67347	4.94804	0	11.0718	4.49561	0	22.3663	6.26215	6.89228	17.3866	4.27019	2.18189	11.9456
DDB_G0270050	28.3033	41.9106	34.6362	24.094	17.3985	22.4781	24.3348	37.2772	40.704	51.6921	26.0798	22.7744	21.8189	4.77825
DDB_G0270052	5.9292	6.27389	4.94804	5.16299	0	0	0	3.72772	3.13108	3.44614	8.69328	4.27019	6.54566	2.38912
DDB_G0270054	1.19564	1.8992	0	1.721	1.58169	4.49561	8.1116	3.72772	3.13108	0	1.73866	0	4.36377	0
DDB_G0270056	78.2752	46.2872	113.805	122.191	123.371	98.9035	24.3348	74.5544	62.6215	120.615	45.2051	103.908	85.0936	148.126
DDB_G0270058	42.553	27.8961	22.2662	10.326	23.7253	35.9649	64.8928	70.8267	21.9175	20.6768	31.2958	15.6574	30.5464	33.4477
DDB_G0270060	21.2765	11.4947	22.2662	8.60499	1.58169	22.4781	24.3348	14.9109	18.7865	24.123	33.0345	17.0808	10.9094	9.55649
DDB_G0270062	22.4231	27.6528	22.2662	27.536	17.3985	13.4868	0	22.3663	15.6554	24.123	60.853	21.351	21.8189	19.113
DDB_G0270064	24.8144	12.728	14.8441	6.88399	37.9604	8.99122	16.2232	0	9.39323	6.89228	12.1706	2.84679	6.54566	9.55649
DDB_G0270066	23.5453	14.6095	29.6882	24.094	17.3985	13.4868	40.558	14.9109	25.0486	20.6768	53.8983	21.351	24.0008	16.7239
DDB_G0270068	44.9443	46.0154	42.0583	43.0249	44.2872	8.99122	32.4464	33.5495	43.8351	13.7846	55.637	56.9359	43.6377	50.1716
DDB_G0270070	974.427	650.833	1006.93	1163.39	1151.47	561.952	705.709	458.51	807.817	796.059	1114.48	1113.1	1053.85	1041.66
DDB_G0270072	9.41811	19.8481	12.3701	5.16299	12.6535	17.9824	24.3348	37.2772	0	13.7846	12.1706	17.0808	10.9094	14.3347
DDB_G0270074	527.914	472.246	492.33	579.976	623.184	530.482	397.468	495.787	513.496	609.967	601.575	583.593	495.288	556.666
DDB_G0270076	4.70905	2.6646	2.47402	1.721	4.74506	8.99122	0	3.72772	18.7865	3.44614	6.95462	1.4234	6.54566	0
DDB_G0270078	4.75806	3.51964	4.94804	12.047	6.32674	0	0	3.72772	12.5243	10.3384	6.95462	1.4234	8.72755	7.16737
DDB_G0270080	0	0.324087	0	0	0	0	0	0	0	0	0	0	0	0
DDB_G0270084	0	0	0	0	0	0	0	0	0	0	0	0	0	0
DDB_G0270086	1.17114	2.0253	4.94804	1.721	0	0	0	0	0	10.3384	1.73866	2.84679	0	4.77825
DDB_G0270088	631.611	223.505	14.8441	32.6989	31.6337	62.9386	48.6696	37.2772	31.3108	31.0153	48.6824	44.1253	30.5464	38.226
DDB_G0270090	0	0	0	0	0	0	0	3.72772	0	0	1.73866	0	2.18189	0
DDB_G0270092	1.17114	0	0	0	0	0	0	0	0	0	0	0	0	0
DDB_G0270094	28.3768	4.93321	0	0	3.16337	0	0	0	3.13108	0	0	1.4234	0	0
DDB_G0270096	66.1473	124.976	111.331	122.191	75.9209	107.895	121.674	93.193	131.505	93.0458	142.57	140.916	102.549	121.845
DDB_G0270098	877.413	986.177	828.796	814.032	893.652	881.14	973.392	1133.23	933.06	961.473	937.136	929.478	818.208	910.256
DDB_G0270100	11.8339	11.4583	14.8441	1.721	6.32674	13.4868	0	22.3663	6.26215	13.7846	12.1706	17.0808	17.4551	16.7239
DDB_G0270102	254.416	479.747	435.427	471.553	461.852	557.456	535.365	506.97	482.186	410.091	465.96	528.08	486.561	465.879
DDB_G0270104	127.782	103.841	136.071	170.379	151.842	170.833	194.678	130.47	115.85	144.738	168.65	128.106	152.732	152.904
DDB_G0270106	843.303	980.362	945.075	845.01	803.496	926.096	1208.63	1040.03	976.895	796.059	723.281	809.913	874.937	1012.99
DDB_G0270108	20.0809	10.6761	9.89607	17.21	15.8169	8.99122	16.2232	14.9109	31.3108	20.6768	10.4319	11.3872	10.9094	28.6695
DDB_G0270110	52.0201	28.5442	19.7921	13.768	18.9802	8.99122	8.1116	7.45544	28.1797	24.123	34.7731	31.3147	37.0921	21.5021
DDB_G0270112	92.2553	65.9265	47.0063	55.0719	44.2872	40.4605	64.8928	63.3712	40.704	51.6921	36.5118	25.6211	43.6377	35.8368
DDB_G0270114	0	5.62571	7.42205	3.44199	4.74506	0	0	11.1832	6.26215	3.44614	8.69328	1.4234	2.18189	2.38912
DDB_G0270116	50.6775	64.2351	69.2725	58.5139	53.7773	22.4781	48.6696	55.9158	59.4904	51.6921	69.5462	58.3593	50.1834	52.5607
DDB_G0270118	21.2765	43.5488	44.5323	63.6769	42.7055	22.4781	48.6696	33.5495	34.4418	34.4614	24.3412	46.9721	21.8189	38.226
DDB_G0270120	609.531	805.483	1086.09	1048.09	887.325	966.557	1054.51	972.935	976.895	1026.95	918.01	1026.27	949.121	1087.05
DDB_G0270122	1.17114	7.24615	34.6362	30.978	47.4506	22.4781	32.4464	63.3712	50.0972	89.5997	52.1597	46.9721	43.6377	38.226
DDB_G0270124	2.36678	6.71519	2.47402	5.16299	9.49011	17.9824	8.1116	14.9109	15.6554	6.89228	10.4319	5.69359	15.2732	7.16737
DDB_G0270126	1.19564	6.07589	0	3.44199	9.49011	4.49561	0	7.45544	0	10.3384	3.47731	4.27019	6.54566	4.77825
DDB_G0270128	41.3329	40.498	39.5843	30.978	50.6139	26.9737	24.3348	41.0049	46.9661	82.7074	38.2504	42.7019	34.9102	38.226
DDB_G0270130	50.898	96.1453	49.4804	55.0719	66.4308	98.9035	89.2276	63.3712	53.2283	55.1383	53.8983	42.7019	45.8196	47.7825
DDB_G0270132	12.9805	179.302	59.3764	46.4669	88.5744	269.737	210.902	175.203	68.8837	79.2612	57.3756	42.7019	65.4566	54.9498
DDB_G0270134	35.4282	55.1243	32.1622	24.094	23.7253	53.9473	16.2232	74.5544	46.9661	68.9228	17.3866	31.3147	17.4551	21.5021
DDB_G0270136	0	0	0	0	0	0	0	0	0	0	0	0	0	0
DDB_G0270138	0	0.324087	0	0	0	4.49561	0	0	0	0	0	0	0	0
DDB_G0270140	0	1.49434	7.42205	5.16299	1.58169	8.99122	8.1116	11.1832	9.39323	6.89228	10.4319	5.69359	8.72755	2.38912
DDB_G0270144	0	0	0	0	0	0	0	0	0	0	0	0	0	0
DDB_G0270146	37.893	27.0588	22.2662	32.6989	17.3985	31.4693	8.1116	26.094	21.9175	31.0153	24.3412	15.6574	21.8189	16.7239
DDB_G0270148	53.4118	44.1861	34.6362	36.1409	22.1436	17.9824	8.1116	52.1881	25.0486	27.5691	29.5572	44.1253	37.0921	23.8912
DDB_G0270150	3.58692	6.83241	7.42205	6.88399	4.74506	4.49561	8.1116	3.72772	12.5243	10.3384	19.1252	14.234	2.18189	7.16737
DDB_G0270152	404.597	157.517	385.947	413.039	452.362	197.807	259.571	212.48	256.748	389.414	312.958	384.317	427.65	449.155
DDB_G0270154	0	0.324087	0	0	0	0	0	0	0	0	0	0	0	0
DDB_G0270156	274.571	97.5757	158.337	113.586	120.208	22.4781	81.116	29.8218	59.4904	89.5997	142.57	119.565	137.459	100.343
DDB_G0270158	3.56242	12.863	9.89607	5.16299	9.49011	4.49561	8.1116	3.72772	9.39323	0	15.6479	2.84679	8.72755	0
DDB_G0270160	20.1299	28.3906	9.89607	10.326	9.49011	17.9824	32.4464	18.6386	12.5243	6.89228	13.9092	8.54038	10.9094	11.9456
DDB_G0270162	0	0	0	0	0	0	0	0	0	0	0	0	0	0
DDB_G0270164	64.8536	57.187	9.89607	20.652	20.5619	40.4605	40.558	26.094	18.7865	20.6768	12.1706	12.8106	17.4551	16.7239
DDB_G0270166	15.3473	16.2565	4.94804	10.326	4.74506	8.99122	0	11.1832	9.39323	6.89228	1.73866	8.54038	8.72755	2.38912
DDB_G0270168	61.5852	89.5287	49.4804	51.6299	23.7253	85.4166	137.897	55.9158	46.9661	48.246	38.2504	34.1615	34.9102	31.0586
DDB_G0270170	422.972	591.172	583.868	705.609	642.164	773.245	778.713	670.99	738.934	568.613	493.778	619.178	630.565	726.293
DDB_G0270172	0	0	0	0	0	0	0	0	0	0	3.47731	0	2.18189	0
DDB_G0270174	18.9097	59.1404	34.6362	41.3039	26.8886	40.4605	48.6696	33.5495	15.6554	20.6768	43.4664	31.3147	37.0921	38.226
DDB_G0270176	162.21	125.221	106.383	104.981	88.5744	139.364	146.009	96.9207	100.194	144.738	144.308	128.106	133.095	105.121
DDB_G0270178	14.1762	15.2124	19.7921	10.326	9.49011	13.4868	0	0	6.26215	13.7846	6.95462	7.11699	6.54566	9.55649
DDB_G0270180	13.0295	18.2365	14.8441	12.047	17.3985	13.4868	16.2232	11.1832	28.1797	20.6768	19.1252	21.351	19.637	4.77825
DDB_G0270182	65.2702	116.713	96.4867	84.3289	72.7575	103.399	105.451	100.648	103.325	89.5997	116.49	95.3676	120.004	76.4519
DDB_G0270184	130.124	226.747	217.714	101.539	166.077	193.311	227.125	231.119	241.093	196.43	189.514	170.808	226.916	172.017
DDB_G0270186	3.53792	1.70121	0	1.721	1.58169	0	8.1116	0	3.13108	0	0	0	4.36377	2.38912
DDB_G0270188	186.951	148.418	123.701	108.423	110.718	161.842	146.009	137.926	197.258	203.322	246.889	136.646	144.005	109.9
DDB_G0270190	63.8785	25.8343	17.3181	41.3039	26.8886	26.9737	24.3348	29.8218	12.5243	41.3537	13.9092	14.234	34.9102	31.0586
DDB_G0270192	102.796	29.0033	17.3181	17.21	25.307	0	0	3.72772	9.39323	20.6768	24.3412	35.5849	17.4551	9.55649
DDB_G0270194	7.05133	35.223	32.1622	22.373	41.1238	22.4781	32.4464	33.5495	34.4418	34.4614	66.0689	19.9276	37.0921	26.2804
DDB_G0270196	164.234	218.619	168.233	252.987	150.26	152.851	105.451	119.287	259.879	237.784	286.878	167.961	172.369	131.402
DDB_G0270198	0	1.69234	0	0	1.58169	4.49561	0	0	0	3.44614	0	2.84679	0	0
DDB_G0270200	49.7759	58.0873	61.8504	30.978	39.5421	71.9298	56.7812	59.6435	50.0972	20.6768	45.2051	69.7465	61.0928	59.7281
DDB_G0270202	60.2916	26.1771	44.5323	17.21	17.3985	0	40.558	22.3663	15.6554	41.3537	29.5572	31.3147	30.5464	23.8912
DDB_G0270204	401.255	222.622	143.493	141.122	120.208	148.355	129.786	141.653	172.209	182.645	229.503	163.691	170.187	105.121
DDB_G0270206	37.844	21.8635	37.1103	25.815	25.307	22.4781	16.2232	29.8218	21.9175	24.123	24.3412	32.7381	21.8189	33.4477
DDB_G0270208	0	2.54738	0	0	0	0	0	0	6.26215	0	5.21597	1.4234	2.18189	0
DDB_G0270210	0	9.78466	7.42205	6.88399	3.16337	8.99122	0	11.1832	3.13108	3.44614	3.47731	2.84679	10.9094	2.38912
DDB_G0270212	186.902	121.339	1041.56	962.037	994.88	319.188	308.241	764.183	1305.66	1219.93	1303.99	1252.59	1143.31	936.536
DDB_G0270214	197.663	131.494	1219.69	1161.67	1406.12	386.623	340.687	1040.03	1659.47	1953.96	1550.88	1464.68	1481.5	1177.84
DDB_G0270216	2.36678	2.67347	4.94804	1.721	1.58169	0	0	3.72772	0	0	5.21597	1.4234	2.18189	2.38912
DDB_G0270218	2.34228	2.01643	2.47402	0	3.16337	0	8.1116	3.72772	3.13108	3.44614	6.95462	2.84679	6.54566	0
DDB_G0270220	208.031	202.814	220.188	268.476	292.612	287.719	235.236	242.302	291.19	248.122	212.116	300.337	257.463	360.758
DDB_G0270222	1.17114	0	0	0	0	0	0	0	0	0	1.73866	0	0	0
DDB_G0270224	1.19564	0.648174	0	1.721	0	0	0	0	3.13108	0	3.47731	0	2.18189	0
DDB_G0270226	2.36678	0	0	0	0	8.99122	8.1116	0	0	0	0	0	0	4.77825
DDB_G0270228	30.7191	7.80468	4.94804	13.768	15.8169	8.99122	0	0	12.5243	13.7846	12.1706	12.8106	15.2732	7.16737
DDB_G0270230	23.6923	21.3513	9.89607	15.489	4.74506	17.9824	8.1116	7.45544	9.39323	31.0153	27.8185	21.351	17.4551	14.3347
DDB_G0270232	27.2302	20.9287	14.8441	29.257	14.2352	8.99122	56.7812	37.2772	25.0486	20.6768	36.5118	28.4679	21.8189	19.113
DDB_G0270234	1.19564	0	0	0	0	0	0	0	0	3.44614	0	0	0	0
DDB_G0270236	0	0	0	0	0	0	0	0	0	0	1.73866	0	0	0
DDB_G0270238	233.36	208.693	274.616	357.967	308.429	238.267	283.906	305.673	269.272	348.06	213.855	348.732	255.281	494.548
DDB_G0270240	0	0	2.47402	0	0	0	0	0	0	0	0	1.4234	0	0
DDB_G0270242	4.75806	2.4666	2.47402	8.60499	3.16337	0	0	3.72772	3.13108	10.3384	10.4319	2.84679	0	0
DDB_G0270244	0	0	0	0	0	0	0	0	0	0	0	0	0	0
DDB_G0270246	14.2497	20.2894	17.3181	17.21	17.3985	4.49561	16.2232	7.45544	6.26215	24.123	22.6025	21.351	17.4551	21.5021
DDB_G0270248	121.95	92.2396	113.805	89.4919	68.0125	62.9386	73.0044	59.6435	81.408	68.9228	86.9328	71.1699	96.003	57.339
DDB_G0270250	7.10033	3.63686	2.47402	6.88399	7.90843	0	0	7.45544	9.39323	10.3384	3.47731	4.27019	0	4.77825
DDB_G0270252	13.0295	18.3547	2.47402	13.768	6.32674	31.4693	24.3348	3.72772	21.9175	17.2307	12.1706	7.11699	15.2732	23.8912
DDB_G0270254	7.07583	3.96095	0	6.88399	3.16337	0	8.1116	3.72772	3.13108	10.3384	1.73866	2.84679	0	0
DDB_G0270256	21.2275	33.5839	4.94804	18.931	14.2352	13.4868	32.4464	11.1832	15.6554	44.7998	24.3412	15.6574	15.2732	9.55649
DDB_G0270258	0	0	0	0	0	0	0	0	0	3.44614	1.73866	0	0	0
DDB_G0270260	1550.04	1097.34	690.251	1158.23	746.555	831.688	949.057	872.286	945.585	696.12	740.667	570.782	700.386	683.289
DDB_G0270262	4.73356	14.5642	4.94804	3.44199	6.32674	0	0	7.45544	9.39323	17.2307	5.21597	9.96378	8.72755	2.38912
DDB_G0270264	505.025	621.676	1138.05	1120.37	1141.98	1123.9	1143.74	1129.5	1099.01	1099.32	999.727	1130.18	1178.22	1206.51
DDB_G0270266	30.8416	35.0339	49.4804	44.7459	36.3788	26.9737	32.4464	52.1881	53.2283	44.7998	13.9092	48.3955	32.7283	54.9498
DDB_G0270268	2.36678	9.26257	7.42205	8.60499	7.90843	4.49561	0	7.45544	9.39323	0	6.95462	1.4234	0	4.77825
DDB_G0270270	406.963	527.038	445.323	488.763	423.892	413.596	397.468	428.688	497.841	565.167	738.929	610.637	469.106	461.101
DDB_G0270272	2183.51	1788.42	2135.08	2254.51	1877.46	2207.35	2206.35	1919.78	1628.16	1592.12	2102.04	2268.89	2101.16	2212.33
DDB_G0270274	0	0.324087	0	0	1.58169	0	0	0	0	0	0	2.84679	0	0
DDB_G0270276	7.07583	14.2047	7.42205	15.489	12.6535	62.9386	24.3348	44.7326	56.3594	31.0153	22.6025	9.96378	13.0913	11.9456
DDB_G0270278	70.9298	87.397	96.4867	58.5139	66.4308	53.9473	97.3392	55.9158	59.4904	58.5844	90.4101	102.485	74.1841	62.1172
DDB_G0270280	1.19564	0	0	0	0	0	0	0	0	0	0	0	2.18189	0
DDB_G0270282	14.2007	15.5365	12.3701	6.88399	7.90843	13.4868	0	11.1832	21.9175	6.89228	26.0798	11.3872	8.72755	19.113
DDB_G0270284	3.53792	3.9245	2.47402	0	0	0	0	0	0	0	0	1.4234	2.18189	0
DDB_G0270286	7.02683	0.324087	7.42205	13.768	1.58169	4.49561	0	3.72772	3.13108	0	10.4319	8.54038	6.54566	4.77825
DDB_G0270288	0	0	0	0	0	0	0	0	0	0	0	0	0	0
DDB_G0270290	0	0.324087	2.47402	1.721	0	0	0	0	0	0	0	0	0	0
DDB_G0270292	1.17114	0	0	0	0	0	0	0	0	0	0	0	0	0
DDB_G0270294	0	0	2.47402	0	0	0	0	0	0	0	0	0	0	0
DDB_G0270296	139.346	45.2598	138.545	77.4449	88.5744	40.4605	40.558	82.0098	68.8837	82.7074	126.922	109.602	126.549	109.9
DDB_G0270298	1312.1	1173.19	1288.96	1397.45	1331.78	1685.85	1500.65	1200.33	1136.58	1057.97	1260.53	1507.38	1363.68	1474.09
DDB_G0270300	10.6873	6.39111	4.94804	5.16299	7.90843	8.99122	0	14.9109	6.26215	10.3384	17.3866	5.69359	0	7.16737
DDB_G0270302	1.19564	0.648174	0	1.721	0	0	8.1116	0	0	0	6.95462	0	2.18189	0
DDB_G0270304	18.8852	29.6781	17.3181	12.047	12.6535	22.4781	24.3348	14.9109	18.7865	34.4614	27.8185	21.351	26.1826	14.3347
DDB_G0270306	37.893	2.14252	2.47402	5.16299	3.16337	0	0	0	3.13108	3.44614	10.4319	8.54038	17.4551	14.3347
DDB_G0270308	1.17114	1.81843	2.47402	6.88399	1.58169	0	8.1116	7.45544	3.13108	3.44614	3.47731	5.69359	4.36377	0
DDB_G0270310	56.7047	38.6087	9.89607	10.326	11.0718	22.4781	32.4464	37.2772	40.704	27.5691	17.3866	9.96378	6.54566	9.55649
DDB_G0270312	27.3037	21.4144	17.3181	15.489	17.3985	8.99122	16.2232	26.094	34.4418	48.246	53.8983	46.9721	24.0008	23.8912
DDB_G0270314	121.828	149.695	175.655	252.987	164.495	134.868	219.013	219.935	219.175	175.753	180.82	112.448	135.277	102.732
DDB_G0270316	22421.8	16548.8	18644.2	29050.4	19418.3	22675.9	21609.3	17430.8	17906.6	15831.6	15380.2	20282	18965	24653.4
DDB_G0270318	3.56242	0.846169	2.47402	1.721	0	0	0	0	0	0	0	0	2.18189	0
DDB_G0270320	143.178	118.469	170.707	223.73	161.332	251.754	194.678	212.48	140.898	75.8151	126.922	176.501	178.915	179.184
DDB_G0270322	43.7486	34.7098	37.1103	36.1409	39.5421	31.4693	64.8928	44.7326	59.4904	48.246	67.8076	54.0891	43.6377	35.8368
DDB_G0270324	36.7463	95.1189	89.0646	53.3509	66.4308	49.4517	129.786	78.2821	65.7526	82.7074	81.7168	69.7465	78.5479	52.5607
DDB_G0270326	0	2.22329	0	0	3.16337	0	0	0	0	0	1.73866	1.4234	0	2.38912
DDB_G0270328	381.634	113.976	873.328	789.938	686.451	157.346	89.2276	123.015	366.336	551.383	857.157	994.955	1099.67	946.093
DDB_G0270330	256.127	124.214	405.739	409.597	279.958	67.4342	97.3392	63.3712	137.767	265.353	323.39	374.353	480.015	370.314
DDB_G0270336	608.796	456.468	403.265	375.177	434.963	368.64	470.473	260.94	209.782	410.091	528.551	488.225	403.649	449.155
DDB_G0270338	89.9376	40.4803	37.1103	17.21	36.3788	17.9824	24.3348	44.7326	25.0486	51.6921	29.5572	31.3147	37.0921	21.5021
DDB_G0270340	67.4164	42.5499	56.9024	44.7459	45.8689	31.4693	24.3348	52.1881	50.0972	41.3537	79.9782	55.5125	56.7291	62.1172
DDB_G0270342	0	0	0	0	0	0	0	0	0	0	3.47731	1.4234	0	0
DDB_G0270344	30.7681	29.8317	34.6362	17.21	26.8886	22.4781	48.6696	26.094	15.6554	17.2307	45.2051	32.7381	13.0913	26.2804
DDB_G0270346	17.7631	29.75	29.6882	15.489	22.1436	17.9824	40.558	11.1832	21.9175	27.5691	19.1252	31.3147	10.9094	31.0586
DDB_G0270348	0	1.37712	0	0	0	4.49561	0	0	0	3.44614	0	0	0	0
DDB_G0270350	37.9175	57.6184	74.2205	68.8399	79.0843	49.4517	56.7812	59.6435	56.3594	82.7074	64.3303	62.6295	72.0023	64.5063
DDB_G0270352	280.083	306.094	457.693	507.694	419.147	422.588	340.687	410.049	347.549	327.383	384.243	445.523	497.47	523.218
DDB_G0270354	13.0295	19.1191	42.0583	30.978	26.8886	17.9824	8.1116	11.1832	25.0486	24.123	38.2504	45.5487	52.3653	16.7239
DDB_G0270356	377.097	410.668	497.278	419.923	446.035	287.719	413.691	361.589	494.71	416.983	544.199	486.802	480.015	451.544
DDB_G0270358	127.708	145.888	116.279	98.0968	101.228	152.851	129.786	164.02	100.194	134.399	106.058	112.448	106.912	109.9
DDB_G0270360	15.3473	26.2481	22.2662	32.6989	31.6337	17.9824	24.3348	14.9109	31.3108	51.6921	20.8639	22.7744	26.1826	26.2804
DDB_G0270362	32.9879	22.4043	29.6882	29.257	36.3788	35.9649	24.3348	26.094	34.4418	24.123	29.5572	18.5042	24.0008	23.8912
DDB_G0270364	0	0	0	0	0	0	0	0	0	0	0	0	0	0
DDB_G0270366	1030.28	465.937	1543.79	1485.22	1118.25	211.294	267.683	208.752	588.642	851.197	1578.7	1410.59	1653.87	1380.91
DDB_G0270368	255.661	60.95	680.355	552.44	439.709	58.443	40.558	67.099	256.748	348.06	495.517	560.818	674.203	697.624
DDB_G0270372	0	0	0	0	1.58169	0	0	0	0	0	0	0	0	0
DDB_G0270374	0	1.05304	0	0	0	0	0	0	3.13108	3.44614	0	0	0	4.77825
DDB_G0270376	9.41811	0.846169	2.47402	6.88399	3.16337	4.49561	0	0	3.13108	3.44614	8.69328	5.69359	6.54566	11.9456
DDB_G0270378	331.643	249.837	346.362	425.086	340.062	238.267	235.236	309.401	291.19	306.707	309.481	345.885	364.375	382.26
DDB_G0270380	6672.4	6346.77	6192.47	7491.5	6560.83	6626.53	6302.71	6325.94	6725.55	5186.44	4195.38	5877.21	5441.63	6166.33
DDB_G0270382	100.478	228.513	356.259	390.666	311.592	332.675	340.687	249.757	291.19	313.599	299.049	325.958	268.372	358.368
DDB_G0270384	14.1762	18.8492	19.7921	20.652	36.3788	8.99122	24.3348	29.8218	43.8351	37.9076	22.6025	12.8106	13.0913	11.9456
DDB_G0270386	35.4527	27.706	17.3181	22.373	36.3788	35.9649	40.558	22.3663	25.0486	20.6768	45.2051	28.4679	17.4551	19.113
DDB_G0270388	4193.88	3543.57	5086.58	5899.58	5306.55	6001.64	5369.88	4365.16	4518.14	4056.11	3633.79	6352.62	5070.7	8113.46
DDB_G0270390	104.163	121.339	84.1166	74.0029	80.6659	67.4342	121.674	108.104	93.9323	96.4919	121.706	112.448	93.8211	71.6737
DDB_G0270392	69.7832	100.123	89.0646	68.8399	104.391	49.4517	89.2276	89.4653	68.8837	62.0305	97.3647	82.557	133.095	76.4519
DDB_G0270394	10.6137	7.44414	12.3701	15.489	9.49011	0	8.1116	0	9.39323	13.7846	8.69328	15.6574	6.54566	7.16737
DDB_G0270396	60.3651	31.1458	29.6882	36.1409	47.4506	31.4693	32.4464	3.72772	18.7865	41.3537	39.9891	21.351	32.7283	45.3933
DDB_G0270398	837.668	880.79	930.231	936.222	865.182	696.82	803.048	808.915	763.982	802.951	730.236	915.244	894.574	991.486
DDB_G0270400	29.646	46.2853	39.5843	48.1879	36.3788	31.4693	16.2232	67.099	40.704	48.246	34.7731	39.8551	37.0921	35.8368
DDB_G0270402	106.358	112.312	79.1686	86.0499	91.7377	94.4079	105.451	70.8267	81.408	141.292	151.263	85.4038	96.003	66.8954
DDB_G0270404	687.488	257.111	284.512	271.918	235.671	157.346	210.902	190.114	256.748	310.153	413.8	276.139	253.099	222.188
DDB_G0270406	4.73356	3.40242	9.89607	20.652	20.5619	0	0	14.9109	18.7865	10.3384	17.3866	18.5042	10.9094	16.7239
DDB_G0270408	0	10.7205	2.47402	10.326	6.32674	4.49561	8.1116	11.1832	3.13108	17.2307	8.69328	7.11699	0	7.16737
DDB_G0270410	819.64	511.547	811.478	901.803	778.189	728.289	616.481	678.445	707.623	758.151	606.791	910.974	914.211	996.264
DDB_G0270412	164.528	189.146	197.921	180.705	219.854	170.833	121.674	201.297	225.437	282.584	219.071	202.122	220.371	164.849
DDB_G0270414	0	2.86259	0	1.721	0	0	0	0	0	0	0	2.84679	2.18189	2.38912
DDB_G0270416	5.9292	14.1229	12.3701	13.768	17.3985	13.4868	8.1116	14.9109	9.39323	13.7846	22.6025	8.54038	8.72755	9.55649
DDB_G0270418	725.307	1441.73	645.719	564.487	667.471	1033.99	1192.4	1122.04	688.837	420.429	502.472	458.334	530.198	592.502
DDB_G0270420	286.816	492.652	477.485	524.904	387.513	440.57	559.7	559.158	554.2	527.26	481.608	380.047	552.017	415.707
DDB_G0270422	2.36678	7.849	4.94804	8.60499	9.49011	4.49561	0	0	9.39323	3.44614	12.1706	7.11699	4.36377	7.16737
DDB_G0270424	4416.59	3851.77	3923.79	6393.5	3590.43	4401.2	3990.91	3902.92	4590.16	3870.02	2741.86	4090.84	3543.38	4028.06
DDB_G0270426	0	0	0	0	0	0	0	0	0	0	0	0	0	0
DDB_G0270428	9.51612	5.21198	4.94804	3.44199	6.32674	0	8.1116	0	6.26215	10.3384	8.69328	5.69359	2.18189	4.77825
DDB_G0270430	489.026	166.503	168.233	249.545	183.475	265.241	178.455	260.94	256.748	196.43	126.922	193.582	117.822	174.406
DDB_G0270432	50.9715	75.3861	66.7985	75.7239	75.9209	85.4166	105.451	108.104	93.9323	96.4919	79.9782	72.5932	54.5472	88.3975
DDB_G0270434	104.016	77.8448	106.383	89.4919	101.228	80.921	89.2276	74.5544	81.408	65.4767	121.706	109.602	82.9117	88.3975
DDB_G0270436	49.7268	68.1409	98.9607	80.8869	150.26	98.9035	113.562	96.9207	75.1458	44.7998	128.661	75.44	104.731	119.456
DDB_G0270438	108.602	110.583	136.071	79.1659	128.117	143.86	129.786	96.9207	137.767	130.953	259.06	140.916	141.823	109.9
DDB_G0270440	4.70905	1.05304	2.47402	0	0	0	0	0	0	0	1.73866	0	2.18189	2.38912
DDB_G0270442	49.6043	202.307	71.7465	51.6299	41.1238	76.4254	81.116	74.5544	62.6215	24.123	36.5118	48.3955	43.6377	43.0042
DDB_G0270444	212.937	135.734	180.603	144.564	181.894	80.921	97.3392	104.376	131.505	144.738	140.831	162.267	170.187	136.18
DDB_G0270446	67.4654	60.0575	98.9607	51.6299	79.0843	85.4166	64.8928	70.8267	68.8837	82.7074	55.637	65.4763	85.0936	102.732
DDB_G0270448	3.58692	1.62044	0	1.721	0	0	0	0	0	0	6.95462	2.84679	0	0
DDB_G0270450	43.7976	34.7098	74.2205	82.6079	82.2476	58.443	64.8928	55.9158	87.6701	58.5844	27.8185	64.0529	48.0015	93.1758
DDB_G0270452	3.58692	5.00511	7.42205	1.721	4.74506	4.49561	8.1116	0	3.13108	0	8.69328	9.96378	2.18189	0
DDB_G0270454	1.17114	0	0	0	0	0	0	0	3.13108	0	0	0	0	0
DDB_G0270456	2.39128	1.49434	7.42205	3.44199	1.58169	0	0	3.72772	3.13108	10.3384	0	1.4234	0	0
DDB_G0270458	1.17114	10.0723	12.3701	8.60499	20.5619	0	8.1116	22.3663	9.39323	6.89228	8.69328	11.3872	8.72755	14.3347
DDB_G0270460	0	0	0	0	0	0	0	0	0	0	0	0	0	0
DDB_G0270462	16.4694	10.9372	17.3181	15.489	49.0322	4.49561	16.2232	0	6.26215	10.3384	6.95462	7.11699	8.72755	7.16737
DDB_G0270464	78.1282	41.685	51.9544	58.5139	131.28	22.4781	24.3348	11.1832	18.7865	34.4614	31.2958	24.1977	21.8189	40.6151
DDB_G0270466	2.39128	1.70121	0	3.44199	4.74506	0	0	0	9.39323	0	1.73866	4.27019	4.36377	0
DDB_G0270468	0	0	0	0	0	0	0	0	0	0	0	0	0	0
DDB_G0270470	88.6194	126.525	71.7465	149.727	110.718	85.4166	81.116	137.926	93.9323	182.645	137.354	118.142	113.458	74.0628
DDB_G0270472	39.1376	27.7335	17.3181	6.88399	11.0718	26.9737	16.2232	22.3663	6.26215	34.4614	19.1252	21.351	17.4551	21.5021
DDB_G0270474	2.39128	0	0	0	0	0	0	0	0	0	0	0	0	0
DDB_G0270476	1.19564	2.95224	0	0	1.58169	0	0	0	0	3.44614	0	0	0	0
DDB_G0270478	106.432	52.9374	61.8504	36.1409	47.4506	40.4605	48.6696	41.0049	50.0972	31.0153	60.853	52.6657	43.6377	45.3933
DDB_G0270480	343.011	183.658	225.136	201.357	333.736	211.294	243.348	141.653	153.423	148.184	231.241	257.635	213.825	277.138
DDB_G0270482	606.87	640.845	732.309	650.537	669.053	422.588	421.803	205.025	316.239	565.167	648.519	663.303	763.66	764.519
DDB_G0270488	3561.09	2514.21	3587.33	3719.08	3166.53	2881.69	3066.18	2456.57	2454.76	2229.65	3663.35	3646.74	3240.1	3982.67
DDB_G0270490	0	1.29635	0	0	0	0	0	0	0	0	0	0	0	0
DDB_G0270492	7.12484	20.7218	7.42205	10.326	9.49011	17.9824	8.1116	7.45544	18.7865	13.7846	17.3866	25.6211	13.0913	9.55649
DDB_G0270494	2.36678	2.34051	0	3.44199	0	4.49561	8.1116	0	0	10.3384	1.73866	2.84679	4.36377	0
DDB_G0270496	68.6366	39.247	47.0063	53.3509	37.9604	17.9824	24.3348	11.1832	34.4418	65.4767	67.8076	66.8997	41.4558	45.3933
DDB_G0270500	94.6711	102.167	101.435	118.749	124.953	80.921	97.3392	104.376	112.719	75.8151	139.092	113.872	96.003	109.9
DDB_G0270502	7.07583	8.6863	4.94804	13.768	17.3985	4.49561	8.1116	3.72772	6.26215	0	5.21597	4.27019	10.9094	0
DDB_G0270504	7.07583	4.04172	12.3701	13.768	23.7253	4.49561	0	14.9109	0	3.44614	8.69328	4.27019	2.18189	11.9456
DDB_G0270506	5.9292	5.53607	2.47402	1.721	1.58169	4.49561	8.1116	7.45544	3.13108	6.89228	10.4319	5.69359	8.72755	4.77825
DDB_G0270508	2.36678	0	0	0	1.58169	0	0	3.72772	0	0	0	1.4234	0	0
DDB_G0270510	14.1517	28.0576	27.2142	29.257	17.3985	0	8.1116	29.8218	31.3108	48.246	38.2504	21.351	24.0008	16.7239
DDB_G0270512	0	0	0	0	0	0	0	0	0	0	0	0	0	0
DDB_G0270514	0	0	0	0	0	0	0	0	0	0	0	0	0	0
DDB_G0270518	3.53792	6.07589	2.47402	3.44199	1.58169	0	0	7.45544	0	0	5.21597	7.11699	8.72755	4.77825
DDB_G0270520	0	0	0	0	0	0	0	0	0	0	0	0	0	0
DDB_G0270522	4.73356	3.71764	12.3701	15.489	9.49011	17.9824	0	11.1832	0	3.44614	6.95462	11.3872	10.9094	9.55649
DDB_G0270524	0	0	0	0	0	0	0	0	0	0	0	0	0	0
DDB_G0270528	7.12484	9.8743	9.89607	10.326	6.32674	13.4868	0	3.72772	3.13108	13.7846	15.6479	9.96378	2.18189	4.77825
DDB_G0270530	0	1.05304	0	0	0	0	0	0	0	0	0	0	0	0
DDB_G0270532	2.36678	0.648174	0	0	0	0	0	0	0	3.44614	0	0	2.18189	0
DDB_G0270536	25.8875	24.7715	29.6882	29.257	80.6659	17.9824	32.4464	22.3663	21.9175	24.123	15.6479	8.54038	15.2732	9.55649
DDB_G0270538	22.4966	31.5152	24.7402	25.815	23.7253	4.49561	0	22.3663	9.39323	0	33.0345	9.96378	34.9102	7.16737
DDB_G0270540	0	5.10363	2.47402	1.721	0	4.49561	8.1116	3.72772	0	6.89228	6.95462	5.69359	6.54566	4.77825
DDB_G0270544	35.5017	50.0571	22.2662	44.7459	25.307	17.9824	16.2232	33.5495	46.9661	41.3537	60.853	45.5487	17.4551	40.6151
DDB_G0270548	5.9292	3.80728	2.47402	1.721	4.74506	0	0	0	0	6.89228	3.47731	4.27019	2.18189	4.77825
DDB_G0270550	43.7731	21.8744	39.5843	36.1409	30.052	4.49561	8.1116	33.5495	18.7865	37.9076	57.3756	25.6211	28.3645	16.7239
DDB_G0270552	184.756	247.925	232.558	235.777	180.312	260.746	235.236	175.203	153.423	189.538	206.9	202.122	187.642	172.017
DDB_G0270554	2.39128	9.73934	4.94804	6.88399	9.49011	8.99122	16.2232	18.6386	3.13108	3.44614	0	7.11699	6.54566	0
DDB_G0270556	0	0.846169	0	0	1.58169	0	0	0	0	6.89228	0	0	2.18189	0
DDB_G0270558	2.36678	2.54738	2.47402	3.44199	1.58169	0	0	3.72772	0	0	1.73866	0	2.18189	0
DDB_G0270560	188.367	136.158	212.766	203.078	230.926	188.816	89.2276	171.475	250.486	199.876	184.298	200.699	244.371	272.36
DDB_G0270562	250.952	275.473	230.084	197.915	186.639	175.329	170.344	208.752	197.258	234.338	300.787	220.627	216.007	150.515
DDB_G0270564	15.3963	5.41885	19.7921	17.21	25.307	8.99122	0	11.1832	31.3108	17.2307	31.2958	22.7744	13.0913	7.16737
DDB_G0270566	131.001	337.81	71.7465	46.4669	85.411	202.303	186.567	74.5544	72.0147	75.8151	64.3303	89.674	74.1841	71.6737
DDB_G0270568	8.29598	12.2148	12.3701	20.652	14.2352	17.9824	24.3348	3.72772	21.9175	20.6768	19.1252	4.27019	13.0913	11.9456
DDB_G0270570	0	0	0	0	0	0	0	0	3.13108	0	0	0	0	0
DDB_G0270572	16.5429	15.5187	14.8441	12.047	14.2352	4.49561	0	18.6386	18.7865	13.7846	22.6025	19.9276	15.2732	14.3347
DDB_G0270574	0	0	0	3.44199	0	0	0	0	0	0	1.73866	0	0	0
DDB_G0270578	41.3574	89.4558	37.1103	44.7459	28.4703	67.4342	32.4464	41.0049	28.1797	27.5691	53.8983	31.3147	41.4558	28.6695
DDB_G0270580	2.39128	5.62571	0	3.44199	1.58169	0	8.1116	0	9.39323	3.44614	6.95462	0	4.36377	0
DDB_G0270582	0	0	0	0	1.58169	0	0	0	0	3.44614	0	0	0	0
DDB_G0270584	11.8584	0.324087	2.47402	5.16299	1.58169	0	0	0	0	3.44614	0	0	0	2.38912
DDB_G0270586	12.956	37.726	4.94804	5.16299	17.3985	13.4868	32.4464	11.1832	3.13108	3.44614	12.1706	7.11699	17.4551	4.77825
DDB_G0270588	0	0.846169	0	0	0	0	8.1116	0	6.26215	0	0	0	0	0
DDB_G0270590	1807.17	2655.08	2243.93	2891.28	1928.07	3268.31	2830.95	2158.35	1997.63	2026.33	1782.12	2476.71	2205.89	2606.53
DDB_G0270592	17.7631	2.87147	0	0	3.16337	0	0	3.72772	0	0	10.4319	1.4234	0	0
DDB_G0270594	0	0	0	0	0	0	0	0	0	0	0	0	0	0
DDB_G0270596	9.39361	6.99396	0	3.44199	1.58169	4.49561	0	0	0	6.89228	13.9092	2.84679	2.18189	0
DDB_G0270598	0	0	0	0	0	0	0	0	0	0	0	0	0	0
DDB_G0270600	0	0	0	0	0	0	0	0	0	0	0	0	0	0
DDB_G0270602	0	0	0	0	0	0	0	0	0	0	1.73866	0	0	0
DDB_G0270604	0	0	2.47402	0	1.58169	0	0	0	3.13108	3.44614	0	1.4234	4.36377	0
DDB_G0270606	3.53792	2.99756	4.94804	12.047	3.16337	13.4868	8.1116	3.72772	3.13108	20.6768	10.4319	14.234	6.54566	11.9456
DDB_G0270610	0	0	0	0	0	0	0	0	0	0	0	0	0	0
DDB_G0270614	0	0.324087	0	0	0	0	0	0	0	0	0	0	0	0
DDB_G0270618	180.777	73.0564	155.863	91.2129	121.79	53.9473	89.2276	67.099	84.539	144.738	142.57	130.953	159.278	95.5649
DDB_G0270620	0	0	0	0	0	0	0	0	0	0	0	0	0	0
DDB_G0270622	36.6728	48.9331	51.9544	30.978	50.6139	22.4781	40.558	18.6386	62.6215	51.6921	6.95462	24.1977	28.3645	40.6151
DDB_G0270624	0	0	0	0	0	0	0	0	0	0	0	0	0	0
DDB_G0270626	129.149	148.626	158.337	132.517	124.953	116.886	137.897	164.02	156.554	165.415	146.047	135.223	174.551	71.6737
DDB_G0270628	0	0.648174	0	0	1.58169	0	8.1116	0	0	0	0	1.4234	0	0
DDB_G0270630	0	0	0	0	0	0	0	0	0	0	0	0	0	0
DDB_G0270632	3.58692	11.1253	9.89607	15.489	3.16337	4.49561	0	0	6.26215	10.3384	8.69328	11.3872	15.2732	7.16737
DDB_G0270634	1348.48	951.164	927.757	843.289	798.751	867.653	908.499	820.098	760.851	809.843	824.123	815.607	826.935	864.863
DDB_G0270636	52.0691	9.46057	9.89607	22.373	9.49011	13.4868	24.3348	29.8218	28.1797	6.89228	13.9092	9.96378	10.9094	16.7239
DDB_G0270638	9.49162	9.05571	4.94804	13.768	6.32674	8.99122	0	14.9109	6.26215	13.7846	8.69328	1.4234	2.18189	9.55649
DDB_G0270640	310.465	253.921	249.876	299.454	355.879	292.215	227.125	290.762	272.404	248.122	206.9	263.328	290.191	398.984
DDB_G0270642	18.8852	25.5999	9.89607	10.326	17.3985	31.4693	8.1116	3.72772	9.39323	10.3384	8.69328	7.11699	15.2732	11.9456
DDB_G0270644	16.5184	18.6867	17.3181	36.1409	18.9802	4.49561	32.4464	14.9109	15.6554	20.6768	38.2504	22.7744	17.4551	11.9456
DDB_G0270646	2.34228	10.946	7.42205	15.489	4.74506	13.4868	0	11.1832	12.5243	6.89228	17.3866	4.27019	2.18189	11.9456
DDB_G0270648	3.53792	0.846169	2.47402	5.16299	0	0	0	0	0	3.44614	1.73866	1.4234	2.18189	0
DDB_G0270650	3.56242	8.81239	14.8441	8.60499	7.90843	4.49561	0	3.72772	3.13108	13.7846	8.69328	9.96378	13.0913	4.77825
DDB_G0270652	0	1.17026	0	5.16299	1.58169	0	0	3.72772	0	0	0	0	0	0
DDB_G0270654	0	0	0	0	0	0	0	0	0	0	0	0	0	0
DDB_G0270656	0	0.648174	0	0	3.16337	0	8.1116	0	0	0	0	0	0	0
DDB_G0270658	2101.02	1704.41	3169.22	4083.93	4156.67	3034.54	2855.28	2754.79	3156.12	2191.75	584.188	2293.09	2777.54	3330.44
DDB_G0270660	2.36678	1.05304	0	0	1.58169	0	0	0	0	3.44614	0	1.4234	0	0
DDB_G0270662	0	0	0	0	0	0	0	0	0	0	0	0	0	0
DDB_G0270664	17.6406	23.2505	19.7921	13.768	17.3985	17.9824	16.2232	11.1832	21.9175	17.2307	24.3412	27.0445	19.637	16.7239
DDB_G0270666	75.8839	170.215	76.6945	89.4919	77.5026	71.9298	89.2276	85.7376	81.408	110.277	168.65	86.8272	91.6392	54.9498
DDB_G0270668	308.803	198.509	185.551	187.589	191.384	139.364	178.455	216.208	237.962	255.014	302.526	226.32	202.915	198.297
DDB_G0270670	1749.29	1300.95	1375.55	1177.16	1141.98	1141.89	1297.86	1300.97	1286.87	1154.46	1491.77	1302.41	1435.68	1309.24
DDB_G0270672	0	0	0	0	0	0	0	0	0	0	3.47731	0	0	0
DDB_G0270678	20.2279	15.0863	32.1622	53.3509	37.9604	53.9473	16.2232	33.5495	34.4418	37.9076	20.8639	41.2785	32.7283	43.0042
DDB_G0270680	1.19564	5.49962	4.94804	1.721	6.32674	0	0	0	3.13108	0	1.73866	4.27019	2.18189	0
DDB_G0270682	17.7386	15.3296	12.3701	10.326	6.32674	13.4868	8.1116	0	6.26215	10.3384	8.69328	5.69359	6.54566	11.9456
DDB_G0270686	1472.94	1047.21	727.361	824.358	586.805	872.149	819.271	555.43	538.545	582.398	712.849	725.932	645.838	788.411
DDB_G0270688	2.39128	3.11478	7.42205	5.16299	4.74506	0	0	3.72772	3.13108	0	3.47731	2.84679	2.18189	0
DDB_G0270690	42.602	23.1707	9.89607	20.652	31.6337	26.9737	24.3348	37.2772	46.9661	48.246	52.1597	34.1615	67.6385	26.2804
DDB_G0270692	89.085	69.1782	76.6945	70.5609	60.104	80.921	89.2276	82.0098	65.7526	82.7074	66.0689	133.799	96.003	100.343
DDB_G0270694	120.657	78.2408	98.9607	75.7239	69.5942	89.9122	146.009	70.8267	62.6215	113.723	71.2849	102.485	74.1841	78.8411
DDB_G0270698	5.90469	8.60553	7.42205	0	3.16337	4.49561	0	11.1832	0	13.7846	20.8639	11.3872	4.36377	2.38912
DDB_G0270700	27.1077	6.71519	32.1622	13.768	37.9604	0	8.1116	7.45544	9.39323	24.123	15.6479	17.0808	19.637	33.4477
DDB_G0270704	65.0742	22.2704	44.5323	55.0719	26.8886	26.9737	32.4464	78.2821	50.0972	82.7074	85.1941	62.6295	43.6377	31.0586
DDB_G0270706	29.6215	22.6742	7.42205	30.978	15.8169	22.4781	24.3348	11.1832	6.26215	10.3384	33.0345	28.4679	19.637	4.77825
DDB_G0270708	69.7832	37.2305	61.8504	79.1659	75.9209	26.9737	56.7812	89.4653	122.112	82.7074	113.013	89.674	61.0928	45.3933
DDB_G0270710	0	0	0	0	0	0	0	0	0	0	0	0	0	0
DDB_G0270714	0	0	0	1.721	1.58169	0	0	0	3.13108	3.44614	0	1.4234	0	0
DDB_G0270718	17.7631	35.9431	51.9544	49.9089	44.2872	58.443	64.8928	67.099	72.0147	99.9381	95.6261	78.2868	63.2747	47.7825
DDB_G0270720	21.2275	4.57268	14.8441	17.21	6.32674	0	0	3.72772	0	13.7846	17.3866	7.11699	6.54566	4.77825
DDB_G0270722	4.70905	3.07833	2.47402	5.16299	1.58169	0	0	0	0	6.89228	12.1706	2.84679	2.18189	0
DDB_G0270724	7.10033	1.70121	0	1.721	0	0	8.1116	3.72772	3.13108	6.89228	1.73866	0	0	0
DDB_G0270726	15.3473	13.8352	22.2662	36.1409	31.6337	0	0	11.1832	28.1797	27.5691	33.0345	28.4679	30.5464	45.3933
DDB_G0270728	1.17114	0	0	0	3.16337	0	0	0	0	0	3.47731	4.27019	4.36377	0
DDB_G0270730	26.0591	5.1312	19.7921	15.489	17.3985	22.4781	8.1116	26.094	40.704	24.123	31.2958	21.351	30.5464	19.113
DDB_G0270732	0	0	0	0	0	0	0	0	0	0	0	0	0	0
DDB_G0270734	11.8829	12.7458	14.8441	44.7459	52.1956	13.4868	0	7.45544	21.9175	20.6768	12.1706	18.5042	15.2732	9.55649
DDB_G0270736	0	0	0	0	0	0	0	0	3.13108	0	0	0	0	0
DDB_G0270738	23.6678	15.2035	9.89607	6.88399	11.0718	4.49561	0	11.1832	18.7865	13.7846	33.0345	12.8106	24.0008	4.77825
DDB_G0270740	0	0	0	0	0	0	0	0	0	0	0	0	0	0
DDB_G0270742	117.241	47.2122	101.435	75.7239	104.391	107.895	97.3392	123.015	84.539	89.5997	43.4664	76.8634	93.8211	97.954
DDB_G0270744	53.0932	47.2841	42.0583	89.4919	52.1956	62.9386	56.7812	59.6435	46.9661	93.0458	60.853	78.2868	56.7291	95.5649
DDB_G0270746	28.4258	39.5878	34.6362	32.6989	42.7055	40.4605	81.116	37.2772	40.704	58.5844	64.3303	42.7019	45.8196	43.0042
DDB_G0270750	29.5725	20.8657	9.89607	10.326	7.90843	22.4781	24.3348	41.0049	34.4418	24.123	10.4319	19.9276	15.2732	16.7239
DDB_G0270752	156.109	230.761	244.928	187.589	202.456	242.763	259.571	193.841	225.437	275.691	241.673	259.058	246.553	195.908
DDB_G0270754	245.194	328.807	388.421	399.271	363.788	350.658	389.357	328.039	291.19	334.276	352.947	419.902	412.377	425.264
DDB_G0270756	7.10033	2.01643	12.3701	6.88399	6.32674	4.49561	0	0	0	3.44614	10.4319	7.11699	8.72755	9.55649
DDB_G0270758	4.73356	12.3685	2.47402	15.489	9.49011	17.9824	0	26.094	12.5243	13.7846	12.1706	5.69359	15.2732	7.16737
DDB_G0270760	316.467	215.071	210.291	246.103	253.07	301.206	365.022	234.846	259.879	179.199	163.434	187.888	207.279	269.971
DDB_G0270762	4.68455	13.8707	9.89607	18.931	6.32674	4.49561	40.558	7.45544	0	13.7846	8.69328	8.54038	4.36377	7.16737
DDB_G0270764	24.7654	90.2674	29.6882	27.536	25.307	35.9649	64.8928	33.5495	50.0972	20.6768	43.4664	25.6211	34.9102	33.4477
DDB_G0270766	62.7074	119.045	103.909	101.539	85.411	121.382	162.232	145.381	144.029	120.615	102.581	111.025	85.0936	71.6737
DDB_G0270768	0	0	0	0	0	0	0	0	0	0	0	0	0	0
DDB_G0270770	0	3.60041	2.47402	1.721	0	0	0	0	6.26215	0	0	0	2.18189	2.38912
DDB_G0270772	0	0	0	0	0	0	0	0	0	0	1.73866	1.4234	0	0
DDB_G0270774	86.4487	23.944	29.6882	74.0029	56.9407	40.4605	56.7812	82.0098	100.194	58.5844	83.4555	74.0166	48.0015	54.9498
DDB_G0270776	113.507	94.5702	71.7465	101.539	96.4828	76.4254	64.8928	89.4653	97.0633	99.9381	123.445	91.0974	120.004	107.511
DDB_G0270778	62.8544	51.4962	42.0583	51.6299	50.6139	53.9473	73.0044	14.9109	59.4904	31.0153	24.3412	38.4317	26.1826	50.1716
DDB_G0270780	0	0	0	0	0	0	0	0	0	0	0	0	0	0
DDB_G0270784	1407.4	595.957	1004.45	1201.26	1023.35	881.14	1013.95	961.752	1011.34	958.027	921.488	977.874	1008.03	1201.73
DDB_G0270786	45.0423	163.054	81.6426	110.144	98.0645	233.772	202.79	186.386	100.194	103.384	132.138	111.025	98.1849	114.678
DDB_G0270788	9.39361	7.53379	0	1.721	0	4.49561	32.4464	3.72772	3.13108	3.44614	0	0	0	0
DDB_G0270790	1.17114	0.972262	0	0	1.58169	0	0	0	6.26215	0	0	1.4234	0	2.38912
DDB_G0270792	0	0.648174	0	0	0	0	0	0	3.13108	3.44614	0	2.84679	0	2.38912
DDB_G0270794	0	0	0	0	0	0	0	0	0	0	0	1.4234	0	0
DDB_G0270796	2.36678	0.972262	0	0	0	4.49561	8.1116	0	0	0	1.73866	2.84679	0	0
DDB_G0270798	1.17114	0	0	1.721	0	0	0	0	0	0	0	0	0	0
DDB_G0270800	68.5631	84.0911	86.5906	91.2129	45.8689	53.9473	113.562	78.2821	106.457	79.2612	24.3412	51.2423	58.9109	40.6151
DDB_G0270802	4.70905	11.8907	9.89607	6.88399	3.16337	8.99122	24.3348	0	6.26215	3.44614	13.9092	7.11699	4.36377	0
DDB_G0270804	0	0.846169	0	0	3.16337	0	0	0	0	3.44614	0	1.4234	0	0
DDB_G0270806	88.7419	225.274	373.577	387.224	371.696	278.728	421.803	443.599	350.68	344.614	344.254	334.498	377.466	427.653
DDB_G0270808	102.796	70.5898	96.4867	94.6548	49.0322	62.9386	40.558	55.9158	65.7526	58.5844	104.319	83.9804	67.6385	47.7825
DDB_G0270810	1.17114	0	0	0	0	0	0	3.72772	0	0	0	0	2.18189	0
DDB_G0270812	0	0	0	0	0	0	0	0	0	0	0	0	0	0
DDB_G0270814	37.844	141.457	29.6882	60.2349	39.5421	98.9035	40.558	89.4653	53.2283	41.3537	67.8076	35.5849	50.1834	26.2804
DDB_G0270816	166.993	145.465	96.4867	135.959	120.208	152.851	105.451	126.742	131.505	103.384	114.751	101.061	135.277	100.343
DDB_G0270818	2.39128	4.89676	2.47402	3.44199	0	4.49561	0	0	3.13108	0	6.95462	5.69359	0	2.38912
DDB_G0270820	0	0	0	1.721	0	0	0	0	0	0	0	0	0	0
DDB_G0270822	2.36678	0.648174	0	0	1.58169	0	0	0	0	0	1.73866	0	0	0
DDB_G0270824	17.7631	26.4549	12.3701	10.326	17.3985	31.4693	24.3348	18.6386	3.13108	20.6768	10.4319	18.5042	28.3645	16.7239
DDB_G0270826	161.99	78.6201	121.227	135.959	155.005	139.364	113.562	201.297	275.535	161.969	165.172	116.719	117.822	109.9
DDB_G0270828	52.0691	11.81	14.8441	29.257	14.2352	13.4868	0	7.45544	21.9175	27.5691	45.2051	17.0808	17.4551	21.5021
DDB_G0270830	72.199	38.8589	24.7402	49.9089	42.7055	53.9473	32.4464	33.5495	25.0486	31.0153	33.0345	37.0083	61.0928	31.0586
DDB_G0270834	1274.28	897.619	1066.3	1149.63	1209.99	962.061	859.829	685.9	735.803	858.089	987.557	1057.58	1069.12	1311.63
DDB_G0270836	23.6923	247.101	546.758	573.092	525.12	1281.25	1224.85	928.202	407.04	399.752	368.595	562.242	556.381	709.57
DDB_G0270838	171.432	141.891	165.759	249.545	121.79	233.772	219.013	160.292	263.01	182.645	118.229	159.42	189.824	246.08
DDB_G0270840	21.3255	9.78466	29.6882	17.21	68.0125	22.4781	0	22.3663	18.7865	6.89228	12.1706	9.96378	17.4551	23.8912
DDB_G0270842	29.6215	23.8632	22.2662	25.815	49.0322	4.49561	0	22.3663	18.7865	17.2307	3.47731	11.3872	19.637	23.8912
DDB_G0270848	16.5429	4.29391	12.3701	5.16299	4.74506	8.99122	16.2232	3.72772	6.26215	6.89228	10.4319	4.27019	4.36377	2.38912
DDB_G0270850	46.1399	22.5304	17.3181	29.257	23.7253	22.4781	16.2232	3.72772	12.5243	37.9076	36.5118	18.5042	15.2732	14.3347
DDB_G0270852	5.90469	3.51964	4.94804	8.60499	7.90843	8.99122	8.1116	7.45544	9.39323	3.44614	5.21597	7.11699	2.18189	2.38912
DDB_G0270854	41.4554	113.418	91.5387	48.1879	74.3392	76.4254	97.3392	74.5544	97.0633	110.277	67.8076	78.2868	93.8211	59.7281
DDB_G0270856	53.3383	59.3906	47.0063	37.8619	44.2872	35.9649	8.1116	48.4604	25.0486	68.9228	64.3303	45.5487	37.0921	54.9498
DDB_G0270858	43.8222	32.6766	37.1103	63.6769	39.5421	31.4693	32.4464	41.0049	59.4904	48.246	45.2051	54.0891	43.6377	35.8368
DDB_G0270860	67.5389	32.5771	74.2205	61.9559	137.607	26.9737	32.4464	22.3663	25.0486	17.2307	20.8639	21.351	45.8196	57.339
DDB_G0270862	21.35	14.6725	14.8441	12.047	50.6139	8.99122	16.2232	3.72772	12.5243	31.0153	19.1252	19.9276	34.9102	11.9456
DDB_G0270864	582.791	707.691	432.953	514.578	580.478	849.671	843.606	913.291	729.541	444.552	312.958	397.128	456.014	494.548
DDB_G0270866	41.4064	48.9863	32.1622	43.0249	41.1238	17.9824	32.4464	59.6435	43.8351	51.6921	46.9437	35.5849	15.2732	16.7239
DDB_G0270868	14.2252	22.8821	24.7402	18.931	26.8886	17.9824	0	26.094	18.7865	24.123	22.6025	15.6574	32.7283	16.7239
DDB_G0270870	495.534	459.228	415.635	333.873	374.859	274.232	381.245	395.138	378.86	310.153	412.061	407.092	423.286	489.77
DDB_G0270872	4.73356	1.37712	2.47402	0	1.58169	0	0	0	0	0	1.73866	1.4234	2.18189	4.77825
DDB_G0270878	0	0	0	0	0	0	0	0	0	0	0	0	0	0
DDB_G0270880	364.459	362.942	479.959	487.042	523.538	561.952	373.133	436.143	544.807	472.121	323.39	428.443	506.198	571
DDB_G0270882	10.6137	18.8315	12.3701	8.60499	15.8169	13.4868	16.2232	14.9109	25.0486	17.2307	15.6479	11.3872	17.4551	9.55649
DDB_G0270884	919.898	586.771	430.479	721.098	444.454	921.6	916.61	876.014	854.784	430.768	424.232	422.749	390.558	360.758
DDB_G0270886	1.17114	7.84013	2.47402	6.88399	6.32674	8.99122	0	3.72772	3.13108	6.89228	8.69328	9.96378	4.36377	0
DDB_G0270888	0	2.43016	2.47402	0	3.16337	0	0	3.72772	3.13108	0	5.21597	1.4234	0	2.38912
DDB_G0270890	0	0	0	0	0	0	0	0	0	0	0	0	0	0
DDB_G0270892	0	0	0	0	0	0	0	0	0	0	0	0	0	0
DDB_G0270894	66.4903	98.3144	74.2205	101.539	52.1956	71.9298	48.6696	108.104	81.408	99.9381	130.399	85.4038	87.2755	88.3975
DDB_G0270896	39.3581	29.5342	27.2142	58.5139	72.7575	40.4605	24.3348	18.6386	15.6554	17.2307	13.9092	21.351	24.0008	9.55649
DDB_G0270898	22.4721	15.0055	14.8441	6.88399	22.1436	4.49561	16.2232	11.1832	21.9175	37.9076	24.3412	19.9276	19.637	21.5021
DDB_G0270902	149.034	155.239	197.921	151.448	204.037	67.4342	89.2276	115.559	131.505	196.43	203.423	138.07	150.55	112.289
DDB_G0270904	1.17114	0	0	1.721	0	0	0	0	0	0	0	0	0	0
DDB_G0270906	3.53792	0.324087	0	0	0	0	0	0	0	0	0	1.4234	0	2.38912
DDB_G0270910	360.848	266.13	319.148	445.738	379.604	242.763	267.683	219.935	272.404	244.676	318.174	351.579	336.011	456.322
DDB_G0270912	0	0	0	0	0	0	0	0	0	0	0	0	0	0
DDB_G0270914	28.4993	2.34051	7.42205	8.60499	1.58169	0	0	0	0	6.89228	1.73866	1.4234	10.9094	14.3347
DDB_G0270916	13.005	13.2324	14.8441	22.373	6.32674	4.49561	40.558	18.6386	12.5243	17.2307	38.2504	22.7744	10.9094	4.77825
DDB_G0270918	80.6665	57.8174	49.4804	111.865	82.2476	26.9737	40.558	55.9158	46.9661	55.1383	50.421	66.8997	56.7291	74.0628
DDB_G0270920	157.354	271.415	123.701	110.144	137.607	193.311	137.897	223.663	100.194	124.061	99.1034	105.331	130.913	102.732
DDB_G0270922	1376.95	1512.37	1039.09	1137.58	1576.94	1119.41	1257.3	1341.98	1133.45	1023.5	420.755	576.476	1003.67	931.758
DDB_G0270924	0	9.05571	7.42205	6.88399	7.90843	0	16.2232	3.72772	6.26215	6.89228	0	1.4234	0	2.38912
DDB_G0270926	0	0	0	0	0	0	0	0	0	0	0	1.4234	0	0
DDB_G0270928	60.1691	104.856	64.3245	84.3289	82.2476	85.4166	81.116	119.287	106.457	134.399	106.058	74.0166	91.6392	69.2846
DDB_G0270932	350.112	617.044	331.518	258.15	272.05	476.535	389.357	342.95	303.714	341.168	384.243	365.813	349.102	308.197
DDB_G0270934	64.9761	94.5515	98.9607	41.3039	60.104	76.4254	56.7812	70.8267	59.4904	65.4767	60.853	41.2785	61.0928	69.2846
DDB_G0270936	74.3207	45.3495	42.0583	36.1409	53.7773	35.9649	32.4464	52.1881	65.7526	31.0153	55.637	45.5487	85.0936	57.339
DDB_G0270938	4.73356	2.14252	0	0	1.58169	0	0	3.72772	0	0	1.73866	1.4234	4.36377	4.77825
DDB_G0270940	1.17114	1.8992	0	1.721	3.16337	4.49561	0	0	6.26215	3.44614	0	0	2.18189	0
DDB_G0270942	1.17114	2.87147	0	3.44199	3.16337	0	8.1116	3.72772	9.39323	0	8.69328	5.69359	0	0
DDB_G0270946	169.261	85.9913	202.869	153.169	139.188	107.895	97.3392	130.47	156.554	141.292	203.423	243.401	196.37	174.406
DDB_G0270948	28.4993	33.9631	44.5323	39.5829	37.9604	44.9561	129.786	55.9158	43.8351	37.9076	41.7277	51.2423	63.2747	47.7825
DDB_G0270950	36.7708	25.4935	24.7402	43.0249	36.3788	26.9737	32.4464	33.5495	37.5729	13.7846	24.3412	28.4679	52.3653	33.4477
DDB_G0270952	55.607	23.3323	49.4804	46.4669	39.5421	22.4781	81.116	33.5495	43.8351	55.1383	43.4664	38.4317	45.8196	35.8368
DDB_G0270954	150.278	61.0022	76.6945	58.5139	80.6659	49.4517	81.116	33.5495	59.4904	44.7998	71.2849	52.6657	63.2747	74.0628
DDB_G0270958	16.5674	9.46057	22.2662	15.489	15.8169	0	24.3348	11.1832	15.6554	10.3384	26.0798	22.7744	17.4551	11.9456
DDB_G0270962	266.569	99.0631	165.759	154.89	189.802	148.355	73.0044	89.4653	59.4904	68.9228	128.661	153.727	146.186	212.632
DDB_G0270964	178.68	65.4054	66.7985	84.3289	110.718	40.4605	48.6696	52.1881	68.8837	51.6921	93.8874	93.9442	85.0936	83.6193
DDB_G0270966	28.4258	52.8566	27.2142	36.1409	36.3788	22.4781	8.1116	55.9158	31.3108	37.9076	31.2958	28.4679	19.637	19.113
DDB_G0270968	0	0.648174	0	0	0	0	0	0	0	0	0	0	0	0
DDB_G0270970	0	0.324087	0	0	0	0	0	0	0	3.44614	1.73866	2.84679	0	0
DDB_G0270972	778.062	387.749	531.914	533.509	678.543	575.438	478.584	626.257	623.084	527.26	429.448	555.125	451.651	616.394
DDB_G0270974	5.9782	0	0	1.721	1.58169	0	0	0	3.13108	3.44614	0	0	0	0
DDB_G0270976	2.36678	5.86903	0	0	1.58169	0	16.2232	7.45544	3.13108	0	3.47731	4.27019	4.36377	2.38912
DDB_G0270978	152.767	202.398	69.2725	46.4669	42.7055	175.329	162.232	137.926	112.719	99.9381	50.421	69.7465	76.366	38.226
DDB_G0270980	2.39128	1.17026	0	3.44199	0	8.99122	0	0	6.26215	0	1.73866	2.84679	0	0
DDB_G0270982	3.56242	4.28504	4.94804	6.88399	3.16337	8.99122	0	14.9109	9.39323	3.44614	1.73866	8.54038	4.36377	2.38912
DDB_G0270984	6882.79	7028.84	5979.7	9501.63	7165.03	7026.64	7203.1	6400.5	7464.48	6723.42	8277.74	7155.42	6179.1	8001.17
DDB_G0270986	12.9315	4.15894	0	8.60499	7.90843	0	0	0	6.26215	3.44614	5.21597	7.11699	6.54566	4.77825
DDB_G0270988	13.0295	2.87147	4.94804	8.60499	1.58169	8.99122	0	3.72772	6.26215	10.3384	12.1706	5.69359	2.18189	9.55649
DDB_G0270990	408.355	218.333	230.084	271.918	245.161	175.329	162.232	190.114	244.224	182.645	173.866	203.546	220.371	269.971
DDB_G0270992	2344.01	2011.9	3072.73	3209.66	2875.5	2868.2	2879.62	2154.62	2558.09	2339.93	2357.62	3165.64	2945.55	3535.9
DDB_G0270994	935.951	747.457	816.426	736.587	763.954	660.855	721.932	816.371	732.672	740.92	702.417	826.994	822.571	843.36
DDB_G0270996	40.2107	31.3793	44.5323	24.094	33.2154	58.443	81.116	55.9158	53.2283	51.6921	53.8983	45.5487	32.7283	40.6151
DDB_G0270998	1.17114	0	0	0	0	0	0	0	0	0	0	0	0	0
DDB_G0271000	22.5211	21.8379	14.8441	13.768	18.9802	13.4868	24.3348	18.6386	12.5243	20.6768	31.2958	22.7744	19.637	16.7239
DDB_G0271002	36.6238	36.6631	29.6882	29.257	26.8886	22.4781	32.4464	22.3663	50.0972	44.7998	29.5572	31.3147	28.3645	21.5021
DDB_G0271006	3.56242	1.17026	2.47402	0	0	0	0	0	0	3.44614	1.73866	0	0	0
DDB_G0271008	0	0.324087	0	0	0	0	0	3.72772	0	0	0	0	0	0
DDB_G0271010	3.58692	3.60041	2.47402	5.16299	0	8.99122	0	3.72772	3.13108	0	12.1706	5.69359	0	2.38912
DDB_G0271014	89.9866	57.9248	79.1686	70.5609	71.1758	94.4079	56.7812	67.099	62.6215	62.0305	67.8076	119.565	82.9117	97.954
DDB_G0271016	172.995	544.51	801.582	657.421	689.615	705.811	689.486	693.356	751.458	806.397	657.212	727.356	713.477	609.226
DDB_G0271018	40.3822	20.5051	22.2662	46.4669	107.555	44.9561	16.2232	26.094	15.6554	13.7846	12.1706	21.351	24.0008	31.0586
DDB_G0271020	16.5674	13.0974	14.8441	10.326	42.7055	13.4868	16.2232	11.1832	6.26215	3.44614	6.95462	8.54038	6.54566	9.55649
DDB_G0271022	88.7419	109.359	84.1166	91.2129	72.7575	256.25	210.902	167.747	90.8012	103.384	114.751	113.872	67.6385	90.7867
DDB_G0271024	35.5997	22.098	14.8441	17.21	22.1436	8.99122	8.1116	37.2772	18.7865	10.3384	29.5572	22.7744	17.4551	26.2804
DDB_G0271026	0	0	0	3.44199	0	0	0	7.45544	0	0	1.73866	1.4234	2.18189	2.38912
DDB_G0271028	22.4476	19.1644	14.8441	18.931	36.3788	8.99122	24.3348	3.72772	12.5243	6.89228	13.9092	11.3872	21.8189	9.55649
DDB_G0271030	16.592	3.06946	4.94804	0	0	0	8.1116	0	3.13108	0	0	0	0	0
DDB_G0271032	21.2275	20.4155	9.89607	12.047	9.49011	0	8.1116	3.72772	3.13108	13.7846	8.69328	7.11699	13.0913	4.77825
DDB_G0271034	85.302	131.475	84.1166	86.0499	75.9209	89.9122	97.3392	82.0098	37.5729	58.5844	52.1597	66.8997	78.5479	124.234
DDB_G0271038	0	0	0	0	0	0	0	0	0	0	0	0	0	0
DDB_G0271040	26.0836	34.4586	56.9024	39.5829	50.6139	58.443	40.558	55.9158	43.8351	27.5691	53.8983	74.0166	41.4558	66.8954
DDB_G0271042	22.4966	17.7598	27.2142	13.768	12.6535	4.49561	8.1116	0	12.5243	13.7846	45.2051	14.234	24.0008	11.9456
DDB_G0271044	67.4164	83.4981	84.1166	55.0719	75.9209	58.443	56.7812	74.5544	62.6215	79.2612	86.9328	55.5125	78.5479	62.1172
DDB_G0271046	4.73356	0.324087	0	3.44199	0	0	0	0	0	0	0	1.4234	0	2.38912
DDB_G0271050	20.0809	16.3738	66.7985	48.1879	56.9407	71.9298	48.6696	115.559	62.6215	89.5997	57.3756	38.4317	76.366	64.5063
DDB_G0271052	678.731	887.547	1190	1385.4	1179.94	1038.49	940.945	1066.13	1149.1	1202.7	818.907	1254.01	1066.94	1383.3
DDB_G0271054	11.8339	13.7092	17.3181	44.7459	12.6535	17.9824	8.1116	14.9109	9.39323	17.2307	17.3866	15.6574	19.637	7.16737
DDB_G0271056	0	0.324087	0	1.721	0	0	0	3.72772	0	0	5.21597	0	0	2.38912
DDB_G0271058	69.8567	269.856	210.291	222.009	278.377	170.833	121.674	234.846	247.355	292.922	271.23	260.482	248.735	241.301
DDB_G0271060	2.34228	0.324087	0	3.44199	0	0	0	3.72772	0	0	3.47731	2.84679	0	0
DDB_G0271062	4.73356	4.05059	9.89607	5.16299	3.16337	13.4868	24.3348	0	6.26215	6.89228	6.95462	11.3872	2.18189	11.9456
DDB_G0271066	63.8785	35.1058	59.3764	39.5829	41.1238	35.9649	24.3348	55.9158	56.3594	89.5997	64.3303	48.3955	43.6377	43.0042
DDB_G0271068	10.6628	22.558	39.5843	25.815	25.307	40.4605	40.558	29.8218	15.6554	17.2307	26.0798	19.9276	30.5464	26.2804
DDB_G0271070	0	0	0	0	0	0	0	0	0	0	0	0	0	0
DDB_G0271072	29.6215	13.8352	17.3181	39.5829	41.1238	31.4693	32.4464	18.6386	31.3108	48.246	41.7277	44.1253	26.1826	54.9498
DDB_G0271074	4.73356	3.63686	0	0	0	0	0	3.72772	3.13108	0	1.73866	1.4234	0	0
DDB_G0271076	0	1.17026	2.47402	1.721	1.58169	4.49561	0	0	0	0	0	0	0	0
DDB_G0271078	28.3033	85.8485	47.0063	46.4669	61.6857	58.443	40.558	41.0049	31.3108	44.7998	66.0689	52.6657	58.9109	64.5063
DDB_G0271080	0	0	0	0	0	0	0	0	0	0	0	0	0	0
DDB_G0271084	5.88019	13.9436	0	6.88399	4.74506	8.99122	8.1116	11.1832	12.5243	6.89228	6.95462	7.11699	2.18189	9.55649
DDB_G0271086	113.458	88.8628	71.7465	84.3289	91.7377	40.4605	64.8928	78.2821	84.539	93.0458	74.7622	76.8634	100.367	83.6193
DDB_G0271092	8.29598	3.07833	0	3.44199	1.58169	0	8.1116	0	3.13108	0	5.21597	2.84679	2.18189	4.77825
DDB_G0271094	1127.17	954.072	974.763	1063.58	1021.77	863.158	1030.17	842.465	1045.78	837.412	919.749	871.119	1064.76	1075.11
DDB_G0271096	173.701	112.213	163.285	117.028	181.894	179.824	210.902	178.931	172.209	127.507	192.991	153.727	198.552	148.126
DDB_G0271098	0	0	0	0	0	0	0	0	0	0	0	0	0	0
DDB_G0271100	80.446	60.552	56.9024	58.5139	53.7773	13.4868	73.0044	29.8218	56.3594	62.0305	59.1143	49.8189	50.1834	47.7825
DDB_G0271102	0	0	0	0	0	0	0	0	0	0	0	0	0	0
DDB_G0271104	2.36678	0	0	0	0	0	8.1116	0	0	0	0	0	0	0
DDB_G0271106	1040.99	1128.47	1093.52	1178.88	998.043	962.061	1192.4	1006.48	1155.37	1082.09	1037.98	889.623	1056.03	934.147
DDB_G0271108	11.8339	12.134	14.8441	18.931	20.5619	8.99122	8.1116	18.6386	18.7865	24.123	24.3412	15.6574	17.4551	4.77825
DDB_G0271110	0	0	0	0	0	0	0	0	0	0	0	0	0	0
DDB_G0271112	23.6923	13.8352	14.8441	27.536	15.8169	4.49561	16.2232	18.6386	15.6554	20.6768	13.9092	18.5042	13.0913	11.9456
DDB_G0271114	10.6383	15.5719	9.89607	12.047	11.0718	0	8.1116	7.45544	9.39323	6.89228	12.1706	4.27019	13.0913	4.77825
DDB_G0271118	18.9342	15.2488	9.89607	10.326	7.90843	13.4868	8.1116	26.094	25.0486	13.7846	19.1252	7.11699	13.0913	9.55649
DDB_G0271120	189.318	318.176	299.356	290.849	273.632	292.215	316.352	357.861	366.336	427.321	340.777	321.688	316.374	305.808
DDB_G0271122	128.904	101.133	136.071	146.285	107.555	116.886	137.897	85.7376	90.8012	130.953	109.535	115.295	135.277	131.402
DDB_G0271124	51.0205	35.286	49.4804	24.094	25.307	22.4781	32.4464	22.3663	18.7865	41.3537	36.5118	18.5042	34.9102	19.113
DDB_G0271126	196.369	142.088	141.019	99.8178	121.79	85.4166	73.0044	104.376	115.85	134.399	165.172	108.178	111.276	131.402
DDB_G0271128	0	0	0	0	0	0	0	0	0	0	0	0	0	0
DDB_G0271130	3.53792	8.16422	0	3.44199	4.74506	0	8.1116	11.1832	3.13108	3.44614	5.21597	1.4234	6.54566	9.55649
DDB_G0271132	2.36678	0.846169	0	1.721	0	0	0	0	0	0	5.21597	1.4234	0	0
DDB_G0271134	94.7936	67.8267	192.973	228.893	254.651	103.399	89.2276	96.9207	131.505	120.615	118.229	186.465	154.914	210.243
DDB_G0271136	66.2943	69.5722	84.1166	46.4669	42.7055	31.4693	105.451	44.7326	43.8351	55.1383	33.0345	56.9359	63.2747	52.5607
DDB_G0271138	20.1054	53.6762	22.2662	25.815	20.5619	17.9824	0	48.4604	37.5729	62.0305	52.1597	51.2423	34.9102	19.113
DDB_G0271140	20.1054	86.7114	54.4284	48.1879	79.0843	35.9649	32.4464	67.099	90.8012	55.1383	76.5009	58.3593	54.5472	45.3933
DDB_G0271142	14.2007	80.3735	81.6426	67.1189	44.2872	71.9298	56.7812	52.1881	62.6215	75.8151	55.637	74.0166	45.8196	54.9498
DDB_G0271144	2346.51	1831.43	3258.28	3192.45	3057.4	2985.09	2920.18	2344.74	2435.98	2064.24	1761.26	3376.3	3174.65	4051.95
DDB_G0271146	903.987	816.453	611.082	635.048	757.627	651.864	616.481	592.707	638.739	685.782	643.303	603.52	643.657	549.498
DDB_G0271148	9619.43	9243.71	7256.29	11584	8474.67	10205	11583.4	8092.88	8879.73	7777.94	10205.9	7491.34	8057.71	10070.2
DDB_G0271150	1.17114	1.05304	2.47402	1.721	4.74506	0	8.1116	7.45544	0	6.89228	3.47731	1.4234	0	0
DDB_G0271152	3.56242	5.40997	2.47402	5.16299	3.16337	0	16.2232	3.72772	6.26215	0	8.69328	7.11699	8.72755	4.77825
DDB_G0271154	3.56242	2.26861	2.47402	1.721	1.58169	8.99122	8.1116	3.72772	9.39323	0	1.73866	1.4234	2.18189	2.38912
DDB_G0271156	0	0.324087	0	3.44199	0	0	0	0	0	0	1.73866	0	2.18189	0
DDB_G0271158	0	1.05304	0	0	0	0	0	0	0	0	1.73866	0	0	0
DDB_G0271160	0	0	0	0	0	0	8.1116	0	0	0	1.73866	0	0	0
DDB_G0271162	3.53792	2.79069	4.94804	0	1.58169	4.49561	0	0	6.26215	3.44614	5.21597	8.54038	0	0
DDB_G0271164	1.17114	0	0	0	0	0	0	0	3.13108	0	1.73866	0	0	0
DDB_G0271166	8.27147	6.84129	12.3701	3.44199	4.74506	8.99122	8.1116	7.45544	6.26215	3.44614	19.1252	2.84679	13.0913	7.16737
DDB_G0271168	7.14934	2.98869	9.89607	3.44199	1.58169	8.99122	0	3.72772	25.0486	6.89228	10.4319	7.11699	6.54566	7.16737
DDB_G0271172	17.6896	14.312	12.3701	10.326	7.90843	8.99122	24.3348	0	15.6554	27.5691	6.95462	14.234	8.72755	4.77825
DDB_G0271176	0	0.324087	0	0	0	0	0	0	0	0	0	0	0	0
DDB_G0271178	0	0	0	0	0	0	0	0	3.13108	0	0	0	0	0
DDB_G0271180	0	2.67347	0	0	0	0	8.1116	0	0	0	1.73866	0	2.18189	2.38912
DDB_G0271184	22.4476	10.9638	12.3701	8.60499	11.0718	13.4868	8.1116	0	12.5243	6.89228	5.21597	1.4234	4.36377	9.55649
DDB_G0271186	0	0	2.47402	0	0	0	0	0	0	0	0	0	0	0
DDB_G0271188	11.8339	11.8553	27.2142	18.931	14.2352	0	8.1116	18.6386	12.5243	13.7846	22.6025	15.6574	15.2732	14.3347
DDB_G0271190	0	0	0	0	0	0	0	0	0	0	0	0	0	0
DDB_G0271192	0	0	0	0	0	0	0	0	0	0	0	0	0	0
DDB_G0271194	2.34228	0	2.47402	5.16299	3.16337	0	0	0	3.13108	0	0	1.4234	2.18189	2.38912
DDB_G0271196	0	3.71764	0	0	0	0	0	0	0	0	1.73866	0	0	0
DDB_G0271198	2.36678	1.70121	4.94804	3.44199	0	0	0	7.45544	9.39323	3.44614	0	1.4234	6.54566	2.38912
DDB_G0271202	2.36678	2.79069	4.94804	5.16299	4.74506	8.99122	0	0	6.26215	0	0	2.84679	4.36377	2.38912
DDB_G0271204	14.2252	6.46301	7.42205	8.60499	12.6535	8.99122	8.1116	3.72772	9.39323	17.2307	8.69328	11.3872	2.18189	9.55649
DDB_G0271210	0	0	0	0	0	0	0	0	0	0	3.47731	0	0	0
DDB_G0271212	0	0	0	0	0	0	0	0	0	0	0	1.4234	0	0
DDB_G0271214	0	2.14252	4.94804	8.60499	1.58169	4.49561	8.1116	3.72772	0	0	5.21597	4.27019	4.36377	0
DDB_G0271216	0	3.06946	2.47402	5.16299	1.58169	4.49561	0	0	0	0	0	0	0	0
DDB_G0271218	0	2.0253	0	5.16299	1.58169	0	0	3.72772	0	3.44614	5.21597	1.4234	0	0
DDB_G0271220	1.19564	0.972262	0	0	0	0	0	0	3.13108	3.44614	0	0	2.18189	2.38912
DDB_G0271222	23.6678	8.82127	9.89607	12.047	14.2352	8.99122	8.1116	0	9.39323	24.123	17.3866	19.9276	8.72755	11.9456
DDB_G0271224	9.46711	16.6703	7.42205	5.16299	6.32674	13.4868	16.2232	14.9109	12.5243	17.2307	12.1706	8.54038	8.72755	4.77825
DDB_G0271226	0	0	0	0	0	0	0	0	0	0	0	0	0	0
DDB_G0271228	5.90469	11.936	4.94804	6.88399	6.32674	4.49561	8.1116	11.1832	3.13108	6.89228	17.3866	2.84679	2.18189	2.38912
DDB_G0271232	37.893	29.0654	19.7921	13.768	33.2154	17.9824	16.2232	29.8218	21.9175	17.2307	26.0798	25.6211	17.4551	21.5021
DDB_G0271234	5.90469	5.77938	9.89607	3.44199	3.16337	8.99122	8.1116	18.6386	9.39323	13.7846	17.3866	7.11699	4.36377	2.38912
DDB_G0271236	60.4141	46.2862	19.7921	15.489	25.307	26.9737	0	22.3663	21.9175	31.0153	43.4664	38.4317	26.1826	11.9456
DDB_G0271238	34.257	18.5163	7.42205	12.047	11.0718	8.99122	0	11.1832	12.5243	17.2307	20.8639	14.234	13.0913	4.77825
DDB_G0271240	88.5949	78.5186	54.4284	72.2819	68.0125	58.443	40.558	41.0049	43.8351	106.83	99.1034	85.4038	74.1841	83.6193
DDB_G0271242	703.957	651.402	502.226	511.136	521.956	714.802	575.923	547.975	535.414	510.029	651.996	506.729	456.014	580.557
DDB_G0271244	1.19564	1.81843	2.47402	5.16299	1.58169	4.49561	0	0	0	0	1.73866	1.4234	2.18189	7.16737
DDB_G0271246	15.3718	25.8343	34.6362	22.373	28.4703	17.9824	32.4464	26.094	15.6554	24.123	6.95462	18.5042	17.4551	23.8912
DDB_G0271248	43.8467	81.2384	113.805	156.611	113.881	89.9122	105.451	104.376	112.719	79.2612	106.058	119.565	135.277	169.628
DDB_G0271250	22.4721	64.64	27.2142	36.1409	30.052	22.4781	16.2232	22.3663	40.704	62.0305	41.7277	38.4317	19.637	21.5021
DDB_G0271252	5.85569	1.81843	2.47402	0	0	8.99122	0	0	3.13108	3.44614	8.69328	7.11699	4.36377	2.38912
DDB_G0271254	16.6165	18.4611	29.6882	37.8619	15.8169	26.9737	24.3348	18.6386	25.0486	20.6768	22.6025	24.1977	37.0921	38.226
DDB_G0271256	9.41811	5.86903	12.3701	17.21	1.58169	4.49561	8.1116	3.72772	21.9175	10.3384	15.6479	11.3872	8.72755	2.38912
DDB_G0271260	0	0	0	0	0	0	0	0	0	0	0	0	0	0
DDB_G0271264	313.414	213.111	247.402	196.194	216.691	337.171	283.906	376.5	306.845	303.26	279.924	230.59	281.463	255.636
DDB_G0271266	0	0	0	0	0	0	0	0	0	0	0	0	0	0
DDB_G0271268	39.1131	24.3134	24.7402	20.652	6.32674	22.4781	32.4464	7.45544	12.5243	20.6768	10.4319	14.234	17.4551	16.7239
DDB_G0271270	44.8953	29.8209	27.2142	20.652	17.3985	22.4781	32.4464	14.9109	9.39323	24.123	34.7731	14.234	21.8189	9.55649
DDB_G0271272	305.922	186.798	148.441	184.147	155.005	121.382	97.3392	48.4604	90.8012	244.676	339.038	240.554	231.28	179.184
DDB_G0271274	0	0	0	0	0	0	0	0	0	0	0	0	0	0
DDB_G0271276	14.2252	14.4834	19.7921	1.721	11.0718	13.4868	8.1116	3.72772	0	6.89228	8.69328	5.69359	15.2732	11.9456
DDB_G0271280	98.3071	122.548	143.493	139.401	134.443	170.833	154.12	108.104	162.816	158.522	118.229	136.646	174.551	112.289
DDB_G0271282	126.586	158.174	108.857	120.47	123.371	148.355	129.786	175.203	150.292	151.63	201.684	153.727	124.368	102.732
DDB_G0271286	46.0664	82.9573	42.0583	32.6989	36.3788	26.9737	56.7812	55.9158	37.5729	34.4614	43.4664	42.7019	32.7283	50.1716
DDB_G0271288	48.5312	50.4364	91.5387	49.9089	63.2674	98.9035	73.0044	67.099	72.0147	48.246	78.2395	68.3231	78.5479	54.9498
DDB_G0271290	222.208	115.751	133.597	111.865	110.718	89.9122	121.674	89.4653	106.457	113.723	114.751	113.872	98.1849	95.5649
DDB_G0271292	30.6701	43.9467	44.5323	55.0719	18.9802	22.4781	24.3348	48.4604	28.1797	93.0458	85.1941	71.1699	56.7291	21.5021
DDB_G0271294	33.0369	17.7509	29.6882	20.652	15.8169	17.9824	8.1116	7.45544	21.9175	27.5691	13.9092	27.0445	26.1826	14.3347
DDB_G0271296	10.6383	4.36581	9.89607	17.21	17.3985	4.49561	0	7.45544	15.6554	10.3384	20.8639	14.234	8.72755	7.16737
DDB_G0271298	20763.5	13422.6	19423.5	23004.6	21162.9	24172.9	23312.7	17770	17797	14570.3	14703.8	22771.5	18260.2	27099.8
DDB_G0271300	1.19564	2.43016	4.94804	0	0	0	0	7.45544	3.13108	3.44614	1.73866	1.4234	4.36377	2.38912
DDB_G0271302	2.36678	2.01643	12.3701	3.44199	7.90843	22.4781	8.1116	11.1832	6.26215	10.3384	6.95462	15.6574	0	4.77825
DDB_G0271304	13.0295	25.1054	22.2662	32.6989	31.6337	22.4781	8.1116	29.8218	21.9175	17.2307	38.2504	37.0083	24.0008	14.3347
DDB_G0271306	521.764	207.654	207.817	223.73	211.946	125.877	73.0044	78.2821	147.161	282.584	212.116	260.482	233.462	231.745
DDB_G0271308	18.9587	15.5719	9.89607	17.21	7.90843	4.49561	8.1116	14.9109	12.5243	10.3384	19.1252	11.3872	4.36377	9.55649
DDB_G0271310	33.1594	36.3213	34.6362	18.931	34.7971	0	32.4464	29.8218	12.5243	13.7846	36.5118	22.7744	30.5464	16.7239
DDB_G0271312	15.4453	12.863	9.89607	12.047	9.49011	13.4868	32.4464	11.1832	25.0486	24.123	12.1706	24.1977	19.637	16.7239
DDB_G0271314	7.10033	2.98869	14.8441	13.768	6.32674	0	8.1116	0	3.13108	10.3384	8.69328	14.234	8.72755	16.7239
DDB_G0271316	1.17114	1.81843	2.47402	3.44199	0	0	0	3.72772	3.13108	3.44614	3.47731	5.69359	0	0
DDB_G0271318	0	0	0	0	0	0	0	0	0	0	0	0	0	0
DDB_G0271320	0	2.43016	0	0	0	0	0	0	0	0	0	0	0	0
DDB_G0271322	0	0	0	0	0	0	0	0	0	0	0	0	0	0
DDB_G0271324	0	0	2.47402	0	4.74506	0	0	0	0	0	3.47731	0	0	0
DDB_G0271326	0	0	0	0	0	0	0	0	0	0	0	0	0	0
DDB_G0271328	0	0	0	0	0	0	0	0	0	0	0	0	0	0
DDB_G0271330	0	0	0	0	0	0	0	0	3.13108	0	0	0	0	0
DDB_G0271332	0	1.05304	0	0	0	0	0	0	0	0	0	0	0	0
DDB_G0271334	376.195	349.435	296.882	282.244	297.357	283.224	283.906	272.124	259.879	306.707	347.731	288.95	355.648	250.858
DDB_G0271336	189.269	171.732	138.545	113.586	132.862	112.39	113.562	85.7376	150.292	110.277	109.535	145.186	154.914	162.46
DDB_G0271338	56.8517	63.8746	71.7465	63.6769	77.5026	85.4166	105.451	93.193	65.7526	93.0458	79.9782	78.2868	87.2755	69.2846
DDB_G0271340	35.3547	20.3879	9.89607	17.21	6.32674	13.4868	16.2232	3.72772	15.6554	6.89228	13.9092	7.11699	13.0913	9.55649
DDB_G0271342	108.945	110.322	103.909	80.8869	99.6462	67.4342	48.6696	89.4653	72.0147	68.9228	76.5009	78.2868	82.9117	102.732
DDB_G0271344	1255.63	1758.31	2362.69	2528.14	2366.2	3079.49	3244.64	2247.82	1953.79	1698.95	2089.86	2404.12	2493.9	2907.56
DDB_G0271346	76.7365	46.17	59.3764	34.4199	50.6139	31.4693	113.562	37.2772	53.2283	79.2612	69.5462	44.1253	41.4558	38.226
DDB_G0271348	11.9074	3.19555	7.42205	6.88399	7.90843	8.99122	0	3.72772	9.39323	17.2307	20.8639	9.96378	4.36377	4.77825
DDB_G0271350	10.6628	8.85771	7.42205	1.721	6.32674	4.49561	16.2232	3.72772	9.39323	17.2307	8.69328	4.27019	4.36377	0
DDB_G0271352	0	0.324087	2.47402	0	1.58169	0	0	0	0	0	0	0	0	0
DDB_G0271354	0	0.972262	0	0	0	4.49561	8.1116	0	0	0	1.73866	1.4234	0	0
DDB_G0271356	69.7832	53.9186	47.0063	46.4669	49.0322	22.4781	48.6696	41.0049	43.8351	44.7998	27.8185	22.7744	24.0008	38.226
DDB_G0271358	21.2765	30.0199	42.0583	51.6299	39.5421	62.9386	16.2232	18.6386	62.6215	48.246	50.421	27.0445	37.0921	40.6151
DDB_G0271360	3.58692	8.48831	4.94804	8.60499	11.0718	4.49561	0	11.1832	6.26215	6.89228	3.47731	7.11699	10.9094	0
DDB_G0271362	0	0	0	0	0	0	0	0	0	0	0	0	0	0
DDB_G0271364	0	0	2.47402	0	0	0	0	0	0	0	0	0	0	0
DDB_G0271366	0	0	0	0	0	0	0	0	0	0	1.73866	0	0	0
DDB_G0271368	0	0	0	0	0	0	0	0	0	0	0	0	0	0
DDB_G0271370	1.17114	3.80728	2.47402	3.44199	1.58169	0	0	3.72772	9.39323	0	6.95462	0	4.36377	0
DDB_G0271372	5.9292	0.648174	2.47402	0	1.58169	0	0	3.72772	3.13108	3.44614	1.73866	1.4234	0	2.38912
DDB_G0271374	203.984	161.326	158.337	203.078	169.24	134.868	170.344	175.203	97.0633	141.292	102.581	173.654	196.37	224.578
DDB_G0271376	66.1963	105.641	61.8504	84.3289	74.3392	94.4079	89.2276	119.287	93.9323	110.277	55.637	96.791	82.9117	47.7825
DDB_G0271378	10.6873	16.5727	27.2142	43.0249	22.1436	8.99122	8.1116	18.6386	21.9175	13.7846	26.0798	18.5042	26.1826	19.113
DDB_G0271380	0	0	0	0	0	0	0	0	0	0	0	0	0	0
DDB_G0271384	22.3741	20.7671	7.42205	24.094	28.4703	8.99122	40.558	11.1832	40.704	48.246	38.2504	19.9276	21.8189	23.8912
DDB_G0271386	0	0.846169	0	0	0	0	0	0	0	0	0	0	0	0
DDB_G0271388	28.4258	27.7788	34.6362	30.978	34.7971	44.9561	32.4464	22.3663	31.3108	48.246	31.2958	39.8551	54.5472	50.1716
DDB_G0271390	0	0	0	0	0	0	0	0	0	0	0	0	0	0
DDB_G0271392	0	0	0	1.721	0	0	0	0	3.13108	0	1.73866	1.4234	0	0
DDB_G0271394	0	1.81843	2.47402	0	0	0	0	0	0	3.44614	0	0	2.18189	0
DDB_G0271396	88.8154	122.985	98.9607	144.564	107.555	107.895	129.786	104.376	106.457	106.83	95.6261	108.178	122.186	107.511
DDB_G0271398	315.977	301.822	284.512	316.663	305.265	260.746	235.236	264.668	291.19	296.368	387.72	314.571	305.464	258.025
DDB_G0271400	7.07583	31.7388	17.3181	17.21	9.49011	4.49561	24.3348	7.45544	6.26215	10.3384	12.1706	12.8106	15.2732	7.16737
DDB_G0271402	78.1527	72.1196	84.1166	113.586	75.9209	103.399	64.8928	70.8267	100.194	62.0305	100.842	108.178	76.366	138.569
DDB_G0271404	3.53792	8.09232	24.7402	13.768	15.8169	4.49561	0	22.3663	12.5243	13.7846	8.69328	11.3872	4.36377	11.9456
DDB_G0271406	1.17114	0	0	1.721	3.16337	0	0	0	3.13108	0	5.21597	0	2.18189	2.38912
DDB_G0271408	5.9292	6.70632	4.94804	1.721	9.49011	4.49561	8.1116	14.9109	0	13.7846	17.3866	4.27019	4.36377	2.38912
DDB_G0271410	3.51341	7.36337	9.89607	6.88399	6.32674	4.49561	0	7.45544	9.39323	6.89228	0	8.54038	6.54566	9.55649
DDB_G0271412	1.17114	0.846169	0	0	1.58169	0	0	0	0	0	1.73866	1.4234	4.36377	2.38912
DDB_G0271414	0	0	0	0	0	0	0	0	0	0	1.73866	0	0	0
DDB_G0271418	13.0295	5.09476	2.47402	3.44199	1.58169	0	0	3.72772	3.13108	10.3384	1.73866	4.27019	2.18189	4.77825
DDB_G0271422	7.14934	10.0999	7.42205	6.88399	3.16337	4.49561	8.1116	11.1832	3.13108	10.3384	6.95462	4.27019	4.36377	2.38912
DDB_G0271424	0	0	0	0	0	4.49561	0	0	0	0	0	0	0	0
DDB_G0271426	10.6383	3.96095	2.47402	1.721	3.16337	8.99122	8.1116	0	9.39323	6.89228	0	4.27019	4.36377	7.16737
DDB_G0271428	4.70905	8.16422	0	1.721	4.74506	8.99122	8.1116	0	9.39323	6.89228	6.95462	8.54038	2.18189	4.77825
DDB_G0271430	3.56242	6.35466	0	5.16299	3.16337	0	0	3.72772	3.13108	27.5691	13.9092	0	2.18189	0
DDB_G0271434	1.19564	3.60041	2.47402	3.44199	1.58169	0	16.2232	0	3.13108	3.44614	6.95462	2.84679	2.18189	0
DDB_G0271438	0	0	0	0	0	4.49561	0	0	0	0	0	0	0	0
DDB_G0271440	24.9859	24.7281	17.3181	18.931	26.8886	22.4781	16.2232	18.6386	15.6554	0	13.9092	12.8106	13.0913	14.3347
DDB_G0271444	0	0	0	0	0	0	0	0	0	0	0	0	0	0
DDB_G0271446	0	0	0	0	0	0	0	3.72772	0	0	0	0	0	0
DDB_G0271448	1.19564	0.324087	0	0	0	0	0	0	0	0	0	1.4234	0	0
DDB_G0271450	0	0	0	0	0	4.49561	0	3.72772	0	0	0	0	0	0
DDB_G0271452	0	1.17026	0	1.721	1.58169	4.49561	8.1116	0	0	3.44614	0	0	0	9.55649
DDB_G0271454	0	1.94452	0	5.16299	0	0	0	0	3.13108	0	1.73866	1.4234	0	0
DDB_G0271456	4.73356	6.05815	0	1.721	0	4.49561	0	0	9.39323	3.44614	1.73866	4.27019	4.36377	2.38912
DDB_G0271458	1.19564	3.48319	2.47402	1.721	4.74506	0	8.1116	0	3.13108	6.89228	6.95462	4.27019	4.36377	0
DDB_G0271460	1.19564	1.05304	2.47402	3.44199	1.58169	0	0	0	3.13108	3.44614	1.73866	2.84679	2.18189	0
DDB_G0271462	2.34228	4.89676	0	1.721	3.16337	0	0	0	9.39323	6.89228	10.4319	5.69359	0	2.38912
DDB_G0271466	0	0	0	0	0	0	0	0	0	0	0	0	0	0
DDB_G0271468	3.56242	2.6646	2.47402	1.721	0	0	0	0	0	0	0	0	0	0
DDB_G0271470	15.3473	26.4274	29.6882	13.768	15.8169	13.4868	8.1116	11.1832	21.9175	31.0153	34.7731	18.5042	13.0913	19.113
DDB_G0271472	58.0963	22.9717	0	3.44199	3.16337	4.49561	0	11.1832	3.13108	6.89228	5.21597	1.4234	8.72755	0
DDB_G0271474	1.19564	1.17026	4.94804	0	0	0	0	0	0	10.3384	0	2.84679	4.36377	0
DDB_G0271476	40.1372	20.6312	0	3.44199	7.90843	8.99122	8.1116	3.72772	6.26215	3.44614	1.73866	4.27019	0	2.38912
DDB_G0271478	0	0.324087	0	0	0	0	0	0	0	0	0	0	0	0
DDB_G0271480	68.6856	48.4544	44.5323	44.7459	39.5421	44.9561	32.4464	26.094	56.3594	41.3537	55.637	55.5125	34.9102	38.226
DDB_G0271482	0	0	0	3.44199	1.58169	0	0	0	3.13108	0	5.21597	5.69359	0	2.38912
DDB_G0271484	7.10033	3.40242	2.47402	0	1.58169	0	0	0	6.26215	3.44614	0	8.54038	6.54566	2.38912
DDB_G0271486	1.19564	0	4.94804	1.721	0	0	0	0	0	0	0	0	0	0
[truncated: 11,409 more rows]

## Sheet: clustered filtered genes
gene	name	description	cluster	0	1	2	3	4	5	6	7	8
DDB_G0295649	17S_rRNA-2	17S ribosomal RNA	X7	0.081731	0.0911402	0.088102	0.120312	0.0957478	0.106575	0.176589	0.108448	0.131354
DDB_G0295653	26S_rRNA-2	26S ribosomal RNA	X7	0.0726211	0.107743	0.0822988	0.0974894	0.0841827	0.11179	0.20869	0.11443	0.120755
DDB_G0291255	29C	unknown	X1	0.187748	0.152162	0.0579724	0.0817022	0.0793195	0.117511	0.126546	0.101393	0.0956452
DDB_G0295645	5.8S_rRNA-1	5.8S ribosomal RNA	X9	0.0393537	0.0598508	0.110656	0.126298	0.0787243	0.0887394	0.0493857	0.167854	0.279138
DDB_G0268664	aatA	aspartate aminotransferase, aspartate transaminase	X7	0.0398504	0.0614119	0.119625	0.127139	0.112317	0.149604	0.14988	0.129119	0.111054
DDB_G0291994	abcA1	ABC transporter A family protein	X1	0.249814	0.159599	0.0802277	0.083656	0.106557	0.109349	0.0823278	0.0649039	0.0635657
DDB_G0267438	abcA2	ABC transporter A family protein	X1	0.388932	0.371916	0.0188813	0.0194001	0.0163902	0.0545435	0.0724683	0.0283984	0.0290702
DDB_G0293436	abcA3	ABC transporter A family protein	X2	0.175566	0.244769	0.0622249	0.0634474	0.0448054	0.0969175	0.0990522	0.130422	0.0827949
DDB_G0291245	abcA6	ABC transporter A family protein	X2	0.271713	0.4251	0.0427934	0.0185014	0.0370392	0.0454114	0.0703909	0.03783	0.0512204
DDB_G0271138	abcA8	ABC transporter A family protein	X2	0.0818308	0.205422	0.0911359	0.102153	0.0839556	0.0752199	0	0.203652	0.156631
DDB_G0291980	abcA9	ABC transporter A family protein	X1	0.232274	0.167246	0.0990592	0.0730263	0.123315	0.0707534	0.0626703	0.101674	0.0699821
DDB_G0293416	abcB1	ABC transporter B family protein	X1	0.204158	0.0878393	0.0909302	0.079172	0.102004	0.117601	0.104166	0.0979677	0.116162
DDB_G0293438	abcB2	ABC transporter B family protein	X1	0.158981	0.129093	0.0833442	0.0639564	0.0909749	0.117074	0.126547	0.123977	0.106053
DDB_G0279915	abcB4	ABC transporter B family protein	X8	0.0539773	0.142709	0.0860234	0.108765	0.109725	0.11502	0.1132	0.159697	0.110884
DDB_G0282931	abcB6	ABC transporter B family protein	X2	0.117832	0.162651	0.0771182	0.107434	0.0878271	0.153443	0.0906085	0.110782	0.0923045
DDB_G0280977	abcC10	ABC transporter C family protein	X2	0.16602	0.247905	0.039827	0.0370868	0.0664313	0.142233	0.191495	0.0616135	0.0473878
DDB_G0280973	abcC12	ABC transporter C family protein	X2	0.240846	0.271437	0.0220287	0.0543218	0.10771	0.177271	0.0241568	0.0454388	0.0567898
DDB_G0287589	abcC14	ABC transporter C family protein	X2	0.068667	0.206213	0.0754063	0.0733202	0.0892298	0.13666	0.119553	0.113845	0.117106
DDB_G0280055	abcC2	ABC transporter C family protein	X7	0.09451	0.0975027	0.1245	0.103808	0.135306	0.112063	0.13792	0.0904062	0.103984
DDB_G0287691	abcC3	ABC transporter C family protein	X7	0.103668	0.172464	0.0601269	0.0646333	0.0759076	0.191743	0.192131	0.0812001	0.0581273
DDB_G0287593	abcC6	ABC transporter C family protein	X2	0.0736025	0.194228	0.0875159	0.0935679	0.107335	0.125017	0.125499	0.100674	0.0925599
DDB_G0290483	abcE1	RNaseL inhibitor-like protein, ABC transporter-related protein, 4Fe-4S ferredoxin, iron-sulfur binding domain-containing protein	X6	0.0891827	0.0819467	0.0996993	0.115357	0.0994487	0.152314	0.146223	0.116438	0.0993908
DDB_G0284047	abcF2	ABC transporter-related protein	X1	0.179087	0.131307	0.106538	0.0929059	0.124252	0.103608	0.110809	0.0780472	0.073445
DDB_G0267436	abcF4	putative non-transporter ABC protein	X7	0.0854291	0.109084	0.110579	0.0922003	0.113488	0.132767	0.139569	0.111817	0.105066
DDB_G0292986	abcG10	ABC transporter G family protein	X8	0.0574265	0.0786567	0.0739408	0.0869966	0.10845	0.156425	0.166681	0.176114	0.0953091
DDB_G0274115	abcG12	ABC transporter G family protein	X1	0.171593	0.0886392	0.121919	0.0892295	0.100625	0.0821297	0.125832	0.109099	0.110932
DDB_G0269210	abcG14	ABC transporter G family protein	X6	0.0727588	0.0962972	0.0874634	0.0678715	0.106198	0.19366	0.127268	0.13791	0.110572
DDB_G0275687	abcG18	ABC transporter G family protein	X1	0.160853	0.0942183	0.103505	0.107093	0.111712	0.0961077	0.157159	0.09238	0.0769716
DDB_G0269208	abcG19	ABC transporter G family protein	X1	0.277898	0.110036	0.0904032	0.0729589	0.0653433	0.134307	0.0594818	0.111885	0.0776861
DDB_G0275689	abcG2	ABC transporter G family protein	X1	0.174886	0.0980332	0.089608	0.0906414	0.0780567	0.135291	0.115041	0.12172	0.0967229
DDB_G0267430	abcG20	ABC transporter G family protein	X1	0.192979	0.127454	0.111157	0.0845075	0.117126	0.12565	0.0317987	0.0971964	0.112133
DDB_G0269206	abcG21	ABC transporter G family protein	X1	0.446684	0.0889696	0.0789432	0.0582297	0.0714603	0.0614784	0.075399	0.0630334	0.0558024
DDB_G0270826	abcG22	ABC transporter G family protein	X9	0.115527	0.0591782	0.0869239	0.0942504	0.110874	0.102125	0.0817036	0.148195	0.201222
DDB_G0282103	abcG24	ABC transporter G family protein	X1	0.153362	0.102614	0.102525	0.0974174	0.119975	0.108298	0.0866425	0.123686	0.105481
DDB_G0292384	abcH1	putative non-transporter ABC protein	X1	0.227842	0.151251	0.143792	0.0451288	0.134501	0.0534059	0.0315364	0.0889798	0.123564
DDB_G0283479	abcH4	putative non-transporter ABC protein	X9	0.111635	0.0886648	0.126229	0.0829185	0.116075	0.0817724	0.125546	0.104452	0.162708
DDB_G0267956	abiA	component of SCAR regulatory complex	X6	0.153858	0.0600094	0.0957242	0.0772532	0.104929	0.178877	0.137775	0.0990339	0.0925409
DDB_G0284897	abkD	putative protein serine/threonine kinase, ABC1 family protein kinase, ABC1-B subfamily protein kinase	X8	0.0792554	0.0758639	0.102841	0.0995544	0.109314	0.115747	0.148659	0.16633	0.102434
DDB_G0269520	abnC	actobindin C	X7	0.0549157	0.103772	0.0830067	0.0846003	0.0720402	0.147792	0.197065	0.131061	0.125747
DDB_G0269100	abpC	gelation factor	X7	0.0798062	0.0830031	0.0936157	0.108933	0.0864033	0.165295	0.169303	0.118736	0.0949041
DDB_G0273447	abpE-1	actin binding protein E	X5	0.0715221	0.0760461	0.119489	0.118472	0.130978	0.121147	0.1279	0.115533	0.118913
DDB_G0276395	acapB	Arf GTPase activating protein B	X1	0.198881	0.092589	0.155942	0.0946441	0.11886	0.0776958	0.0750758	0.0882608	0.0980526
DDB_G0270658	acbA	acyl-CoA binding protein	X5	0.0773775	0.0599447	0.117475	0.146355	0.153702	0.114954	0.106196	0.104843	0.119153
DDB_G0290237	acbd6	ankyrin repeat-containing protein, acyl-CoA binding protein, acyl-CoA-binding domain-containing protein 6	X3	0.0889954	0.123351	0.180017	0.101696	0.123993	0.0802326	0.0473776	0.133676	0.120661
DDB_G0288387	accA	acetyl-CoA carboxylase, biotin carboxylase	X1	0.1491	0.0787115	0.112852	0.106098	0.124374	0.10306	0.102733	0.110589	0.112482
DDB_G0267374	acpA	F-actin-capping protein subunit beta	X1	0.134773	0.126983	0.110202	0.0909584	0.105637	0.104806	0.119749	0.104874	0.102017
DDB_G0272104	acpB	F-actin-capping protein subunit alpha	X6	0.0998131	0.0970799	0.112736	0.103389	0.116696	0.138334	0.124175	0.102091	0.105685
DDB_G0277815	acsA	acetyl-CoA synthetase, acetyl-CoA ligase	X1	0.176305	0.0867151	0.100111	0.118626	0.136208	0.094727	0.0940991	0.089975	0.103234
DDB_G0289553	act1	actin	X6	0.0893341	0.0976992	0.106241	0.1414	0.115585	0.147557	0.0998604	0.102205	0.100118
DDB_G0289811	act10	actin	X7	0.0965247	0.100323	0.0971895	0.127543	0.106183	0.13119	0.154288	0.094582	0.092178
DDB_G0288879	act11	actin	X7	0.100326	0.0914577	0.0968039	0.138983	0.105423	0.124246	0.157161	0.0933554	0.0922444
DDB_G0274599	act13	actin	X4	0.0915382	0.0809528	0.114655	0.145948	0.120963	0.137108	0.104695	0.101251	0.10289
DDB_G0274137	act14	actin	X7	0.113857	0.107938	0.0953092	0.135466	0.110896	0.109177	0.155266	0.0838567	0.0882345
DDB_G0272520	act15	actin	X7	0.0810425	0.0942536	0.106149	0.141112	0.116151	0.117692	0.152569	0.0939162	0.0971142
DDB_G0272248	act16	actin	X4	0.0880122	0.0879295	0.123311	0.15957	0.113859	0.113032	0.108312	0.103559	0.102415
DDB_G0274131	act17	actin	X7	0.130975	0.145443	0.0648302	0.0960571	0.105304	0.099701	0.199949	0.0689522	0.0887886
DDB_G0289489	act18	actin	X2	0.0995353	0.202387	0.0851756	0.097859	0.0724292	0.125223	0.151781	0.0603941	0.105216
DDB_G0274727	act19	actin	X7	0.0857317	0.0961242	0.0982913	0.146881	0.110352	0.129399	0.156961	0.0871247	0.0891354
DDB_G0274133	act2	actin	X7	0.115373	0.104072	0.100367	0.129239	0.111904	0.11003	0.161571	0.0837092	0.0837333
DDB_G0274285	act20	actin	X6	0.0821787	0.0862226	0.10845	0.144221	0.110441	0.150696	0.119247	0.103288	0.0952543
DDB_G0275023	act22	actin	X4	0.097451	0.109186	0.107786	0.138441	0.100013	0.126379	0.132104	0.0856629	0.102976
DDB_G0289505	act24	actin	X1	0.316448	0.129852	0.0896139	0.0904024	0.0367409	0.0356611	0.126348	0.108928	0.0660067
DDB_G0289507	act25	actin	X6	0.122741	0.0998964	0.1002	0.106265	0.0835667	0.171764	0.126784	0.0894302	0.0993517
DDB_G0289533	act27	actin	X2	0.143259	0.204718	0.0908238	0.0805171	0.0816203	0.114999	0.176559	0.0702535	0.0372499
DDB_G0289511	act28	actin, polyphosphate kinase component, poly P kinase component	X2	0.108782	0.201564	0.105619	0.0923421	0.110022	0.0915327	0.162151	0.0871445	0.0408428
DDB_G0289487	act3	actin	X7	0.109974	0.114446	0.0798467	0.121168	0.113598	0.117864	0.168385	0.0981866	0.0765316
DDB_G0280749	act35_ps	pseudogene	X7	0.106419	0.0939613	0.115795	0.114218	0.113236	0.0860153	0.203169	0.107483	0.0597035
DDB_G0290243	act39_ps	pseudogene	X7	0.116598	0.165862	0.0721422	0.0921841	0.0736154	0.0669862	0.2136	0.0781242	0.120888
DDB_G0289005	act4	actin	X4	0.0884439	0.0729248	0.117236	0.15049	0.116699	0.138201	0.107598	0.10663	0.101776
DDB_G0289663	act5	actin	X4	0.08755	0.0803722	0.118756	0.144873	0.11897	0.136763	0.105891	0.105341	0.101483
DDB_G0274135	act6	actin	X7	0.0933413	0.0976752	0.0996597	0.145742	0.105979	0.125306	0.154803	0.0904226	0.0870709
DDB_G0274601	act9	actin	X7	0.108795	0.106867	0.0958724	0.139945	0.109839	0.11052	0.152601	0.0874509	0.0881085
DDB_G0270562	acy1	N-acyl-L-amino-acid amidohydrolase, aminoacylase	X2	0.131881	0.141882	0.121705	0.101213	0.0984843	0.0947799	0.0904097	0.113373	0.106271
DDB_G0292924	adcA	FYVE-type zinc finger-containing protein, arrestin domain-containing protein	X1	0.167677	0.131213	0.109613	0.108822	0.113883	0.110706	0.12472	0.0565245	0.0768418
DDB_G0274395	adcB	SAM domain-containing protein, arrestin domain-containing protein, C2 calcium-dependent membrane targeting domain-containing protein	X1	0.259784	0.150256	0.0900827	0.0727002	0.0689417	0.0446104	0.118542	0.0557442	0.139339
DDB_G0271022	adcC	SAM domain-containing protein, arrestin domain-containing protein, C2 calcium-dependent membrane targeting domain-containing protein	X6	0.0751727	0.0869733	0.0716897	0.0751565	0.0618579	0.223192	0.180352	0.146787	0.0788182
DDB_G0286693	adcD	FYVE-type zinc finger-containing protein, arrestin domain-containing protein	X1	0.210426	0.0861721	0.073778	0.0947255	0.141159	0.0871884	0.0661951	0.0933845	0.146972
DDB_G0290111	adhfe1	iron-containing alcohol dehydrogenase, alcohol dehydrogenase iron-containing 1	X1	0.170267	0.100768	0.131964	0.117729	0.127101	0.0700184	0.0974588	0.0874934	0.0972001
DDB_G0286057	adk	adenosine kinase, ATP:adenosine 5'-phosphotransferase	X4	0.115958	0.0858374	0.111136	0.168464	0.12005	0.11052	0.108013	0.086069	0.0939513
DDB_G0289675	adprh	ADP-ribosylarginine hydrolase	X1	0.178586	0.106133	0.11855	0.0965732	0.0937103	0.0682172	0.0988753	0.144654	0.0946996
DDB_G0278741	adprt1A	poly(ADP-ribosyl)transferase, NAD+ ADP-ribosyltransferase	X8	0.0690646	0.0934531	0.115422	0.0922646	0.111063	0.121274	0.123241	0.149584	0.124634
DDB_G0272624	adrm1-1	adhesion regulating molecule family protein	X9	0.109983	0.107657	0.113655	0.0882662	0.11822	0.100507	0.0756709	0.104659	0.181382
DDB_G0276299	agnA	argonaut-like protein	X4	0.12387	0.0821923	0.139033	0.157893	0.147075	0.0981748	0.0862742	0.0817847	0.0837038
DDB_G0290377	agnB	argonaut-like protein	X1	0.434888	0.0721564	0.0721847	0.0633216	0.05004	0.0641115	0.0567872	0.0995335	0.0869774
DDB_G0269848	agpA	putative 1-acylglycerol-3-phosphate O-acyltransferase	X1	0.183008	0.138135	0.106068	0.0845445	0.112744	0.0510677	0.0904671	0.127626	0.106339
DDB_G0288523	agpB	putative 1-acylglycerol-3-phosphate O-acyltransferase	X7	0.0584899	0.0944699	0.111508	0.129298	0.1079	0.107109	0.177096	0.0951761	0.118952
DDB_G0288863	agpC	putative 1-acylglycerol-3-phosphate O-acyltransferase	X8	0.0960165	0.119597	0.081398	0.0871829	0.0769076	0.0895769	0.0793433	0.214539	0.155439
DDB_G0282009	ahhA	alpha adducin	X7	0.108089	0.105353	0.0971728	0.0836503	0.112791	0.119101	0.143856	0.124773	0.105214
DDB_G0278733	aip1	WD40 repeat-containing protein	X7	0.0740828	0.108775	0.101326	0.117783	0.102017	0.130858	0.143405	0.114184	0.107569
DDB_G0272730	alg2	glycosyltransferase, alpha-1,3-mannosyltransferase	X9	0.0902292	0.11449	0.115585	0.112679	0.12038	0.110278	0.111633	0.10171	0.123017
DDB_G0268238	alg3	glycosyltransferase, dolichyl-phosphate-mannose alpha-1,3-mannosyltransferase	X7	0.0784032	0.127183	0.138893	0.0758954	0.0941169	0.0483623	0.199907	0.147724	0.0895158
DDB_G0282199	allB1	allantoinase	X3	0.0841536	0.0906101	0.145336	0.126338	0.133612	0.0990584	0.127162	0.0980681	0.0956617
DDB_G0278495	alp	alkaline phosphatase	X1	0.159468	0.0681481	0.105176	0.109238	0.121026	0.127823	0.102639	0.102005	0.104477
DDB_G0285053	alrB	aldo-keto reductase	X1	0.181095	0.155285	0.10221	0.0848087	0.0905831	0.115858	0.12009	0.0893287	0.0607411
DDB_G0285025	alrE	aldo-keto reductase	X4	0.120584	0.0685186	0.154089	0.179061	0.116991	0.085651	0.0724174	0.105406	0.0972829
DDB_G0275451	alxA	ALG-2 interacting protein X	X7	0.0967187	0.101504	0.10529	0.10191	0.127494	0.112297	0.133404	0.106756	0.114626
DDB_G0275123	alyA	lysozyme	X1	0.223583	0.131559	0.0653764	0.0962404	0.133654	0.125455	0.121876	0.0545027	0.0477528
DDB_G0275119	alyB	lysozyme	X1	0.293376	0.176478	0.0307874	0.0576569	0.0721966	0.135459	0.165172	0.0432324	0.0256425
DDB_G0275121	alyC	lysozyme	X1	0.28445	0.215107	0.0171951	0.0289107	0.0910213	0.134116	0.141421	0.0478824	0.0398959
DDB_G0273197	alyD-1	lysozyme	X1	0.394714	0.207958	0.0269095	0.0284389	0.0196136	0.128501	0.126467	0.0475769	0.0198207
DDB_G0273731	alyD-2	lysozyme	X1	0.351308	0.194017	0.0347782	0.0233895	0.0166352	0.113024	0.114414	0.107606	0.0448289
DDB_G0286229	alyL	amy family lysozyme-like protein	X4	0.0830394	0.0705712	0.16458	0.185812	0.152899	0.0957817	0.0954974	0.0829988	0.068821
DDB_G0275567	amd1	S-adenosylmethionine decarboxylase	X7	0.0759746	0.151578	0.0890784	0.0967903	0.0828976	0.151357	0.158985	0.110152	0.083187
DDB_G0292266	amdA	AMP deaminase	X6	0.0661373	0.105756	0.110188	0.0969854	0.0965052	0.149933	0.141992	0.106835	0.125669
DDB_G0279345	amfr	putative E3 ubiquitin-protein ligase	X7	0.0873965	0.10646	0.120456	0.0874061	0.101082	0.100074	0.177282	0.117694	0.102149
DDB_G0275695	ampA	adhesion modulation protein A, prestalk D11 protein precursor	X1	0.167248	0.113138	0.0899551	0.116342	0.0947115	0.106755	0.120825	0.0922263	0.0987989
DDB_G0277889	amtB	ammonium transporter	X1	0.163837	0.100574	0.100108	0.128882	0.0985045	0.119512	0.0846868	0.0951348	0.108762
DDB_G0267424	amtC	ammonium transporter	X1	0.153621	0.131238	0.101491	0.114958	0.115828	0.0892779	0.0966514	0.0867686	0.110166
DDB_G0281547	amyA	putative alpha-amylase	X1	0.252134	0.11367	0.0851637	0.0932292	0.091581	0.0909098	0.0950949	0.0812623	0.096955
DDB_G0285349	anapc1	anaphase promoting complex subunit 1	X9	0.0928077	0.13854	0.0940032	0.0923987	0.106069	0.107428	0.118943	0.100679	0.149132
DDB_G0288223	anapc3	anaphase promoting complex subunit 3	X7	0.0836702	0.171165	0.075435	0.0541146	0.0641462	0.135418	0.215078	0.13615	0.0648235
DDB_G0286233	anapc6	TPR repeat-containing protein, anaphase promoting complex subunit 6	X2	0.0758033	0.197691	0.129566	0.0603258	0.0889887	0.12956	0.0983646	0.123349	0.0963516
DDB_G0292470	anapc7	anaphase promoting complex subunit 7	X7	0.0483397	0.201003	0.0860463	0.0315649	0.0698437	0.101687	0.231607	0.108913	0.120996
DDB_G0280819	aoxA		X7	0.0650178	0.104024	0.0837868	0.0807166	0.0693226	0.160644	0.198165	0.140831	0.0974925
DDB_G0281957	ap1g1	clathrin-adaptor gamma chain, AP-1 complex gamma 1 subunit, gamma adaptin	X6	0.105289	0.106217	0.109707	0.11897	0.103528	0.133061	0.131063	0.102107	0.0900585
DDB_G0273439	ap2a1-1	adaptor-related protein complex 2, alpha subunit, alpha adaptin	X8	0.113569	0.111981	0.11062	0.109172	0.106033	0.125202	0.103361	0.125564	0.0944965
DDB_G0273501	ap2a1-2	adaptor-related protein complex 2, alpha subunit, alpha adaptin	X6	0.114874	0.107872	0.108982	0.0934767	0.0977099	0.146657	0.0987259	0.107512	0.12419
DDB_G0289721	ap2s1	adaptor-related protein complex 2, sigma 1 subunit, sigma adaptin	X7	0.0555732	0.158108	0.0668047	0.0814325	0.0905368	0.12406	0.206038	0.109808	0.107638
DDB_G0277701	apeA	DNA-(apurinic or apyrimidinic site) lyase	X7	0.0622389	0.102606	0.126363	0.115188	0.10632	0.111678	0.147752	0.107165	0.120689
DDB_G0284043	aplA	amoebapore-like protein A	X4	0.0948282	0.0762037	0.155391	0.175964	0.137672	0.0709726	0.0759899	0.0922591	0.12072
DDB_G0286651	aplB	amoebapore-like protein B	X4	0.149599	0.0627977	0.154231	0.217757	0.143211	0.0734803	0.0749261	0.0531757	0.0708224
DDB_G0269616	aplG	saposin B domain-containing protein	X1	0.333203	0.198458	0.042741	0.0546149	0.103583	0.0634981	0.0562438	0.0595093	0.0881485
DDB_G0268890	aplJ	amoebapore-like protein J	X1	0.304236	0.240434	0.033334	0.0448364	0.055274	0.136187	0.08773	0.0206275	0.0773412
DDB_G0286653	aplO	amoebapore-like protein O	X9	0.198983	0.0817719	0.0744171	0.0938397	0.142381	0.138197	0.0306022	0	0.239808
DDB_G0281659	aplQ	amoebapore-like protein Q	X7	0.120188	0.119585	0.120201	0.0473885	0.0793034	0.123156	0.16363	0.109008	0.11754
DDB_G0289247	apm1	mu1, clathrin-adaptor medium chain AP-1	X4	0.0813411	0.119051	0.111812	0.132945	0.104009	0.117013	0.109742	0.107035	0.117052
DDB_G0279923	apnA	apurinic/apyrimidinic endonuclease, endonuclease IV	X8	0.0760815	0.172133	0.0503017	0.0830361	0.0816597	0.144366	0.135395	0.198083	0.0589442
DDB_G0277247	apnB	putative endonuclease III, putative DNA-(apurinic or apyrimidinic site) lyase	X1	0.205328	0.117137	0.0742404	0.0726241	0.137739	0.0626677	0.111017	0.114852	0.104395
DDB_G0279443	aqpB	aquaporin B	X4	0.112399	0.108496	0.130892	0.157601	0.123871	0.0940937	0.118071	0.0457245	0.108851
DDB_G0282813	arcB	actin related protein 2/3 complex, subunit 2, actin related protein 2/3 complex, 34 kDa subunit	X7	0.100393	0.106074	0.0941581	0.128556	0.0993608	0.128158	0.143685	0.0906751	0.10894
DDB_G0292804	arcC	actin related protein 2/3 complex, subunit 3, actin related protein 2/3 complex, 21 kDa subunit	X4	0.0980262	0.10712	0.0959643	0.142131	0.0952421	0.125149	0.107304	0.102587	0.126477
DDB_G0274811	argB	N-acetylglutamate kinase	X1	0.193992	0.152574	0.0713738	0.0894216	0.104622	0.0833754	0.111722	0.0934985	0.0994198
DDB_G0286257	argC	bifunctional mitochondrial protein ArgC	X1	0.165143	0.138173	0.104824	0.10789	0.117219	0.0920712	0.0803876	0.100258	0.0940346
DDB_G0267380	argE	acetylornithine deacetylase	X4	0.108665	0.0854832	0.138852	0.149258	0.127703	0.097911	0.0953351	0.0994532	0.0973404
DDB_G0291916	argJ	amino-acid N-acetyltransferase, N-acetylglutamate synthetase, ornithine transacetylase	X2	0.125984	0.219763	0.0594307	0.0648146	0.074781	0.167041	0.145315	0.0745467	0.068324
DDB_G0271942	arl5	ARF-like protein, ADP-ribosylation factor-like protein	X9	0.11715	0.12325	0.100119	0.09841	0.127704	0.0858124	0.101345	0.107229	0.13898
DDB_G0283525	arl8	ARF-like protein, ADP-ribosylation factor-like protein	X9	0.112446	0.11484	0.0909807	0.137672	0.118949	0.101374	0.0598617	0.0703748	0.193501
DDB_G0272106	arpB	actin related protein 2, polyphosphate kinase component, poly P kinase component	X6	0.103365	0.0876118	0.102159	0.112514	0.114796	0.138956	0.135236	0.102439	0.102923
DDB_G0283755	arpC	actin-like protein, actin related protein 3	X6	0.103245	0.0900107	0.102741	0.122213	0.114881	0.132532	0.12441	0.106652	0.103315
DDB_G0287007	arpF	actin related protein 6	X6	0.0904164	0.0976551	0.0739694	0.120814	0.148264	0.176613	0.104291	0.0653901	0.122588
DDB_G0289435	arrF	ADP-ribosylation factor-related, ARF-related	X1	0.187532	0.134222	0.111653	0.07509	0.109186	0.0967614	0.122439	0.0575766	0.105541
DDB_G0280621	arrJ	ADP-ribosylation factor-related, ARF-related	X8	0.0850204	0.106213	0.0894277	0.136478	0.0943249	0.0574867	0.090523	0.207521	0.133006
DDB_G0293528	arsA	arsenite transport subunit A, arsenite-translocating ATPase	X8	0.0998087	0.122951	0.10823	0.107726	0.107679	0.112554	0.085453	0.143993	0.111606
DDB_G0280455	ascc2	ubiquitin system component Cue domain containing protein, activating signal cointegrator 1 complex subunit	X5	0.104737	0.0693472	0.115541	0.136435	0.142234	0.114768	0.110496	0.106	0.100442
DDB_G0285513	asf1	anti-silencing protein 1	X2	0.081303	0.274397	0.0905481	0.10826	0.0705812	0.0934185	0.0661968	0.124516	0.090779
DDB_G0274939	aslB	putative acyl-CoA synthetase	X7	0.121896	0.0844497	0.0798463	0.0939736	0.107722	0.151131	0.171751	0.0902678	0.0989628
DDB_G0286059	asns	asparagine synthetase	X4	0.0830048	0.0969633	0.145461	0.162072	0.111957	0.105978	0.103054	0.0911644	0.100346
DDB_G0272236	aspS1	aspartyl-tRNA synthetase, aspartate-tRNA ligase	X6	0.106404	0.0959964	0.0990645	0.11371	0.106349	0.137032	0.134758	0.109886	0.0967999
DDB_G0292390	atg1	autophagy protein 1, protein serine/threonine kinase, ULK family protein kinase	X1	0.180571	0.103063	0.0703451	0.0946187	0.116645	0.156762	0.0694265	0.108826	0.0997418
DDB_G0269244	atg6A	autophagy protein 6, autophagy protein Apg6 family protein	X8	0.112338	0.104316	0.118161	0.0860896	0.106759	0.0914303	0.129576	0.137099	0.114232
DDB_G0271096	atg7	autophagy protein 7, E1-like enzyme family protein	X7	0.115672	0.0731314	0.109253	0.0757029	0.121408	0.122964	0.141591	0.122922	0.117356
DDB_G0286191	atg8	autophagy protein 8	X1	0.181344	0.0897872	0.117971	0.0628531	0.097711	0.113807	0.105846	0.116139	0.114541
DDB_G0287109	athl1	acid trehalase-like protein 1	X1	0.504778	0.0809077	0.0598248	0.0804682	0.124001	0.0555491	0	0.0462753	0.0481961
DDB_G0294012	atp1	ATPase subunit 1, ATP synthase F1 alpha	X9	0.130648	0.12507	0.090197	0.0441455	0.0951711	0.111375	0.0823388	0.140268	0.180786
DDB_G0292678	atp12	ATP synthase mitochondrial F1 complex assembly factor 2	X9	0.125483	0.120045	0.115779	0.105896	0.127004	0.0774028	0.0609422	0.100303	0.167146
DDB_G0269038	atp5D	ATP synthase F1 delta	X4	0.104028	0.0796293	0.118785	0.148731	0.104554	0.110058	0.106346	0.105178	0.122689
DDB_G0276241	atp5e	ATP synthase epsilon chain, mitochondrial	X9	0.103198	0.111324	0.104107	0.128749	0.106988	0.103539	0.0860289	0.112969	0.143097
DDB_G0294014	atp6	ATP synthase A chain (protein 6), ATPase subunit 6	X1	0.188607	0.0695585	0.100379	0.0679643	0.107706	0.0831288	0.0803256	0.114368	0.187962
DDB_G0284141	atp7a	P-type ATPase, copper-transporting ATPase	X1	0.166708	0.116842	0.0921549	0.111042	0.111016	0.106961	0.126322	0.0831636	0.0857907
DDB_G0270870	atp9b	ATPase, class II, type 9B	X1	0.140564	0.127258	0.118563	0.0920775	0.106671	0.0799456	0.109121	0.115729	0.110071
DDB_G0291380	atr1	protein kinase, Atypical group, phosphatidylinositol 3-kinase-related protein kinase, ATR subfamily protein kinase, PIKK family protein kinase	X7	0.0891138	0.0985957	0.0900575	0.0914679	0.118387	0.122872	0.151159	0.136478	0.101869
DDB_G0269682	atxn2	ataxin-2	X6	0.0814662	0.0895984	0.103968	0.112379	0.113052	0.162276	0.146084	0.0960087	0.0951665
DDB_G0279343	aurK	putative protein serine/threonine kinase, Aurora family protein kinase	X2	0.0663081	0.173178	0.0774949	0.0625414	0.0720169	0.127466	0.167534	0.167841	0.0856203
DDB_G0289135	bcs1lA	mitochondrial chaperone BCS1, mitochondrial ATPase	X6	0.0859363	0.0946419	0.0816435	0.122889	0.127694	0.176886	0.10232	0.12029	0.0876983
DDB_G0287891	bms1l	BMS1-like ribosome biogenesis protein	X1	0.213838	0.116229	0.127111	0.131564	0.116713	0.0987736	0.0949037	0.0334713	0.0673971
DDB_G0270830	bopA	unknown	X1	0.194123	0.0935565	0.0669461	0.130568	0.115279	0.149188	0.0880958	0.0932107	0.0690344
DDB_G0274241	bre1	RING zinc finger-containing protein, RmlC-like cupin family protein	X9	0.0914063	0.0965734	0.11108	0.10986	0.125016	0.109208	0.104409	0.106861	0.145587
DDB_G0292676	bub1	putative protein serine/threonine kinase, putative mitotic checkpoint protein, BUB family protein kinase	X2	0.0742841	0.205922	0.0908234	0.0763521	0.0664421	0.143861	0.145002	0.099181	0.0981329
DDB_G0279977	bud32	putative protein serine/threonine kinase, BUD32 family protein kinase	X1	0.202704	0.100805	0.156009	0.0769421	0.112763	0.0772582	0	0.19308	0.0804378
DDB_G0292216	bxdc1	brix domain-containing protein	X1	0.327913	0.12128	0.0689822	0.136859	0.116585	0.0640521	0.0567345	0.0320152	0.07558
DDB_G0287937	bxdc2	brix domain-containing protein	X1	0.292128	0.130396	0.0986302	0.131388	0.114918	0.05988	0.0499191	0.0469488	0.0757913
DDB_G0285829	bxdc5	brix domain-containing protein, ribosome production factor	X1	0.186584	0.0948685	0.179704	0.0922329	0.117625	0.0878215	0.0777884	0.0658439	0.0975316
DDB_G0288565	bysl	bystin	X1	0.292111	0.118724	0.13991	0.0774892	0.124222	0.0611345	0.0541502	0.0509282	0.0813313
DDB_G0282749	bzpG	putative basic-leucine zipper (bZIP) transcription factor	X1	0.15144	0.133166	0.103202	0.105619	0.0925273	0.0861047	0.0934894	0.111065	0.123387
DDB_G0286411	bzpN	putative basic-leucine zipper (bZIP) transcription factor	X1	0.208886	0.116527	0.0732382	0.0869206	0.0906696	0.0960054	0.113383	0.119966	0.0944035
DDB_G0290303	bzpP	putative basic-leucine zipper (bZIP) transcription factor	X1	0.180096	0.0686468	0.113294	0.116339	0.124309	0.0837049	0.108207	0.0829227	0.122481
DDB_G0288705	bzpQ	putative basic-leucine zipper (bZIP) transcription factor	X5	0.112987	0.109135	0.0836308	0.108048	0.14457	0.114437	0.101363	0.112356	0.113473
DDB_G0285793	cadA	calcium-dependent cell adhesion molecule-1	X4	0.101507	0.0777674	0.174462	0.183139	0.153595	0.0846251	0.0819105	0.0674408	0.0755532
DDB_G0277827	cafA	calfumirin-1	X1	0.409698	0.238419	0.039176	0.0421554	0.029982	0.0582018	0.0773289	0.0242425	0.0807962
DDB_G0269106	cahA	carbonic anhydrase	X4	0.0370292	0.0165403	0.225789	0.239924	0.17064	0.0461235	0.0482822	0.0628745	0.152797
DDB_G0273059	cak1-1	protein serine/threonine kinase, protein kinase, CK1 group, casein kinase I	X9	0.0840342	0.107638	0.123976	0.0972742	0.122994	0.119379	0.083082	0.113656	0.147967
DDB_G0269104	calB	calmodulin-like protein	X1	0.172759	0.103951	0.100256	0.0893389	0.107099	0.0698183	0.0989471	0.112447	0.145383
DDB_G0276883	canA	calcineurin A, CaM-dependent protein phosphatase, catalytic subunit, protein serine/threonine phosphatase, protein phosphatase-2B	X1	0.151415	0.100516	0.104425	0.108215	0.109322	0.121964	0.0972277	0.103635	0.10328
DDB_G0274167	cand1	HEAT repeat-containing protein, cullin-associated neddylation-disassociated protein 1	X1	0.156251	0.0996043	0.102607	0.100802	0.105768	0.1202	0.109902	0.109131	0.0957347
DDB_G0274023	capA-2	cAMP-binding protein	X6	0.0900021	0.0501582	0.121575	0.124032	0.129018	0.176168	0.0885208	0.1185	0.102026
DDB_G0277501	capB		X6	0.113505	0.100499	0.104261	0.119339	0.104043	0.152996	0.11904	0.0964601	0.0898576
DDB_G0278947	captB	CDP-alcohol phosphatidyltransferase	X2	0.110349	0.160557	0.0938092	0.0951692	0.0953193	0.0915337	0.135999	0.122988	0.0942761
DDB_G0275235	captD	CDP-alcohol phosphatidyltransferase	X1	0.193193	0.142863	0.116119	0.104125	0.0833135	0.080865	0.127336	0.0898196	0.0623652
DDB_G0276885	casK	protein serine/threonine kinase, protein kinase, CMGC group, CK2 family protein kinase, casein kinase II alpha chain	X3	0.122074	0.124977	0.133266	0.0994383	0.105464	0.102967	0.102404	0.10534	0.10407
DDB_G0274595	catA	catalase	X4	0.109403	0.0854168	0.108716	0.146021	0.111915	0.108002	0.117092	0.106286	0.107149
DDB_G0279301	cax1	DUF307 family protein, type II CAX family calcium cation antiporter	X1	0.157349	0.0851489	0.108467	0.109422	0.12404	0.0764046	0.116895	0.118619	0.103655
DDB_G0283533	cbpB	calcium-binding protein	X6	0.0392409	0.174229	0.0750456	0.0353294	0.0478613	0.236919	0.0740656	0.162537	0.154773
DDB_G0283153	cbpD1	calcium-binding protein	X1	0.297039	0.296266	0.0323211	0.021737	0.0206132	0.100037	0.0708867	0.0500016	0.111098
DDB_G0288785	cbpL	NCS-1/frequenin-related protein	X9	0.0306572	0.136283	0.0725545	0.0813254	0.133676	0.104796	0.106085	0.137187	0.197436
DDB_G0286371	cbpM	calcium-binding protein, NCS-1/frequenin-related protein	X8	0.103431	0.168745	0.0995732	0.0818475	0.0376321	0.109578	0.109192	0.171158	0.118842
DDB_G0276233	cct8	chaperonin containing TCP1 theta subunit	X4	0.132223	0.0975034	0.116425	0.133667	0.110601	0.112628	0.107373	0.0862885	0.103292
DDB_G0288933	cda	cytidine deaminase	X3	0.0998188	0.0660666	0.166239	0.139752	0.100441	0.0853032	0.0863518	0.115053	0.140975
DDB_G0285601	cdc20	WD40 repeat-containing protein, cdc20/fizzy domain-containing protein	X7	0.0379377	0.134574	0.0950394	0.102431	0.0932502	0.162917	0.174369	0.117811	0.0816701
DDB_G0289501	cdc40	WD40 repeat-containing protein, putative RNA splicing factor	X2	0.118827	0.135831	0.0892763	0.105072	0.111027	0.0953302	0.124823	0.11049	0.109323
DDB_G0267748	cdc45	cell division cycle protein 45	X2	0.0582028	0.215898	0.0663216	0.0617586	0.0691401	0.156323	0.151051	0.144037	0.0772681
DDB_G0279311	cdc5l	myb domain-containing protein	X7	0.122703	0.108582	0.105224	0.0973036	0.0859818	0.106863	0.14063	0.124631	0.108082
DDB_G0292152	cdc7	putative protein serine/threonine kinase, CDC7 family protein kinase	X7	0.109301	0.0880094	0.0954447	0.107955	0.113442	0.128907	0.17127	0.0738278	0.111843
DDB_G0284857	cdipt	CDP-diacylglycerol--inositol 3-phosphatidyltransferase	X9	0.0938178	0.117182	0.0962743	0.0874092	0.0706102	0.13409	0.0791809	0.160109	0.161326
DDB_G0272813	cdk1	p34-cdc2 protein, protein serine/threonine kinase, CDK family protein kinase, cyclin-dependent kinase, protein kinase, CMGC group, CDC2 subfamily protein kinase	X2	0.0572839	0.196592	0.0885204	0.102557	0.0792269	0.125708	0.127254	0.151904	0.0709543
DDB_G0288677	cdk5	cyclin-dependent kinase 5	X9	0.0754563	0.104979	0.115127	0.0997161	0.0934484	0.106899	0.091817	0.14842	0.164137
DDB_G0273207	cdk9-1	putative protein serine/threonine kinase, CDK family protein kinase, CTD kinase, protein kinase, CMGC group, CRK7 subfamily protein kinase	X7	0.126139	0.128686	0.0964931	0.118974	0.0923096	0.10453	0.158722	0.111958	0.0621895
DDB_G0273721	cdk9-2	putative protein serine/threonine kinase, CDK family protein kinase, CTD kinase, protein kinase, CMGC group, CRK7 subfamily protein kinase	X7	0.101774	0.125471	0.0691704	0.104115	0.105034	0.122337	0.173377	0.147774	0.0509487
DDB_G0269742	cdsA	CDP-diacylglycerol synthase, phosphatidate cytidylyltransferase	X8	0.0895235	0.13231	0.097833	0.088002	0.0889119	0.113551	0.108625	0.174053	0.10719
DDB_G0271134	celA	cellulase 270-6	X5	0.0749574	0.0510926	0.153744	0.176306	0.20239	0.0841894	0.071329	0.079282	0.10671
DDB_G0269112	celB	cellulase 270-11, cellulose binding protein	X4	0.123113	0.0648629	0.121501	0.174178	0.089724	0.100942	0.0841505	0.0890363	0.152493
DDB_G0268616	cepJ		X2	0.116838	0.134572	0.118138	0.0981145	0.112763	0.0839273	0.119986	0.122659	0.0930024
DDB_G0293544	cepK		X8	0.0898263	0.142653	0.0989819	0.0988442	0.0822564	0.066842	0.128279	0.176329	0.115988
DDB_G0269248	cf45-1	component of the counting factor (CF) complex	X1	0.258099	0.160119	0.057972	0.054298	0.0769207	0.149145	0.12978	0.0651852	0.0484805
DDB_G0273175	cf50-1	component of the counting factor (CF) complex	X1	0.187573	0.133632	0.0971902	0.077129	0.0644637	0.148	0.115105	0.0992349	0.0776721
DDB_G0273875	cf50-2	component of the counting factor (CF) complex	X1	0.202189	0.135085	0.074215	0.0660126	0.0849933	0.155605	0.107637	0.0888872	0.0853763
DDB_G0277811	cfaB	counting factor associated protein	X1	0.153116	0.142593	0.110804	0.0519904	0.108466	0.0980999	0.118682	0.111621	0.104628
DDB_G0281605	cfaD	counting factor associated protein, cathepsin L-like proteinase, peptidase C1A family protein	X4	0.142827	0.0680764	0.144692	0.174709	0.154687	0.0837577	0.0791782	0.0750109	0.0770621
DDB_G0269728	ciao1	WD40 repeat-containing protein, putative cytosolic iron-sulfur assembly	X7	0.0875918	0.137999	0.106992	0.0679583	0.0796085	0.0883073	0.195547	0.0827601	0.153236
DDB_G0287685	cinC	elongation factor 2, vegetative specific protein H6	X7	0.116735	0.1248	0.0909529	0.102458	0.0761335	0.143569	0.16831	0.0861829	0.0908592
DDB_G0273061	cinD-1	putative helix-turn-helix transcription factor	X9	0.085103	0.102071	0.0947802	0.0637427	0.120895	0.136899	0.138581	0.0814597	0.176469
DDB_G0273775	cinD-2	putative helix-turn-helix transcription factor	X2	0.104568	0.154948	0.120988	0.144244	0.10522	0.0714896	0.108553	0.0765701	0.11342
DDB_G0271642	cks1	cyclin-dependent kinases regulatory subunit	X6	0.0543713	0.139484	0.131977	0.0571999	0.0523723	0.223303	0.106132	0.140651	0.0945094
DDB_G0271286	clasp	CLIP-associating protein	X2	0.110015	0.193951	0.100882	0.0758285	0.0870469	0.0661216	0.136658	0.137707	0.0917905
DDB_G0277403	clc	clathrin light chain	X9	0.105516	0.116975	0.100841	0.10545	0.117253	0.111904	0.103165	0.0970264	0.141872
DDB_G0294096	clcA	chloride channel protein, CLC 6/7 family protein	X4	0.102318	0.0805598	0.0911033	0.153511	0.111735	0.126424	0.118567	0.109964	0.105817
DDB_G0276229	clcC	chloride channel protein, CLC 6/7 family protein	X3	0.0569977	0.102959	0.22268	0.12288	0.138376	0.0848268	0.0563519	0.14133	0.0735983
DDB_G0278639	clcD	chloride channel protein, CLC 6/7 family protein	X1	0.15647	0.118993	0.113125	0.11729	0.109724	0.100663	0.0982087	0.0862885	0.0992369
DDB_G0286491	clcE	chloride channel protein, CLC 1/2 family protein	X2	0.0383743	0.162551	0.134545	0.112203	0.126996	0.0599661	0.123936	0.116561	0.124868
DDB_G0293130	clcF	chloride channel protein, CLC 1/2 family protein	X6	0.0778957	0.121605	0.118489	0.113597	0.115763	0.145133	0.0995247	0.117003	0.0909888
DDB_G0281179	clkA	putative protein serine/threonine kinase, protein kinase, CMGC group, CLK family protein kinase	X8	0.106991	0.140782	0.140672	0.105959	0.0861267	0.0835955	0.0370226	0.182803	0.116048
DDB_G0285507	clp1	pre-mRNA cleavage complex subunit	X6	0.0800935	0.0876729	0.118302	0.126576	0.0960256	0.159778	0.11204	0.124784	0.094729
DDB_G0275007	cmfA	conditioned medium factor, density sensing factor	X5	0.131284	0.0959923	0.113779	0.12674	0.145979	0.0992359	0.0967746	0.095235	0.0949812
DDB_G0289157	cmfB	putative CMF receptor CMFR1	X4	0.105438	0.0765069	0.124188	0.163515	0.120235	0.113012	0.110081	0.0899789	0.0970458
DDB_G0267446	cnbA	protein phosphatase 2B, protein serine/threonine phosphatase, CaM-dependent protein phosphatase, regulatory subunit, calcineurin B	X8	0.0859616	0.157947	0.113022	0.0962806	0.0528597	0.0839556	0.0991522	0.174848	0.135972
DDB_G0276119	cnrF	RabGAP/TBC domain-containing protein, recoverin family protein, EF-hand domain-containing protein	X1	0.234732	0.0985185	0.120114	0.0942436	0.112778	0.0991369	0.0658583	0.0671013	0.107518
DDB_G0292120	cnrK	RING zinc finger-containing protein, putative cell number regulator	X7	0.128356	0.1233	0.0605218	0.0829712	0.102435	0.121038	0.176131	0.0972299	0.108017
DDB_G0288307	cnrM	ankyrin repeat-containing protein, BTB/POZ domain-containing protein, putative cell number regulator	X1	0.266269	0.0895745	0.0908342	0.109451	0.123103	0.119485	0.0373533	0.0761166	0.0878135
DDB_G0293898	coaA	actin binding protein, coactosin	X4	0.0869202	0.0892137	0.111069	0.150203	0.114548	0.111888	0.124499	0.101014	0.110647
DDB_G0267960	cog4	oligomeric Golgi complex component	X9	0.0852706	0.112314	0.126232	0.125108	0.110166	0.0370137	0.109284	0.123337	0.171275
DDB_G0289535	cog5	oligomeric Golgi complex component	X7	0.0625248	0.137649	0.0939514	0.0758224	0.143805	0.122131	0.216357	0.0872072	0.0605514
DDB_G0292784	cog6	oligomeric Golgi complex component	X6	0.0963255	0.118125	0.0768626	0.108084	0.0913557	0.168691	0.0919501	0.113504	0.135103
DDB_G0271388	cog8	oligomeric Golgi complex component, Dor1-like protein	X6	0.0977458	0.0965591	0.119948	0.103717	0.120212	0.159108	0.112745	0.0795271	0.110438
DDB_G0292696	colA	colossin A	X1	0.362702	0.137587	0.0562217	0.0432124	0.0409784	0.164068	0.0792679	0.0745513	0.0414111
DDB_G0274221	colB	colossin B, Cna B-type domain-containing protein	X1	0.348148	0.120981	0.0766763	0.0764618	0.0674501	0.0932917	0.0608879	0.0777168	0.0783866
DDB_G0271692	comC	EGF-like domain-containing protein	X2	0.12374	0.226582	0.121847	0.0875331	0.130693	0.0771399	0.0911028	0.0556933	0.0856689
DDB_G0280547	comH	putative GATA-binding transcription factor, GATA zinc finger domain-containing protein 2	X7	0.042516	0.0376516	0.0591881	0.0734198	0.0452976	0.200291	0.212026	0.156679	0.172931
DDB_G0274791	commd5	COMM domain-containing protein 5	X3	0.101624	0.11846	0.169245	0.101841	0.124981	0.132336	0.0586088	0.0551214	0.137783
DDB_G0289371	copG	adaptin N-terminal domain-containing protein, coatomer protein complex gamma subunit	X7	0.0974547	0.104262	0.110723	0.120304	0.107555	0.111065	0.131168	0.115028	0.10244
DDB_G0280293	coq1	trans-prenyltransferase, hexaprenyl pyrophosphate synthetase	X2	0.146408	0.15868	0.0989985	0.0961707	0.0888604	0.102137	0.120624	0.107775	0.080346
DDB_G0291440	coq6	monooxygenase	X8	0.115166	0.113354	0.0991113	0.111093	0.112372	0.10907	0.0966094	0.124934	0.118291
DDB_G0288169	cox10	putative heme A:farnesyltransferase, UbiA prenyltransferase family protein	X6	0.0960137	0.0931594	0.0758891	0.104431	0.113924	0.169117	0.12291	0.12824	0.0963156
DDB_G0289353	cox11	cytochrome c oxidase assembly protein	X9	0.112599	0.112122	0.127911	0.0860242	0.0997051	0.11437	0.109097	0.109934	0.128237
DDB_G0288831	cox17	cytochrome c oxidase copper chaperone	X4	0.139716	0.10445	0.129181	0.170569	0.0975041	0.0682278	0.0935739	0.108174	0.0886038
DDB_G0291834	cpiA	cystatin A1, cysteine protease inhibitor	X4	0.116965	0.0786992	0.0967095	0.182238	0.0935595	0.107873	0.129107	0.0874545	0.107394
DDB_G0269200	cplA	calpain-like cysteine protease	X7	0.0773246	0.104613	0.0892184	0.0993977	0.0842008	0.152295	0.176403	0.121293	0.0952541
DDB_G0293008	cpnA	copine A	X1	0.179241	0.0962759	0.0868203	0.0984522	0.0937666	0.140047	0.085478	0.118627	0.101291
DDB_G0272875	cpnB-1	copine B	X1	0.162971	0.1135	0.0985659	0.096551	0.103859	0.0955007	0.0986886	0.106076	0.124289
DDB_G0284791	cpnC	phospholipid-binding protein, copine C	X2	0.0987079	0.136639	0.117222	0.10136	0.0961195	0.0995143	0.0991635	0.134713	0.116561
DDB_G0267688	cpnD	phospholipid-binding protein, copine D	X1	0.183094	0.148766	0.122372	0.125472	0.106191	0.0856852	0.0923953	0.0558627	0.0801612
DDB_G0293376	cpras2	Ras GTPase domain-containing protein	X1	0.171819	0.157975	0.0903627	0.0792998	0.0878506	0.0941367	0.0870075	0.102288	0.129261
DDB_G0283867	cprC	cysteine proteinase 3	X1	0.623145	0.0321172	0.0664947	0	0.0424079	0.0882033	0.093752	0.0293912	0.0244889
DDB_G0272815	cprE	cysteine proteinase 5	X1	0.334828	0.0794241	0.0810772	0.126331	0.0898209	0.0774819	0.0833151	0.071593	0.056129
DDB_G0279185	cprF	cysteine proteinase 6	X1	0.230443	0.113955	0.0951491	0.119494	0.134543	0.105697	0.0932146	0.0574246	0.0500793
DDB_G0279187	cprG	cysteine proteinase 7	X1	0.208439	0.101337	0.106915	0.142841	0.130515	0.102167	0.101316	0.0582332	0.0482366
DDB_G0274799	cpsf3	beta-lactamase domain-containing protein, DNA repair metallo-beta-lactamase domain-containing protein, cleavage and polyadenylation specificity factor 73 kDa subunit	X6	0.105392	0.0991423	0.119796	0.111831	0.101488	0.142778	0.141172	0.102345	0.0760556
DDB_G0278799	crop	putative U1 small nuclear ribonucleoparticle-associated protein, Luc7 family protein	X6	0.0255939	0.0881451	0.104849	0.0971953	0.108436	0.173661	0.139837	0.127133	0.13515
DDB_G0282607	crsA	ceramide synthase, sphingosine N-acyltransferase, dihydroxyceramide synthase	X1	0.163142	0.109004	0.119599	0.111909	0.0829088	0.08691	0.102641	0.096534	0.127352
DDB_G0278077	crtf	transcription factor	X1	0.170497	0.0793328	0.116632	0.121476	0.104664	0.115005	0.0950756	0.0902168	0.107099
DDB_G0276943	crtp1	putative transmembrane protein, chloroquine resistance transporter-like protein	X1	0.146922	0.103085	0.101504	0.0928098	0.112015	0.0889551	0.120065	0.111156	0.123488
DDB_G0270204	crtp3	putative transmembrane protein, chloroquine resistance transporter-like protein	X1	0.24775	0.129258	0.0891703	0.0847851	0.0745187	0.0942177	0.080925	0.0903804	0.108995
DDB_G0285419	cryS	crystal protein	X1	0.223995	0.158918	0.0997979	0.0871004	0.0411957	0.118156	0.112626	0.089936	0.0682743
DDB_G0289073	csaA	contact site A protein, cell adhesion molecule	X1	0.428549	0.134624	0.0788838	0.0378942	0.0359352	0.0523186	0.11122	0.0697346	0.0508404
DDB_G0267426	cshA	citrate synthase	X1	0.184296	0.0835167	0.123917	0.124595	0.0978089	0.0637959	0.0807252	0.0911063	0.150239
DDB_G0277835	cspA	culmination specific protein 37D	X2	0.074618	0.165736	0.0991402	0.0926042	0.101867	0.107397	0.108717	0.11503	0.134891
DDB_G0278769	cstf1	WD40 repeat-containing protein, cleavage stimulation factor 50 kDa subunit	X8	0.0974045	0.118545	0.102454	0.112542	0.124148	0.107816	0.101116	0.147932	0.0880415
DDB_G0280529	cstf2	RNA-binding region RNP-1 domain-containing protein, RNA recognition motif-containing protein RRM, cleavage stimulation factor 64 kDa subunit	X5	0.100405	0.108344	0.098189	0.131303	0.155097	0.112374	0.097658	0.084782	0.111848
DDB_G0286645	cstf3	cleavage stimulation factor subunit 3, suppressor of forked (suf) domain-containing protein	X1	0.165764	0.0715682	0.11012	0.109238	0.11354	0.119292	0.0845308	0.120671	0.105276
DDB_G0274233	ctbsA	glycoside hydrolase family 18 protein, putative di-N-acetylchitobiase	X2	0.140778	0.154779	0.0878693	0.108341	0.10274	0.117851	0.0749448	0.0931415	0.119555
DDB_G0279797	ctnB	countin2	X1	0.203615	0.148924	0.106385	0.0941412	0.116949	0.101381	0.0874965	0.0563039	0.0848038
DDB_G0280567	ctps	CTP synthase	X6	0.0981578	0.110503	0.105905	0.111306	0.108341	0.15033	0.147543	0.0862301	0.0816851
DDB_G0291201	ctrC	putative cationic amino acid transporter, solute carrier family 7 member protein	X1	0.172136	0.0924518	0.128121	0.128949	0.116324	0.0826139	0.0848839	0.0901564	0.104364
DDB_G0283921	ctsB	peptidase C1A family protein, papain family cysteine protease, cathepsin B precursor	X1	0.272925	0.0609125	0.113073	0.16661	0.132908	0.0499473	0.0409306	0.0747258	0.0879687
DDB_G0279411	ctsD	cathepsin D, preprocathepsin D	X4	0.112555	0.0818334	0.119725	0.140273	0.108199	0.117468	0.119781	0.0987092	0.101457
DDB_G0283401	ctsZ	cathepsin Z precursor, peptidase C1A family protein, papain family cysteine protease	X1	0.177572	0.107844	0.0965557	0.117094	0.0970496	0.121644	0.11842	0.0795866	0.0842343
DDB_G0267384	culB	cullin B	X7	0.109809	0.118337	0.135001	0.0564931	0.120538	0.105853	0.138173	0.111387	0.104409
DDB_G0292794	culD	cullin D	X7	0.103686	0.100467	0.0806099	0.108426	0.13911	0.0968631	0.140395	0.11737	0.113074
DDB_G0278991	culE	cullin E	X6	0.118382	0.108661	0.107765	0.110439	0.105307	0.120524	0.110231	0.107408	0.111283
DDB_G0289815	cupB	calcium up-regulated protein, ricin B lectin domain-containing protein	X3	0.0931297	0.0999019	0.237667	0.163079	0.174107	0.0447326	0.0528296	0.0496861	0.0848676
DDB_G0289283	cupC	calcium up-regulated protein, ricin B lectin domain-containing protein	X3	0.0955443	0.0926076	0.221685	0.146108	0.164946	0.0686137	0.092378	0.045727	0.0723901
DDB_G0293536	cupD	calcium up-regulated protein, ricin B lectin domain-containing protein	X3	0.0869549	0.0733923	0.208535	0.16239	0.151662	0.0611465	0.0842503	0.0962167	0.0754525
DDB_G0289883	cupG	calcium up-regulated protein, ricin B lectin domain-containing protein	X3	0.114197	0.100743	0.234647	0.144657	0.177263	0.0466879	0.0597337	0.0518579	0.0702136
DDB_G0277959	cupJ	ricin B lectin domain-containing protein, cup family protein	X3	0.0961771	0.0958208	0.161406	0.111608	0.120337	0.105542	0.112182	0.0738547	0.123072
DDB_G0281393	cxdA	cytochrome c oxidase subunit IV	X4	0.0903438	0.0815332	0.119001	0.160064	0.111386	0.122722	0.111971	0.0937786	0.1092
DDB_G0277837	cxgE	cytochrome c oxidase subunit VIIe	X9	0.0877085	0.0990263	0.117501	0.155825	0.0860735	0.0893861	0.0915938	0.108045	0.16484
DDB_G0276033	cyb5A	cytochrome b5 A	X4	0.0587241	0.0949321	0.13403	0.157824	0.106773	0.0921202	0.106702	0.106257	0.142638
DDB_G0275493	cycB	cyclin, G2/M-specific cyclinB	X8	0.0852008	0.126571	0.0893066	0.0745544	0.0740038	0.156613	0.14656	0.173742	0.0734497
DDB_G0272604	cyp508A2-1	cytochrome P450 family protein	X9	0.137656	0.115594	0.100303	0.0718087	0.107303	0.0630907	0.106444	0.122635	0.175166
DDB_G0273945	cyp508A2-2	cytochrome P450 family protein	X9	0.106318	0.106708	0.115557	0.085237	0.130755	0.0969148	0.0490531	0.126869	0.182587
DDB_G0279403	cyp51	cytochrome P450 family protein, sterol 14-demethylase	X1	0.1361	0.107112	0.114899	0.133968	0.107926	0.086973	0.112987	0.096604	0.103431
DDB_G0291105	cyp513C1	cytochrome P450 family protein	X2	0.118243	0.296153	0.0765372	0.0600526	0.0650834	0.142134	0.0839308	0.108538	0.0493279
DDB_G0271778	cyp516B1	cytochrome P450 family protein	X1	0.623682	0.0900977	0.0517286	0.0316265	0.0299914	0.0785971	0.0154706	0.0363752	0.0424313
DDB_G0274623	cyp519A1	cytochrome P450 family protein	X1	0.246057	0.165905	0.0658249	0.0563429	0.0877779	0.105572	0.0295297	0.115719	0.127272
DDB_G0269016	cyp524A1	cytochrome P450 family protein	X4	0.0935115	0.080862	0.129934	0.152868	0.110469	0.107018	0.114278	0.101491	0.109567
DDB_G0269122	cysA	cystathionine gamma-lyase	X1	0.155415	0.0974133	0.082216	0.0966609	0.100671	0.123148	0.12406	0.110954	0.109461
DDB_G0267386	cysB	cystathionine beta-synthase	X4	0.11554	0.0622278	0.11661	0.151653	0.134322	0.112051	0.101925	0.106931	0.098739
DDB_G0285161	dagA	cytosolic regulator of adenylyl cyclase, PH domain-containing protein, cytosolic regulator of adenylate cyclase	X7	0.132433	0.119884	0.118192	0.0794882	0.1023	0.0470337	0.222189	0.0914235	0.0870568
DDB_G0288771	darA	darlin	X2	0.0806824	0.155313	0.0987978	0.102223	0.105016	0.117611	0.100008	0.109733	0.130615
DDB_G0274127	DB10	coronin binding protein	X7	0.147277	0.116391	0.0938857	0.0799788	0.0938071	0.0987992	0.154433	0.106512	0.108916
DDB_G0292768	dcd1B	acid ceramidase-like protein, acid N-acylsphingosine amidohydrolase-like protein	X1	0.201777	0.124653	0.133406	0.119082	0.109832	0.0585574	0.063837	0.082553	0.106302
DDB_G0293538	dcd2A	neutral/alkaline nonlysosomal ceramidase family protein, acid ceramidase	X1	0.192274	0.13641	0.0653829	0.0681787	0.0826859	0.127983	0.135545	0.0953939	0.0961466
DDB_G0288359	dcd3A	alkaline dihydroceramidase, N-acylsphingosine amidohydrolase	X1	0.179075	0.0854979	0.0961274	0.092605	0.119299	0.110968	0.128206	0.1045	0.0837213
DDB_G0283315	dcp2	mRNA-decapping enzyme 2	X6	0.101718	0.0691519	0.112147	0.105765	0.149624	0.157994	0.1145	0.0777737	0.111326
DDB_G0269124	dcsA	cellulose synthase, UDP-glucose:1,4-beta-D-glucan 4-beta-D-glucosyltransferase	X7	0.0773249	0.19506	0.05856	0.0656391	0.0829943	0.0966662	0.214057	0.15099	0.0587093
DDB_G0283767	dct	dynacortin	X7	0.0910593	0.088565	0.0789762	0.101331	0.0964496	0.146144	0.173211	0.106581	0.117683
DDB_G0277115	dcx	doublecortin	X6	0.0669316	0.121899	0.0864015	0.0581078	0.0653081	0.21988	0.115803	0.183171	0.082497
DDB_G0279927	Dd5P1	inositol 5-phosphatase	X2	0.137264	0.147425	0.0939334	0.114648	0.104283	0.0904504	0.103008	0.0968784	0.112111
DDB_G0292392	Dd5P3	inositol 5-phosphatase	X2	0.111028	0.124772	0.114448	0.115455	0.113955	0.112774	0.103733	0.0939469	0.109889
DDB_G0289467	DD8-14	AAA ATPase domain-containing protein	X1	0.304356	0.107893	0.0908428	0.0816555	0.0997172	0.0486637	0.0416673	0.128375	0.0968292
DDB_G0267178	DDB_G0267178_RTE	DIRS1 ORF2 fragment	X1	0.204466	0.0994702	0.0949637	0.131489	0.0979717	0.0881767	0.12864	0.0864185	0.0684042
DDB_G0267182	DDB_G0267182_RTE	DIRS1 ORF2 fragment	X1	0.231186	0.0716523	0.0978114	0.137044	0.0935708	0.0555016	0.143014	0.0966747	0.0735456
DDB_G0267184	DDB_G0267184_RTE	DIRS1 ORF2 fragment	X1	0.175531	0.0832321	0.0904313	0.167249	0.105735	0.0979629	0.0991671	0.0932665	0.087424
DDB_G0267188	DDB_G0267188_RTE	DIRS1 ORF2 fragment	X1	0.181283	0.0826715	0.102113	0.161175	0.0956925	0.10836	0.0822692	0.0870458	0.099389
DDB_G0267206	DDB_G0267206_RTE	DIRS1 ORF2 fragment	X1	0.20898	0.0866143	0.110721	0.151117	0.118382	0.0907126	0.0857059	0.0806062	0.0671616
DDB_G0267210	DDB_G0267210_RTE	DIRS1 ORF2 fragment	X1	0.18581	0.0866962	0.0906851	0.143008	0.134617	0.0725895	0.108018	0.0798215	0.098754
DDB_G0267236	DDB_G0267236_RTE	DIRS1 ORF2 fragment	X1	0.184498	0.0802207	0.108694	0.140702	0.118398	0.103605	0.0980978	0.0833324	0.0824517
DDB_G0267238	DDB_G0267238_RTE	DIRS1 ORF1	X1	0.18667	0.10704	0.12481	0.12079	0.130077	0.0961036	0.0500732	0.0941874	0.0902492
DDB_G0267244	DDB_G0267244_RTE	DIRS1 ORF2 fragment	X1	0.180479	0.080498	0.107486	0.123589	0.110566	0.109463	0.0912538	0.10728	0.0893864
DDB_G0267248	DDB_G0267248_RTE	DIRS1 ORF2 fragment	X1	0.198711	0.0678726	0.0956494	0.188217	0.0835949	0.0921028	0.104889	0.0548045	0.114159
DDB_G0267258	DDB_G0267258_RTE	DIRS1 ORF2 fragment	X1	0.193105	0.0775656	0.105754	0.142246	0.120975	0.118459	0.0938808	0.0831009	0.0649127
DDB_G0267292	DDB_G0267292_RTE	DIRS1 ORF1	X1	0.21062	0.0878858	0.116972	0.116809	0.137898	0.125069	0.0466443	0.098705	0.0593967
DDB_G0267294	DDB_G0267294_RTE	DIRS1 ORF2 fragment	X1	0.209148	0.0790554	0.0986431	0.131102	0.128818	0.0886854	0.110748	0.0629793	0.0908217
DDB_G0267304	DDB_G0267304_RTE	DIRS1 ORF3 fragment	X1	0.191496	0.0770002	0.106351	0.144133	0.136682	0.0837882	0.0848181	0.0822641	0.0934677
DDB_G0267314	DDB_G0267314_RTE	DIRS1 ORF2/ORF3 fusion fragment	X1	0.178735	0.0919639	0.136	0.123746	0.137757	0.133708	0.105274	0.0618811	0.0309358
DDB_G0267326	DDB_G0267326_RTE	DIRS1 ORF2 fragment	X1	0.196601	0.0812904	0.11415	0.135737	0.109728	0.086022	0.108849	0.0844573	0.083165
DDB_G0267328	DDB_G0267328_RTE	DIRS1 ORF2 fragment	X1	0.170532	0.0737268	0.0991824	0.123472	0.157464	0.101891	0.0833082	0.097939	0.0924839
DDB_G0267342	DDB_G0267342_RTE	DIRS1 ORF2 fragment	X1	0.191597	0.0755872	0.103183	0.133366	0.134697	0.101796	0.111383	0.0673425	0.0810481
DDB_G0267356	DDB_G0267356_RTE	Skipper GAG-PRO-POL	X1	0.202439	0.0876891	0.124307	0.116112	0.0924915	0.111148	0.0984499	0.078347	0.0890171
DDB_G0267358	DDB_G0267358_RTE	Skipper GAG-PRO	X1	0.185238	0.0675652	0.149877	0.161276	0.0700966	0.0927771	0.131485	0.0772881	0.064397
DDB_G0267362	DDB_G0267362_RTE	Skipper GAG-PRO-POL	X1	0.221718	0.0825422	0.123352	0.127029	0.14013	0.100219	0.038044	0.107341	0.0596248
DDB_G0267366	DDB_G0267366_RTE	Skipper GAG-PRO-POL	X1	0.205557	0.067983	0.0981135	0.136857	0.120511	0.121468	0.0836822	0.0955679	0.0702598
DDB_G0267458	DDB_G0267458	unknown	X7	0.0992427	0.0804542	0.0897955	0.111722	0.0873341	0.158418	0.199402	0.0868226	0.0868093
DDB_G0267492	DDB_G0267492	peptidase M41, FtsH domain-containing protein	X4	0.0752691	0.083032	0.10338	0.155334	0.135202	0.110573	0.0990166	0.118431	0.119762
DDB_G0267496	DDB_G0267496		X1	0.192926	0.104015	0.10641	0.10393	0.102649	0.100294	0.117862	0.0926498	0.0792642
DDB_G0267512	DDB_G0267512	peptidase M22 family protein	X1	0.143554	0.0921155	0.10504	0.102653	0.106767	0.115821	0.102589	0.119336	0.112125
DDB_G0267526	DDB_G0267526		X2	0.0647201	0.240296	0.0770661	0.0777441	0.106491	0.133575	0.101413	0.119223	0.0794701
DDB_G0267528	DDB_G0267528		X4	0.085554	0.0904097	0.16075	0.171733	0.115519	0.104268	0.0948866	0.0737723	0.103107
DDB_G0267530	DDB_G0267530		X4	0.0986031	0.0757354	0.112604	0.152346	0.13502	0.110059	0.107234	0.0980523	0.110345
DDB_G0267538	DDB_G0267538	Arf GTPase activating protein	X7	0.0641949	0.137554	0.094634	0.0983908	0.108964	0.153892	0.168285	0.0870495	0.0870362
DDB_G0267546	DDB_G0267546	Thiamin pyrophosphokinase 1	X2	0.0884633	0.20318	0.127943	0.0547562	0.0778881	0.151198	0.0956604	0.0809716	0.11994
DDB_G0267552	DDB_G0267552	putative NADH dehydrogenase (ubiquinone), putative NADH-ubiquinone oxidoreductase 13 kDa subunit	X4	0.0830315	0.0968211	0.133677	0.157029	0.103442	0.0959887	0.093818	0.0937504	0.142442
DDB_G0267556	DDB_G0267556	SNF2-related domain-containing protein, CHR group protein, helicase, C-terminal domain-containing protein	X2	0.0703052	0.175574	0.0985995	0.103888	0.078604	0.115967	0.140562	0.116944	0.0995571
DDB_G0267570	DDB_G0267570		X1	0.223052	0.111527	0.124364	0.112653	0.121435	0.0677525	0.0613263	0.0704486	0.107442
DDB_G0267572	DDB_G0267572	Glioma tumor suppressor candidate region gene 2 protein	X1	0.262521	0.135796	0.150616	0.121553	0.128077	0.0745875	0	0.0621353	0.0647144
DDB_G0267582	DDB_G0267582		X1	0.224945	0.193299	0.0714646	0.0844336	0.0554321	0.0824979	0.127083	0.0836652	0.0771794
DDB_G0267592	DDB_G0267592		X2	0.0702082	0.181861	0.0878849	0.0755236	0.0794038	0.124672	0.168656	0.0906402	0.12115
DDB_G0267596	DDB_G0267596		X1	0.356105	0.0493285	0.084172	0.0650996	0.0778386	0.0312625	0.124609	0.0976623	0.113922
DDB_G0267602	DDB_G0267602		X8	0.0214214	0.0783572	0.0965649	0.108238	0.123171	0.0717307	0.127072	0.199185	0.17426
DDB_G0267616	DDB_G0267616		X9	0.0805189	0.118455	0.0825213	0.0963916	0.0969482	0.104853	0.157172	0.100786	0.162353
DDB_G0267624	DDB_G0267624		X9	0.0699136	0.0334445	0.104124	0.126924	0.136964	0.0942655	0.0813553	0.144975	0.208034
DDB_G0267670	DDB_G0267670		X4	0.214102	0.124594	0.0818911	0.261603	0.110983	0.0570288	0.0336757	0.0633439	0.0527785
DDB_G0267692	DDB_G0267692	EGF-like domain-containing protein	X9	0.0719265	0.137275	0.113483	0.0864967	0.120625	0.105372	0.0995561	0.0994844	0.165782
DDB_G0267710	DDB_G0267710		X1	0.17132	0.0756964	0.0982913	0.170769	0.120149	0.0912665	0.107786	0.101373	0.0633484
DDB_G0267712	DDB_G0267712		X4	0.0515651	0.0806535	0.119776	0.159587	0.120108	0.100724	0.106564	0.10372	0.157303
DDB_G0267732	DDB_G0267732		X6	0.0837955	0.106244	0.0804751	0.11168	0.103463	0.16368	0.109261	0.124497	0.116904
DDB_G0267768	DDB_G0267768	metal-dependent protein hydrolase domain-containing protein	X5	0.108698	0.117366	0.140505	0.0981999	0.14232	0.0767432	0.108761	0.115076	0.0923307
DDB_G0267776	DDB_G0267776		X1	0.158218	0.0754949	0.106856	0.101053	0.120072	0.103388	0.102408	0.117152	0.115359
DDB_G0267788	DDB_G0267788		X6	0.128955	0.0799612	0.0542558	0.11508	0.119777	0.178261	0.123571	0.103305	0.0968336
DDB_G0267794	DDB_G0267794	putative tRNA pseudouridine synthase	X4	0.13336	0.0941512	0.12261	0.146749	0.104703	0.104199	0.109386	0.080373	0.104469
DDB_G0267796	DDB_G0267796	initiation factor eIF-4 gamma middle domain-containing protein, putative RNA splicing factor, initiation factor eIF-4 gamma, MA3 domain-containing protein	X1	0.146902	0.0952928	0.116032	0.0811255	0.123823	0.100272	0.105824	0.104859	0.125871
DDB_G0267798	DDB_G0267798		X6	0.0787838	0.0568478	0.100883	0.152655	0.13787	0.167272	0.094824	0.122625	0.0882394
DDB_G0267804	DDB_G0267804		X6	0.0478022	0.104081	0.106717	0.104896	0.111252	0.141013	0.13503	0.114296	0.134912
DDB_G0267814	DDB_G0267814		X3	0.08007	0.184411	0.200526	0.0917047	0.112541	0.104269	0.0527752	0.049635	0.124069
DDB_G0267834	DDB_G0267834		X1	0.159327	0.0640518	0.0947225	0.132308	0.10688	0.108249	0.0958826	0.135266	0.103313
DDB_G0267848	DDB_G0267848	beta-lactamase-type transpeptidase fold containing protein	X1	0.437773	0.200781	0.0502693	0.0365123	0.0718142	0.0634801	0.0595354	0.0279965	0.0518374
DDB_G0267850	DDB_G0267850	ribosomal protein L1 family protein	X1	0.200622	0.105009	0.101441	0.192875	0.0782731	0.0953535	0.11536	0.0368111	0.0742566
DDB_G0267866	DDB_G0267866	proteasome maturation factor UMP1 family protein	X4	0.118347	0.0926373	0.0869397	0.172752	0.0730892	0.0880649	0.143007	0.0978168	0.127346
DDB_G0267890	DDB_G0267890		X4	0.0711709	0.0854931	0.094823	0.171176	0.114584	0.129752	0.0820919	0.154415	0.0964944
DDB_G0267892	DDB_G0267892		X7	0.101758	0.0887191	0.0828641	0.0510847	0.0836755	0.102589	0.204455	0.160241	0.124613
DDB_G0267904	DDB_G0267904	WD40 repeat-containing protein	X2	0.0552733	0.231083	0.0687837	0.0726931	0.0678905	0.139901	0.113142	0.164683	0.0865507
DDB_G0267924	DDB_G0267924	P-type ATPase, transmembrane protein, sodium/potassium-transporting ATPase alpha chain 2, Na+/K+ ATPase	X7	0.0975317	0.0910409	0.0623045	0.0662241	0.055036	0.184859	0.222639	0.125746	0.0946182
DDB_G0267942	DDB_G0267942	GRAM domain-containing protein	X1	0.176268	0.129024	0.104403	0.0847417	0.0803607	0.140398	0.106593	0.0946811	0.0835294
DDB_G0267958	DDB_G0267958	bromodomain-containing protein, SMAD/FHA domain-containing protein, BRD group protein	X2	0.0723283	0.17725	0.0895868	0.057381	0.0943184	0.129397	0.121632	0.162792	0.0953142
DDB_G0267984	DDB_G0267984	peptidase M20 family protein, putative carboxypeptidase	X6	0.0717017	0.11737	0.129851	0.109382	0.1054	0.158325	0.09493	0.0913106	0.121729
DDB_G0267996	DDB_G0267996		X8	0.0731405	0.148634	0.116183	0.10559	0.0941235	0.0641445	0.0929723	0.179738	0.125474
DDB_G0268034	DDB_G0268034	Rab GDP dissociation inhibitor alpha	X6	0.118524	0.0905274	0.100647	0.108075	0.107007	0.135162	0.116955	0.114269	0.108833
DDB_G0268040	DDB_G0268040	Alpha- and gamma-adaptin-binding protein p34	X9	0.0858962	0.107378	0.0985625	0.138097	0.110004	0.0915182	0.108084	0.101653	0.158808
DDB_G0268064	DDB_G0268064	esterase/lipase/thioesterase domain-containing protein	X1	0.179414	0.0950999	0.0820895	0.0570584	0.113482	0.109863	0.125223	0.114224	0.123547
DDB_G0268074	DDB_G0268074		X4	0.136762	0.0910968	0.178101	0.230344	0.109218	0.0508839	0.067606	0.0741806	0.0618077
DDB_G0268090	DDB_G0268090	glycoside hydrolase family 18 protein	X1	0.442554	0.170428	0.0360051	0.0466996	0.0442853	0.0716397	0.101528	0.043765	0.0430953
DDB_G0268148	DDB_G0268148		X1	0.446433	0.16143	0.108104	0.0454395	0.0560175	0.0501888	0	0.0627148	0.0696725
DDB_G0268158	DDB_G0268158	PHD zinc finger-containing protein	X2	0.071751	0.188728	0.117715	0.116197	0.101108	0.109302	0.115553	0.0866483	0.0929981
DDB_G0268162	DDB_G0268162		X9	0.0835597	0.104944	0.104519	0.105439	0.121197	0.123517	0.109406	0.0881969	0.15922
DDB_G0268164	DDB_G0268164		X7	0.100379	0.0920212	0.1267	0.100989	0.137667	0.0610008	0.185252	0.0871146	0.108877
DDB_G0268186	DDB_G0268186		X2	0.0608589	0.175894	0.0914481	0.0902026	0.128309	0.101895	0.120339	0.113178	0.117876
DDB_G0268210	DDB_G0268210	unknown	X1	0.196728	0.110399	0.0987168	0.107246	0.145288	0.0846107	0.0749444	0.0646113	0.117457
DDB_G0268222	DDB_G0268222	acid phosphatase	X1	0.151602	0.101462	0.105621	0.134152	0.0979456	0.103263	0.102596	0.0960363	0.107323
DDB_G0268224	DDB_G0268224	DDT domain-containing protein	X1	0.167887	0.127372	0.0997213	0.0950099	0.090098	0.0617295	0.150363	0.0899918	0.117828
DDB_G0268228	DDB_G0268228		X1	0.240212	0.107068	0.0707461	0.156331	0.10313	0.0938427	0.0332487	0.0781758	0.117246
DDB_G0268236	DDB_G0268236		X4	0.0968502	0.08495	0.127085	0.157077	0.124363	0.111913	0.114536	0.0922636	0.0909616
DDB_G0268244	DDB_G0268244	DNA topoisomerase 2-associated protein PAT1	X8	0.124502	0.0881042	0.11303	0.110509	0.1121	0.105415	0.0966478	0.134805	0.114888
DDB_G0268252	DDB_G0268252		X2	0.0903726	0.146922	0.130364	0.0949804	0.135105	0.121047	0.0893486	0.100839	0.091021
DDB_G0268264	DDB_G0268264	unknown	X1	0.165634	0.0936591	0.0692687	0.0987488	0.0812625	0.164519	0.138827	0.0964445	0.0916365
DDB_G0268270	DDB_G0268270	peptidase M8 family protein	X1	0.203692	0.111587	0.094448	0.0775873	0.108747	0.110652	0.12512	0.0872759	0.0808895
DDB_G0268274	DDB_G0268274		X9	0.0629897	0.116026	0.0866411	0.102827	0.0975115	0.132504	0.1006	0.149805	0.151096
DDB_G0268334	DDB_G0268334	Probable 26S protease subunit YTA6	X8	0.101005	0.0949755	0.10444	0.123524	0.128622	0.10032	0.10663	0.133714	0.106769
DDB_G0268344	DDB_G0268344		X4	0.102685	0.0879135	0.138011	0.213882	0.156902	0.111432	0.0592211	0.083546	0.0464074
DDB_G0268360	DDB_G0268360	unknown	X4	0.0898553	0.0921273	0.1045	0.161666	0.100765	0.112596	0.106772	0.115868	0.11585
DDB_G0268364	DDB_G0268364		X5	0.0910075	0.0863065	0.144324	0.104986	0.167183	0.109395	0.0872078	0.118472	0.0911181
DDB_G0268384	DDB_G0268384		X2	0.0990427	0.178006	0.0940953	0.0896496	0.0914446	0.133136	0.147407	0.0935794	0.0736393
DDB_G0268420	DDB_G0268420		X9	0.0861322	0.0656142	0.109905	0.131847	0.0947206	0.0661945	0.0879483	0.170026	0.187612
DDB_G0268424	DDB_G0268424		X7	0.0976596	0.115769	0.102722	0.105444	0.0999926	0.0803205	0.177861	0.108731	0.111502
DDB_G0268430	DDB_G0268430		X7	0.047758	0.145309	0.100467	0.0760134	0.080093	0.155478	0.179031	0.0971411	0.11871
DDB_G0268446	DDB_G0268446	glycoside hydrolase family 7 protein, cellulose 1,4-beta-cellobiosidase, cellobiohydrolase I	X1	0.26368	0.0889919	0.123991	0.127277	0.0665913	0.0908919	0.107344	0.0555263	0.0757061
DDB_G0268452	DDB_G0268452	v-SNARE family protein	X6	0.0872535	0.1175	0.10279	0.133321	0.103016	0.163617	0.0483083	0.159019	0.0851756
DDB_G0268462	DDB_G0268462	putative transmembrane protein	X2	0.00982034	0.181605	0.113624	0.152831	0.0988158	0.134276	0.135927	0.0798994	0.0932018
DDB_G0268478	DDB_G0268478	UPF0041 family protein	X9	0.102123	0.0921618	0.103952	0.12351	0.106075	0.141567	0.0911952	0.09649	0.142926
DDB_G0268492	DDB_G0268492		X9	0.115104	0.0925473	0.115807	0.109745	0.114143	0.0586529	0.121222	0.0895782	0.1832
DDB_G0268504	DDB_G0268504	AAA ATPase domain-containing protein	X1	0.19437	0.136286	0.107298	0.118968	0.0881582	0.0538536	0.0524712	0.123373	0.125223
DDB_G0268506	DDB_G0268506	putative histone-like transcription factor	X2	0.0779889	0.144864	0.103048	0.135871	0.105498	0.125899	0.0981339	0.109076	0.0996212
DDB_G0268526	DDB_G0268526		X7	0.095337	0.155509	0.048134	0.129487	0.127909	0.0297959	0.211135	0.0992861	0.103407
DDB_G0268534	DDB_G0268534		X3	0.10744	0.131084	0.142214	0.0922279	0.102036	0.103754	0.116964	0.106076	0.0982036
DDB_G0268554	DDB_G0268554		X9	0.0522042	0.0442962	0.0809205	0.151603	0.16957	0.128807	0.0760608	0.0804769	0.216062
DDB_G0268558	DDB_G0268558	Ribosomal N-lysine methyltransferase 4	X7	0.113579	0.0888048	0.111841	0.0837638	0.11834	0.0896865	0.167243	0.10224	0.124504
DDB_G0268576	DDB_G0268576		X7	0.0753341	0.117087	0.096848	0.118424	0.0729963	0.0981014	0.173788	0.122585	0.124836
DDB_G0268586	DDB_G0268586		X1	0.226932	0.109944	0.145293	0.132612	0.0529501	0.134909	0.0341419	0.0963311	0.0668864
DDB_G0268646	DDB_G0268646	unknown	X4	0.102878	0.121601	0.0897054	0.179302	0.0980185	0.0908664	0.0866766	0.10481	0.126141
DDB_G0268662	DDB_G0268662	DNA2/NAM7 helicase family protein	X6	0.0908021	0.100985	0.105928	0.081751	0.101889	0.209615	0.137108	0.0913396	0.0805815
DDB_G0268696	DDB_G0268696		X1	0.244634	0.140698	0.0978386	0.0723796	0.0911009	0.0690431	0.0386244	0.0817339	0.163947
DDB_G0268710	DDB_G0268710		X6	0.0860563	0.0829713	0.123707	0.12581	0.128927	0.162493	0.0893353	0.107359	0.093341
DDB_G0268746	DDB_G0268746	UBX domain-containing protein	X9	0.112655	0.118707	0.0351097	0.0885466	0.145546	0.114102	0.0866281	0.0950525	0.203653
DDB_G0268762	DDB_G0268762	Coiled-coil domain-containing protein 86	X1	0.221548	0.105748	0.108028	0.13285	0.135825	0.103174	0.0710785	0.0381995	0.0835488
DDB_G0268764	DDB_G0268764		X1	0.166893	0.0974583	0.143549	0.0977043	0.123538	0.0802948	0.0796562	0.0882945	0.122612
DDB_G0268790	DDB_G0268790	plexin repeat-containing protein	X9	0.0832242	0.0875319	0.133643	0.0923381	0.128626	0.0984437	0.0942129	0.128826	0.153154
DDB_G0268810	DDB_G0268810	transmembrane protein, magnesium-translocating P-type ATPase	X1	0.186587	0.0913764	0.136017	0.125827	0.130834	0.0834179	0.0865478	0.0775014	0.0818907
DDB_G0268816	DDB_G0268816		X7	0.114916	0.104309	0.0828842	0.0371615	0.0748857	0.102614	0.24995	0.117539	0.11574
DDB_G0268850	DDB_G0268850	putative ATP binding protein	X1	0.194811	0.130675	0.114949	0.100835	0.070123	0.092812	0.0986505	0.100512	0.0966318
DDB_G0268852	DDB_G0268852	putative ATP binding protein	X8	0.089435	0.0973804	0.0836188	0.0609227	0.0866596	0.103523	0.160469	0.183261	0.13473
DDB_G0268864	DDB_G0268864	E3 ubiquitin-protein ligase MYLIP	X1	0.226274	0.0817471	0.0906683	0.0762216	0.106012	0.0561255	0.173997	0.081822	0.107132
DDB_G0268872	DDB_G0268872	UBP-type zinc finger-containing protein, peptidase C19 family protein, putative ubiquitin carboxyl-terminal hydrolase (UCH)	X1	0.175498	0.0850333	0.109629	0.0856556	0.150116	0.0718544	0.106076	0.099764	0.116374
DDB_G0268892	DDB_G0268892	unknown	X9	0.0478604	0.042001	0.094672	0.124308	0.0891299	0.0948824	0.123592	0.174357	0.209197
DDB_G0268924	DDB_G0268924	Helicase SEN1	X3	0.121322	0.0896756	0.159515	0.112327	0.124473	0.115006	0.104954	0.0783868	0.0943402
DDB_G0268928	DDB_G0268928	phosphoesterase, PA-phosphatase related-family protein	X2	0.135655	0.226512	0.105996	0.0836239	0.106601	0.0870646	0.073765	0.0756828	0.105099
DDB_G0268958	DDB_G0268958_TE	Tdd-4	X6	0.0917005	0.162584	0.0922605	0.0620481	0.0909351	0.202485	0.137963	0.116779	0.0432448
DDB_G0269000	DDB_G0269000	unknown	X8	0.112723	0.105281	0.136531	0.10632	0.0916575	0.0667228	0.0472801	0.222334	0.11115
DDB_G0269040	DDB_G0269040	IPT/TIG domain-containing protein, EGF-like domain-containing protein, C-type lectin domain-containing protein	X1	0.460188	0.0566736	0.143196	0.0818359	0.0900391	0.0249694	0.0221168	0.0499219	0.0710586
DDB_G0269048	DDB_G0269048		X2	0.135507	0.186072	0.0773354	0.103416	0.0888937	0.111887	0.091709	0.0973814	0.107799
DDB_G0269056	DDB_G0269056_RTE	TRE5-A ORF2	X5	0.171657	0.0584669	0.0813772	0.0991959	0.298421	0.0944515	0.083661	0.0472098	0.0655591
DDB_G0269058	DDB_G0269058_RTE	TRE5-A ORF1	X5	0.144944	0.0618555	0.0508191	0.082026	0.259285	0.0943742	0.133748	0.0943423	0.0786066
DDB_G0269076	DDB_G0269076_RTE	TRE5-A ORF1	X5	0.131088	0.0862195	0.0889569	0.0897396	0.266647	0.0660794	0.0877953	0.0688094	0.114665
DDB_G0269086	DDB_G0269086	alpha/beta hydrolase fold-1 domain-containing protein	X6	0.0934178	0.0875227	0.100469	0.11632	0.106549	0.154975	0.14373	0.111382	0.0856333
DDB_G0269126	DDB_G0269126	unknown	X1	0.194426	0.135832	0.084706	0.0878928	0.0818053	0.121349	0.12739	0.0823696	0.0842288
DDB_G0269232	DDB_G0269232	unknown	X8	0.048028	0.0973051	0.0918503	0.0617723	0.0995839	0.1194	0.181302	0.241561	0.0591972
DDB_G0269312	DDB_G0269312	unknown	X1	0.230764	0.104723	0.139977	0.148219	0.134858	0.0442462	0.0881806	0.032252	0.0767787
DDB_G0269322	DDB_G0269322		X9	0.0887296	0.0805141	0.108772	0.10115	0.12247	0.09227	0.0927731	0.135034	0.178287
DDB_G0269332	DDB_G0269332	putative zinc transporter, cation diffusion facilitator (CDF) family protein	X9	0.103616	0.0956626	0.101294	0.100892	0.107124	0.102389	0.126546	0.126951	0.135526
DDB_G0269334	DDB_G0269334	C2 calcium/lipid-binding (CaLB) region-containing protein, C2 calcium-dependent membrane targeting domain-containing protein	X5	0.120381	0.0588387	0.106503	0.105284	0.148919	0.142207	0.115413	0.107962	0.0944926
DDB_G0269340	DDB_G0269340	short-chain dehydrogenase/reductase (SDR) family protein	X1	0.370294	0.0946863	0.126431	0.0795434	0.119649	0.0605911	0.0268345	0.0378566	0.0841131
DDB_G0269342	DDB_G0269342	unknown	X9	0.0592606	0.127327	0.105186	0.138862	0.0670839	0.115755	0.115347	0.0602689	0.210909
DDB_G0269354	DDB_G0269354	EGF-like domain-containing protein	X1	0.178284	0.078707	0.103462	0.0956749	0.123721	0.072051	0.106366	0.100037	0.141697
DDB_G0269372	DDB_G0269372		X9	0.0952629	0.107197	0.114658	0.121366	0.0998311	0.0999831	0.121361	0.100258	0.140083
DDB_G0269380	DDB_G0269380	P-type ATPase	X1	0.213996	0.114222	0.112903	0.112532	0.0975799	0.0904272	0.0918754	0.0812389	0.0852263
DDB_G0269410	DDB_G0269410	pyrroline-5-carboxylate reductase, PCA reductase	X6	0.116843	0.0735801	0.0652147	0.071431	0.0739535	0.187921	0.183929	0.130079	0.0970483
DDB_G0269426	DDB_G0269426	RNA-binding protein	X6	0.0797403	0.065477	0.110468	0.101809	0.140905	0.205146	0.0538398	0.126591	0.116024
DDB_G0269442	DDB_G0269442	Cell division control protein 4	X7	0.0814576	0.153727	0.106243	0.108331	0.0830584	0.095468	0.202947	0.0848318	0.0839353
DDB_G0269448	DDB_G0269448		X8	0.084471	0.0907101	0.0940763	0.098419	0.13333	0.106764	0.137552	0.153624	0.101053
DDB_G0269462	DDB_G0269462	ubiquitin domain-containing protein	X8	0.119909	0.0960761	0.0949059	0.0845431	0.117869	0.111313	0.115029	0.139095	0.12126
DDB_G0269482	DDB_G0269482	unknown	X1	0.350142	0.101874	0.0684059	0.0657217	0.0451849	0.0362954	0.0442047	0.188975	0.0991966
DDB_G0269522	DDB_G0269522		X7	0.122085	0.126731	0.11106	0.13071	0.115099	0.0644519	0.159848	0.107383	0.0626308
DDB_G0269564	DDB_G0269564	unknown	X3	0.0968871	0.106584	0.209254	0.135247	0.173318	0.055514	0.053642	0.0714711	0.0980827
DDB_G0269588	DDB_G0269588	Beta-ketoadipyl-CoA thiolase	X1	0.153839	0.104091	0.126057	0.110047	0.120592	0.0945384	0.0717754	0.105007	0.114053
DDB_G0269628	DDB_G0269628	putative protein serine/threonine kinase	X1	0.321833	0.0524467	0.115173	0.0905418	0.121595	0.0679226	0.0768036	0.0674181	0.0862659
DDB_G0269636	DDB_G0269636	EF-hand domain-containing protein, EPS15 homology (EH) domain-containing protein	X2	0.114371	0.155138	0.0907183	0.103453	0.0842697	0.124521	0.103807	0.122038	0.101683
DDB_G0269640	DDB_G0269640	39S ribosomal protein L24, mitochondrial	X2	0.121502	0.132746	0.110611	0.110579	0.0972359	0.0943782	0.103266	0.117933	0.111749
DDB_G0269658	DDB_G0269658	Methyltransferase-like protein 11A	X2	0.118853	0.154981	0.111123	0.0980884	0.137311	0.0773861	0.114242	0.107444	0.080571
DDB_G0269664	DDB_G0269664		X4	0.0787273	0.104441	0.127469	0.146424	0.144195	0.0950328	0.101011	0.0935612	0.109138
DDB_G0269684	DDB_G0269684	unknown	X2	0.0650595	0.207245	0.0772054	0.0684441	0.0917631	0.169443	0.11545	0.146584	0.0588056
DDB_G0269686	DDB_G0269686	WD40 repeat-containing protein	X6	0.105585	0.11369	0.113372	0.0731342	0.120999	0.141791	0.0761167	0.136016	0.119295
DDB_G0269704	DDB_G0269704		X4	0.108104	0.126514	0.091934	0.178977	0.123436	0.071885	0.0795907	0.119768	0.0997914
DDB_G0269710	DDB_G0269710		X1	0.196005	0.0706102	0.104421	0.136852	0.119531	0.0944723	0.114509	0.070416	0.0931835
DDB_G0269722	DDB_G0269722	methyltransferase	X1	0.179983	0.125305	0.129214	0.121256	0.111154	0.106028	0.079086	0.0743802	0.0735942
DDB_G0269736	DDB_G0269736		X5	0.0632501	0.043366	0.133058	0.125763	0.197241	0.136905	0.0236613	0.144647	0.132109
DDB_G0269750	DDB_G0269750		X1	0.172849	0.0867958	0.0911729	0.108206	0.086194	0.117524	0.10939	0.0979032	0.129965
DDB_G0269760	DDB_G0269760	BTB/POZ domain-containing protein, potassium channel tetramerization domain-containing protein	X3	0.0785376	0.103575	0.134239	0.121531	0.121834	0.115057	0.118898	0.119811	0.0865169
DDB_G0269778	DDB_G0269778	cell differentiation family, Rcd1-like protein	X6	0.0893027	0.125522	0.093932	0.0947585	0.102697	0.155748	0.0993272	0.108987	0.129726
DDB_G0269782	DDB_G0269782	DnaJ homolog subfamily C member 25	X7	0.121357	0.0402809	0.127648	0.103017	0.103118	0.110623	0.167975	0.10532	0.120661
DDB_G0269796	DDB_G0269796_ps	pseudogene	X1	0.199863	0.0771695	0.168179	0.0727108	0.11492	0.0557711	0.158079	0.0836284	0.0696798
DDB_G0269800	DDB_G0269800	putative chromatin assembly factor 1 subunit B	X2	0.11154	0.228436	0.0549167	0.114157	0.11144	0.139069	0.0821205	0.100404	0.0579168
DDB_G0269828	DDB_G0269828	Sjogrens syndrome scleroderma autoantigen 1 family protein	X7	0.141923	0.0829465	0.104149	0.121409	0.123989	0.0902587	0.159894	0.0859316	0.0894984
DDB_G0269834	DDB_G0269834		X7	0.0220696	0.114688	0.0959914	0.0907178	0.0716231	0.180592	0.196081	0.132001	0.0962362
DDB_G0269860	DDB_G0269860	importin beta family protein, putative importin 7	X1	0.179997	0.148277	0.146542	0.0971155	0.109832	0.0874018	0.102049	0.0529529	0.0758324
DDB_G0269864	DDB_G0269864	Small conductance calcium-activated potassium channel protein 3	X2	0.0905	0.188815	0.11423	0.066974	0.0877954	0.114225	0.125264	0.117811	0.0943854
DDB_G0269874	DDB_G0269874		X7	0.102176	0.0900984	0.103702	0.102712	0.107022	0.108545	0.167478	0.113759	0.104506
DDB_G0269884	DDB_G0269884		X9	0.0833625	0.126906	0.101529	0.0806961	0.0824107	0.137124	0.121458	0.0999522	0.166562
DDB_G0269890	DDB_G0269890	YjeF N-terminal domain-containing protein	X1	0.164338	0.143126	0.0987753	0.0616846	0.0809939	0.0917159	0.139265	0.120064	0.100038
DDB_G0269934	DDB_G0269934	regulator of chromosome condensation (RCC1) domain-containing protein, RhoGEF domain-containing protein, Ras GTPase activation domain-containing protein	X7	0.113054	0.102672	0.105101	0.0927554	0.108758	0.121891	0.132565	0.110217	0.112985
DDB_G0269962	DDB_G0269962		X6	0.0675626	0.081807	0.119288	0.100708	0.101976	0.174391	0.125245	0.117792	0.111231
DDB_G0269968	DDB_G0269968	armadillo repeat-containing protein, ARM repeat-containing protein	X6	0.0737973	0.156256	0.0917804	0.0879914	0.0703656	0.175881	0.157394	0.0996929	0.0868404
DDB_G0270018	DDB_G0270018		X6	0.0339737	0.137601	0.083977	0.0901232	0.087743	0.176965	0.168504	0.101352	0.119761
DDB_G0270022	DDB_G0270022	cellular retinaldehyde-binding/triple function domain-containing protein	X7	0.106449	0.109505	0.0835007	0.102104	0.0847218	0.140969	0.212269	0.0822041	0.0782777
DDB_G0270040	DDB_G0270040	RAD50-interacting protein 1	X5	0.0656862	0.105898	0.0829095	0.142496	0.193881	0.102645	0.121225	0.114012	0.0712466
DDB_G0270058	DDB_G0270058		X8	0.130831	0.087885	0.0688066	0.0308498	0.0731372	0.11358	0.201209	0.224719	0.0689821
DDB_G0270074	DDB_G0270074	putative endoglycoceramidase	X5	0.113381	0.0981217	0.106423	0.121207	0.134381	0.11719	0.0862084	0.110036	0.113052
DDB_G0270088	DDB_G0270088		X1	0.571427	0.190785	0.0135067	0.028765	0.0287136	0.0585265	0.0444344	0.0348254	0.0290168
DDB_G0270104	DDB_G0270104	putative NADH dehydrogenase	X7	0.0973787	0.0790949	0.104323	0.12629	0.116132	0.133853	0.149762	0.102704	0.0904632
DDB_G0270112	DDB_G0270112		X1	0.18088	0.114358	0.092689	0.104988	0.0871149	0.0815349	0.128391	0.128299	0.0817464
DDB_G0270118	DDB_G0270118	putative protein phosphatase regulator	X4	0.0603461	0.112868	0.126949	0.175497	0.121445	0.0654865	0.139212	0.0981966	0.0999998
DDB_G0270134	DDB_G0270134		X8	0.0978986	0.139262	0.0892437	0.0646361	0.0656727	0.152982	0.0451684	0.212404	0.132732
DDB_G0270156	DDB_G0270156	RNA-binding protein 28	X1	0.285977	0.102286	0.16596	0.115101	0.125689	0.0240779	0.0853086	0.032093	0.0635077
DDB_G0270168	DDB_G0270168		X7	0.101755	0.142892	0.0823303	0.0830546	0.0393804	0.145248	0.230223	0.0955254	0.0795924
DDB_G0270176	DDB_G0270176	protein phosphatase 2C, leucine-rich repeat-containing protein (LRR)	X1	0.150425	0.115061	0.0993225	0.0947594	0.0824949	0.132974	0.13678	0.0929075	0.0952752
DDB_G0270190	DDB_G0270190	putative cellulase, cellulose-binding domain-containing protein, glycoside hydrolase family 5 protein	X1	0.237429	0.0917337	0.0647466	0.149294	0.100283	0.103062	0.0912873	0.114474	0.0476903
DDB_G0270194	DDB_G0270194	DUF866 family protein	X5	0.0269264	0.134061	0.12273	0.0825396	0.156545	0.0876601	0.124233	0.131446	0.13386
DDB_G0270202	DDB_G0270202	Pre-rRNA-processing protein TSR2 homolog	X1	0.246053	0.105233	0.182688	0.0682575	0.0712016	0	0.166947	0.0942078	0.0654121
DDB_G0270276	DDB_G0270276		X6	0.0281267	0.0666845	0.0295848	0.0596901	0.0503149	0.25639	0.0973281	0.183074	0.228807
DDB_G0270278	DDB_G0270278		X7	0.108759	0.135802	0.148715	0.0871934	0.102141	0.0849765	0.150537	0.0884873	0.093389
DDB_G0270322	DDB_G0270322	leucine-rich repeat-containing protein (LRR)	X7	0.110303	0.0904692	0.0940708	0.0885719	0.0999916	0.0815245	0.165053	0.116424	0.153592
DDB_G0270324	DDB_G0270324	NDR family protein	X7	0.0547638	0.141565	0.133787	0.0774794	0.0995451	0.0759154	0.195615	0.120734	0.100596
[truncated: 2,355 more rows]

## Sheet: GO enrichment
peak at	GO term	GO term ID	# genes in ref	# genes in list	expected	over / under	Fold Enrichment	p-value
[truncated: 180 more rows]
