# Supplementary material for: Cell Cycle Heterogeneity Can Generate Robust Cell Type Proportioning
Source: Dev Cell. 2018 Nov 19;47(4):494–508.e4. doi: 10.1016/j.devcel.2018.09.023 (PMC6251973; doi:10.1016/j.devcel.2018.09.023)
Supplement: Data S3. Read Counts and Analyses for Datasets from Wild-Type and gefE− Cells Grown in G+ and G− Media, Related to Figure 5 — Raw reads were processed as described in the STAR Methods, and read counts for two biological replicates per condition can be found in Worksheet 1. Normalized read counts (Worksheet 2) were then used to identify 356 and 51 differentially expressed genes between AX3 G+ and AX3 G− (Worksheet 3) and AX3 G+ and gefE− G+ (Worksheet 4), respectively. Enriched GO terms for genes up-regulated in AX3 G+ or AX3 G− can be found in Worksheets 5 and 6. No GO term enrichment was detected in the DEGs between AX3 G+ and gefE− G+ [file mmc4.xlsx]

## Sheet: raw counts
gene	AX3 G-	AX3 G-	AX3 G+	AX3 G+	gefE G-	gefE G-	gefE G+	gefE G+
DDB_G0267178	2	2	3	4	1	1	2	1
DDB_G0267180	1	1	1	2	0	0	3	0
DDB_G0267182	20	6	4	22	4	4	10	8
DDB_G0267184	0	0	0	0	0	0	0	0
DDB_G0267186	0	0	0	0	0	0	0	0
DDB_G0267188	13	3	4	10	10	0	3	12
DDB_G0267190	1	0	0	0	0	0	0	0
DDB_G0267194	0	0	0	0	0	0	0	0
DDB_G0267196	0	0	0	0	0	0	0	0
DDB_G0267198	0	0	0	0	0	0	0	0
DDB_G0267202	2	3	7	11	2	2	1	1
DDB_G0267204	92	65	110	129	38	51	87	66
DDB_G0267206	11	14	2	17	13	1	12	2
DDB_G0267208	1	0	0	2	0	0	0	0
DDB_G0267210	151	114	191	80	46	66	66	50
DDB_G0267212	6	6	5	6	6	2	7	2
DDB_G0267216	0	0	0	0	0	0	0	0
DDB_G0267218	0	0	0	1	0	0	0	0
DDB_G0267220	0	0	0	0	0	0	0	0
DDB_G0267222	0	0	0	0	0	0	0	0
DDB_G0267224	0	0	0	0	0	0	0	0
DDB_G0267226	0	0	0	0	0	0	0	0
DDB_G0267228	52	34	35	67	28	32	32	28
DDB_G0267230	978	875	1389	1392	582	603	1014	708
DDB_G0267236	3	3	1	3	1	0	1	0
DDB_G0267238	2	3	9	1	0	1	0	4
DDB_G0267240	10	10	7	13	4	2	6	4
DDB_G0267242	0	0	0	0	0	0	0	0
DDB_G0267244	2	8	5	0	3	2	3	0
DDB_G0267246	1	1	2	6	3	2	0	0
DDB_G0267248	87	41	90	60	33	30	37	32
DDB_G0267250	97	48	57	82	42	38	53	45
DDB_G0267252	1236	998	1575	1627	735	602	1170	853
DDB_G0267254	1171	631	1202	905	803	650	1016	576
DDB_G0267258	47	32	14	48	18	17	21	15
DDB_G0267260	2	1	1	0	1	0	1	1
DDB_G0267262	0	0	1	0	0	0	0	0
DDB_G0267264	3	1	1	0	0	0	0	1
DDB_G0267270	0	0	2	0	1	0	0	0
DDB_G0267272	8	3	2	6	12	2	4	4
DDB_G0267274	0	2	0	1	1	1	1	0
DDB_G0267278	1	2	1	0	0	1	0	0
DDB_G0267280	0	0	0	2	0	0	0	1
DDB_G0267282	0	3	3	6	0	0	0	2
DDB_G0267286	0	0	0	0	0	0	0	0
DDB_G0267292	0	2	1	1	0	0	0	3
DDB_G0267294	5365	3809	4625	4359	2258	2603	2744	1935
DDB_G0267296	12	9	5	12	12	3	6	3
DDB_G0267298	0	0	1	2	0	0	0	0
DDB_G0267300	1	2	4	8	2	0	1	1
DDB_G0267302	1	1	0	1	1	2	0	0
DDB_G0267304	25	13	11	19	5	6	10	6
DDB_G0267306	487	308	315	502	284	156	317	313
DDB_G0267308	192	113	59	325	99	65	212	167
DDB_G0267310	157	144	125	288	116	81	159	114
DDB_G0267314	2	2	0	2	0	0	0	0
DDB_G0267322	6	10	1	5	2	6	2	3
DDB_G0267324	0	0	0	1	1	1	0	0
DDB_G0267326	4	1	4	2	0	3	0	2
DDB_G0267328	1	2	4	1	0	0	2	1
DDB_G0267330	0	0	2	1	0	2	2	0
DDB_G0267332	0	0	0	0	0	0	0	0
DDB_G0267334	2	1	2	2	1	1	3	0
DDB_G0267336	1	3	0	3	1	0	1	0
DDB_G0267338	0	0	0	0	0	0	0	0
DDB_G0267342	569	515	315	623	283	246	336	321
DDB_G0267344	0	0	0	0	0	0	0	0
DDB_G0267346	0	0	0	1	1	0	0	2
DDB_G0267348	0	0	0	0	0	0	0	0
DDB_G0267350	1	0	1	1	0	0	0	0
DDB_G0267352	18	11	9	19	6	3	11	4
DDB_G0267354	2836	1526	3258	2150	1941	1654	2244	1233
DDB_G0267356	3496	2104	6948	3741	1715	1805	2637	2056
DDB_G0267358	1901	1504	1098	2895	1192	582	2034	1737
DDB_G0267362	1403	896	1116	1486	840	475	926	866
DDB_G0267364	766	552	353	1256	490	246	863	661
DDB_G0267366	3621	3180	2978	6031	2458	1163	3678	3223
DDB_G0267370	211	129	211	179	154	108	162	87
DDB_G0267372	0	0	0	0	0	0	0	0
DDB_G0267374	16672	10323	11742	13345	10778	8271	12166	7734
DDB_G0267376	825	712	627	943	673	401	681	597
DDB_G0267378	0	0	2	0	0	0	1	0
DDB_G0267380	58067	62739	53680	84917	33440	75259	53290	51996
DDB_G0267382	96048	69133	116772	75407	78203	71071	113287	55644
DDB_G0267384	1535	1055	1531	1408	835	1154	1076	683
DDB_G0267386	22521	24583	21526	37463	21703	28459	29367	27387
DDB_G0267388	955	796	942	1130	634	954	874	552
DDB_G0267390	9005	9329	7989	12029	5040	11731	7508	7290
DDB_G0267392	1843	1268	1780	1806	1396	1323	1625	1089
DDB_G0267394	2153	1647	1912	1912	1307	1084	1253	1092
DDB_G0267396	405	288	132	182	332	119	285	106
DDB_G0267398	4	23	4	11	7	10	0	5
DDB_G0267400	85791	76892	81001	93858	69935	99206	69803	61131
DDB_G0267402	16379	13579	6184	15699	12855	13526	12592	11156
DDB_G0267404	1300	1103	900	1168	1069	535	976	702
DDB_G0267406	6407	4445	5696	4518	4997	4769	3879	2683
DDB_G0267408	3813	3608	3452	4790	1928	4178	2951	2711
DDB_G0267410	1212	776	1142	939	901	655	781	360
DDB_G0267412	1	0	0	0	2	0	0	0
DDB_G0267414	987	922	1095	1277	746	761	823	637
DDB_G0267416	3477	4390	3552	7355	3281	4573	3211	3628
DDB_G0267418	132324	177724	76216	260492	135771	151107	190366	172864
DDB_G0267420	22186	19518	16137	35503	16077	23482	23897	21341
DDB_G0267422	735	576	672	798	716	558	507	368
DDB_G0267424	1322	955	715	1047	700	931	745	556
DDB_G0267426	7812	6611	2860	4746	5180	6545	3216	3323
DDB_G0267428	885	680	1044	1001	605	588	622	373
DDB_G0267430	3596	1817	4935	2558	2166	2997	3488	1484
DDB_G0267432	2494	2201	1207	1656	1685	2305	928	785
DDB_G0267434	21	17	39	29	20	28	32	17
DDB_G0267436	5459	5637	4282	5352	4330	4988	3692	2546
DDB_G0267438	5300	8124	9254	9658	3837	6819	5126	3907
DDB_G0267440	259	140	336	183	204	128	297	100
DDB_G0267442	294	230	219	261	146	283	181	122
DDB_G0267444	8383	7550	7604	9531	6632	8718	6340	5017
DDB_G0267446	1092	632	780	902	583	870	644	468
DDB_G0267448	5083	2957	4824	4474	3407	3642	3337	2232
DDB_G0267450	12034	7810	11458	10252	7631	9500	9977	5482
DDB_G0267452	5571	5654	3574	6203	4150	4023	3761	3324
DDB_G0267454	260483	221780	214354	266825	182586	196715	210772	191441
DDB_G0267456	1895	861	8365	6882	1040	786	6337	3396
DDB_G0267458	1373	727	840	629	711	950	675	253
DDB_G0267460	1500	1053	1156	985	623	1534	977	548
DDB_G0267462	2265	1754	2339	2369	1748	1736	1641	892
DDB_G0267464	784	837	979	1228	671	835	656	559
DDB_G0267466	87	71	183	118	45	56	174	48
DDB_G0267468	1608	751	948	654	842	1167	791	192
DDB_G0267470	1241	1385	1482	1538	531	1950	1004	820
DDB_G0267472	912	871	855	1340	793	726	850	710
DDB_G0267474	0	0	0	1	0	0	0	1
DDB_G0267476	8	9	14	23	9	4	30	14
DDB_G0267480	2935	2035	2330	2881	2045	1767	2086	1518
DDB_G0267482	565	498	378	583	399	529	366	360
DDB_G0267484	495	276	499	307	330	460	410	246
DDB_G0267486	430	373	423	658	300	304	422	399
DDB_G0267488	228	197	301	347	149	123	217	170
DDB_G0267490	1484	717	1612	379	978	720	1046	187
DDB_G0267492	3305	3128	2761	4514	2765	2838	3294	2917
DDB_G0267494	61	50	24	45	41	45	35	22
DDB_G0267496	3730	2526	3898	4353	2892	2141	3404	2572
DDB_G0267498	243	129	280	190	194	213	207	85
DDB_G0267500	3792	3485	2535	4789	2982	3678	2725	2297
DDB_G0267502	1780	1407	1309	1644	1076	724	1279	837
DDB_G0267504	855	755	823	1160	568	987	687	545
DDB_G0267506	25	18	16	16	18	12	17	15
DDB_G0267508	787	647	606	950	475	577	715	611
DDB_G0267510	182	166	169	174	120	114	118	72
DDB_G0267512	1367	1011	1297	1329	821	1150	1079	767
DDB_G0267514	3425	2590	2858	2893	2532	2793	2225	1580
DDB_G0267516	1100	965	1206	1327	935	999	933	659
DDB_G0267522	169	133	133	161	129	112	107	63
DDB_G0267524	5504	4123	4080	5361	3676	4164	4074	3205
DDB_G0267526	417	313	240	320	258	190	255	187
DDB_G0267528	41863	33521	25822	30722	26618	51924	28340	20265
DDB_G0267530	17117	12062	13458	11781	11491	14124	9384	8014
DDB_G0267532	26	19	25	31	23	10	20	19
DDB_G0267534	1436	1188	1356	1603	960	1096	875	822
DDB_G0267536	6994	6531	4006	6619	4545	5539	4332	4154
DDB_G0267538	3296	3224	3460	4307	2424	1904	3604	2776
DDB_G0267540	1172	1036	1415	1417	911	820	1146	799
DDB_G0267542	7	8	4	11	5	6	2	1
DDB_G0267544	12	4	13	21	9	6	23	6
DDB_G0267546	513	422	424	791	368	421	439	377
DDB_G0267548	1107	954	1122	1261	865	712	816	626
DDB_G0267550	0	0	0	2	0	0	1	0
DDB_G0267552	1417	1063	1465	1564	978	1390	1080	928
DDB_G0267554	84	74	102	79	75	56	100	50
DDB_G0267556	629	637	375	624	492	540	462	300
DDB_G0267560	3764	2672	3480	2651	2718	2925	1858	1585
DDB_G0267562	46	77	55	70	34	35	16	21
DDB_G0267564	52	79	7	6	32	92	21	7
DDB_G0267566	0	0	0	0	0	0	0	0
DDB_G0267568	5691	3725	4755	4902	3853	3450	4107	2456
DDB_G0267570	6884	2535	6755	7355	3511	1426	6452	3101
DDB_G0267572	1139	922	841	1257	921	1006	744	507
DDB_G0267574	456	318	371	588	279	411	394	339
DDB_G0267576	98	79	64	88	70	47	51	39
DDB_G0267578	7	4	0	5	2	9	1	0
DDB_G0267580	2	3	8	7	1	0	4	0
DDB_G0267582	2089	2202	2354	3574	1290	2174	2780	1681
DDB_G0267584	870	818	975	954	739	1012	828	536
DDB_G0267586	696	503	656	660	480	734	631	398
DDB_G0267588	2813	2419	2103	3355	2389	2150	2069	1874
DDB_G0267590	3356	2696	2192	2840	2079	2194	2222	1758
DDB_G0267592	22272	14677	12268	9150	8999	26020	13548	6891
DDB_G0267594	956	708	440	908	638	593	629	429
DDB_G0267596	269	234	321	313	227	170	215	203
DDB_G0267598	217	175	545	407	113	169	361	158
DDB_G0267600	2	1	0	1	0	1	0	0
DDB_G0267602	1099	491	1215	666	723	609	765	305
DDB_G0267604	1172	1396	677	1484	848	1393	758	800
DDB_G0267606	1426	905	1392	1121	992	1253	798	464
DDB_G0267608	472	421	403	513	291	467	304	284
DDB_G0267610	1	8	5	49	0	3	0	13
DDB_G0267612	6	8	2	0	2	5	1	0
DDB_G0267614	722	647	1024	952	686	670	573	519
DDB_G0267616	986	1354	1727	1841	916	1631	1224	1117
DDB_G0267618	2	4	0	7	5	1	4	0
DDB_G0267620	9	5	3	19	3	16	2	4
DDB_G0267622	480	263	346	341	287	222	233	146
DDB_G0267624	726	118	1302	345	117	57	529	125
DDB_G0267628	1	1	0	0	0	0	0	0
DDB_G0267630	2304	1784	2023	2562	1512	1842	1633	1262
DDB_G0267632	0	0	0	0	0	0	0	0
DDB_G0267634	0	0	0	1	0	0	0	0
DDB_G0267636	454	288	309	248	338	258	242	126
DDB_G0267638	1250	1270	1116	1600	1243	787	851	828
DDB_G0267640	84	60	76	71	80	31	111	40
DDB_G0267642	453	328	383	372	310	340	261	172
DDB_G0267644	901	697	752	831	593	792	639	476
DDB_G0267646	166	133	117	144	139	60	102	57
DDB_G0267648	963	781	680	920	637	656	600	447
DDB_G0267650	657	569	640	721	487	608	573	335
DDB_G0267654	0	1	0	0	0	0	0	0
DDB_G0267656	360	318	395	358	261	264	245	169
DDB_G0267658	78	60	90	93	73	61	48	20
DDB_G0267660	114	68	96	95	80	69	79	35
DDB_G0267662	139	120	122	140	134	85	93	60
DDB_G0267666	1564	1060	1698	1650	1295	1286	1543	814
DDB_G0267668	424	329	401	465	249	360	325	213
DDB_G0267670	702	807	381	1057	581	490	466	432
DDB_G0267672	22	9	14	12	6	12	5	2
DDB_G0267674	6525	5930	4376	6925	4973	6354	3356	3191
DDB_G0267676	198	153	248	213	140	116	156	101
DDB_G0267678	16	6	18	16	5	11	5	8
DDB_G0267680	294	241	214	392	164	190	206	202
DDB_G0267682	366	310	516	355	282	293	300	183
DDB_G0267684	15	8	21	3	10	11	9	3
DDB_G0267686	914	801	999	1511	824	807	1061	775
DDB_G0267688	876	411	575	411	512	251	673	148
DDB_G0267690	850	490	269	244	602	202	443	171
DDB_G0267692	1528	682	1628	973	1113	837	913	467
DDB_G0267694	229	141	265	151	175	154	130	62
DDB_G0267696	25	20	10	22	20	19	21	10
DDB_G0267698	373	237	189	383	219	253	206	153
DDB_G0267700	0	0	0	0	0	0	0	0
DDB_G0267702	2	9	0	1	16	19	0	5
DDB_G0267704	4865	4640	3974	5369	3239	4124	3932	4873
DDB_G0267706	763	377	304	433	453	544	200	205
DDB_G0267708	281	154	275	224	200	228	220	146
DDB_G0267710	235	197	233	249	186	246	175	123
DDB_G0267712	5004	3425	2285	3543	3258	3386	3037	2403
DDB_G0267714	628	586	351	894	456	545	482	547
DDB_G0267716	11	12	14	22	10	4	15	9
DDB_G0267718	526	370	461	433	385	347	322	247
DDB_G0267720	192	106	121	98	90	152	122	52
DDB_G0267722	871	645	444	532	681	639	342	276
DDB_G0267724	68	29	70	53	51	61	39	10
DDB_G0267726	57	146	80	124	27	97	112	85
DDB_G0267728	51	80	15	51	14	66	33	20
DDB_G0267730	9251	7550	9671	9305	8514	5149	7388	4980
DDB_G0267732	876	680	759	1373	822	729	789	706
DDB_G0267734	13342	13601	11261	29185	8832	14598	12990	15570
DDB_G0267736	0	0	1	0	1	0	0	0
DDB_G0267740	21	5	16	24	15	18	23	6
DDB_G0267742	12	10	30	11	5	7	16	3
DDB_G0267744	493	366	588	472	282	363	412	228
DDB_G0267746	868	508	500	560	372	352	423	275
DDB_G0267748	594	346	120	181	420	117	343	105
DDB_G0267750	237	137	155	168	158	132	144	83
DDB_G0267752	635	333	948	404	397	370	559	106
DDB_G0267754	239	149	256	225	161	181	217	120
DDB_G0267756	222	129	149	111	80	147	69	41
DDB_G0267758	142	115	112	122	85	87	109	61
DDB_G0267760	1141	818	1330	1230	863	920	807	595
DDB_G0267762	82	53	78	67	56	61	61	41
DDB_G0267764	9	10	18	10	4	13	11	8
DDB_G0267766	780	812	1011	1278	573	977	617	581
DDB_G0267768	1729	1448	1475	2091	1134	1961	1112	1040
DDB_G0267770	111	45	106	60	91	116	80	41
DDB_G0267772	0	0	0	0	0	0	0	0
DDB_G0267774	767	632	670	911	452	663	471	492
DDB_G0267776	9695	6719	8026	8500	7112	5388	6834	4889
DDB_G0267778	0	0	2	2	2	1	0	2
DDB_G0267780	3	7	9	15	3	0	7	5
DDB_G0267784	284	187	163	192	151	141	124	100
DDB_G0267786	7386	3349	5711	3965	3816	3765	5099	1999
DDB_G0267788	693	702	690	843	506	435	611	519
DDB_G0267790	21	31	26	30	20	87	28	18
DDB_G0267792	14	5	3	5	4	9	3	1
DDB_G0267794	951	1092	901	1485	729	886	893	777
DDB_G0267796	1450	1359	1378	1665	1099	1260	1208	720
DDB_G0267798	885	644	586	696	580	418	540	358
DDB_G0267800	310	222	302	325	228	219	209	130
DDB_G0267802	0	1	0	0	0	0	0	0
DDB_G0267804	1169	911	1278	1294	749	839	789	595
DDB_G0267806	0	0	0	0	0	0	0	0
DDB_G0267808	60	64	53	92	49	54	64	59
DDB_G0267810	165	169	183	169	116	141	119	71
DDB_G0267812	0	0	1	0	0	0	0	0
DDB_G0267814	60	70	123	183	49	56	69	110
DDB_G0267816	88	77	54	63	92	59	73	38
DDB_G0267818	1002	684	921	994	677	660	584	434
DDB_G0267820	104	97	117	146	71	120	89	60
DDB_G0267822	318	321	415	508	279	383	293	227
DDB_G0267824	1637	1394	1692	1837	1119	2102	1094	1075
DDB_G0267826	6	2	13	8	3	4	6	2
DDB_G0267828	287	189	155	172	186	111	173	96
DDB_G0267830	1472	1027	962	929	967	596	967	532
DDB_G0267832	218	119	191	177	137	156	105	91
DDB_G0267834	398	242	440	375	274	332	321	193
DDB_G0267836	305	237	356	320	247	250	249	146
DDB_G0267838	548	469	356	513	388	295	294	248
DDB_G0267840	24	19	7	25	11	19	14	16
DDB_G0267842	23	48	47	51	27	39	27	34
DDB_G0267844	1	0	0	2	0	0	2	2
DDB_G0267846	2853	876	4286	2105	1556	774	2956	934
DDB_G0267848	6659	3891	6163	6564	3857	5073	3741	2973
DDB_G0267850	1680	2332	2184	3721	2043	2641	1748	2068
DDB_G0267852	372	243	288	303	263	305	282	145
DDB_G0267854	2133	1903	1626	2263	1987	1656	1460	1139
DDB_G0267856	205	113	181	145	116	82	137	65
DDB_G0267858	373	311	245	309	215	268	198	109
DDB_G0267860	16	8	16	8	10	2	15	4
DDB_G0267862	55	27	62	54	47	55	32	20
DDB_G0267864	104	77	98	128	48	89	61	42
DDB_G0267866	854	881	772	1197	640	1135	808	707
DDB_G0267868	1	4	1	2	0	2	4	1
DDB_G0267870	683	421	420	457	397	374	310	183
DDB_G0267872	401	329	326	458	275	322	234	182
DDB_G0267874	610	462	581	662	451	742	508	321
DDB_G0267876	30	24	27	40	22	18	20	16
DDB_G0267878	116	81	136	125	81	83	84	49
DDB_G0267880	44	61	56	107	28	38	42	43
DDB_G0267882	1063	1377	755	1304	832	811	685	659
DDB_G0267884	647	476	456	539	402	622	399	324
DDB_G0267886	141	139	168	211	119	84	120	98
DDB_G0267888	18	27	9	16	17	5	8	16
DDB_G0267890	480	499	378	491	340	298	304	229
DDB_G0267892	648	301	623	566	494	370	444	269
DDB_G0267894	949	659	495	584	676	680	518	817
DDB_G0267896	23	23	14	11	8	23	26	7
DDB_G0267898	0	0	0	1	0	1	0	1
DDB_G0267902	70	43	113	117	42	42	72	52
DDB_G0267904	548	326	157	295	416	136	353	149
DDB_G0267906	817	410	457	444	397	330	361	179
DDB_G0267908	351	319	405	564	214	346	323	265
DDB_G0267910	496	267	809	409	306	196	495	203
DDB_G0267914	1236	561	1130	606	737	548	630	329
DDB_G0267916	206	148	108	147	130	102	117	80
DDB_G0267918	468	515	406	454	439	462	398	208
DDB_G0267920	0	0	0	0	0	0	0	0
DDB_G0267922	4	0	7	1	2	1	2	2
DDB_G0267924	5998	3365	7138	7799	5235	4556	6259	3787
DDB_G0267928	687	579	1941	2866	470	970	1022	1526
DDB_G0267930	348	128	36	119	165	333	38	84
DDB_G0267932	25	66	17	108	11	33	20	46
DDB_G0267934	0	0	0	0	0	0	0	0
DDB_G0267936	1	0	5	0	2	0	1	0
DDB_G0267938	190	136	284	203	182	260	188	126
DDB_G0267940	145	88	157	150	140	84	72	29
DDB_G0267942	645	646	949	812	534	519	518	359
DDB_G0267946	3	1	7	1	0	3	2	2
DDB_G0267948	1183	1125	784	1488	963	1430	813	869
DDB_G0267950	2469	1719	2300	2151	1546	1611	1597	1177
DDB_G0267952	332	269	250	366	167	286	199	197
DDB_G0267954	137	120	127	149	122	65	91	57
DDB_G0267956	2602	2220	1958	3164	2154	2422	2203	1929
DDB_G0267958	563	371	192	226	348	163	381	109
DDB_G0267960	818	659	820	908	598	710	534	391
DDB_G0267962	796	641	738	982	727	643	659	534
DDB_G0267964	0	0	0	0	0	0	0	0
DDB_G0267966	13017	10319	9023	14826	10723	9088	11326	8527
DDB_G0267968	134	54	162	98	66	88	84	35
DDB_G0267970	0	0	0	0	0	0	0	0
DDB_G0267974	2690	1311	2972	2088	2239	1502	2468	1274
DDB_G0267976	724	473	774	661	425	576	486	337
DDB_G0267978	7809	5626	8979	6899	5570	5220	5339	3435
DDB_G0267980	554	485	389	645	349	543	386	304
DDB_G0267982	11477	10489	11978	13844	8763	8043	9324	7393
DDB_G0267984	2229	2187	3094	2874	1311	2249	1987	1898
DDB_G0267986	0	0	0	0	0	0	1	0
DDB_G0267988	148	81	129	86	120	107	65	49
DDB_G0267990	281	163	165	249	222	181	222	129
DDB_G0267992	1899	992	1519	1108	1003	585	1228	730
DDB_G0267994	2399	2142	2101	2378	1839	2091	1982	1346
DDB_G0267996	1364	909	787	816	928	720	884	516
DDB_G0267998	0	0	0	0	0	0	0	0
DDB_G0268000	52	137	35	29	170	443	55	39
DDB_G0268002	0	0	0	0	1	2	0	0
DDB_G0268004	2015	1743	1119	1881	1297	1786	1380	986
DDB_G0268006	13	14	28	48	4	8	29	23
DDB_G0268008	869	603	956	934	563	809	571	408
DDB_G0268010	8	1	12	6	11	0	12	1
DDB_G0268012	30	15	28	33	47	49	56	13
DDB_G0268014	744	567	657	877	545	452	604	406
DDB_G0268016	143	88	88	133	80	81	110	40
DDB_G0268018	1083	936	1350	1176	818	1017	884	690
DDB_G0268020	10997	7793	6978	7180	7134	8565	4796	4171
DDB_G0268022	310	160	249	242	149	181	137	115
DDB_G0268024	2114	1588	1672	1727	1251	1897	1380	974
DDB_G0268026	3311	3176	1611	2050	1628	3712	1547	1562
DDB_G0268028	180	112	528	431	322	189	525	538
DDB_G0268030	425	369	359	450	303	211	291	227
DDB_G0268034	27248	24741	21700	28652	21652	22611	22894	18336
DDB_G0268036	1409	998	1329	1355	750	1114	1018	763
DDB_G0268038	4759	2454	4037	3168	2488	2557	3672	1927
DDB_G0268040	492	320	531	525	379	319	330	192
DDB_G0268042	10153	8267	6172	10526	7104	6870	7467	5178
DDB_G0268044	11591	7843	10410	9159	8131	8520	7743	4802
DDB_G0268046	2	1	0	1	1	0	9	1
DDB_G0268048	588	422	491	572	358	489	356	259
DDB_G0268050	4	1	3	4	0	0	0	2
DDB_G0268052	1372	1252	756	1403	882	534	900	689
DDB_G0268054	254	199	155	269	154	171	187	127
DDB_G0268056	2993	2147	2687	2633	2239	2403	2238	1370
DDB_G0268058	2	0	0	1	1	0	2	1
DDB_G0268060	2815	2166	2052	2441	2130	2103	1924	1191
DDB_G0268062	250	160	158	172	148	194	130	76
DDB_G0268064	7899	5586	4411	6376	5330	4577	2992	2780
DDB_G0268066	974	891	707	1440	839	844	525	513
DDB_G0268068	2301	1995	1641	2530	1421	1618	1683	1182
DDB_G0268070	564	222	582	272	431	238	389	193
DDB_G0268072	9	3	1	3	1	4	3	1
DDB_G0268074	514	497	545	608	372	558	368	274
DDB_G0268076	134	104	47	39	90	178	23	31
DDB_G0268078	368	292	219	250	249	291	157	108
DDB_G0268080	3875	2827	4855	3987	2473	2960	2729	2118
DDB_G0268082	22	18	19	21	15	11	7	8
DDB_G0268084	1589	1125	1365	1479	1043	1103	1136	716
DDB_G0268086	1	0	0	1	2	5	2	0
DDB_G0268088	1285	902	1118	1354	1029	1474	923	765
DDB_G0268090	319	253	612	499	153	403	481	294
DDB_G0268092	109	92	139	97	72	143	113	66
DDB_G0268094	210	184	195	242	139	264	174	79
DDB_G0268096	136	93	108	106	92	115	82	51
DDB_G0268098	13428	15207	12544	17413	13379	11847	11440	9624
DDB_G0268100	1018	846	1067	1339	663	858	840	709
DDB_G0268102	1155	1113	945	1427	1100	1211	902	706
DDB_G0268104	34811	26326	15708	18808	27252	35804	12521	9595
DDB_G0268106	0	0	0	0	0	0	0	0
DDB_G0268108	1	0	1	4	3	0	7	0
DDB_G0268110	470	417	458	542	285	495	286	226
DDB_G0268112	110	72	69	79	74	41	60	28
DDB_G0268114	1346	1122	920	1493	1006	692	1019	679
DDB_G0268116	370	323	326	409	229	217	255	187
DDB_G0268118	2134	2069	1835	2676	1619	2376	2156	1665
DDB_G0268120	1	0	1	0	0	0	4	1
DDB_G0268122	52	32	56	74	15	38	34	35
DDB_G0268124	9	12	4	20	10	22	13	7
DDB_G0268126	536	485	547	443	354	511	266	253
DDB_G0268128	0	0	0	0	0	0	0	0
DDB_G0268130	1238	779	1160	981	844	722	1008	538
DDB_G0268132	529	570	475	490	425	457	380	204
DDB_G0268134	1348	1293	1208	1757	1112	578	1097	995
DDB_G0268136	0	0	0	0	1	0	0	0
DDB_G0268138	2314	1633	1513	1827	1617	1589	1345	1105
DDB_G0268140	2335	1498	2592	1786	1521	2169	1690	844
DDB_G0268142	2103	941	1084	942	1814	1903	1341	869
DDB_G0268144	1106	2184	320	687	1942	4788	1009	812
DDB_G0268146	110	74	62	118	100	129	112	65
DDB_G0268148	117	259	90	799	50	176	100	209
DDB_G0268150	3	2	3	4	4	4	6	3
DDB_G0268152	28	18	46	29	17	14	36	7
DDB_G0268154	491	417	366	620	431	379	417	352
DDB_G0268156	283	199	351	264	226	236	245	123
DDB_G0268158	23	23	23	26	21	5	11	15
DDB_G0268160	25	22	43	26	19	14	33	8
DDB_G0268162	535	560	641	859	388	470	375	437
DDB_G0268164	517	399	349	449	372	368	356	194
DDB_G0268166	0	0	0	3	0	0	0	0
DDB_G0268168	1133	843	1302	1062	723	964	829	626
DDB_G0268170	1	3	2	2	0	3	3	0
DDB_G0268172	3	0	0	0	0	0	1	2
DDB_G0268174	0	0	0	0	0	0	0	1
DDB_G0268176	29	28	45	37	26	19	24	18
DDB_G0268178	7	9	14	9	2	8	10	2
DDB_G0268180	689	316	947	517	324	141	362	245
DDB_G0268182	2924	2233	1574	3085	1845	1556	2156	1454
DDB_G0268184	4	6	1	3	5	0	1	1
DDB_G0268186	384	415	459	579	375	373	315	240
DDB_G0268188	153	88	178	123	147	125	111	43
DDB_G0268190	415	389	353	558	298	363	309	226
DDB_G0268192	16	10	41	32	2	5	26	11
DDB_G0268194	873	702	643	888	487	678	567	435
DDB_G0268196	391	380	419	436	287	454	373	301
DDB_G0268198	1043	880	907	1201	717	554	596	461
DDB_G0268200	1	1	0	1	2	0	0	0
DDB_G0268202	74	66	81	68	73	43	44	38
DDB_G0268204	28	21	51	42	34	19	34	21
DDB_G0268206	1	1	1	0	0	0	1	2
DDB_G0268208	26	47	27	51	27	64	22	90
DDB_G0268210	387	406	721	713	179	366	611	446
DDB_G0268212	79	73	79	66	76	131	44	50
DDB_G0268214	0	0	1	0	0	0	0	0
DDB_G0268216	447	299	529	427	388	306	382	148
DDB_G0268218	1433	1151	1116	1185	1220	1060	968	526
DDB_G0268220	1555	1135	1010	1226	1013	1204	855	591
DDB_G0268222	15016	9815	14038	14499	9024	8624	14413	7475
DDB_G0268224	897	814	803	908	668	593	671	421
DDB_G0268226	130	57	73	82	60	43	108	46
DDB_G0268228	489	454	615	674	404	394	387	316
DDB_G0268230	436	306	791	684	228	262	546	343
DDB_G0268232	649	610	500	582	592	459	489	281
DDB_G0268234	1	2	3	0	0	2	7	0
DDB_G0268236	10445	9699	12472	11184	9161	9873	9324	6265
DDB_G0268238	742	558	639	834	498	567	560	394
DDB_G0268240	564	401	548	500	416	427	405	222
DDB_G0268244	4597	3452	4302	4460	3231	2275	3087	2130
DDB_G0268246	146	118	149	156	113	45	73	49
DDB_G0268248	0	0	2	3	0	0	0	0
DDB_G0268250	0	0	0	0	0	0	0	0
DDB_G0268252	919	674	708	879	648	754	596	424
DDB_G0268254	2	2	4	6	0	2	5	1
DDB_G0268258	538	316	152	197	379	137	363	153
DDB_G0268260	350	240	351	271	248	241	215	159
DDB_G0268264	78640	54036	57035	63386	56593	31292	63973	53010
DDB_G0268266	591	581	409	813	414	643	364	456
DDB_G0268268	333	358	398	396	276	296	324	253
DDB_G0268270	5849	4444	8014	7471	4043	7137	6007	3989
DDB_G0268272	15	11	0	8	3	3	6	3
DDB_G0268274	818	499	1122	582	542	653	562	310
DDB_G0268278	13	18	33	41	25	38	30	11
DDB_G0268280	94	65	95	105	129	56	70	37
DDB_G0268284	5	2	2	1	1	1	0	1
DDB_G0268286	132	130	129	175	92	136	119	73
DDB_G0268288	296	160	316	279	227	189	223	126
DDB_G0268290	0	0	0	0	0	0	0	0
DDB_G0268292	3	0	1	1	1	0	0	2
DDB_G0268294	9	7	40	18	7	10	17	9
DDB_G0268298	0	0	0	0	0	0	0	0
DDB_G0268300	0	0	0	0	0	0	0	0
DDB_G0268302	59352	45335	15928	55256	44073	32841	45370	39110
DDB_G0268304	0	0	0	0	0	0	0	0
DDB_G0268306	414	341	161	424	311	237	320	198
DDB_G0268310	0	1	0	0	0	0	0	0
DDB_G0268312	3	0	0	1	1	0	0	0
DDB_G0268314	213	97	237	149	143	136	114	65
DDB_G0268316	1889	1286	2631	2221	1329	1014	1412	898
DDB_G0268318	57	111	11	10	124	327	22	35
DDB_G0268320	1496	1305	1324	1799	1241	1387	1263	980
DDB_G0268322	18	2	24	14	12	10	56	16
DDB_G0268324	44	25	43	32	22	62	11	18
DDB_G0268326	18	5	16	19	10	19	4	2
DDB_G0268328	1078	776	894	1259	876	646	746	611
DDB_G0268330	3381	2827	1897	3744	2589	3071	2681	1776
DDB_G0268332	69	171	53	126	35	108	110	99
DDB_G0268334	770	650	637	789	538	689	559	400
DDB_G0268336	369	319	291	371	211	314	262	203
DDB_G0268338	0	3	1	0	0	4	0	1
DDB_G0268340	2	0	0	2	0	0	0	3
DDB_G0268342	0	0	0	0	0	0	0	1
DDB_G0268344	19	48	50	139	28	21	43	57
DDB_G0268346	72	31	6	4	122	110	7	7
DDB_G0268348	324	200	388	223	253	168	189	90
DDB_G0268350	238	151	227	242	167	156	148	121
DDB_G0268352	761	246	614	321	638	359	430	175
DDB_G0268354	1191	947	1305	1332	807	804	765	550
DDB_G0268358	558	502	376	564	381	424	329	328
DDB_G0268360	7995	5816	7611	7243	6452	5704	6981	5513
DDB_G0268362	169	99	250	162	95	98	121	70
DDB_G0268364	491	467	545	555	381	360	468	345
DDB_G0268366	148	86	159	120	83	121	108	93
DDB_G0268368	1814	1816	1450	2873	1398	1976	952	1632
DDB_G0268370	0	0	0	0	0	0	0	0
DDB_G0268374	138	207	45	125	129	117	78	91
DDB_G0268376	18	11	10	17	10	26	11	7
DDB_G0268382	6	6	25	10	2	1	3	1
DDB_G0268384	1540	1481	1607	1747	1060	967	1308	865
DDB_G0268386	576	363	538	352	411	371	343	144
DDB_G0268388	69	59	83	86	71	131	93	22
DDB_G0268390	12	6	10	11	2	16	9	7
DDB_G0268394	820	768	902	883	612	555	594	419
DDB_G0268396	3303	2179	4003	2254	2177	3965	2174	1484
DDB_G0268398	0	0	3	1	0	0	1	0
DDB_G0268400	1	0	2	3	0	2	1	0
DDB_G0268402	498	472	255	639	530	290	486	334
DDB_G0268404	1185	916	1043	1032	846	646	848	501
DDB_G0268406	6	1	6	3	4	7	5	0
DDB_G0268408	27	8	23	6	15	17	13	5
DDB_G0268410	212	171	220	195	182	139	207	121
DDB_G0268412	529	300	344	297	533	287	342	217
DDB_G0268420	891	40	1540	307	535	51	971	137
DDB_G0268422	169	140	109	172	118	130	145	46
DDB_G0268424	1090	877	1045	816	877	1030	617	420
DDB_G0268426	282	221	261	299	199	218	200	129
DDB_G0268428	26	6	36	11	18	10	8	1
DDB_G0268430	314	207	279	293	214	332	162	146
DDB_G0268432	137	109	92	155	115	79	110	74
DDB_G0268434	166	114	440	419	71	122	242	194
DDB_G0268438	0	0	0	0	0	0	0	0
DDB_G0268440	0	0	0	0	0	0	0	0
DDB_G0268442	117	149	153	150	115	63	121	66
DDB_G0268444	149	99	170	123	82	42	129	49
DDB_G0268446	24	29	26	55	19	43	33	21
DDB_G0268448	1588	1144	1176	1321	1084	1339	965	570
DDB_G0268450	125	108	158	122	77	114	70	50
DDB_G0268452	482	402	394	508	310	288	353	272
DDB_G0268454	10	5	25	22	8	2	68	16
DDB_G0268456	1	0	2	2	0	0	3	4
DDB_G0268458	0	0	0	1	0	0	0	0
DDB_G0268460	0	2	0	0	0	0	0	0
DDB_G0268462	177	150	196	294	146	213	219	138
DDB_G0268464	0	2	0	0	0	0	1	0
DDB_G0268466	0	0	0	2	0	0	0	2
DDB_G0268470	2	2	1	0	0	0	0	0
DDB_G0268472	3003	2521	3192	3480	2151	2512	2619	1984
DDB_G0268474	0	0	0	0	0	0	0	0
DDB_G0268476	0	0	1	0	0	0	1	0
DDB_G0268478	992	711	1283	1420	552	629	1055	818
DDB_G0268480	539	272	492	344	311	246	329	148
DDB_G0268482	15	5	31	15	17	10	16	9
DDB_G0268484	10	8	20	19	6	17	15	8
DDB_G0268486	0	0	0	1	0	0	0	0
DDB_G0268488	0	0	0	0	0	0	0	0
DDB_G0268490	1	0	0	1	0	0	1	0
DDB_G0268492	1150	947	1091	991	836	756	733	524
DDB_G0268494	297	128	297	176	323	235	200	91
DDB_G0268496	2652	3844	2170	5628	2025	3242	2375	3305
DDB_G0268498	2718	3407	2799	3787	2119	2394	1985	2330
DDB_G0268500	421	538	419	575	264	285	229	307
DDB_G0268502	195	136	190	189	144	78	114	86
DDB_G0268504	4308	6857	1124	1649	8436	6431	2454	2135
DDB_G0268506	3589	3830	2884	5644	3370	3282	1945	2950
DDB_G0268508	0	0	0	0	0	0	0	0
DDB_G0268510	0	0	0	0	0	0	2	0
DDB_G0268512	404	356	341	479	341	352	319	221
DDB_G0268516	531	389	476	566	439	338	403	238
DDB_G0268518	952	862	673	1182	656	848	606	616
DDB_G0268520	355	252	330	383	270	214	203	168
DDB_G0268522	349	221	421	260	232	374	210	115
DDB_G0268524	0	0	0	2	0	0	0	0
DDB_G0268526	311	311	275	347	239	287	242	161
DDB_G0268528	0	0	2	0	1	0	1	0
DDB_G0268534	1787	1459	1304	1889	1300	1142	1159	1046
DDB_G0268536	862	491	619	715	646	705	441	271
DDB_G0268538	3090	3261	3500	4183	1699	3121	2835	2554
DDB_G0268540	0	0	0	0	0	0	0	0
DDB_G0268542	0	2	0	3	4	1	2	7
DDB_G0268544	0	0	0	0	1	0	0	0
DDB_G0268546	85	61	101	80	65	80	74	47
DDB_G0268548	2202	1492	2556	2014	1632	1512	1583	1016
DDB_G0268550	1	0	0	0	0	0	0	0
DDB_G0268552	307	221	271	304	183	350	212	143
DDB_G0268554	115	84	98	70	76	65	61	38
DDB_G0268556	126	302	30	54	385	1153	93	80
DDB_G0268558	1260	1092	1164	1574	1027	1285	908	718
DDB_G0268560	190	122	195	180	154	106	135	88
DDB_G0268562	0	1	1	2	1	0	0	0
DDB_G0268564	972	787	800	853	706	919	618	561
DDB_G0268566	209	115	123	123	123	113	76	64
DDB_G0268568	29	18	51	26	21	13	35	20
DDB_G0268570	214	149	311	190	103	172	229	71
DDB_G0268572	2	3	0	4	4	0	2	1
DDB_G0268574	4473	3729	2461	4242	3066	3174	2919	2206
DDB_G0268576	697	520	528	484	453	427	397	231
DDB_G0268578	1722	1315	1598	2006	1430	1630	1349	1079
DDB_G0268580	6	4	5	4	6	0	2	8
DDB_G0268582	4	1	4	8	3	0	5	0
DDB_G0268584	0	1	2	2	0	1	0	1
DDB_G0268586	482	444	450	573	328	413	353	237
DDB_G0268588	175	148	268	189	170	137	170	83
DDB_G0268590	138	125	53	67	95	47	120	51
DDB_G0268592	2408	2059	1501	1815	1638	1287	1715	954
DDB_G0268594	0	0	0	0	1	0	1	0
DDB_G0268596	0	0	0	0	0	0	0	0
DDB_G0268598	0	0	0	0	0	0	0	0
DDB_G0268600	690	1977	500	1237	3933	10411	7247	6562
DDB_G0268602	0	2	3	1	0	5	5	0
DDB_G0268604	0	0	0	0	0	0	0	0
DDB_G0268606	0	0	0	0	0	0	0	0
DDB_G0268608	0	0	0	0	0	0	0	0
DDB_G0268610	1	0	0	0	0	0	0	0
DDB_G0268612	0	0	1	1	0	0	1	1
DDB_G0268614	2229	1610	1529	1882	1549	902	1854	1096
DDB_G0268616	2347	1683	1885	2213	1745	1020	1550	1114
DDB_G0268618	1923	1294	1780	1866	1179	1487	1487	1034
DDB_G0268620	4619	3102	6661	3460	2507	5145	2535	1723
DDB_G0268622	419	290	1042	695	304	309	450	200
DDB_G0268624	740	491	885	571	458	715	439	334
DDB_G0268626	274	165	269	156	175	175	180	101
DDB_G0268628	851	557	700	779	458	593	485	391
DDB_G0268630	14396	14869	10651	18830	10706	11764	13140	11309
DDB_G0268632	94596	75687	110054	116620	92665	96402	104265	75848
DDB_G0268634	839	601	708	713	560	635	519	267
DDB_G0268636	219	255	336	398	223	206	268	210
DDB_G0268638	2204	2018	2225	3111	2270	1504	1970	1513
DDB_G0268640	2	5	5	3	7	0	4	4
DDB_G0268642	459	344	353	441	305	327	306	203
DDB_G0268644	0	0	0	0	0	0	0	0
DDB_G0268646	7613	6056	4487	7351	5833	5092	6103	5791
DDB_G0268650	1604	1839	881	1777	1456	1156	1056	965
DDB_G0268652	1779	1320	1648	1641	1184	1103	1419	968
DDB_G0268656	0	0	0	1	0	0	1	0
DDB_G0268660	154	111	125	130	126	127	119	85
DDB_G0268662	507	354	383	619	513	433	395	337
DDB_G0268664	36499	37558	20400	36734	28499	28021	24566	25283
DDB_G0268666	297	264	163	360	243	153	193	215
DDB_G0268668	215	154	225	214	128	201	159	89
DDB_G0268670	0	0	0	0	0	0	0	0
DDB_G0268672	0	0	0	0	0	0	0	0
DDB_G0268674	0	0	0	0	0	0	0	0
DDB_G0268676	0	0	0	0	0	0	0	0
DDB_G0268678	364	317	235	370	257	159	250	222
DDB_G0268680	511	455	397	605	362	430	307	308
DDB_G0268684	1414	1261	1507	1726	1142	1482	1225	892
DDB_G0268686	149	126	158	193	87	103	92	49
DDB_G0268688	0	0	0	0	0	0	0	0
DDB_G0268690	0	0	0	0	0	0	0	0
DDB_G0268692	44	43	47	51	36	24	30	13
DDB_G0268694	40	29	36	48	14	23	18	17
DDB_G0268696	4159	4676	3236	7562	2894	5150	3197	3752
DDB_G0268698	571	407	616	487	345	328	464	241
DDB_G0268702	4562	4146	4567	4670	2988	3517	3434	2611
DDB_G0268704	243	199	215	294	175	171	188	136
DDB_G0268706	1075	872	736	1414	895	629	746	701
DDB_G0268708	830	642	681	887	626	774	760	503
DDB_G0268710	537	457	562	519	379	287	443	252
DDB_G0268712	12	2	2	2	8	4	5	2
DDB_G0268714	1017	812	992	981	781	1037	633	424
DDB_G0268716	221	128	250	139	125	145	129	59
DDB_G0268718	1049	1233	1007	1710	962	1396	875	796
DDB_G0268720	1054	888	991	979	733	711	720	543
DDB_G0268724	0	0	0	0	0	0	0	0
DDB_G0268726	4	4	6	7	2	5	7	7
DDB_G0268730	0	0	0	0	0	0	0	0
DDB_G0268732	24	5	15	19	6	16	24	15
DDB_G0268734	0	0	1	2	0	0	0	0
DDB_G0268738	16	8	25	8	10	15	10	1
DDB_G0268740	8	3	21	8	6	9	15	4
DDB_G0268742	345	306	304	432	295	266	311	190
DDB_G0268744	3507	1971	2923	2111	2668	1497	4166	1456
DDB_G0268746	597	466	487	632	442	484	382	334
DDB_G0268748	1	0	0	1	0	0	0	0
DDB_G0268750	0	0	0	1	0	0	0	0
DDB_G0268752	0	0	0	0	0	0	0	0
DDB_G0268754	3	3	0	1	1	0	1	0
DDB_G0268756	1	3	1	1	0	0	3	5
DDB_G0268758	15621	12699	14861	15705	11013	12034	12764	10259
DDB_G0268760	2112	1268	1913	1430	1163	1144	1089	609
DDB_G0268762	1820	2073	1813	3000	1586	1663	1521	1406
DDB_G0268764	1594	1338	1487	1713	1191	873	989	665
DDB_G0268772	59	40	44	78	30	31	66	37
DDB_G0268774	128	83	75	75	87	47	45	31
DDB_G0268776	1014	829	1133	1281	707	834	810	646
DDB_G0268778	2621	1910	1081	1737	2084	2482	957	1001
DDB_G0268780	4	7	6	15	10	4	6	1
DDB_G0268782	247	152	274	176	157	142	114	69
DDB_G0268784	67	41	315	330	76	102	163	218
DDB_G0268786	759	518	579	724	465	552	466	328
DDB_G0268788	83	63	134	91	56	101	57	32
DDB_G0268790	10427	6453	4552	7066	7615	7605	7212	5183
DDB_G0268792	1224	913	1405	1231	749	635	596	628
DDB_G0268794	838	574	997	880	468	658	646	447
DDB_G0268796	311	243	461	401	208	403	235	180
DDB_G0268798	174	129	195	201	115	142	115	82
DDB_G0268800	44	9	40	13	15	16	14	5
DDB_G0268802	42	151	10	81	64	260	33	46
DDB_G0268806	1026	851	974	1144	1058	2403	1673	1017
DDB_G0268808	502	334	653	515	370	251	410	236
DDB_G0268810	12534	13276	8063	15502	10318	15442	7387	7933
DDB_G0268812	6	0	4	1	4	0	0	0
DDB_G0268814	350	226	357	301	258	217	214	148
DDB_G0268816	772	288	670	370	454	280	538	273
DDB_G0268818	642	531	660	669	434	432	492	353
DDB_G0268820	401	276	495	354	280	293	240	171
DDB_G0268822	7729	5306	3448	3399	5015	5396	2944	1698
DDB_G0268824	624	488	598	799	459	560	443	409
DDB_G0268826	258	161	270	209	172	224	174	109
DDB_G0268828	219	334	333	529	361	528	312	332
DDB_G0268830	3	0	2	3	0	1	0	0
DDB_G0268832	1	1	7	4	0	0	3	5
DDB_G0268834	0	0	0	0	0	0	0	0
DDB_G0268836	1	0	4	1	0	2	1	2
DDB_G0268838	3	0	2	1	2	1	2	0
DDB_G0268840	67	45	53	60	37	57	51	33
DDB_G0268842	10	5	9	28	3	36	10	17
DDB_G0268844	10	5	9	4	7	5	6	1
DDB_G0268846	955	613	884	747	690	547	734	477
DDB_G0268848	579	776	550	598	692	1286	852	602
DDB_G0268850	265	326	246	254	281	337	224	199
DDB_G0268852	460	681	365	479	480	904	394	318
DDB_G0268854	438	308	444	336	279	449	246	197
DDB_G0268856	0	0	0	1	0	0	0	0
DDB_G0268858	0	2	9	8	1	2	6	2
DDB_G0268860	967	963	910	1122	839	740	649	486
DDB_G0268862	4214	3207	5144	5999	3827	4142	7891	3075
DDB_G0268864	505	339	502	343	302	411	396	259
DDB_G0268866	184	119	180	129	154	123	96	59
DDB_G0268868	3266	3632	3148	5873	3461	3148	2658	3141
DDB_G0268870	8242	6834	6848	12008	7919	16237	12791	9996
DDB_G0268872	1077	1146	1110	1503	1065	749	987	771
DDB_G0268874	26	103	29	46	110	330	12	30
DDB_G0268876	2240	1683	2766	2624	1795	2187	1839	1510
DDB_G0268878	1149	1504	20690	21494	1361	1353	3151	7707
DDB_G0268880	254	224	295	322	211	169	247	149
DDB_G0268882	1	0	2	0	1	0	1	0
DDB_G0268884	11	4	13	29	0	5	10	8
DDB_G0268886	205	257	232	207	92	44	283	159
DDB_G0268888	710	493	1068	939	580	604	638	560
DDB_G0268890	1450	710	1033	984	819	1099	725	470
DDB_G0268892	1298	604	764	638	508	546	468	208
DDB_G0268894	0	0	0	0	0	0	0	0
DDB_G0268896	2	1	1	0	0	0	2	0
DDB_G0268898	2412	2207	3168	3257	2109	2192	1791	1440
DDB_G0268900	354	285	469	477	267	191	211	187
DDB_G0268902	138	105	121	107	88	80	92	50
DDB_G0268904	3541	2474	1943	1985	3125	3420	2350	1254
DDB_G0268906	0	0	0	0	0	0	0	0
DDB_G0268908	3	3	6	7	1	0	0	3
DDB_G0268910	32	14	51	29	28	19	24	16
DDB_G0268914	2023	1536	2057	2490	1796	1413	1488	1429
DDB_G0268916	164	119	148	174	117	155	132	90
DDB_G0268918	67	38	79	73	49	40	35	35
DDB_G0268920	946	1027	750	1723	742	698	725	735
DDB_G0268922	957	1115	967	1420	891	1012	795	604
DDB_G0268924	567	373	456	467	497	446	393	333
DDB_G0268926	4	1	0	0	0	0	1	1
DDB_G0268928	2085	1650	2378	2411	1345	2005	1931	1657
DDB_G0268930	0	0	0	2	0	1	0	0
DDB_G0268932	0	0	0	1	0	0	0	0
DDB_G0268934	37	38	34	43	26	27	31	28
DDB_G0268938	1160	840	1312	860	643	804	738	509
DDB_G0268942	0	2	1	0	0	0	0	0
DDB_G0268944	0	0	0	0	1	0	0	0
DDB_G0268946	4	1	11	1	0	0	1	4
DDB_G0268948	1729	2015	2254	6300	859	1748	2759	3227
DDB_G0268950	5	8	11	12	4	11	9	2
DDB_G0268958	9	5	6	11	2	2	5	7
DDB_G0268960	178	179	80	177	107	287	113	176
DDB_G0268962	9	6	13	12	3	18	7	6
DDB_G0268964	40	30	43	46	28	42	30	15
DDB_G0268966	11613	5431	5409	4607	7299	6217	5180	2635
DDB_G0268968	918	886	2246	1047	735	1357	1024	724
DDB_G0268970	2503	1672	1278	2546	1515	2525	2047	1419
DDB_G0268974	2	0	3	0	1	1	0	0
DDB_G0268978	0	0	0	0	0	0	0	0
DDB_G0268980	11	20	18	44	4	5	14	15
DDB_G0268982	41	47	42	62	65	27	45	41
DDB_G0268984	1	2	0	0	0	0	0	0
DDB_G0268986	0	0	0	1	0	1	0	0
DDB_G0268988	876	496	962	607	441	754	483	297
DDB_G0268990	149	146	178	193	140	167	127	98
DDB_G0268992	75	44	23	22	38	31	42	13
DDB_G0268994	201	161	273	253	166	112	177	110
DDB_G0268996	2973	1645	5098	5293	1742	1435	3735	2661
DDB_G0269000	645	470	512	505	389	422	471	262
DDB_G0269004	131	100	144	105	77	33	55	20
DDB_G0269006	1866	1387	1492	1728	1233	966	1276	856
DDB_G0269008	1	0	0	0	0	0	0	0
DDB_G0269010	0	0	0	0	0	0	0	0
DDB_G0269012	0	0	2	0	0	0	0	0
DDB_G0269014	1708	1669	1321	2474	1723	991	1218	1216
DDB_G0269016	56623	46930	40786	53951	45285	55997	44491	34228
DDB_G0269018	43	39	29	23	21	31	17	4
DDB_G0269020	0	0	4	7	2	2	2	2
DDB_G0269022	2528	1779	1130	1239	1886	2257	791	496
DDB_G0269024	326	214	207	284	253	255	236	146
DDB_G0269026	2	0	2	2	3	1	1	2
DDB_G0269028	0	0	0	0	0	0	0	0
DDB_G0269030	0	0	0	0	0	0	0	0
DDB_G0269032	874	719	605	809	607	735	487	398
DDB_G0269034	3742	2742	2205	3240	2574	2731	2097	1665
DDB_G0269036	0	0	0	0	0	0	0	0
DDB_G0269038	13647	9120	10245	11455	8586	9306	9463	6986
DDB_G0269040	16814	6666	21448	10426	12902	8451	13080	4970
DDB_G0269042	77	42	83	44	35	40	41	17
DDB_G0269044	1	0	0	0	1	0	1	1
DDB_G0269046	1659	1187	964	1445	640	1273	1493	699
DDB_G0269048	1535	1980	6580	5998	819	1309	4776	3624
DDB_G0269050	4948	4116	2305	2671	3188	4146	3095	1822
DDB_G0269052	596	460	354	467	390	266	412	273
DDB_G0269054	839	635	859	858	631	818	672	389
DDB_G0269056	17	23	19	34	9	3	7	19
DDB_G0269058	1	1	1	0	0	0	0	0
DDB_G0269060	240	154	212	175	127	105	127	92
DDB_G0269062	1260	788	1383	1112	839	698	750	505
DDB_G0269064	0	0	0	0	0	0	0	0
DDB_G0269066	0	0	0	0	0	0	0	0
DDB_G0269068	1	1	0	2	0	0	0	0
DDB_G0269070	10482	6185	3598	5905	4697	6249	5638	4219
DDB_G0269072	37	24	43	27	19	28	30	12
DDB_G0269074	35	18	27	22	17	14	12	10
DDB_G0269076	0	0	0	0	0	0	0	0
DDB_G0269078	0	0	1	1	0	0	0	0
DDB_G0269080	0	1	2	1	0	0	2	0
DDB_G0269082	0	0	0	0	0	0	0	0
DDB_G0269084	94	43	99	78	54	30	68	20
DDB_G0269086	6085	8615	6602	8245	6853	10542	5693	4950
DDB_G0269088	6	13	3	7	0	5	2	1
DDB_G0269090	29	6	25	18	10	7	13	4
DDB_G0269092	2	5	1	10	3	2	3	0
DDB_G0269094	0	0	0	0	0	0	0	0
DDB_G0269096	0	5	0	0	2	2	0	0
DDB_G0269100	126782	111789	116390	137286	121016	109195	135633	98007
DDB_G0269102	10606	5765	10274	6128	6928	6019	7497	3643
DDB_G0269104	2019	1361	1450	1661	1371	991	1329	727
DDB_G0269106	1292	1276	695	876	1773	1822	1376	835
DDB_G0269108	1	1	2	4	1	0	3	0
DDB_G0269110	8549	7107	6944	8997	5573	9122	5680	6012
DDB_G0269112	72	22	19	20	40	38	52	57
DDB_G0269114	2001	1617	2219	2026	1438	1404	1475	998
DDB_G0269116	2	4	4	7	6	4	1	2
DDB_G0269118	27377	16641	17275	18957	16481	20638	15037	10805
DDB_G0269120	14384	10279	10637	10959	7714	23020	10926	9007
DDB_G0269122	88741	63867	86232	136101	60099	75100	96087	87887
DDB_G0269124	24	12	9	7	23	5	30	10
DDB_G0269126	1434	1127	1432	1894	1240	1184	1177	1074
DDB_G0269128	3	5	1	12	2	4	2	2
DDB_G0269130	819	821	904	1243	519	1091	625	584
DDB_G0269132	194	122	296	229	124	138	220	133
DDB_G0269134	304024	424067	183367	617892	353755	332022	444572	351100
DDB_G0269136	204417	289752	118805	409780	243609	236151	283870	229347
DDB_G0269138	43220	38410	40124	46708	36017	58043	42583	33897
DDB_G0269140	8099	6170	12228	7388	6087	7427	6665	3711
DDB_G0269142	10192	8100	5643	9363	6932	7381	6417	5030
DDB_G0269144	56953	59505	41310	78647	43021	52092	51885	43156
DDB_G0269146	41787	44064	37798	58776	39702	49892	47501	44408
DDB_G0269148	17502	12928	18627	17437	11988	12464	16257	10651
DDB_G0269150	1982	1829	1567	3105	1811	1870	1538	1441
DDB_G0269152	575	515	445	543	394	342	401	308
DDB_G0269154	12034	9002	14581	15555	8546	10537	12900	8071
DDB_G0269156	53030	29236	32625	26885	34557	28608	32331	13020
DDB_G0269158	12295	7901	10772	15304	7754	6839	10975	7941
DDB_G0269160	15627	12406	17061	21746	13636	9069	25211	13291
DDB_G0269162	770	714	557	951	662	520	568	501
DDB_G0269164	1351	1087	2285	1143	857	1151	976	599
DDB_G0269166	4676	4697	4703	4573	3685	3326	3128	2630
DDB_G0269168	12553	9025	10557	11120	8101	7675	8499	6296
DDB_G0269170	2958	1587	2665	2357	1706	1562	2590	1214
DDB_G0269172	789	507	399	657	556	352	477	335
DDB_G0269174	3523	2721	2551	2872	2424	2491	3074	1677
DDB_G0269176	9	25	27	15	10	3	15	10
DDB_G0269178	2	1	1	0	0	0	0	0
DDB_G0269180	1017	499	282	396	607	167	557	187
DDB_G0269182	1572	1451	1313	2335	1002	1307	1189	889
DDB_G0269184	639	546	476	818	479	497	512	406
DDB_G0269186	1756	1421	1754	1461	1435	1391	1245	646
DDB_G0269188	1294	1344	1013	1577	1119	997	1139	727
DDB_G0269190	12583	9699	9706	12847	9648	7480	10124	7655
DDB_G0269192	3557	2863	2868	3950	2432	3119	2882	2185
DDB_G0269194	2665	2399	2146	3032	2465	1763	2045	1611
DDB_G0269196	18978	20764	14672	25475	17584	16446	19914	15480
DDB_G0269198	1692	1603	1453	2816	1659	1425	1529	1723
DDB_G0269200	9160	11005	10059	10629	6683	9291	6912	6765
DDB_G0269202	6354	3011	2378	2056	3295	3639	2296	661
DDB_G0269204	499	471	341	530	403	370	324	231
DDB_G0269206	100	65	127	435	94	61	146	345
DDB_G0269208	83	92	141	288	77	77	145	193
DDB_G0269210	593	468	2756	2637	1084	956	2058	2068
DDB_G0269212	1358	1170	6279	6988	2512	2305	5380	5489
DDB_G0269214	9193	6742	5663	7382	7280	8014	5697	3959
DDB_G0269216	292	188	214	239	234	189	206	141
DDB_G0269218	949	689	967	822	672	755	600	400
DDB_G0269220	85	89	44	97	31	66	75	29
DDB_G0269222	63	92	75	64	57	145	54	43
DDB_G0269224	951	500	765	579	645	504	514	266
DDB_G0269226	10624	7733	5562	6954	6904	8999	5948	4714
DDB_G0269228	355	284	291	269	266	292	199	117
DDB_G0269230	10147	6826	8601	7167	6532	8261	6172	4369
DDB_G0269232	183	154	175	180	136	110	113	135
DDB_G0269234	122409	127878	99548	192418	121864	138884	181370	152427
DDB_G0269236	15058	13393	10957	13455	10362	14248	11060	8828
DDB_G0269238	6754	7825	4294	8066	6331	7060	5589	4652
DDB_G0269240	3085	2441	2146	2516	2031	1937	2313	1432
DDB_G0269242	25490	19228	16083	22314	18338	19881	16871	12085
DDB_G0269244	478	348	432	480	371	328	335	227
DDB_G0269246	3638	2860	1553	2544	2499	2497	2032	1238
DDB_G0269248	26159	15326	9919	15412	14055	10726	12529	10900
DDB_G0269250	2314	2008	2121	3025	2240	1781	1784	1600
DDB_G0269252	2213	1485	1861	1601	881	768	896	548
DDB_G0269254	31	22	52	66	17	20	62	43
DDB_G0269256	32	28	34	25	19	16	21	12
DDB_G0269258	2	1	4	10	5	4	12	4
DDB_G0269260	30	16	19	27	19	13	14	6
DDB_G0269262	115	73	130	110	88	68	103	60
DDB_G0269264	4	4	8	7	10	2	9	2
DDB_G0269266	68	38	59	68	46	27	49	25
DDB_G0269268	7	18	20	19	9	5	12	14
DDB_G0269270	17	8	14	16	6	3	6	9
DDB_G0269272	543	465	684	678	435	409	416	301
DDB_G0269274	466	289	526	430	243	337	374	211
DDB_G0269276	493	253	286	262	361	494	278	121
DDB_G0269278	217	108	253	143	119	71	139	121
DDB_G0269280	24	21	21	28	12	11	29	11
DDB_G0269282	2733	1918	2316	2916	1764	2073	1774	1645
DDB_G0269284	682	643	438	728	484	440	518	377
DDB_G0269286	963	915	879	1231	824	779	766	633
DDB_G0269288	2817	1866	2500	3025	2192	1379	1772	1586
DDB_G0269290	38306	36105	29307	43695	32132	29253	31651	27240
DDB_G0269292	1551	1524	1620	1581	1254	1598	1199	946
DDB_G0269294	344	263	264	311	334	196	237	164
DDB_G0269296	478	230	353	245	219	275	358	207
DDB_G0269298	3496	2284	3315	2673	2458	1837	2293	1402
DDB_G0269300	211	189	233	187	151	204	144	108
DDB_G0269302	570	595	596	866	471	672	449	364
DDB_G0269304	380	399	361	647	359	344	314	195
DDB_G0269306	629	486	711	646	403	354	474	341
DDB_G0269308	148	66	235	139	94	113	144	58
DDB_G0269312	1340	1444	1263	1937	1237	1269	968	754
DDB_G0269318	0	1	0	0	2	0	0	0
DDB_G0269320	0	0	0	0	0	0	0	0
DDB_G0269322	617	562	733	619	337	782	351	356
DDB_G0269324	57	32	31	22	35	18	50	17
DDB_G0269326	724	614	568	760	549	469	498	330
DDB_G0269328	371	250	411	452	235	214	262	189
DDB_G0269330	11	8	6	20	5	5	3	7
DDB_G0269332	1862	1495	2032	1913	1234	1426	1376	1059
DDB_G0269334	5112	6376	4196	7740	5095	4072	6166	4871
DDB_G0269336	1357	1047	869	1339	939	870	940	746
DDB_G0269338	265	153	181	222	131	105	189	106
DDB_G0269340	579	377	890	724	256	331	586	296
DDB_G0269342	1409	961	980	1139	1042	647	860	439
DDB_G0269344	2048	2391	2139	4452	1349	2721	1584	2369
DDB_G0269346	52	44	43	73	46	67	39	36
DDB_G0269348	566	522	456	558	437	458	369	187
DDB_G0269350	88	66	80	77	44	52	78	40
DDB_G0269352	1313	1106	1453	1460	1131	1528	1195	813
DDB_G0269354	1747	736	1789	572	997	948	1020	302
DDB_G0269356	226	161	333	263	139	166	208	150
DDB_G0269358	1691	1155	580	918	1181	1852	551	614
DDB_G0269360	22	29	8	32	35	32	10	16
DDB_G0269362	4044	2713	3947	3570	2768	2945	3235	1754
DDB_G0269364	89	20	96	63	16	13	46	5
DDB_G0269368	535	338	404	358	250	366	239	216
DDB_G0269370	493	368	302	464	360	371	338	212
DDB_G0269372	4439	3376	2445	3683	3002	2135	3341	2204
DDB_G0269374	550	589	760	1116	357	367	633	425
DDB_G0269376	366	269	425	440	284	259	339	241
DDB_G0269378	261	150	262	223	173	168	166	120
DDB_G0269380	8129	7322	8230	10095	6592	7868	6819	5694
DDB_G0269382	20933	19335	14062	24445	15601	19876	14752	15394
DDB_G0269384	143	116	151	117	106	92	108	49
DDB_G0269386	7	17	3	4	2	17	4	5
DDB_G0269388	8883	6188	10154	8187	6495	5452	7175	4094
DDB_G0269390	0	0	0	0	0	0	0	0
DDB_G0269392	4	3	8	5	7	1	8	3
DDB_G0269394	535	427	514	566	312	451	462	300
DDB_G0269398	423	176	321	265	245	234	276	100
DDB_G0269400	1484	945	1664	1275	871	926	1059	693
DDB_G0269402	6	4	1	2	2	1	2	1
DDB_G0269404	894	344	845	317	560	360	468	185
DDB_G0269406	87	126	83	117	110	65	88	65
DDB_G0269408	25	23	37	32	18	12	16	16
DDB_G0269410	21141	21021	30863	37213	21236	23838	33065	28814
DDB_G0269412	2113	1602	2616	2017	1496	1499	1369	1020
DDB_G0269414	13712	9545	7482	11611	8552	11495	9503	7611
DDB_G0269416	700	525	499	520	506	552	487	332
DDB_G0269418	496	327	551	488	217	298	376	253
DDB_G0269420	11	3	9	14	5	2	15	11
DDB_G0269422	0	0	0	0	0	0	0	0
DDB_G0269424	962	801	1353	1113	930	663	896	505
DDB_G0269426	159	139	106	191	135	99	151	119
DDB_G0269428	0	0	0	0	0	0	1	0
DDB_G0269430	874	867	912	1380	778	633	839	634
DDB_G0269432	798	682	694	865	572	534	575	458
DDB_G0269434	0	0	0	0	0	0	0	0
DDB_G0269436	1	2	1	4	0	7	4	0
DDB_G0269438	4556	3976	2472	4997	3916	4746	3273	2289
DDB_G0269440	415	265	297	333	296	161	225	217
DDB_G0269442	630	454	871	1179	415	484	488	336
DDB_G0269444	4582	4177	4426	7083	3255	5063	4483	3957
DDB_G0269446	47	27	36	23	26	25	19	19
DDB_G0269448	455	342	402	458	317	261	350	188
DDB_G0269450	130	69	38	88	74	104	73	32
DDB_G0269452	71	14	19	13	7	7	13	8
DDB_G0269454	5926	4169	5053	4392	3947	5122	3798	2537
DDB_G0269456	0	0	0	0	0	0	0	0
DDB_G0269458	49818	27300	27353	35477	23827	38721	36432	31809
DDB_G0269460	2039	1511	1622	2086	1656	807	1450	989
DDB_G0269462	1933	981	1199	985	1054	1010	925	493
DDB_G0269464	241	270	80	291	184	160	123	103
DDB_G0269466	712	692	581	744	479	474	454	384
DDB_G0269468	0	0	0	0	0	0	1	0
DDB_G0269470	1934	1622	1496	3389	1259	1828	1554	1870
DDB_G0269472	3499	3395	2338	4841	1934	4491	2713	3266
DDB_G0269474	4121	6676	4433	14183	5445	8314	4599	10529
DDB_G0269476	1	1	0	0	0	0	0	0
DDB_G0269478	0	0	0	0	0	0	0	0
DDB_G0269480	5	16	5	6	4	7	2	4
DDB_G0269482	982	3448	335	771	2068	6148	586	905
DDB_G0269484	0	1	0	0	0	0	0	0
DDB_G0269486	470	314	533	448	353	356	435	234
DDB_G0269488	1171	929	980	968	729	853	804	590
DDB_G0269492	1	0	0	0	0	0	0	0
DDB_G0269494	23	15	19	11	14	2	15	7
DDB_G0269496	1312	913	1369	1349	924	878	995	741
DDB_G0269498	0	0	0	0	2	1	1	0
DDB_G0269500	429	373	277	422	321	542	287	214
DDB_G0269502	1850	1326	2200	1921	1389	1050	1312	844
DDB_G0269504	10	7	30	42	9	4	24	18
DDB_G0269506	26	17	39	83	16	11	31	37
DDB_G0269508	7	10	28	57	10	8	22	32
DDB_G0269510	447	368	317	430	348	270	259	218
DDB_G0269512	357	289	226	193	264	389	191	142
DDB_G0269514	143	126	141	121	192	180	98	52
DDB_G0269516	2	0	0	0	3	2	2	4
DDB_G0269518	5350	2595	2707	1727	4714	2172	4209	1404
DDB_G0269520	11464	5507	6067	3710	10083	4373	9325	3052
DDB_G0269522	393	318	439	321	340	258	244	207
DDB_G0269526	4048	3230	2743	4491	2402	2763	2527	2227
DDB_G0269528	10	12	2	4	7	3	3	1
DDB_G0269530	68	49	104	109	48	29	78	37
DDB_G0269532	46	34	65	66	27	36	69	57
DDB_G0269534	29	24	32	46	13	17	33	18
DDB_G0269536	18	18	37	53	14	18	23	22
DDB_G0269538	25	18	31	68	22	16	28	21
DDB_G0269540	14	23	31	65	11	15	25	20
DDB_G0269542	15	9	19	8	2	2	7	3
DDB_G0269544	138	142	138	168	96	165	101	89
DDB_G0269546	1487	1310	1445	2022	1334	993	1221	938
DDB_G0269548	408	162	646	181	334	214	347	105
DDB_G0269550	1874	1179	1712	1262	1290	1573	1304	759
DDB_G0269552	168	126	71	147	95	59	91	62
DDB_G0269554	738	506	533	504	565	419	587	312
DDB_G0269556	3593	2413	4405	3135	3048	2822	2401	1755
DDB_G0269558	1	4	0	0	2	2	2	0
DDB_G0269560	299	203	356	350	219	313	253	131
DDB_G0269562	89	78	92	68	53	69	52	26
DDB_G0269564	888	389	1131	646	442	364	931	527
DDB_G0269566	1	0	0	0	0	0	0	0
DDB_G0269568	230	234	161	244	178	235	214	160
DDB_G0269570	606	436	542	505	372	449	428	225
DDB_G0269572	420	158	595	326	295	219	287	92
DDB_G0269574	957	1052	909	1676	659	1383	842	1059
DDB_G0269576	233	202	152	287	181	184	173	158
DDB_G0269578	0	0	1	3	0	0	0	0
DDB_G0269580	783	542	581	739	465	496	607	393
DDB_G0269582	475	287	409	267	516	516	488	216
DDB_G0269584	145	148	93	132	73	86	76	46
DDB_G0269586	0	0	0	0	0	3	0	2
DDB_G0269588	4962	3310	2810	3325	3273	3572	2908	2132
DDB_G0269590	431	380	409	341	317	372	285	134
DDB_G0269592	23	17	38	23	5	12	22	11
DDB_G0269594	1553	1588	1134	1609	1012	1314	1066	1130
DDB_G0269596	172	88	204	151	137	105	149	107
DDB_G0269598	44	15	30	38	38	31	31	11
DDB_G0269600	942	638	599	604	458	653	403	275
DDB_G0269602	1593	1224	898	1415	1007	761	892	601
DDB_G0269604	0	0	0	0	0	0	0	0
DDB_G0269606	99	34	85	55	47	35	36	14
DDB_G0269608	622	511	875	724	397	681	427	343
DDB_G0269610	5788	5336	5426	7093	4503	3579	4375	4110
DDB_G0269614	2715	2444	2331	2699	1934	1634	1921	1586
DDB_G0269616	1590	1449	1104	1644	847	1519	1306	858
DDB_G0269618	0	0	3	1	1	2	1	1
DDB_G0269620	47	28	29	43	41	29	25	8
DDB_G0269622	8	12	6	10	7	4	8	3
DDB_G0269624	1592	1372	1609	1770	1273	1164	1234	959
DDB_G0269626	1519	1424	1411	2290	1297	1175	1083	1142
DDB_G0269628	1004	850	1078	1216	617	1111	575	774
DDB_G0269630	1664	730	716	550	867	1161	652	187
DDB_G0269632	448	437	436	548	347	393	307	264
DDB_G0269634	0	0	0	1	0	0	0	0
DDB_G0269636	1314	1101	969	1123	798	1038	751	631
DDB_G0269638	1104	666	593	819	559	411	541	406
DDB_G0269640	2131	1380	1692	2115	1370	1617	1262	1127
DDB_G0269642	1332	1341	1257	1882	1137	1495	1012	926
DDB_G0269644	958	584	834	565	651	655	393	213
DDB_G0269646	269	196	179	211	141	143	136	98
DDB_G0269648	0	2	3	0	0	7	1	1
DDB_G0269650	0	0	0	0	0	0	0	0
DDB_G0269652	535	353	404	490	368	391	414	309
DDB_G0269654	3	9	23	9	7	4	3	3
DDB_G0269656	1	3	8	3	2	5	0	1
DDB_G0269658	684	454	858	601	429	606	453	313
DDB_G0269662	5	10	3	5	6	4	4	10
DDB_G0269664	1662	1274	1291	1027	1405	1251	1251	1066
DDB_G0269666	57	22	38	33	19	22	34	7
DDB_G0269668	1139	959	629	1049	808	452	635	502
DDB_G0269670	1927	1560	1428	1691	1750	1735	1402	1578
DDB_G0269672	1	0	0	0	1	0	0	1
DDB_G0269674	0	0	0	0	0	0	0	0
DDB_G0269676	128	125	119	158	78	120	97	51
DDB_G0269678	877	693	583	645	569	804	499	320
DDB_G0269680	249	156	189	219	182	131	202	120
DDB_G0269682	5443	6462	4824	8016	4926	4601	4430	4410
DDB_G0269684	552	347	113	112	322	127	286	86
DDB_G0269686	612	517	625	632	495	643	454	350
DDB_G0269688	2398	2445	2182	3553	2036	2660	1741	1491
DDB_G0269692	111	89	133	126	74	79	85	44
DDB_G0269694	3078	2354	2710	3085	2464	2320	2103	1625
DDB_G0269696	675	636	657	789	532	393	486	370
DDB_G0269698	92	67	135	80	60	66	43	39
DDB_G0269700	221	142	280	229	153	84	125	78
DDB_G0269702	0	3	0	0	1	0	1	0
DDB_G0269704	1182	1016	1162	1388	839	940	943	718
DDB_G0269706	216	79	179	112	109	67	125	60
DDB_G0269708	10327	9785	9457	12324	9228	12363	10084	7652
DDB_G0269710	394	274	379	579	298	226	391	305
DDB_G0269712	4264	4091	4417	5976	2893	4028	3237	4150
DDB_G0269714	8833	6809	4649	5851	5459	8638	4449	3546
DDB_G0269716	12354	7236	8636	8154	7989	8051	6440	4858
DDB_G0269718	1609	1245	1258	1623	1308	901	1085	875
DDB_G0269720	350	235	436	284	234	285	203	140
DDB_G0269722	1244	1386	997	2152	1006	1382	955	1074
DDB_G0269724	3292	2797	1581	2748	1809	2875	1646	1514
DDB_G0269726	1241	952	1243	1131	664	734	935	716
DDB_G0269728	605	471	450	591	419	422	439	264
DDB_G0269730	1	0	0	1	0	0	0	1
DDB_G0269732	762	821	399	717	563	528	561	370
DDB_G0269734	404	303	294	269	262	331	195	81
DDB_G0269736	540	260	332	219	407	595	200	133
DDB_G0269738	22199	17861	11336	14511	12417	35625	12061	10384
DDB_G0269740	18163	13061	11779	6701	13343	17402	10903	6924
DDB_G0269742	3339	2047	3390	3096	1862	2264	2789	1582
DDB_G0269744	377	342	266	477	263	182	272	208
DDB_G0269746	720	465	714	569	495	346	535	265
DDB_G0269748	51	55	21	25	47	49	18	17
DDB_G0269750	9292	5784	11058	5279	5111	6181	4918	3329
DDB_G0269752	27	21	36	31	11	16	47	12
DDB_G0269754	195	104	242	173	109	117	134	57
DDB_G0269756	8746	8681	7318	11701	7773	8512	7506	6568
DDB_G0269758	144	100	146	128	103	69	100	63
DDB_G0269760	1523	1287	2787	1426	1062	1084	1234	747
DDB_G0269762	12885	11400	10685	16203	9334	9011	9717	7744
DDB_G0269764	920	845	547	885	557	618	520	363
DDB_G0269766	703	664	429	748	354	1002	669	503
DDB_G0269768	12612	9957	13313	13100	8215	10113	11615	8553
DDB_G0269770	853	650	714	812	598	846	583	332
DDB_G0269772	1697	1831	1090	2698	928	1666	1416	1496
DDB_G0269774	27	13	26	21	24	30	16	10
DDB_G0269776	242	147	176	189	170	112	145	104
DDB_G0269778	744	655	638	660	602	757	532	379
DDB_G0269780	1224	933	1296	1397	782	820	828	664
DDB_G0269782	330	174	239	311	238	182	271	161
DDB_G0269784	505	521	300	611	269	625	362	389
DDB_G0269786	1027	856	611	950	668	668	602	453
DDB_G0269788	5257	4331	4601	5179	2891	7190	4071	3242
DDB_G0269790	28167	24788	19921	39441	15943	16254	14660	15220
DDB_G0269794	0	1	0	0	0	5	1	0
DDB_G0269796	287	383	343	593	308	246	180	241
DDB_G0269800	588	378	368	306	382	447	412	211
DDB_G0269802	656	273	501	354	381	472	351	143
DDB_G0269804	15	18	20	25	20	18	18	12
DDB_G0269806	0	1	2	0	0	0	0	0
DDB_G0269808	1	0	1	1	0	0	1	0
DDB_G0269812	371	271	261	294	238	277	208	171
DDB_G0269814	2570	2151	2671	2746	2093	1749	1861	1294
DDB_G0269816	291	262	211	238	219	231	171	127
DDB_G0269818	0	1	0	0	0	0	1	0
DDB_G0269820	5	8	4	3	0	11	4	7
DDB_G0269822	811	562	711	747	532	593	460	372
DDB_G0269824	764	507	598	520	557	520	409	271
DDB_G0269826	180	77	21	28	119	153	18	14
DDB_G0269828	523	489	571	540	484	474	415	269
DDB_G0269830	992	853	962	973	761	780	582	394
DDB_G0269832	264	213	174	321	162	215	174	100
DDB_G0269834	2222	1936	1792	2640	1531	1703	2086	1647
DDB_G0269836	2	1	3	0	0	1	1	0
DDB_G0269838	9	9	14	28	2	8	20	10
DDB_G0269840	1659	1306	1636	1471	1148	1143	1002	682
DDB_G0269842	4046	2235	3104	1813	6069	3583	4990	2384
DDB_G0269844	0	0	0	0	0	0	0	0
DDB_G0269846	6	5	15	2	0	3	24	9
DDB_G0269848	2898	1546	2893	2634	1553	1586	2288	1273
DDB_G0269850	10219	7937	6523	9026	7721	6851	6291	6778
DDB_G0269852	607	647	520	905	418	877	516	522
DDB_G0269854	1709	1713	1701	2178	1601	2465	1915	1456
DDB_G0269856	2366	1503	2464	1910	1578	2794	1880	1305
DDB_G0269858	178	94	140	128	58	120	107	56
DDB_G0269860	6563	6440	8212	9054	6147	6810	5585	4623
DDB_G0269864	1389	1192	1448	1684	960	1147	1235	1115
DDB_G0269866	0	0	0	0	0	0	0	0
DDB_G0269870	0	0	0	0	0	1	0	0
DDB_G0269872	40	51	17	36	29	62	21	18
DDB_G0269874	2410	2029	2231	2507	1517	2628	1758	1771
DDB_G0269876	214	162	306	189	143	251	154	76
DDB_G0269878	17273	18807	13256	23957	15394	20986	14028	13560
DDB_G0269880	263	167	207	171	224	183	189	95
DDB_G0269882	2	0	2	0	0	4	1	0
DDB_G0269884	1103	681	863	808	794	728	600	363
DDB_G0269886	0	0	0	3	0	0	1	0
DDB_G0269888	155	77	136	73	100	89	71	40
DDB_G0269890	842	642	528	669	460	819	483	397
DDB_G0269892	19847	3965	20574	8244	17680	3293	22153	6122
DDB_G0269894	274	223	445	334	235	291	204	134
DDB_G0269896	264	192	259	283	173	208	188	96
DDB_G0269898	2730	1882	2957	2489	1725	1501	1828	1309
DDB_G0269900	1	0	0	0	0	0	0	0
DDB_G0269902	193	127	157	133	217	76	265	78
DDB_G0269904	0	0	0	0	0	0	0	0
DDB_G0269906	254	106	153	110	103	112	140	58
DDB_G0269908	2763	2560	1376	3120	1578	2699	1182	1526
DDB_G0269910	1634	1453	1436	1966	1375	1017	1554	1036
DDB_G0269912	10874	9975	8216	10991	7688	12869	8044	7029
DDB_G0269914	110	75	78	85	62	106	48	62
DDB_G0269916	98029	112717	78621	144288	104194	107770	119317	95529
DDB_G0269918	569	636	413	670	449	427	374	289
DDB_G0269920	184	61	180	39	82	57	98	17
DDB_G0269922	1312	1464	1149	2556	1152	1079	1049	1151
DDB_G0269924	4436	3666	5082	4921	3302	3470	3573	2646
DDB_G0269926	1323	1200	1095	1343	1056	1196	961	725
DDB_G0269928	15	45	2	7	10	24	3	0
DDB_G0269930	3	38	1	43	1	22	9	19
DDB_G0269932	18238	15724	14621	19946	11039	23776	14241	12587
DDB_G0269934	10273	7551	10485	12347	7666	4755	7981	6260
DDB_G0269936	194	149	183	171	98	115	113	78
DDB_G0269938	0	0	0	0	0	0	0	0
DDB_G0269940	1	0	0	0	0	0	0	0
DDB_G0269942	409	234	429	304	226	236	233	171
DDB_G0269944	1	0	1	0	2	0	0	0
DDB_G0269946	292	306	193	375	277	75	212	159
DDB_G0269948	8508	7608	8284	10234	6113	7211	6705	5496
DDB_G0269950	3161	2712	2615	3968	2356	2476	2620	2107
DDB_G0269952	180	138	124	181	107	88	98	84
DDB_G0269954	2	12	19	19	11	10	15	9
DDB_G0269956	0	0	0	0	0	0	0	0
DDB_G0269958	6	7	3	6	2	5	5	7
DDB_G0269960	0	0	0	0	0	0	0	0
DDB_G0269962	730	577	476	600	556	564	442	325
DDB_G0269964	682	415	515	730	354	584	355	153
DDB_G0269966	2149	1654	1814	1955	1451	1740	1502	975
DDB_G0269968	1774	1161	909	1212	1000	806	1152	600
DDB_G0269970	86	55	46	68	17	52	63	21
DDB_G0269972	2146	2179	2347	3719	2119	2154	1712	1480
DDB_G0269974	115	92	131	149	94	66	83	46
DDB_G0269976	1501	1037	1377	1052	1001	1257	859	504
DDB_G0269978	0	0	0	0	0	0	0	0
DDB_G0269980	665	664	639	790	531	573	528	381
DDB_G0269982	1285	985	1089	1322	1101	810	998	611
DDB_G0269984	0	2	2	2	1	7	2	0
DDB_G0269986	879	892	856	1284	695	878	642	557
DDB_G0269988	145	100	175	100	89	85	105	53
DDB_G0269990	241	189	258	219	202	135	176	99
DDB_G0269992	2046	1397	1114	1537	1259	1143	1299	756
DDB_G0269994	500	418	356	417	272	354	278	226
DDB_G0269996	517	388	428	435	360	372	311	171
DDB_G0269998	0	1	0	1	0	1	1	0
DDB_G0270000	4	4	6	11	5	1	8	2
DDB_G0270002	109	54	66	60	62	19	59	25
DDB_G0270004	0	0	0	0	0	0	0	0
DDB_G0270006	2270	2107	1298	1604	1162	2066	1040	861
DDB_G0270008	2736	2857	1847	2379	2488	2070	2408	1606
DDB_G0270010	0	0	0	0	0	0	0	0
DDB_G0270012	1174	1241	1826	1848	574	864	1839	1380
DDB_G0270014	284	352	716	957	164	226	632	479
DDB_G0270016	2	2	4	1	4	4	1	2
DDB_G0270018	3174	2287	2789	3210	2194	2987	3482	2277
DDB_G0270020	389	294	402	366	265	254	343	163
DDB_G0270022	187	172	281	678	112	99	110	203
DDB_G0270024	1928	1710	2076	2040	1526	1050	1228	1113
DDB_G0270026	3205	2337	2845	2875	2637	1776	2203	1680
DDB_G0270028	8341	5666	7311	7734	5941	8995	7403	5301
DDB_G0270030	664	365	555	497	417	590	433	228
DDB_G0270032	628	282	342	354	443	419	327	123
DDB_G0270034	1766	1061	2324	1188	1274	1132	1224	773
DDB_G0270036	1088	813	888	1276	646	733	770	689
DDB_G0270038	40	59	58	137	47	54	36	50
DDB_G0270040	542	467	423	597	423	442	430	242
DDB_G0270042	4728	3623	4760	5427	3559	2952	3543	2938
DDB_G0270044	1167	867	802	1067	778	948	716	528
DDB_G0270046	109	77	115	103	78	85	93	64
DDB_G0270048	173	54	148	54	67	89	71	19
DDB_G0270050	463	129	252	156	129	122	156	35
DDB_G0270052	231	142	176	191	157	112	128	82
DDB_G0270054	65	34	35	61	30	27	41	21
DDB_G0270056	188	151	141	194	123	97	165	107
DDB_G0270058	5	20	25	399	8	3	33	86
DDB_G0270060	2	4	11	187	4	2	22	36
DDB_G0270062	382	236	586	363	238	178	416	103
DDB_G0270064	1	0	0	2	0	0	0	0
DDB_G0270066	254	155	305	244	169	128	181	124
DDB_G0270068	484	314	463	473	386	273	279	243
DDB_G0270070	14376	10595	16610	17571	7191	20312	13419	9684
DDB_G0270072	125	87	37	50	102	37	86	45
DDB_G0270074	7525	3564	4510	3911	5368	3604	3848	2347
DDB_G0270076	45	29	58	77	25	13	35	36
DDB_G0270078	48	41	67	90	30	28	48	47
DDB_G0270080	1	1	6	9	1	0	1	3
DDB_G0270084	0	0	0	0	0	0	0	0
DDB_G0270086	10	2	13	2	3	8	7	1
DDB_G0270088	84	205	83	71	28	169	80	21
DDB_G0270090	30	13	14	25	16	13	17	4
DDB_G0270092	0	0	2	0	0	0	0	0
DDB_G0270094	10	28	11	21	4	31	22	1
DDB_G0270096	2062	1718	1268	1955	1419	2018	1108	1161
DDB_G0270098	8690	6541	6532	6535	6617	8621	5451	3601
DDB_G0270100	208	187	189	190	135	177	124	75
DDB_G0270102	4658	3939	5006	4827	3338	4253	3181	2654
DDB_G0270104	460	424	427	686	300	623	403	429
DDB_G0270106	3109	3864	2268	4041	2700	3414	1748	2062
DDB_G0270108	145	196	84	252	113	234	142	165
DDB_G0270110	702	587	645	987	599	618	545	403
DDB_G0270112	299	180	292	348	123	77	285	160
DDB_G0270114	121	54	211	122	93	69	125	37
DDB_G0270116	1145	1039	2036	1206	874	1269	884	722
DDB_G0270118	552	507	381	574	347	242	360	350
DDB_G0270120	13166	9224	12676	11595	9191	7800	9901	7217
DDB_G0270122	211	161	142	67	163	101	167	32
DDB_G0270124	127	54	182	86	114	99	75	43
DDB_G0270126	44	26	102	28	28	15	35	16
DDB_G0270128	638	594	663	702	513	442	517	354
DDB_G0270130	1377	716	568	484	676	1429	570	206
DDB_G0270132	872	1037	571	1201	624	746	901	1070
DDB_G0270134	910	781	965	1078	637	870	809	751
DDB_G0270136	0	1	0	0	1	0	1	0
DDB_G0270138	15	5	21	11	9	6	4	2
DDB_G0270140	97	40	199	58	59	85	82	29
DDB_G0270144	0	0	0	0	0	0	0	0
DDB_G0270146	426	317	480	515	367	448	445	263
DDB_G0270148	520	393	502	525	380	281	375	322
DDB_G0270150	385	249	426	369	297	194	261	173
DDB_G0270152	2865	2806	2883	6474	2073	2186	2303	2931
DDB_G0270154	1	0	0	0	0	0	0	0
DDB_G0270156	1670	1979	1771	3077	1870	1441	1426	1286
DDB_G0270158	155	81	176	167	123	131	108	63
DDB_G0270160	149	111	267	175	69	122	109	81
DDB_G0270162	0	0	0	0	0	0	1	0
DDB_G0270164	22	21	54	56	6	30	40	32
DDB_G0270166	30	27	26	45	8	41	30	17
DDB_G0270168	747	621	655	611	564	511	596	354
DDB_G0270170	3563	3408	2635	4102	3212	2354	2527	2228
DDB_G0270172	103	49	143	88	72	122	73	40
DDB_G0270174	479	485	665	951	325	496	543	485
DDB_G0270176	1836	1232	1526	1498	1246	1228	1290	758
DDB_G0270178	259	204	239	314	166	262	187	140
DDB_G0270180	202	148	129	216	133	129	184	131
DDB_G0270182	1038	1084	950	1310	759	1364	734	772
DDB_G0270184	2980	2324	2604	2660	1942	2211	2242	1528
DDB_G0270186	0	0	0	2	0	0	0	0
DDB_G0270188	2862	2817	2811	3221	1443	3183	2119	1698
DDB_G0270190	454	346	373	347	277	312	261	190
DDB_G0270192	3047	1843	1778	2329	1961	2284	1856	1069
DDB_G0270194	443	330	333	322	314	385	285	166
DDB_G0270196	3209	2522	3621	3310	2514	2309	2153	1869
DDB_G0270198	7	4	3	7	4	3	4	3
DDB_G0270200	700	494	544	532	409	671	440	293
DDB_G0270202	633	722	436	1217	571	719	485	540
DDB_G0270204	2579	2024	3538	3442	1698	2092	2831	2110
DDB_G0270206	317	282	355	327	255	252	249	112
DDB_G0270208	123	128	188	168	129	135	98	81
DDB_G0270210	101	57	45	66	18	42	58	40
DDB_G0270212	26	62	319	987	20	79	137	367
DDB_G0270214	27	68	289	1025	18	81	109	388
DDB_G0270216	85	34	85	56	60	40	34	26
DDB_G0270218	5	5	15	8	2	2	9	0
DDB_G0270220	1519	1364	1624	1350	1140	999	1209	809
DDB_G0270222	6	0	10	4	4	3	8	0
DDB_G0270224	84	64	123	94	45	46	78	38
DDB_G0270226	0	0	3	0	0	1	1	1
DDB_G0270228	195	215	211	291	172	196	159	130
DDB_G0270230	847	671	785	897	605	625	533	336
DDB_G0270232	193	159	163	203	230	348	153	124
DDB_G0270234	0	0	0	0	0	0	0	0
DDB_G0270236	0	0	0	0	0	0	0	0
DDB_G0270238	1317	948	1153	1509	950	609	769	770
DDB_G0270240	0	0	1	3	0	0	0	0
DDB_G0270242	282	175	229	229	181	255	195	138
DDB_G0270244	35	20	38	21	14	21	19	11
DDB_G0270246	298	222	251	292	185	177	231	114
DDB_G0270248	1195	837	622	817	781	694	846	411
DDB_G0270250	174	115	133	162	138	155	116	58
DDB_G0270252	107	88	186	119	79	75	136	55
DDB_G0270254	96	80	85	102	96	49	68	30
DDB_G0270256	1122	961	728	1085	642	959	623	567
DDB_G0270258	4	8	1	4	5	4	0	2
DDB_G0270260	8014	5877	4936	6636	5844	4308	6793	4202
DDB_G0270262	136	105	111	106	70	137	79	61
DDB_G0270264	8415	7401	8368	11954	5652	9092	6267	6413
DDB_G0270266	334	294	254	359	270	202	207	165
DDB_G0270268	180	125	269	183	107	213	166	90
DDB_G0270270	5446	4291	3037	5571	3410	3948	4227	3233
DDB_G0270272	12638	10411	12200	15323	8902	10633	10389	8362
DDB_G0270274	1	2	0	1	1	0	0	1
DDB_G0270276	156	109	26	105	71	75	76	19
DDB_G0270278	452	410	542	472	422	409	422	311
DDB_G0270280	0	1	1	7	2	1	2	0
DDB_G0270282	470	323	368	371	278	268	220	119
DDB_G0270284	8	3	11	22	9	14	24	7
DDB_G0270286	602	427	312	136	608	577	435	180
DDB_G0270288	6	9	4	7	4	0	0	4
DDB_G0270290	9	4	3	3	2	2	2	3
DDB_G0270292	3	1	4	3	1	2	3	4
DDB_G0270294	12	8	9	7	4	5	2	5
DDB_G0270296	8666	5301	4533	3384	5072	4237	2586	1391
DDB_G0270298	15331	13880	8378	14165	10132	13283	10140	8214
DDB_G0270300	239	130	249	215	144	95	198	87
DDB_G0270302	98	70	53	80	60	71	54	40
DDB_G0270304	822	580	778	723	612	860	557	435
DDB_G0270306	35	38	38	51	28	49	29	31
DDB_G0270308	289	186	270	341	216	234	197	187
DDB_G0270310	888	601	922	630	415	580	558	335
DDB_G0270312	963	584	1048	979	654	852	697	496
DDB_G0270314	1340	642	919	1039	910	888	1256	747
DDB_G0270316	107577	130676	67903	156265	111769	156075	124870	116944
DDB_G0270318	8	34	0	0	4	40	5	0
DDB_G0270320	1257	1082	1070	1307	960	632	949	763
DDB_G0270322	762	544	750	579	518	776	439	328
DDB_G0270324	3325	2661	2416	2203	2008	2834	1556	1132
DDB_G0270326	401	215	440	310	274	221	239	142
DDB_G0270328	8	11	21	39	8	15	22	18
DDB_G0270330	2	0	4	10	3	3	1	4
DDB_G0270336	5021	5760	6026	8962	4685	5149	5048	4841
DDB_G0270338	526	431	424	449	316	539	431	256
DDB_G0270340	2505	1534	3214	2314	1264	1529	1339	1294
DDB_G0270342	2	1	1	1	0	1	2	6
DDB_G0270344	209	224	202	327	217	169	179	141
DDB_G0270346	207	199	162	211	155	134	168	99
DDB_G0270348	14	5	15	9	12	2	10	8
DDB_G0270350	682	678	451	657	455	692	415	344
DDB_G0270352	2737	2658	1779	2897	1836	2771	1486	1464
DDB_G0270354	41	33	95	84	16	46	74	41
DDB_G0270356	4598	3122	3132	5136	2742	5607	4069	3300
DDB_G0270358	2651	1886	2773	2616	1615	1810	1963	1343
DDB_G0270360	337	303	319	413	312	242	269	195
DDB_G0270362	289	192	276	271	188	224	216	149
DDB_G0270364	0	0	0	0	0	0	0	0
DDB_G0270366	0	0	3	2	0	2	1	5
DDB_G0270368	10	21	56	81	17	19	27	30
DDB_G0270372	19	9	21	12	7	22	9	4
DDB_G0270374	1	1	1	6	1	2	0	6
DDB_G0270376	1	6	1	6	3	2	3	1
DDB_G0270378	6620	4880	4593	5519	5323	4876	4406	2950
DDB_G0270380	107901	72101	65507	91693	69780	85002	74729	62738
DDB_G0270382	2467	1815	1898	2425	1505	1259	1611	1315
DDB_G0270384	1002	549	1141	813	645	943	711	407
DDB_G0270386	440	325	373	464	264	281	301	224
DDB_G0270388	16186	18157	11621	22382	15439	10249	13621	14631
DDB_G0270390	1187	812	772	912	681	819	694	456
DDB_G0270392	1255	1009	1205	1294	927	973	968	623
DDB_G0270394	447	372	381	459	354	338	228	255
DDB_G0270396	700	718	659	989	561	602	524	405
DDB_G0270398	4778	4484	4710	5721	3792	3560	3914	3100
DDB_G0270400	548	495	332	470	380	273	360	254
DDB_G0270402	2581	2051	2720	2552	1785	2087	1790	1486
DDB_G0270404	3329	2377	3458	3971	2570	2169	2686	2009
DDB_G0270406	8	8	12	15	10	4	12	5
DDB_G0270408	260	142	121	87	170	186	90	45
DDB_G0270410	2616	2425	2225	3059	2405	1824	1807	1490
DDB_G0270412	2934	2075	3031	2837	2138	1842	1996	1402
DDB_G0270414	24	17	28	22	2	10	18	17
DDB_G0270416	271	209	240	257	148	183	184	104
DDB_G0270418	2333	1216	693	882	1507	695	1313	544
DDB_G0270420	4106	4102	11914	18458	3497	4577	9065	10648
DDB_G0270422	239	127	187	302	145	210	152	119
DDB_G0270424	49837	44867	17379	56141	36769	27252	34343	35755
DDB_G0270426	2	0	0	0	0	3	2	1
DDB_G0270428	445	236	475	502	232	163	273	135
DDB_G0270430	1543	921	1132	845	828	377	1151	430
DDB_G0270432	769	501	757	744	518	620	527	337
DDB_G0270434	873	638	974	956	700	668	568	482
DDB_G0270436	860	885	2723	6132	1247	2116	2400	2273
DDB_G0270438	1882	1258	1492	1763	1182	1379	1393	980
DDB_G0270440	169	145	176	209	162	212	156	94
DDB_G0270442	666	338	257	208	387	155	394	149
DDB_G0270444	1690	1638	1302	1652	1422	1142	925	643
DDB_G0270446	561	569	517	705	447	409	441	333
DDB_G0270448	103	93	132	120	64	91	78	66
DDB_G0270450	385	341	298	398	317	160	254	199
DDB_G0270452	101	71	133	89	61	72	79	28
DDB_G0270454	7	6	15	16	7	8	11	6
DDB_G0270456	0	0	0	0	0	0	0	0
DDB_G0270458	15	18	9	17	8	3	16	18
DDB_G0270460	0	0	0	0	0	0	0	0
DDB_G0270462	2	1	1	2	0	1	0	0
DDB_G0270464	0	0	0	0	0	0	0	0
DDB_G0270466	427	287	690	355	224	333	312	166
DDB_G0270468	0	0	0	0	0	0	0	0
DDB_G0270470	4928	3136	4310	4281	3414	3094	3036	2294
DDB_G0270472	365	277	510	488	270	246	267	206
DDB_G0270474	1	1	2	0	0	0	1	1
DDB_G0270476	23	34	59	93	30	26	33	39
DDB_G0270478	379	521	509	928	375	429	290	423
DDB_G0270480	1426	1654	1975	3203	1630	1178	940	1268
DDB_G0270482	8730	10843	7512	14420	7410	12198	5899	7541
DDB_G0270488	9814	8886	6912	15033	7792	6424	6004	7791
DDB_G0270490	18	11	26	37	5	4	15	11
DDB_G0270492	471	293	374	427	260	288	257	213
DDB_G0270494	148	101	135	137	104	132	126	63
DDB_G0270496	1003	885	1092	1431	875	1162	693	555
DDB_G0270500	1336	1113	1561	1571	783	983	1360	849
DDB_G0270502	0	0	0	0	0	0	0	0
DDB_G0270504	1	0	0	0	0	0	0	0
DDB_G0270506	30	42	50	80	26	40	34	19
DDB_G0270508	5	5	6	9	4	8	10	7
DDB_G0270510	864	560	866	760	510	410	538	415
DDB_G0270512	0	0	0	0	0	0	0	0
DDB_G0270514	0	1	1	0	0	0	0	0
DDB_G0270518	7	25	8	12	6	12	44	19
DDB_G0270520	0	0	0	0	0	0	0	0
DDB_G0270522	11	7	12	12	4	4	12	10
DDB_G0270524	1	1	2	0	0	0	0	1
DDB_G0270528	477	314	457	354	302	377	291	133
DDB_G0270530	0	0	0	1	0	0	0	0
DDB_G0270532	0	1	0	2	1	2	3	3
DDB_G0270536	0	0	0	0	0	0	0	0
DDB_G0270538	256	198	242	235	171	157	182	97
DDB_G0270540	8	6	30	58	10	20	56	32
DDB_G0270544	502	341	537	755	371	273	445	309
DDB_G0270548	14	6	19	27	9	10	7	10
DDB_G0270550	202	163	320	338	115	181	225	138
DDB_G0270552	1750	1463	907	1519	1151	1461	1146	820
DDB_G0270554	67	32	67	72	41	33	34	50
DDB_G0270556	61	41	57	25	36	13	45	15
DDB_G0270558	43	34	68	53	24	32	46	33
DDB_G0270560	1057	999	956	1167	872	694	767	646
DDB_G0270562	6721	4417	5222	5832	3925	6316	4756	3213
DDB_G0270564	447	248	417	353	241	253	242	161
DDB_G0270566	256	296	495	640	140	158	368	334
DDB_G0270568	412	219	400	288	266	207	233	140
DDB_G0270570	3	1	0	3	4	0	3	1
DDB_G0270572	200	142	111	141	84	81	85	36
DDB_G0270574	49	29	53	40	37	26	27	13
DDB_G0270578	460	301	261	439	309	248	326	225
DDB_G0270580	184	100	146	152	125	131	109	53
DDB_G0270582	0	0	2	0	0	0	0	1
DDB_G0270584	16	7	9	5	4	7	5	5
DDB_G0270586	37	13	17	11	18	18	8	21
DDB_G0270588	5	0	1	0	2	3	1	1
DDB_G0270590	5993	4403	5175	5832	5075	4580	4374	3270
DDB_G0270592	53	53	44	67	61	71	39	29
DDB_G0270594	1	0	0	0	0	0	0	0
DDB_G0270596	205	144	173	204	147	186	154	83
DDB_G0270598	2	0	3	4	0	0	5	0
DDB_G0270600	0	0	0	0	0	0	0	0
DDB_G0270602	0	0	0	0	0	0	0	0
DDB_G0270604	2	0	1	3	2	0	2	1
DDB_G0270606	16	4	4	8	11	0	13	6
DDB_G0270610	0	0	0	0	0	0	0	0
DDB_G0270614	0	0	0	0	0	0	0	0
DDB_G0270618	2449	2167	2428	3200	1433	2437	1432	1367
DDB_G0270620	1	0	0	0	0	0	0	0
DDB_G0270622	952	767	678	1039	656	531	570	501
DDB_G0270624	0	0	0	0	0	0	0	0
DDB_G0270626	1197	950	1202	1149	802	832	744	588
DDB_G0270628	9	8	28	22	8	25	13	7
DDB_G0270630	2	2	5	4	1	1	1	1
DDB_G0270632	292	212	277	295	226	159	160	107
DDB_G0270634	14256	12181	9173	14476	10889	8929	10802	8602
DDB_G0270636	46	47	492	346	18	17	163	144
DDB_G0270638	14	30	11	24	20	9	17	19
DDB_G0270640	43	34	23	43	3126	2503	2835	2044
DDB_G0270642	368	439	566	984	441	544	302	487
DDB_G0270644	218	270	195	478	185	220	149	145
DDB_G0270646	58	57	53	52	43	64	63	28
DDB_G0270648	2	0	2	0	0	0	0	2
DDB_G0270650	0	0	0	0	0	0	0	0
DDB_G0270652	5	1	1	1	1	4	0	2
DDB_G0270654	0	3	0	0	1	2	2	1
DDB_G0270656	0	1	0	0	0	0	0	0
DDB_G0270658	33318	24464	13615	22658	25488	28322	18128	19640
DDB_G0270660	3	0	8	5	0	3	2	1
DDB_G0270662	0	0	0	0	0	0	0	0
DDB_G0270664	478	421	558	523	384	326	333	211
DDB_G0270666	785	743	1271	1453	491	497	1219	594
DDB_G0270668	2302	1721	2975	2477	1261	1362	1974	1183
DDB_G0270670	12237	13896	11259	19395	8495	15828	12005	12304
DDB_G0270672	10	9	5	9	3	5	6	1
DDB_G0270678	220	157	202	213	167	126	121	131
DDB_G0270680	90	76	119	89	71	92	64	40
DDB_G0270682	68	58	96	170	47	123	73	21
DDB_G0270686	18615	17239	8324	23693	11504	13757	13809	15510
DDB_G0270688	37	33	38	39	37	27	36	18
DDB_G0270690	808	463	670	500	548	522	422	276
DDB_G0270692	547	555	595	673	457	509	436	318
DDB_G0270694	957	776	807	876	577	903	704	413
DDB_G0270698	138	125	214	156	94	129	103	61
DDB_G0270700	10	9	57	30	5	5	29	5
DDB_G0270704	539	73	302	88	274	66	191	38
DDB_G0270706	493	553	453	1124	486	434	274	392
DDB_G0270708	3480	771	2999	1033	2073	742	2259	596
DDB_G0270710	0	0	1	1	0	0	0	0
DDB_G0270714	0	0	0	0	0	0	2	0
DDB_G0270718	1485	676	1623	1408	1142	599	1124	675
DDB_G0270720	190	178	488	468	96	148	309	191
DDB_G0270722	63	44	71	71	32	48	45	27
DDB_G0270724	18	13	26	28	8	14	10	16
DDB_G0270726	26	77	15	35	23	85	12	18
DDB_G0270728	27	16	32	33	27	28	21	14
DDB_G0270730	1600	743	1209	811	873	744	990	413
DDB_G0270732	17	14	25	10	6	9	6	6
DDB_G0270734	361	356	261	421	281	225	262	199
DDB_G0270736	6	1	9	1	2	2	3	0
DDB_G0270738	268	277	313	318	165	446	233	174
DDB_G0270740	0	0	0	0	0	1	0	0
DDB_G0270742	471	563	468	524	448	567	357	339
DDB_G0270744	692	683	688	726	524	671	523	411
DDB_G0270746	1183	846	1127	1123	628	808	770	571
DDB_G0270750	118	90	77	118	52	58	103	82
DDB_G0270752	6832	4590	7165	5152	4634	6915	4549	3441
DDB_G0270754	2490	2167	3042	2865	1714	2177	2026	1435
DDB_G0270756	42	37	17	52	28	23	9	26
DDB_G0270758	285	169	189	183	134	131	130	99
DDB_G0270760	2628	2185	2116	2374	1978	1188	1414	1230
DDB_G0270762	21	22	6	24	23	6	10	10
DDB_G0270764	462	270	311	286	264	151	257	115
DDB_G0270766	1601	1195	1849	1782	1135	1361	1209	809
DDB_G0270768	0	0	0	0	0	0	0	0
DDB_G0270770	0	0	0	0	0	0	0	0
DDB_G0270772	2	0	2	1	2	1	0	0
DDB_G0270774	3548	1192	3474	1925	2049	1002	2174	880
DDB_G0270776	794	662	807	1002	469	726	618	460
DDB_G0270778	357	365	314	466	216	395	247	186
DDB_G0270780	0	0	0	0	0	0	0	0
DDB_G0270784	6809	8317	6008	11346	4040	7414	6755	6614
DDB_G0270786	635	259	1080	652	273	238	669	236
DDB_G0270788	4	16	0	8	4	4	1	2
DDB_G0270790	0	0	0	0	0	0	0	0
DDB_G0270792	0	0	0	2	0	0	0	0
DDB_G0270794	4	0	1	5	1	3	3	2
DDB_G0270796	14	11	30	30	52	25	20	23
DDB_G0270798	5	6	1	3	3	1	2	4
DDB_G0270800	856	561	864	643	568	584	564	431
DDB_G0270802	93	91	94	135	56	62	58	36
DDB_G0270804	4	8	8	5	9	8	7	5
DDB_G0270806	2723	2539	2247	3277	1818	2383	2218	2045
DDB_G0270808	741	599	758	929	563	547	553	442
DDB_G0270810	155	81	191	98	83	159	141	73
DDB_G0270812	328	268	187	309	160	216	248	130
DDB_G0270814	1002	511	227	280	608	271	534	194
DDB_G0270816	918	938	777	774	939	997	717	508
DDB_G0270818	32	19	19	40	33	29	34	23
DDB_G0270820	2	0	0	0	0	0	0	0
DDB_G0270822	5	3	5	2	1	0	3	4
DDB_G0270824	10	16	4	5	6	4	8	11
DDB_G0270826	4648	1217	5333	1589	1894	654	2542	627
DDB_G0270828	817	762	856	1482	815	921	710	573
DDB_G0270830	270	265	389	389	164	196	173	139
DDB_G0270834	19704	16624	15363	19426	13946	17711	15364	12080
DDB_G0270836	10226	4107	449	787	8481	6894	404	493
DDB_G0270838	2056	1567	759	1984	1687	1871	2077	1730
DDB_G0270840	0	0	0	0	0	0	0	0
DDB_G0270842	0	0	0	0	0	0	0	0
DDB_G0270848	429	563	664	1381	420	444	314	407
DDB_G0270850	1360	1700	2370	3914	1370	1449	1222	1316
DDB_G0270852	0	0	0	0	0	0	0	0
DDB_G0270854	1523	1259	1483	1834	869	1138	979	963
DDB_G0270856	818	630	744	1046	571	671	630	398
DDB_G0270858	1095	687	917	578	609	476	530	303
DDB_G0270860	8	1	2	6	3	0	3	3
DDB_G0270862	0	0	0	0	0	0	0	0
DDB_G0270864	1974	2238	2067	2083	1570	1349	1485	1096
DDB_G0270866	712	537	418	816	415	588	471	384
DDB_G0270868	389	303	374	495	307	307	225	175
DDB_G0270870	2097	1608	1883	2269	1654	1819	1454	1146
DDB_G0270872	0	0	0	1	3	5	0	1
DDB_G0270878	1	0	0	0	0	1	1	0
DDB_G0270880	1626	1939	1300	1897	1668	1457	1248	941
DDB_G0270882	461	295	323	318	293	220	267	165
DDB_G0270884	3841	3173	2827	2115	2600	2965	2269	1728
DDB_G0270886	64	44	68	58	38	26	49	29
DDB_G0270888	24	12	39	22	22	6	15	17
DDB_G0270890	2	5	1	3	3	0	5	1
DDB_G0270892	0	0	0	1	0	0	0	0
DDB_G0270894	261	224	323	364	187	240	196	141
DDB_G0270896	0	0	0	0	0	0	0	0
DDB_G0270898	397	311	248	422	219	195	294	195
DDB_G0270902	2305	1683	1666	2180	1627	850	1221	957
DDB_G0270904	2	0	5	0	1	0	1	1
DDB_G0270906	36	28	33	54	14	31	31	25
DDB_G0270910	2392	2774	2522	2974	2150	2566	2294	1646
DDB_G0270912	0	0	0	0	0	0	0	0
DDB_G0270914	12	14	36	40	7	14	21	6
DDB_G0270916	481	377	585	498	380	280	322	264
DDB_G0270918	459	427	452	623	479	353	425	289
DDB_G0270920	357	331	209	298	283	201	274	133
DDB_G0270922	13901	10020	12314	16176	10128	13907	11162	9674
DDB_G0270924	456	523	938	1026	514	385	840	524
DDB_G0270926	6	6	1	2	0	7	1	2
DDB_G0270928	2283	1362	2075	1517	1492	1492	1321	651
DDB_G0270932	4119	3346	3282	4222	3230	2796	2929	1944
DDB_G0270934	1103	795	1003	1169	873	1107	999	939
DDB_G0270936	1122	791	1094	1194	684	848	842	628
DDB_G0270938	17	12	15	16	8	8	6	14
DDB_G0270940	25	18	44	37	16	22	37	19
DDB_G0270942	49	45	35	50	30	55	32	48
DDB_G0270946	2843	2050	2498	3356	1549	3440	2473	1673
DDB_G0270948	618	432	417	500	351	391	328	210
DDB_G0270950	174	144	131	163	96	45	115	74
DDB_G0270952	6551	4881	3704	9991	3883	1965	6485	5602
DDB_G0270954	4164	2672	3150	4192	2335	1403	2772	2392
DDB_G0270958	1635	2176	2211	4243	2010	2260	1120	1570
DDB_G0270962	1366	1664	1719	2970	1624	1896	913	1282
DDB_G0270964	683	729	869	1255	716	717	451	585
DDB_G0270966	483	495	604	656	423	416	505	396
DDB_G0270968	0	0	2	1	0	0	0	0
DDB_G0270970	2	0	3	2	0	0	1	2
DDB_G0270972	8024	5238	7372	5983	5598	5216	4506	3093
DDB_G0270974	6	2	9	3	0	5	8	2
DDB_G0270976	71	69	59	88	47	38	68	45
DDB_G0270978	2758	1699	2226	2295	1878	1910	2615	1488
DDB_G0270980	67	64	43	75	43	60	48	39
DDB_G0270982	159	122	107	139	132	72	116	64
DDB_G0270984	112808	74431	63064	93931	72712	47864	67967	63392
DDB_G0270986	57	93	55	52	108	352	58	15
DDB_G0270988	48	35	60	60	44	34	55	25
DDB_G0270990	4657	3883	2309	2956	2170	4149	1840	2552
DDB_G0270992	10903	9428	9925	11842	8891	7496	8937	6957
DDB_G0270994	8216	9354	5306	9989	4774	11530	6484	6605
DDB_G0270996	608	346	329	335	308	357	306	173
DDB_G0270998	7	0	0	2	2	0	1	0
DDB_G0271000	165	130	268	170	98	68	196	123
DDB_G0271002	693	489	545	622	448	522	443	279
DDB_G0271006	0	0	0	1	0	0	1	0
DDB_G0271008	0	1	2	2	0	0	2	0
DDB_G0271010	296	144	333	216	225	95	233	115
DDB_G0271014	390	366	304	528	313	293	328	299
DDB_G0271016	1220	954	1098	1252	951	785	845	630
DDB_G0271018	0	0	0	1	0	0	0	0
DDB_G0271020	0	0	0	0	0	0	0	0
DDB_G0271022	1376	470	2153	776	1042	733	1427	355
DDB_G0271024	346	266	412	325	197	193	243	171
DDB_G0271026	0	4	2	0	3	0	3	1
DDB_G0271028	1	5	4	0	9	3	6	13
DDB_G0271030	3	6	5	0	5	8	6	3
DDB_G0271032	96	81	213	174	28	35	105	74
DDB_G0271034	473	306	887	839	235	198	724	330
DDB_G0271038	0	0	0	0	0	0	0	0
DDB_G0271040	564	399	671	654	509	318	418	300
DDB_G0271042	73	101	78	106	38	69	34	41
DDB_G0271044	803	573	702	796	576	535	608	420
DDB_G0271046	2	0	0	0	0	0	0	0
DDB_G0271050	160	82	198	142	101	84	160	69
DDB_G0271052	1659	1459	1004	2439	1567	939	1169	1273
DDB_G0271054	207	184	214	234	107	135	117	86
DDB_G0271056	41	35	52	40	44	38	31	15
DDB_G0271058	1335	1692	1864	1613	1307	1655	942	766
DDB_G0271060	40	27	56	18	15	7	13	11
DDB_G0271062	158	134	149	125	140	79	99	61
DDB_G0271066	907	551	1476	1034	564	752	1180	413
DDB_G0271068	351	134	79	114	171	213	66	27
DDB_G0271070	0	0	0	0	0	0	0	0
DDB_G0271072	310	244	280	377	238	216	239	198
DDB_G0271074	0	0	0	1	3	0	0	1
DDB_G0271076	0	0	0	0	0	0	0	0
DDB_G0271078	531	370	524	453	325	238	357	240
DDB_G0271080	0	0	1	1	0	0	0	0
DDB_G0271084	130	102	141	97	78	78	106	58
DDB_G0271086	4817	3973	7999	6116	3041	6185	3455	2693
DDB_G0271092	13	8	5	6	7	10	13	11
DDB_G0271094	8521	6220	5002	5908	5607	7044	4609	3839
DDB_G0271096	1747	1213	1869	1520	1077	1515	1135	848
DDB_G0271098	0	0	0	0	0	0	0	0
DDB_G0271100	945	783	800	1019	652	718	594	481
DDB_G0271102	4	1	0	2	1	0	1	0
DDB_G0271104	2	4	1	4	8	18	2	2
DDB_G0271106	7069	5661	5468	8792	4643	5644	5564	5338
DDB_G0271108	663	490	621	637	426	295	461	328
DDB_G0271110	1	0	0	0	0	0	0	0
DDB_G0271112	250	241	331	279	213	147	185	131
DDB_G0271114	435	302	222	303	268	243	188	127
DDB_G0271118	159	143	177	162	112	126	126	68
DDB_G0271120	3205	2370	2450	3166	2474	2648	2611	1732
DDB_G0271122	1594	1199	1614	1522	884	954	955	941
DDB_G0271124	306	296	228	322	341	245	220	153
DDB_G0271126	1671	853	1477	1328	903	1064	1306	656
DDB_G0271128	20	16	38	5	10	9	11	7
DDB_G0271130	160	108	229	145	95	81	97	62
DDB_G0271132	20	15	42	26	15	3	19	4
DDB_G0271134	15	21	13	28	6	20	9	12
DDB_G0271136	1036	731	740	946	649	902	729	553
DDB_G0271138	1690	746	326	309	1211	883	229	284
DDB_G0271140	1570	767	268	344	956	870	243	334
DDB_G0271142	2463	1234	3143	1644	1708	1849	1817	1168
DDB_G0271144	9563	13444	9020	18634	8920	11477	12689	12522
DDB_G0271146	10925	8037	9553	11051	7659	6271	8172	6082
DDB_G0271148	90757	74441	39083	84586	76426	54839	73714	61559
DDB_G0271150	3	1	4	9	0	2	3	5
DDB_G0271152	3	7	5	15	2	2	9	7
DDB_G0271154	30	33	14	24	13	12	23	18
DDB_G0271156	0	0	0	0	0	0	0	0
DDB_G0271158	0	1	0	0	0	0	0	1
DDB_G0271160	0	0	0	1	0	1	0	0
DDB_G0271162	21	18	7	30	11	6	26	16
DDB_G0271164	3	1	3	8	6	1	3	5
DDB_G0271166	1	0	2	1	3	1	1	0
DDB_G0271168	2	8	1	3	4	1	0	0
DDB_G0271172	4	14	2	11	2	6	9	7
DDB_G0271176	19	14	17	14	9	14	16	6
DDB_G0271178	0	0	0	0	0	0	0	0
DDB_G0271180	2	1	0	1	1	0	3	0
DDB_G0271184	3	2	2	2	1	1	1	2
DDB_G0271186	0	0	0	0	0	0	1	0
DDB_G0271188	21	12	10	8	28	10	8	5
DDB_G0271190	21	21	29	36	14	12	13	9
DDB_G0271192	0	0	0	0	0	0	0	0
DDB_G0271194	5	2	10	18	11	8	7	8
DDB_G0271196	0	0	0	0	0	0	2	1
DDB_G0271198	30	23	26	36	32	33	37	29
DDB_G0271202	109	68	107	109	76	59	77	42
DDB_G0271204	87	55	55	92	44	20	44	41
DDB_G0271210	0	0	0	0	0	0	0	0
DDB_G0271212	0	0	0	0	0	0	0	0
DDB_G0271214	91	73	113	107	75	56	91	45
DDB_G0271216	81	59	102	79	62	49	56	42
DDB_G0271218	54	27	54	44	36	36	37	20
DDB_G0271220	31	20	22	16	19	31	9	11
DDB_G0271222	287	145	390	229	172	128	190	115
DDB_G0271224	33	38	54	70	39	33	53	22
DDB_G0271226	0	1	0	0	0	0	0	0
DDB_G0271228	127	92	111	112	95	51	82	36
DDB_G0271232	0	0	0	0	0	0	0	0
DDB_G0271234	123	98	162	98	49	61	65	27
DDB_G0271236	679	487	930	578	534	440	531	159
DDB_G0271238	597	408	863	449	421	381	507	129
DDB_G0271240	1384	1300	1849	1685	1093	1708	934	804
DDB_G0271242	8637	7440	8942	10324	6294	6206	6817	5782
DDB_G0271244	55	25	61	47	31	38	42	16
DDB_G0271246	324	234	218	252	185	241	209	130
DDB_G0271248	1138	911	1003	967	631	762	658	534
DDB_G0271250	399	297	211	344	272	210	243	145
DDB_G0271252	42	43	35	66	36	30	18	17
DDB_G0271254	43	32	43	32	20	17	29	19
DDB_G0271256	0	0	1	1	0	0	0	0
DDB_G0271260	0	0	0	0	0	0	0	0
DDB_G0271264	1849	2200	1987	2660	897	2056	1432	1631
DDB_G0271266	0	0	0	0	0	0	0	0
DDB_G0271268	169	132	163	273	77	94	189	117
DDB_G0271270	232	170	233	369	113	145	178	195
DDB_G0271272	4386	4348	4479	6316	4231	3303	3081	3034
DDB_G0271274	0	0	0	0	0	1	0	0
DDB_G0271276	46	29	43	33	19	13	42	18
DDB_G0271280	1841	1493	1564	1796	1267	1481	1162	813
DDB_G0271282	3616	2594	3167	3133	2184	2754	2633	1539
DDB_G0271286	250	110	79	82	162	57	148	54
DDB_G0271288	736	547	916	851	457	759	652	444
DDB_G0271290	3075	2341	1832	1937	1776	2429	1297	979
DDB_G0271292	1890	1633	1706	2248	1309	1930	1309	1144
DDB_G0271294	215	120	203	249	135	181	152	108
DDB_G0271296	363	201	469	367	231	178	273	147
DDB_G0271298	150042	141168	50404	182024	124402	120073	122944	132169
DDB_G0271300	144	98	78	129	102	60	82	50
DDB_G0271302	8	5	5	7	5	4	5	5
DDB_G0271304	795	548	780	812	535	773	552	452
DDB_G0271306	4474	4361	4743	6871	3722	5218	3304	3137
DDB_G0271308	197	138	271	223	118	98	169	130
DDB_G0271310	528	472	427	546	344	457	314	251
DDB_G0271312	259	173	257	230	151	208	142	140
DDB_G0271314	17	14	12	13	12	12	9	9
DDB_G0271316	65	71	82	122	45	56	62	40
DDB_G0271318	0	0	0	0	0	0	0	0
DDB_G0271320	0	0	0	0	1	0	0	0
DDB_G0271322	3	2	3	4	0	2	0	0
DDB_G0271324	3	0	8	7	2	6	3	2
DDB_G0271326	0	0	0	0	0	0	0	0
DDB_G0271328	9	9	8	8	9	1	9	8
DDB_G0271330	1	0	0	2	0	0	0	0
DDB_G0271332	1	0	2	2	0	0	2	0
DDB_G0271334	2125	1806	2336	2318	1693	1480	1660	1048
DDB_G0271336	1175	1053	1002	1347	1060	1271	1086	881
DDB_G0271338	510	452	394	585	373	184	378	265
DDB_G0271340	618	680	406	284	647	1301	278	202
DDB_G0271342	635	737	942	924	498	792	718	444
DDB_G0271344	36934	33869	42582	45408	31359	57950	39039	36694
DDB_G0271346	1085	606	798	761	567	777	606	362
DDB_G0271348	310	258	355	297	238	225	218	115
DDB_G0271350	213	109	181	132	112	125	125	63
DDB_G0271352	0	0	0	0	0	0	0	0
DDB_G0271354	21	9	11	17	9	44	10	2
DDB_G0271356	1009	647	783	668	638	664	586	390
DDB_G0271358	272	278	250	256	198	178	230	125
DDB_G0271360	113	77	55	72	89	58	72	51
DDB_G0271362	0	0	0	0	0	1	0	0
DDB_G0271364	0	0	0	0	0	0	0	0
DDB_G0271366	0	0	0	1	0	0	0	0
DDB_G0271368	1	0	1	0	0	0	0	0
DDB_G0271370	47	51	53	74	46	64	47	51
DDB_G0271372	8	8	7	18	2	8	4	7
DDB_G0271374	1264	1825	1694	3382	917	2251	1988	2318
DDB_G0271376	1451	1089	1178	1247	859	1058	944	679
DDB_G0271378	749	576	626	716	625	449	481	314
DDB_G0271380	0	0	0	0	0	0	0	0
DDB_G0271384	591	410	738	587	435	358	449	271
DDB_G0271386	114	46	176	60	66	99	47	27
DDB_G0271388	384	317	360	403	296	258	237	169
DDB_G0271390	1	0	1	4	2	2	1	3
DDB_G0271392	5	0	2	6	4	2	6	1
DDB_G0271394	3	2	1	0	4	2	2	2
DDB_G0271396	685	492	874	689	383	854	490	362
DDB_G0271398	2773	2398	3634	3261	2292	2283	2347	1745
DDB_G0271400	203	117	132	85	117	77	139	65
DDB_G0271402	842	1170	741	1680	775	1046	820	702
DDB_G0271404	242	151	242	235	165	138	159	101
DDB_G0271406	22	16	54	22	29	10	27	9
DDB_G0271408	398	252	307	226	307	205	171	100
DDB_G0271410	75	52	72	85	47	72	93	57
DDB_G0271412	34	28	50	35	42	35	50	20
DDB_G0271414	25	17	19	17	17	15	14	17
DDB_G0271418	365	351	199	278	398	592	239	162
DDB_G0271422	0	0	0	0	0	0	0	1
DDB_G0271424	2	2	2	5	6	1	0	0
DDB_G0271426	42	41	24	68	74	34	28	23
DDB_G0271428	1	2	6	4	5	3	2	1
DDB_G0271430	15	15	9	4	5	8	12	2
DDB_G0271434	3	4	4	7	0	2	6	2
DDB_G0271438	6	4	3	1	1	1	1	0
DDB_G0271440	19	17	11	17	11	3	11	5
DDB_G0271444	1	0	3	3	0	1	1	0
DDB_G0271446	0	0	0	0	0	0	0	0
DDB_G0271448	0	0	0	0	0	0	0	0
DDB_G0271450	0	0	0	0	0	0	0	0
DDB_G0271452	0	0	0	1	0	0	0	0
DDB_G0271454	0	0	0	0	0	0	0	1
DDB_G0271456	12	7	10	16	8	9	4	8
DDB_G0271458	50	35	74	58	31	43	53	42
DDB_G0271460	104	99	167	158	118	167	116	72
DDB_G0271462	169	88	198	153	122	86	128	83
DDB_G0271466	8	1	12	9	4	2	4	1
DDB_G0271468	67	23	53	39	33	9	57	13
DDB_G0271470	280	268	128	219	170	204	84	92
DDB_G0271472	18	6	187	141	11	6	106	27
DDB_G0271474	0	0	0	0	0	0	0	0
DDB_G0271476	14	10	97	69	0	4	68	16
DDB_G0271478	78	44	84	72	64	32	63	33
DDB_G0271480	321	215	279	306	199	197	259	103
DDB_G0271482	178	149	249	199	151	158	157	108
DDB_G0271484	63	74	53	51	45	50	45	24
DDB_G0271486	15	8	9	8	9	16	8	9
[truncated: 11,409 more rows]

## Sheet: normalised counts
gene	AX3 G-	AX3 G-	AX3 G+	AX3 G+	gefE G-	gefE G-	gefE G+	gefE G+
DDB_G0267178	0.182733	0.226986	0.323008	0.35935	0.127287	0.121044	0.253572	0.174304
DDB_G0267180	0.0913666	0.113493	0.107669	0.179675	0	0	0.380357	0
DDB_G0267182	1.82733	0.680958	0.430677	1.97643	0.509148	0.484177	1.26786	1.39443
DDB_G0267184	0	0	0	0	0	0	0	0
DDB_G0267186	0	0	0	0	0	0	0	0
DDB_G0267188	1.18777	0.340479	0.430677	0.898375	1.27287	0	0.380357	2.09165
DDB_G0267190	0.0913666	0	0	0	0	0	0	0
DDB_G0267194	0	0	0	0	0	0	0	0
DDB_G0267196	0	0	0	0	0	0	0	0
DDB_G0267198	0	0	0	0	0	0	0	0
DDB_G0267202	0.182733	0.340479	0.753685	0.988213	0.254574	0.242089	0.126786	0.174304
DDB_G0267204	8.40572	7.37705	11.8436	11.589	4.8369	6.17326	11.0304	11.5041
DDB_G0267206	1.00503	1.5889	0.215338	1.52724	1.65473	0.121044	1.52143	0.348608
DDB_G0267208	0.0913666	0	0	0.179675	0	0	0	0
DDB_G0267210	13.7963	12.9382	20.5648	7.187	5.8552	7.98893	8.36786	8.71521
DDB_G0267212	0.548199	0.680958	0.538346	0.539025	0.763721	0.242089	0.8875	0.348608
DDB_G0267216	0	0	0	0	0	0	0	0
DDB_G0267218	0	0	0	0.0898375	0	0	0	0
DDB_G0267220	0	0	0	0	0	0	0	0
DDB_G0267222	0	0	0	0	0	0	0	0
DDB_G0267224	0	0	0	0	0	0	0	0
DDB_G0267226	0	0	0	0	0	0	0	0
DDB_G0267228	4.75106	3.85876	3.76842	6.01911	3.56403	3.87342	4.05715	4.88052
DDB_G0267230	89.3565	99.3064	149.553	125.054	74.081	72.9898	128.561	123.407
DDB_G0267236	0.2741	0.340479	0.107669	0.269513	0.127287	0	0.126786	0
DDB_G0267238	0.182733	0.340479	0.969023	0.0898375	0	0.121044	0	0.697217
DDB_G0267240	0.913666	1.13493	0.753685	1.16789	0.509148	0.242089	0.760715	0.697217
DDB_G0267242	0	0	0	0	0	0	0	0
DDB_G0267244	0.182733	0.907944	0.538346	0	0.381861	0.242089	0.380357	0
DDB_G0267246	0.0913666	0.113493	0.215338	0.539025	0.381861	0.242089	0	0
DDB_G0267248	7.94889	4.65322	9.69023	5.39025	4.20047	3.63133	4.69107	5.57774
DDB_G0267250	8.86256	5.44767	6.13715	7.36668	5.34605	4.59969	6.71965	7.84369
DDB_G0267252	112.929	113.266	169.579	146.166	93.5559	72.8687	148.339	148.682
DDB_G0267254	106.99	71.6141	129.418	81.303	102.211	78.6788	128.814	100.399
DDB_G0267258	4.29423	3.63178	1.50737	4.3122	2.29116	2.05775	2.6625	2.61456
DDB_G0267260	0.182733	0.113493	0.107669	0	0.127287	0	0.126786	0.174304
DDB_G0267262	0	0	0.107669	0	0	0	0	0
DDB_G0267264	0.2741	0.113493	0.107669	0	0	0	0	0.174304
DDB_G0267270	0	0	0.215338	0	0.127287	0	0	0
DDB_G0267272	0.730932	0.340479	0.215338	0.539025	1.52744	0.242089	0.507143	0.697217
DDB_G0267274	0	0.226986	0	0.0898375	0.127287	0.121044	0.126786	0
DDB_G0267278	0.0913666	0.226986	0.107669	0	0	0.121044	0	0
DDB_G0267280	0	0	0	0.179675	0	0	0	0.174304
DDB_G0267282	0	0.340479	0.323008	0.539025	0	0	0	0.348608
DDB_G0267286	0	0	0	0	0	0	0	0
DDB_G0267292	0	0.226986	0.107669	0.0898375	0	0	0	0.522913
DDB_G0267294	490.182	432.295	497.97	391.602	287.414	315.078	347.9	337.279
DDB_G0267296	1.0964	1.02144	0.538346	1.07805	1.52744	0.363133	0.760715	0.522913
DDB_G0267298	0	0	0.107669	0.179675	0	0	0	0
DDB_G0267300	0.0913666	0.226986	0.430677	0.7187	0.254574	0	0.126786	0.174304
DDB_G0267302	0.0913666	0.113493	0	0.0898375	0.127287	0.242089	0	0
DDB_G0267304	2.28416	1.47541	1.18436	1.70691	0.636435	0.726266	1.26786	1.04583
DDB_G0267306	44.4955	34.9559	33.9158	45.0984	36.1495	18.8829	40.1911	54.5572
DDB_G0267308	17.5424	12.8247	6.35248	29.1972	12.6014	7.86788	26.8786	29.1088
DDB_G0267310	14.3445	16.343	13.4587	25.8732	14.7653	9.80459	20.1589	19.8707
DDB_G0267314	0.182733	0.226986	0	0.179675	0	0	0	0
DDB_G0267322	0.548199	1.13493	0.107669	0.449188	0.254574	0.726266	0.253572	0.522913
DDB_G0267324	0	0	0	0.0898375	0.127287	0.121044	0	0
DDB_G0267326	0.365466	0.113493	0.430677	0.179675	0	0.363133	0	0.348608
DDB_G0267328	0.0913666	0.226986	0.430677	0.0898375	0	0	0.253572	0.174304
DDB_G0267330	0	0	0.215338	0.0898375	0	0.242089	0.253572	0
DDB_G0267332	0	0	0	0	0	0	0	0
DDB_G0267334	0.182733	0.113493	0.215338	0.179675	0.127287	0.121044	0.380357	0
DDB_G0267336	0.0913666	0.340479	0	0.269513	0.127287	0	0.126786	0
DDB_G0267338	0	0	0	0	0	0	0	0
DDB_G0267342	51.9876	58.4489	33.9158	55.9688	36.0222	29.7769	42.6	55.9517
DDB_G0267344	0	0	0	0	0	0	0	0
DDB_G0267346	0	0	0	0.0898375	0.127287	0	0	0.348608
DDB_G0267348	0	0	0	0	0	0	0	0
DDB_G0267350	0.0913666	0	0.107669	0.0898375	0	0	0	0
DDB_G0267352	1.6446	1.24842	0.969023	1.70691	0.763721	0.363133	1.39464	0.697217
DDB_G0267354	259.116	173.19	350.786	193.151	247.064	200.207	284.507	214.917
DDB_G0267356	319.417	238.789	748.086	336.082	218.297	218.485	334.334	358.369
DDB_G0267358	173.688	170.694	118.221	260.08	151.726	70.4478	257.882	302.766
DDB_G0267362	128.187	101.69	120.159	133.499	106.921	57.4961	117.404	150.947
DDB_G0267364	69.9868	62.6482	38.0072	112.836	62.3706	29.7769	109.416	115.215
DDB_G0267366	330.838	360.908	320.639	541.81	312.871	140.775	466.318	561.783
DDB_G0267370	19.2783	14.6406	22.7182	16.0809	19.6022	13.0728	20.5393	15.1645
DDB_G0267372	0	0	0	0	0	0	0	0
DDB_G0267374	1523.26	1171.59	1264.25	1198.88	1371.9	1001.16	1542.48	1348.07
DDB_G0267376	75.3774	80.8071	67.5086	84.7168	85.6641	48.5388	86.3411	104.06
DDB_G0267378	0	0	0.215338	0	0	0	0.126786	0
DDB_G0267380	5305.38	7120.44	5779.68	7628.73	4256.47	9109.68	6756.41	9063.12
DDB_G0267382	8775.57	7846.12	12572.8	6774.38	9954.22	8602.74	14363.2	9698.98
DDB_G0267384	140.248	119.735	164.842	126.491	106.285	139.685	136.422	119.05
DDB_G0267386	2057.67	2790	2317.69	3365.58	2762.51	3444.8	3723.32	4773.67
DDB_G0267388	87.2551	90.3405	101.424	101.516	80.6999	115.476	110.811	96.2159
DDB_G0267390	822.756	1058.78	860.17	1080.66	641.526	1419.97	951.908	1270.68
DDB_G0267392	168.389	143.909	191.651	162.247	177.693	160.142	206.027	189.817
DDB_G0267394	196.712	186.923	205.864	171.769	166.364	131.212	158.863	190.34
DDB_G0267396	37.0035	32.686	14.2123	16.3504	42.2593	14.4043	36.1339	18.4762
DDB_G0267398	0.365466	2.61034	0.430677	0.988213	0.891008	1.21044	0	0.871521
DDB_G0267400	7838.43	8726.71	8721.32	8431.97	8901.81	12008.3	8850.03	10655.4
DDB_G0267402	1496.49	1541.12	665.827	1410.36	1636.27	1637.25	1596.49	1944.54
DDB_G0267404	118.777	125.183	96.9023	104.93	136.07	64.7587	123.743	122.362
DDB_G0267406	585.386	504.477	613.284	405.886	636.053	577.261	491.802	467.658
DDB_G0267408	348.381	409.483	371.674	430.322	245.409	505.723	374.145	472.539
DDB_G0267410	110.736	88.0706	122.958	84.3574	114.686	79.2841	99.0197	62.7495
DDB_G0267412	0.0913666	0	0	0	0.254574	0	0	0
DDB_G0267414	90.1788	104.641	117.898	114.723	94.956	92.1148	104.345	111.032
DDB_G0267416	317.682	498.235	382.441	660.755	417.628	553.536	407.109	632.376
DDB_G0267418	12090	20170.4	8206.12	23402	17281.9	18290.7	24135.7	30130.9
DDB_G0267420	2027.06	2215.16	1737.46	3189.5	2046.39	2842.36	3029.8	3719.83
DDB_G0267422	67.1544	65.372	72.3537	71.6903	91.1374	67.5428	64.2804	64.144
DDB_G0267424	120.787	108.386	76.9835	94.0599	89.1008	112.692	94.4554	96.9131
DDB_G0267426	713.756	750.303	307.934	426.369	659.346	792.235	407.743	579.213
DDB_G0267428	80.8594	77.1753	112.407	89.9274	77.0086	71.1741	78.8608	65.0155
DDB_G0267430	328.554	206.217	531.348	229.804	275.703	362.77	442.229	258.667
DDB_G0267432	227.868	249.798	129.957	148.771	214.478	279.007	117.657	136.829
DDB_G0267434	1.9187	1.92938	4.1991	2.60529	2.54574	3.38924	4.05715	2.96317
DDB_G0267436	498.77	639.76	461.04	480.81	551.152	603.769	468.093	443.779
DDB_G0267438	484.243	922.018	996.371	867.651	488.4	825.402	649.904	681.007
DDB_G0267440	23.6639	15.889	36.1769	16.4403	25.9665	15.4937	37.6554	17.4304
DDB_G0267442	26.8618	26.1034	23.5796	23.4476	18.5839	34.2556	22.9482	21.2651
DDB_G0267444	765.926	856.873	818.717	856.241	844.167	1055.26	803.822	874.484
DDB_G0267446	99.7723	71.7276	83.982	81.0335	74.2083	105.309	81.65	81.5744
DDB_G0267448	464.416	335.599	519.396	401.933	433.667	440.844	423.084	389.047
DDB_G0267450	1099.51	886.381	1233.67	921.014	971.326	1149.92	1264.94	955.536
DDB_G0267452	509.003	641.69	384.81	557.262	528.241	486.961	476.841	579.387
DDB_G0267454	23799.4	25170.5	23079.3	23970.9	23240.8	23811.2	26722.9	33369
DDB_G0267456	173.14	97.7175	900.653	618.262	132.378	95.1409	803.442	591.937
DDB_G0267458	125.446	82.5095	90.4422	56.5078	90.501	114.992	85.5804	44.099
DDB_G0267460	137.05	119.508	124.466	88.49	79.2997	185.682	123.87	95.5187
DDB_G0267462	206.945	199.067	251.838	212.825	222.498	210.133	208.055	155.479
DDB_G0267464	71.6314	94.9937	105.408	110.32	85.4095	101.072	83.1715	97.4361
DDB_G0267466	7.94889	8.05801	19.7035	10.6008	5.72791	6.77848	22.0607	8.3666
DDB_G0267468	146.917	85.2333	102.07	58.7537	107.176	141.259	100.288	33.4664
DDB_G0267470	113.386	157.188	159.566	138.17	67.5893	236.037	127.293	142.929
DDB_G0267472	83.3263	98.8525	92.0572	120.382	100.939	87.8782	107.768	123.756
DDB_G0267474	0	0	0	0.0898375	0	0	0	0.174304
DDB_G0267476	0.730932	1.02144	1.50737	2.06626	1.14558	0.484177	3.80357	2.44026
DDB_G0267480	268.161	230.958	250.869	258.822	260.302	213.885	264.475	264.594
DDB_G0267482	51.6221	56.5195	40.699	52.3753	50.7875	64.0325	46.4036	62.7495
DDB_G0267484	45.2264	31.3241	53.7269	27.5801	42.0047	55.6804	51.9822	42.8788
DDB_G0267486	39.2876	42.3329	45.5441	59.1131	38.1861	36.7975	53.5036	69.5474
DDB_G0267488	20.8316	22.3581	32.4084	31.1736	18.9657	14.8885	27.5125	29.6317
DDB_G0267490	135.588	81.3745	173.563	34.0484	124.487	87.1519	132.618	32.5949
DDB_G0267492	301.966	355.006	297.275	405.527	351.948	343.524	417.632	508.445
DDB_G0267494	5.57336	5.67465	2.58406	4.04269	5.21876	5.447	4.4375	3.83469
DDB_G0267496	340.797	286.683	419.695	391.063	368.114	259.156	431.579	448.31
DDB_G0267498	22.2021	14.6406	30.1474	17.0691	24.6937	25.7825	26.2447	14.8159
DDB_G0267500	346.462	395.523	272.942	430.232	379.57	445.201	345.491	400.377
DDB_G0267502	162.632	159.685	140.939	147.693	136.961	87.6361	162.159	145.893
DDB_G0267504	78.1184	85.6873	88.6118	104.212	72.299	119.471	87.1018	94.9958
DDB_G0267506	2.28416	2.04288	1.72271	1.4374	2.29116	1.45253	2.15536	2.61456
DDB_G0267508	71.9055	73.43	65.2476	85.3457	60.4613	69.8426	90.6518	106.5
DDB_G0267510	16.6287	18.8398	18.1961	15.6317	15.2744	13.7991	14.9607	12.5499
DDB_G0267512	124.898	114.741	139.647	119.394	104.503	139.201	136.802	133.691
DDB_G0267514	312.93	293.947	307.719	259.9	322.29	338.077	282.098	275.401
DDB_G0267516	100.503	109.521	129.849	119.214	119.013	120.923	118.291	114.866
DDB_G0267522	15.4409	15.0946	14.32	14.4638	16.42	13.557	13.5661	10.9812
DDB_G0267524	502.882	467.932	439.29	481.619	467.907	504.029	516.525	558.645
DDB_G0267526	38.0999	35.5233	25.8406	28.748	32.84	22.9984	32.3304	32.5949
DDB_G0267528	3824.88	3804.4	2780.23	2759.99	3388.12	6285.11	3593.11	3532.28
DDB_G0267530	1563.92	1368.95	1449.01	1058.38	1462.65	1709.63	1189.76	1396.87
DDB_G0267532	2.37553	2.15637	2.69173	2.78496	2.9276	1.21044	2.53572	3.31178
DDB_G0267534	131.202	134.83	145.999	144.01	122.195	132.665	110.938	143.278
DDB_G0267536	639.018	741.223	431.323	594.635	578.519	670.465	549.236	724.06
DDB_G0267538	301.144	365.902	372.536	386.93	308.543	230.468	456.936	483.869
DDB_G0267540	107.082	117.579	152.352	127.3	115.958	99.2564	145.297	139.269
DDB_G0267542	0.639566	0.907944	0.430677	0.988213	0.636435	0.726266	0.253572	0.174304
DDB_G0267544	1.0964	0.453972	1.3997	1.88659	1.14558	0.726266	2.91607	1.04583
DDB_G0267546	46.871	47.8941	45.6518	71.0615	46.8416	50.9597	55.659	65.7127
DDB_G0267548	101.143	108.272	120.805	113.285	110.103	86.1836	103.457	109.114
DDB_G0267550	0	0	0	0.179675	0	0	0.126786	0
DDB_G0267552	129.466	120.643	157.735	140.506	124.487	168.252	136.929	161.754
DDB_G0267554	7.67479	8.39849	10.9823	7.09716	9.54652	6.77848	12.6786	8.71521
DDB_G0267556	57.4696	72.2951	40.376	56.0586	62.6252	65.364	58.575	52.2913
DDB_G0267560	343.904	303.253	374.689	238.159	345.966	354.055	235.568	276.272
DDB_G0267562	4.20286	8.73897	5.92181	6.28863	4.32775	4.23655	2.02857	3.66039
DDB_G0267564	4.75106	8.96595	0.753685	0.539025	4.07318	11.1361	2.6625	1.22013
DDB_G0267566	0	0	0	0	0	0	0	0
DDB_G0267568	519.967	422.762	511.967	440.384	490.436	417.603	520.709	428.091
DDB_G0267570	628.967	287.705	727.306	660.755	446.904	172.609	818.022	540.517
DDB_G0267572	104.067	104.641	90.5498	112.926	117.231	121.771	94.3286	88.3722
DDB_G0267574	41.6631	36.0908	39.9453	52.8245	35.513	49.7492	49.9536	59.0891
DDB_G0267576	8.95392	8.96595	6.89083	7.9057	8.91008	5.68909	6.46608	6.79786
DDB_G0267578	0.639566	0.453972	0	0.449188	0.254574	1.0894	0.126786	0
DDB_G0267580	0.182733	0.340479	0.861354	0.628863	0.127287	0	0.507143	0
DDB_G0267582	190.865	249.912	253.453	321.079	164.2	263.15	352.464	293.005
DDB_G0267584	79.4889	92.8373	104.978	85.705	94.065	122.497	104.979	93.4271
DDB_G0267586	63.5911	57.087	70.631	59.2928	61.0977	88.8466	80.0018	69.3731
DDB_G0267588	257.014	274.54	226.428	301.405	304.088	260.245	262.32	326.646
DDB_G0267590	306.626	305.977	236.011	255.139	264.629	265.571	281.718	306.427
DDB_G0267592	2034.92	1665.74	1320.89	822.013	1145.45	3149.57	1717.69	1201.13
DDB_G0267594	87.3464	80.3531	47.3745	81.5725	81.209	71.7793	79.7483	74.7765
DDB_G0267596	24.5776	26.5574	34.5618	28.1191	28.8941	20.5775	27.2589	35.3838
DDB_G0267598	19.8265	19.8613	58.6797	36.5639	14.3834	20.4565	45.7697	27.5401
DDB_G0267600	0.182733	0.113493	0	0.0898375	0	0.121044	0	0
DDB_G0267602	100.412	55.7251	130.818	59.8318	92.0284	73.716	96.9911	53.1628
DDB_G0267604	107.082	158.436	72.8921	133.319	107.939	168.615	96.1036	139.443
DDB_G0267606	130.289	102.711	149.876	100.708	126.269	151.669	101.175	80.8772
DDB_G0267608	43.125	47.7806	43.3907	46.0867	37.0405	56.5277	38.5429	49.5024
DDB_G0267610	0.0913666	0.907944	0.538346	4.40204	0	0.363133	0	2.26595
DDB_G0267612	0.548199	0.907944	0.215338	0	0.254574	0.605222	0.126786	0
DDB_G0267614	65.9667	73.43	110.253	85.5253	87.3188	81.0997	72.6483	90.4639
DDB_G0267616	90.0874	153.67	185.945	165.391	116.595	197.423	155.186	194.698
DDB_G0267618	0.182733	0.453972	0	0.628863	0.636435	0.121044	0.507143	0
DDB_G0267620	0.822299	0.567465	0.323008	1.70691	0.381861	1.93671	0.253572	0.697217
DDB_G0267622	43.8559	29.8487	37.2536	30.6346	36.5313	26.8719	29.5411	25.4484
DDB_G0267624	66.3321	13.3922	140.185	30.9939	14.8926	6.89953	67.0697	21.788
DDB_G0267628	0.0913666	0.113493	0	0	0	0	0	0
DDB_G0267630	210.509	202.472	217.815	230.164	192.458	222.964	207.041	219.972
DDB_G0267632	0	0	0	0	0	0	0	0
DDB_G0267634	0	0	0	0.0898375	0	0	0	0
DDB_G0267636	41.4804	32.686	33.2698	22.2797	43.023	31.2294	30.6822	21.9623
DDB_G0267638	114.208	144.136	120.159	143.74	158.218	95.2619	107.895	144.324
DDB_G0267640	7.67479	6.80958	8.18286	6.37846	10.183	3.75238	14.0732	6.97217
DDB_G0267642	41.389	37.2257	41.2373	33.4196	39.4589	41.1551	33.0911	29.9803
DDB_G0267644	82.3213	79.1047	80.9673	74.655	75.4811	95.8671	81.0161	82.9688
DDB_G0267646	15.1668	15.0946	12.5973	12.9366	17.6929	7.26266	12.9322	9.93534
DDB_G0267648	87.986	88.6381	73.2151	82.6505	81.0818	79.4051	76.0715	77.914
DDB_G0267650	60.0278	64.5776	68.9083	64.7729	61.9887	73.595	72.6483	58.3919
DDB_G0267654	0	0.113493	0	0	0	0	0	0
DDB_G0267656	32.892	36.0908	42.5293	32.1618	33.2219	31.9557	31.0625	29.4574
DDB_G0267658	7.12659	6.80958	9.69023	8.35489	9.29194	7.38371	6.08572	3.48608
DDB_G0267660	10.4158	7.71753	10.3362	8.53457	10.183	8.35206	10.0161	6.10065
DDB_G0267662	12.7	13.6192	13.1356	12.5773	17.0564	10.2888	11.7911	10.4583
DDB_G0267666	142.897	120.303	182.822	148.232	164.837	155.663	195.63	141.884
DDB_G0267668	38.7394	37.3392	43.1754	41.7745	31.6944	43.576	41.2054	37.1268
DDB_G0267670	64.1393	91.5889	41.022	94.9583	73.9537	59.3117	59.0822	75.2994
DDB_G0267672	2.01006	1.02144	1.50737	1.07805	0.763721	1.45253	0.633929	0.348608
DDB_G0267674	596.167	673.014	471.161	622.125	632.998	769.116	425.493	556.205
DDB_G0267676	18.0906	17.3644	26.702	19.1354	17.8202	14.0411	19.7786	17.6047
DDB_G0267678	1.46186	0.680958	1.93805	1.4374	0.636435	1.33149	0.633929	1.39443
DDB_G0267680	26.8618	27.3518	23.0412	35.2163	20.8751	22.9984	26.1179	35.2095
DDB_G0267682	33.4402	35.1828	55.5573	31.8923	35.8949	35.466	38.0357	31.8977
DDB_G0267684	1.3705	0.907944	2.26105	0.269513	1.27287	1.33149	1.14107	0.522913
DDB_G0267686	83.509	90.9079	107.562	135.745	104.884	97.6828	134.52	135.086
DDB_G0267688	80.0371	46.6456	61.9098	36.9232	65.1709	30.3821	85.3268	25.797
DDB_G0267690	77.6616	55.6116	28.963	21.9204	76.6267	24.451	56.1661	29.806
DDB_G0267692	139.608	77.4023	175.286	87.4119	141.67	101.314	115.755	81.4001
DDB_G0267694	20.9229	16.0025	28.5323	13.5655	22.2752	18.6408	16.4822	10.8069
DDB_G0267696	2.28416	2.26986	1.07669	1.97643	2.54574	2.29984	2.6625	1.74304
DDB_G0267698	34.0797	26.8979	20.3495	34.4078	27.8758	30.6242	26.1179	26.6685
DDB_G0267700	0	0	0	0	0	0	0	0
DDB_G0267702	0.182733	1.02144	0	0.0898375	2.03659	2.29984	0	0.871521
DDB_G0267704	444.498	526.608	427.878	482.338	412.282	499.187	498.522	849.384
DDB_G0267706	69.7127	42.7869	32.7314	38.8997	57.661	65.8481	25.3572	35.7324
DDB_G0267708	25.674	17.4779	29.609	20.1236	25.4574	27.5981	27.8929	25.4484
DDB_G0267710	21.4711	22.3581	25.0869	22.3695	23.6754	29.7769	22.1875	21.4394
DDB_G0267712	457.198	388.714	246.024	318.294	414.701	409.856	385.048	418.853
DDB_G0267714	57.3782	66.5069	37.7919	80.3148	58.0428	65.9692	61.1107	95.3444
DDB_G0267716	1.00503	1.36192	1.50737	1.97643	1.27287	0.484177	1.90179	1.56874
DDB_G0267718	48.0588	41.9924	49.6355	38.8997	49.0055	42.0024	40.825	43.0531
DDB_G0267720	17.5424	12.0303	13.028	8.80408	11.4558	18.3987	15.4679	9.06382
DDB_G0267722	79.5803	73.203	47.8051	47.7936	86.6824	77.3474	43.3607	48.108
DDB_G0267724	6.21293	3.2913	7.53685	4.76139	6.49163	7.38371	4.94465	1.74304
DDB_G0267726	5.20789	16.57	8.61354	11.1399	3.43675	11.7413	14.2	14.8159
DDB_G0267728	4.65969	9.07944	1.61504	4.58171	1.78202	7.98893	4.18393	3.48608
DDB_G0267730	845.232	856.873	1041.27	835.938	1083.72	623.257	936.693	868.035
DDB_G0267732	80.0371	77.1753	81.7209	123.347	104.63	88.2413	100.034	123.059
DDB_G0267734	1219.01	1543.62	1212.46	2621.91	1124.2	1767.01	1646.95	2713.92
DDB_G0267736	0	0	0.107669	0	0.127287	0	0	0
DDB_G0267740	1.9187	0.567465	1.72271	2.1561	1.9093	2.1788	2.91607	1.04583
DDB_G0267742	1.0964	1.13493	3.23008	0.988213	0.636435	0.847311	2.02857	0.522913
DDB_G0267744	45.0437	41.5385	63.3095	42.4033	35.8949	43.9391	52.2357	39.7414
DDB_G0267746	79.3062	57.6545	53.8346	50.309	47.3507	42.6076	53.6304	47.9337
DDB_G0267748	54.2717	39.2686	12.9203	16.2606	53.4605	14.1622	43.4875	18.3019
DDB_G0267750	21.6539	15.5485	16.6887	15.0927	20.1113	15.9779	18.2572	14.4673
DDB_G0267752	58.0178	37.7932	102.07	36.2944	50.5329	44.7864	70.8733	18.4762
DDB_G0267754	21.8366	16.9105	27.5633	20.2134	20.4932	21.909	27.5125	20.9165
DDB_G0267756	20.2834	14.6406	16.0427	9.97197	10.183	17.7935	8.74822	7.14647
DDB_G0267758	12.9741	13.0517	12.059	10.9602	10.8194	10.5309	13.8197	10.6326
DDB_G0267760	104.249	92.8373	143.2	110.5	109.849	111.361	102.316	103.711
DDB_G0267762	7.49206	6.01513	8.3982	6.01911	7.12807	7.38371	7.73393	7.14647
DDB_G0267764	0.822299	1.13493	1.93805	0.898375	0.509148	1.57358	1.39464	1.39443
DDB_G0267766	71.2659	92.1564	108.854	114.812	72.9354	118.26	78.2268	101.271
DDB_G0267768	157.973	164.338	158.812	187.85	144.343	237.368	140.986	181.276
DDB_G0267770	10.1417	5.10719	11.4129	5.39025	11.5831	14.0411	10.1429	7.14647
DDB_G0267772	0	0	0	0	0	0	0	0
DDB_G0267774	70.0781	71.7276	72.1384	81.842	57.5337	80.2524	59.7161	85.7577
DDB_G0267776	885.799	762.56	864.153	763.619	905.265	652.187	866.454	852.173
DDB_G0267778	0	0	0.215338	0.179675	0.254574	0.121044	0	0.348608
DDB_G0267780	0.2741	0.794451	0.969023	1.34756	0.381861	0	0.8875	0.871521
DDB_G0267784	25.9481	21.2232	17.5501	17.2488	19.2203	17.0673	15.7214	17.4304
DDB_G0267786	674.833	380.088	614.899	356.206	485.727	455.732	646.481	348.434
DDB_G0267788	63.317	79.6721	74.2918	75.733	64.4072	52.6543	77.4661	90.4639
DDB_G0267790	1.9187	3.51828	2.7994	2.69513	2.54574	10.5309	3.55	3.13748
DDB_G0267792	1.27913	0.567465	0.323008	0.449188	0.509148	1.0894	0.380357	0.174304
DDB_G0267794	86.8896	123.934	97.01	133.409	92.7922	107.245	113.22	135.434
DDB_G0267796	132.482	154.237	148.368	149.579	139.888	152.516	153.157	125.499
DDB_G0267798	80.8594	73.0895	63.0942	62.5269	73.8264	50.5965	68.4643	62.4009
DDB_G0267800	28.3236	25.1955	32.5161	29.1972	29.0214	26.5087	26.4982	22.6595
DDB_G0267802	0	0.113493	0	0	0	0	0	0
DDB_G0267804	106.808	103.392	137.601	116.25	95.3379	101.556	100.034	103.711
DDB_G0267806	0	0	0	0	0	0	0	0
DDB_G0267808	5.48199	7.26356	5.70647	8.26505	6.23706	6.5364	8.11429	10.2839
DDB_G0267810	15.0755	19.1803	19.7035	15.1825	14.7653	17.0673	15.0875	12.3756
DDB_G0267812	0	0	0.107669	0	0	0	0	0
DDB_G0267814	5.48199	7.94451	13.2433	16.4403	6.23706	6.77848	8.74822	19.1735
DDB_G0267816	8.04026	8.73897	5.81414	5.65976	11.7104	7.14162	9.25536	6.62356
DDB_G0267818	91.5493	77.6293	99.1634	89.2985	86.1732	79.8893	74.0429	75.648
DDB_G0267820	9.50212	11.0088	12.5973	13.1163	9.03737	14.5253	11.2839	10.4583
DDB_G0267822	29.0546	36.4313	44.6827	45.6375	35.513	46.36	37.1482	39.5671
DDB_G0267824	149.567	158.209	182.176	165.032	142.434	254.435	138.704	187.377
DDB_G0267826	0.548199	0.226986	1.3997	0.7187	0.381861	0.484177	0.760715	0.348608
DDB_G0267828	26.2222	21.4502	16.6887	15.4521	23.6754	13.4359	21.9339	16.7332
DDB_G0267830	134.492	116.557	103.578	83.4591	123.086	72.1424	122.602	92.7298
DDB_G0267832	19.9179	13.5057	20.5648	15.9012	17.4383	18.8829	13.3125	15.8617
DDB_G0267834	36.3639	27.4653	47.3745	33.6891	34.8766	40.1867	40.6982	33.6407
DDB_G0267836	27.8668	26.8979	38.3302	28.748	31.4399	30.2611	31.5697	25.4484
DDB_G0267838	50.0689	53.2282	38.3302	46.0867	49.3873	35.7081	37.275	43.2274
DDB_G0267840	2.1928	2.15637	0.753685	2.24594	1.40016	2.29984	1.775	2.78887
DDB_G0267842	2.10143	5.44767	5.06045	4.58171	3.43675	4.72073	3.42322	5.92634
DDB_G0267844	0.0913666	0	0	0.179675	0	0	0.253572	0.348608
DDB_G0267846	260.669	99.4199	461.47	189.108	198.058	93.6883	374.779	162.8
DDB_G0267848	608.41	441.601	663.565	589.694	490.946	614.058	474.306	518.206
DDB_G0267850	153.496	264.666	235.15	334.285	260.047	319.678	221.622	360.461
DDB_G0267852	33.9884	27.5788	31.0087	27.2208	33.4765	36.9185	35.7536	25.2741
DDB_G0267854	194.885	215.977	175.07	203.302	252.919	200.449	185.107	198.533
DDB_G0267856	18.7301	12.8247	19.4881	13.0264	14.7653	9.92564	17.3697	11.3298
DDB_G0267858	34.0797	35.2963	26.379	27.7598	27.3667	32.4399	25.1036	18.9992
DDB_G0267860	1.46186	0.907944	1.72271	0.7187	1.27287	0.242089	1.90179	0.697217
DDB_G0267862	5.02516	3.06431	6.67549	4.85123	5.98248	6.65744	4.05715	3.48608
DDB_G0267864	9.50212	8.73897	10.5516	11.4992	6.10977	10.7729	7.73393	7.32078
DDB_G0267866	78.027	99.9874	83.1206	107.536	81.4636	137.385	102.443	123.233
DDB_G0267868	0.0913666	0.453972	0.107669	0.179675	0	0.242089	0.507143	0.174304
DDB_G0267870	62.4034	47.7806	45.2211	41.0558	50.5329	45.2706	39.3036	31.8977
DDB_G0267872	36.638	37.3392	35.1002	41.1456	35.0039	38.9763	29.6679	31.7234
DDB_G0267874	55.7336	52.4338	62.5558	59.4724	57.4064	89.8149	64.4072	55.9517
DDB_G0267876	2.741	2.72383	2.90707	3.5935	2.80031	2.1788	2.53572	2.78887
DDB_G0267878	10.5985	9.19294	14.643	11.2297	10.3102	10.0467	10.65	8.54091
DDB_G0267880	4.02013	6.92308	6.02948	9.61262	3.56403	4.59969	5.325	7.49508
DDB_G0267882	97.1226	156.28	81.2903	117.148	105.903	98.167	86.8483	114.866
DDB_G0267884	59.1142	54.0227	49.0972	48.4224	51.1693	75.2896	50.5875	56.4746
DDB_G0267886	12.8827	15.7755	18.0884	18.9557	15.1471	10.1677	15.2143	17.0818
DDB_G0267888	1.6446	3.06431	0.969023	1.4374	2.16388	0.605222	1.01429	2.78887
DDB_G0267890	43.8559	56.633	40.699	44.1102	43.2775	36.0712	38.5429	39.9157
DDB_G0267892	59.2055	34.1614	67.0779	50.848	62.8797	44.7864	56.2929	46.8878
DDB_G0267894	86.7069	74.7919	53.2963	52.4651	86.046	82.3102	65.675	142.407
DDB_G0267896	2.10143	2.61034	1.50737	0.988213	1.0183	2.78402	3.29643	1.22013
DDB_G0267898	0	0	0	0.0898375	0	0.121044	0	0.174304
DDB_G0267902	6.39566	4.8802	12.1666	10.511	5.34605	5.08386	9.12858	9.06382
DDB_G0267904	50.0689	36.9987	16.9041	26.5021	52.9514	16.462	44.7554	25.9713
DDB_G0267906	74.6465	46.5322	49.2048	39.8879	50.5329	39.9446	45.7697	31.2005
DDB_G0267908	32.0697	36.2043	43.606	50.6684	27.2394	41.8814	40.9518	46.1906
DDB_G0267910	45.3178	30.3026	87.1044	36.7435	38.9498	23.7247	62.759	35.3838
DDB_G0267914	112.929	63.6696	121.666	54.4415	93.8105	66.3323	79.875	57.3461
DDB_G0267916	18.8215	16.797	11.6283	13.2061	16.5473	12.3465	14.8339	13.9443
DDB_G0267918	42.7595	58.4489	43.7137	40.7862	55.879	55.9225	50.4607	36.2553
DDB_G0267920	0	0	0	0	0	0	0	0
DDB_G0267922	0.365466	0	0.753685	0.0898375	0.254574	0.121044	0.253572	0.348608
DDB_G0267924	548.017	381.904	768.543	700.643	666.347	551.478	793.552	660.09
DDB_G0267928	62.7688	65.7125	208.986	257.474	59.8248	117.413	129.575	265.988
DDB_G0267930	31.7956	14.5271	3.87609	10.6907	21.0023	40.3078	4.81786	14.6416
DDB_G0267932	2.28416	7.49054	1.83038	9.70245	1.40016	3.99446	2.53572	8.01799
DDB_G0267934	0	0	0	0	0	0	0	0
DDB_G0267936	0.0913666	0	0.538346	0	0.254574	0	0.126786	0
DDB_G0267938	17.3596	15.4351	30.5781	18.237	23.1662	31.4715	23.8357	21.9623
DDB_G0267940	13.2482	9.98739	16.9041	13.4756	17.8202	10.1677	9.12858	5.05482
DDB_G0267942	58.9314	73.3165	102.178	72.9481	67.9712	62.822	65.675	62.5752
DDB_G0267946	0.2741	0.113493	0.753685	0.0898375	0	0.363133	0.253572	0.348608
DDB_G0267948	108.087	127.68	84.4127	133.678	122.577	173.093	103.077	151.47
DDB_G0267950	225.584	195.095	247.639	193.241	196.786	195.002	202.477	205.156
DDB_G0267952	30.3337	30.5296	26.9173	32.8805	21.2569	34.6187	25.2304	34.3379
DDB_G0267954	12.5172	13.6192	13.674	13.3858	15.529	7.86788	11.5375	9.93534
DDB_G0267956	237.736	251.955	210.816	284.246	274.176	293.169	279.309	336.233
DDB_G0267958	51.4394	42.1059	20.6725	20.3033	44.2958	19.7302	48.3054	18.9992
DDB_G0267960	74.7378	74.7919	88.2888	81.5725	76.1176	85.9415	67.7036	68.153
DDB_G0267962	72.7278	72.7491	79.4599	88.2205	92.5376	77.8315	83.5518	93.0785
DDB_G0267964	0	0	0	0	0	0	0	0
DDB_G0267966	1189.32	1171.13	971.499	1331.93	1364.9	1100.05	1435.98	1486.29
DDB_G0267968	12.2431	6.12863	17.4424	8.80408	8.40094	10.6519	10.65	6.10065
DDB_G0267970	0	0	0	0	0	0	0	0
DDB_G0267974	245.776	148.789	319.993	187.581	284.995	181.809	312.907	222.064
DDB_G0267976	66.1494	53.6822	83.336	59.3826	54.0969	69.7216	61.6179	58.7405
DDB_G0267978	713.481	638.512	966.762	619.789	708.988	631.852	676.909	598.735
DDB_G0267980	50.6171	55.0441	41.8833	57.9452	44.4231	65.7271	48.9393	52.9885
DDB_G0267982	1048.61	1190.43	1289.66	1243.71	1115.42	973.56	1182.15	1288.63
DDB_G0267984	203.656	248.209	333.129	258.193	166.873	272.229	251.923	330.829
DDB_G0267986	0	0	0	0	0	0	0.126786	0
DDB_G0267988	13.5223	9.19294	13.8893	7.72603	15.2744	12.9517	8.24108	8.54091
DDB_G0267990	25.674	18.4994	17.7654	22.3695	28.2577	21.909	28.1464	22.4852
DDB_G0267992	173.505	112.585	163.55	99.54	127.669	70.811	155.693	127.242
DDB_G0267994	219.188	243.102	226.213	213.634	234.081	253.104	251.289	234.613
DDB_G0267996	124.624	103.165	84.7357	73.3074	118.122	87.1519	112.079	89.941
DDB_G0267998	0	0	0	0	0	0	0	0
DDB_G0268000	4.75106	15.5485	3.76842	2.60529	21.6388	53.6227	6.97322	6.79786
DDB_G0268002	0	0	0	0	0.127287	0.242089	0	0
DDB_G0268004	184.104	197.818	120.482	168.984	165.091	216.185	174.964	171.864
DDB_G0268006	1.18777	1.5889	3.01474	4.3122	0.509148	0.968355	3.67679	4.009
DDB_G0268008	79.3975	68.4363	102.932	83.9083	71.6625	97.9249	72.3947	71.1161
DDB_G0268010	0.730932	0.113493	1.29203	0.539025	1.40016	0	1.52143	0.174304
DDB_G0268012	2.741	1.7024	3.01474	2.96464	5.98248	5.93117	7.1	2.26595
DDB_G0268014	67.9767	64.3506	70.7387	78.7875	69.3714	54.7121	76.5786	70.7675
DDB_G0268016	13.0654	9.98739	9.47489	11.9484	10.183	9.80459	13.9464	6.97217
DDB_G0268018	98.95	106.23	145.353	105.649	104.121	123.102	112.079	120.27
DDB_G0268020	1004.76	884.451	751.316	645.033	908.065	1036.75	608.065	727.023
DDB_G0268022	28.3236	18.1589	26.8096	21.7407	18.9657	21.909	17.3697	20.045
DDB_G0268024	193.149	180.227	180.023	155.149	159.236	229.621	174.964	169.772
DDB_G0268026	302.515	360.454	173.455	184.167	207.223	449.317	196.138	272.263
DDB_G0268028	16.446	12.7112	56.8494	38.72	40.9864	22.8774	66.5625	93.7757
DDB_G0268030	38.8308	41.8789	38.6533	40.4269	38.5679	25.5404	36.8947	39.5671
DDB_G0268034	2489.56	2807.93	2336.42	2574.02	2756.02	2736.93	2902.63	3196.04
DDB_G0268036	128.735	113.266	143.092	121.73	95.4652	134.843	129.068	132.994
DDB_G0268038	434.813	278.512	434.661	284.605	316.69	309.51	465.557	335.884
DDB_G0268040	44.9523	36.3178	57.1724	47.1647	48.2417	38.6132	41.8393	33.4664
DDB_G0268042	927.645	938.247	664.535	945.63	904.246	831.575	946.709	902.547
DDB_G0268044	1059.03	890.126	1120.84	822.822	1034.97	1031.3	981.702	837.009
DDB_G0268046	0.182733	0.113493	0	0.0898375	0.127287	0	1.14107	0.174304
DDB_G0268048	53.7235	47.8941	52.8656	51.3871	45.5687	59.1907	45.1357	45.1448
DDB_G0268050	0.365466	0.113493	0.323008	0.35935	0	0	0	0.348608
DDB_G0268052	125.355	142.093	81.3979	126.042	112.267	64.6377	114.107	120.096
DDB_G0268054	23.2071	22.5851	16.6887	24.1663	19.6022	20.6986	23.7089	22.1366
DDB_G0268056	273.46	243.67	289.307	236.542	284.995	290.87	283.747	238.797
DDB_G0268058	0.182733	0	0	0.0898375	0.127287	0	0.253572	0.174304
DDB_G0268060	257.197	245.826	220.937	219.293	271.121	254.556	243.936	207.596
DDB_G0268062	22.8416	18.1589	17.0117	15.4521	18.8385	23.4826	16.4822	13.2471
DDB_G0268064	721.704	633.972	474.929	572.804	678.439	554.02	379.343	484.566
DDB_G0268066	88.991	101.122	76.1221	129.366	106.794	102.161	66.5625	89.4181
DDB_G0268068	210.234	226.419	176.685	227.289	180.875	195.85	213.38	206.028
DDB_G0268070	51.5307	25.1955	62.6635	24.4358	54.8607	28.8086	49.3197	33.6407
DDB_G0268072	0.822299	0.340479	0.107669	0.269513	0.127287	0.484177	0.380357	0.174304
DDB_G0268074	46.9624	56.4061	58.6797	54.6212	47.3507	67.5428	46.6572	47.7594
DDB_G0268076	12.2431	11.8033	5.06045	3.50366	11.4558	21.5459	2.91607	5.40343
DDB_G0268078	33.6229	33.14	23.5796	22.4594	31.6944	35.2239	19.9054	18.8249
DDB_G0268080	354.045	320.845	522.734	358.182	314.781	358.291	345.998	369.176
DDB_G0268082	2.01006	2.04288	2.04572	1.88659	1.9093	1.33149	0.8875	1.39443
DDB_G0268084	145.181	127.68	146.969	132.87	132.76	133.512	144.029	124.802
DDB_G0268086	0.0913666	0	0	0.0898375	0.254574	0.605222	0.253572	0
DDB_G0268088	117.406	102.371	120.374	121.64	130.978	178.419	117.023	133.343
DDB_G0268090	29.1459	28.7137	65.8936	44.8289	19.4749	48.7809	60.984	51.2454
DDB_G0268092	9.95895	10.4414	14.966	8.71424	9.16466	17.3093	14.3268	11.5041
DDB_G0268094	19.187	20.8827	20.9955	21.7407	17.6929	31.9557	22.0607	13.77
DDB_G0268096	12.4259	10.5549	11.6283	9.52278	11.7104	13.9201	10.3964	8.88952
DDB_G0268098	1226.87	1725.89	1350.6	1564.34	1702.97	1434.01	1450.43	1677.5
DDB_G0268100	93.0112	96.0151	114.883	120.292	84.3912	103.856	106.5	123.582
DDB_G0268102	105.528	126.318	101.747	128.198	140.016	146.585	114.361	123.059
DDB_G0268104	3180.56	2987.82	1691.27	1689.66	3468.82	4333.87	1587.48	1672.45
DDB_G0268106	0	0	0	0	0	0	0	0
DDB_G0268108	0.0913666	0	0.107669	0.35935	0.381861	0	0.8875	0
DDB_G0268110	42.9423	47.3266	49.3125	48.6919	36.2768	59.917	36.2607	39.3928
DDB_G0268112	10.0503	8.1715	7.42918	7.09716	9.41923	4.96282	7.60715	4.88052
DDB_G0268114	122.979	127.339	99.0557	134.127	128.051	83.7627	129.195	118.353
DDB_G0268116	33.8056	36.6583	35.1002	36.7435	29.1487	26.2666	32.3304	32.5949
DDB_G0268118	194.976	234.817	197.573	240.405	206.078	287.601	273.35	290.217
DDB_G0268120	0.0913666	0	0.107669	0	0	0	0.507143	0.174304
DDB_G0268122	4.75106	3.63178	6.02948	6.64798	1.9093	4.59969	4.31072	6.10065
DDB_G0268124	0.822299	1.36192	0.430677	1.79675	1.27287	2.66298	1.64822	1.22013
DDB_G0268126	48.9725	55.0441	58.8951	39.798	45.0596	61.8537	33.725	44.099
DDB_G0268128	0	0	0	0	0	0	0	0
DDB_G0268130	113.112	88.4111	124.896	88.1306	107.43	87.394	127.8	93.7757
DDB_G0268132	48.3329	64.691	51.1429	44.0204	54.0969	55.3173	48.1786	35.5581
DDB_G0268134	123.162	146.747	130.064	157.845	141.543	69.9636	139.084	173.433
DDB_G0268136	0	0	0	0	0.127287	0	0	0
DDB_G0268138	211.422	185.334	162.904	164.133	205.823	192.34	170.527	192.606
DDB_G0268140	213.341	170.013	279.079	160.45	193.603	262.545	214.268	147.113
DDB_G0268142	192.144	106.797	116.713	84.627	230.898	230.347	170.02	151.47
DDB_G0268144	101.051	247.869	34.4542	61.7184	247.191	579.56	127.927	141.535
DDB_G0268146	10.0503	8.39849	6.67549	10.6008	12.7287	15.6147	14.2	11.3298
DDB_G0268148	10.6899	29.3947	9.69023	71.7802	6.36435	21.3038	12.6786	36.4296
DDB_G0268150	0.2741	0.226986	0.323008	0.35935	0.509148	0.484177	0.760715	0.522913
DDB_G0268152	2.55826	2.04288	4.95278	2.60529	2.16388	1.69462	4.56429	1.22013
DDB_G0268154	44.861	47.3266	39.4069	55.6993	54.8607	45.8758	52.8697	61.3551
DDB_G0268156	25.8567	22.5851	37.7919	23.7171	28.7668	28.5665	31.0625	21.4394
DDB_G0268158	2.10143	2.61034	2.47639	2.33578	2.67303	0.605222	1.39464	2.61456
DDB_G0268160	2.28416	2.49685	4.62978	2.33578	2.41845	1.69462	4.18393	1.39443
DDB_G0268162	48.8811	63.5561	69.016	77.1704	49.3873	56.8909	47.5447	76.1709
DDB_G0268164	47.2365	45.2837	37.5766	40.3371	47.3507	44.5443	45.1357	33.815
DDB_G0268166	0	0	0	0.269513	0	0	0	0
DDB_G0268168	103.518	95.6746	140.185	95.4075	92.0284	116.687	105.105	109.114
DDB_G0268170	0.0913666	0.340479	0.215338	0.179675	0	0.363133	0.380357	0
DDB_G0268172	0.2741	0	0	0	0	0	0.126786	0.348608
DDB_G0268174	0	0	0	0	0	0	0	0.174304
DDB_G0268176	2.64963	3.17781	4.84512	3.32399	3.30946	2.29984	3.04286	3.13748
DDB_G0268178	0.639566	1.02144	1.50737	0.808538	0.254574	0.968355	1.26786	0.348608
DDB_G0268180	62.9516	35.8638	101.963	46.446	41.241	17.0673	45.8965	42.7045
DDB_G0268182	267.156	253.43	169.471	277.149	234.844	188.345	273.35	253.438
DDB_G0268184	0.365466	0.680958	0.107669	0.269513	0.636435	0	0.126786	0.174304
DDB_G0268186	35.0848	47.0996	49.4202	52.0159	47.7326	45.1495	39.9375	41.833
DDB_G0268188	13.9791	9.98739	19.1651	11.05	18.7112	15.1305	14.0732	7.49508
DDB_G0268190	37.9171	44.1488	38.0072	50.1293	37.9315	43.9391	39.1768	39.3928
DDB_G0268192	1.46186	1.13493	4.41444	2.8748	0.254574	0.605222	3.29643	1.91735
DDB_G0268194	79.763	79.6721	69.2313	79.7757	61.9887	82.0681	71.8875	75.8223
DDB_G0268196	35.7243	43.1274	45.1134	39.1692	36.5313	54.9541	47.2911	52.4656
DDB_G0268198	95.2953	99.8739	97.656	107.895	91.2647	67.0586	75.5643	80.3542
DDB_G0268200	0.0913666	0.113493	0	0.0898375	0.254574	0	0	0
DDB_G0268202	6.76113	7.49054	8.72121	6.10895	9.29194	5.20491	5.57857	6.62356
DDB_G0268204	2.55826	2.38335	5.49113	3.77318	4.32775	2.29984	4.31072	3.66039
DDB_G0268206	0.0913666	0.113493	0.107669	0	0	0	0.126786	0.348608
DDB_G0268208	2.37553	5.33417	2.90707	4.58171	3.43675	7.74684	2.78929	15.6874
DDB_G0268210	35.3589	46.0782	77.6295	64.0542	22.7844	44.3022	77.4661	77.7397
DDB_G0268212	7.21796	8.28499	8.50587	5.92928	9.67381	15.8568	5.57857	8.71521
DDB_G0268214	0	0	0.107669	0	0	0	0	0
DDB_G0268216	40.8409	33.9344	56.957	38.3606	49.3873	37.0396	48.4322	25.797
DDB_G0268218	130.928	130.631	120.159	106.457	155.29	128.307	122.729	91.684
DDB_G0268220	142.075	128.815	108.746	110.141	128.942	145.737	108.402	103.014
DDB_G0268222	1371.96	1113.93	1511.46	1302.55	1148.64	1043.89	1827.36	1302.92
DDB_G0268224	81.9558	92.3834	86.4584	81.5725	85.0277	71.7793	85.0733	73.3821
DDB_G0268226	11.8777	6.4691	7.85985	7.36668	7.63721	5.20491	13.6929	8.01799
DDB_G0268228	44.6782	51.5258	66.2166	60.5505	51.4239	47.6915	49.0661	55.0801
DDB_G0268230	39.8358	34.7289	85.1664	61.4489	29.0214	31.7136	69.225	59.7863
DDB_G0268232	59.2969	69.2308	53.8346	52.2854	75.3539	55.5594	61.9982	48.9795
DDB_G0268234	0.0913666	0.226986	0.323008	0	0	0.242089	0.8875	0
DDB_G0268236	954.324	1100.77	1342.85	1004.74	1166.08	1195.07	1182.15	1092.02
DDB_G0268238	67.794	63.3291	68.8006	74.9245	63.3889	68.6322	71	68.6759
DDB_G0268240	51.5307	45.5107	59.0027	44.9188	52.9514	51.6859	51.3482	38.6955
DDB_G0268244	420.012	391.778	463.193	400.675	411.264	275.376	391.388	371.268
DDB_G0268246	13.3395	13.3922	16.0427	14.0147	14.3834	5.447	9.25536	8.54091
DDB_G0268248	0	0	0.215338	0.269513	0	0	0	0
DDB_G0268250	0	0	0	0	0	0	0	0
DDB_G0268252	83.9659	76.4943	76.2298	78.9672	82.4819	91.2675	75.5643	73.905
DDB_G0268254	0.182733	0.226986	0.430677	0.539025	0	0.242089	0.633929	0.174304
DDB_G0268258	49.1552	35.8638	16.3657	17.698	48.2417	16.5831	46.0232	26.6685
DDB_G0268260	31.9783	27.2383	37.7919	24.346	31.5672	29.1717	27.2589	27.7144
DDB_G0268264	7185.07	6132.71	6140.91	5694.44	7203.55	3787.72	8110.87	9239.87
DDB_G0268266	53.9976	65.9395	44.0367	73.0379	52.6968	77.8315	46.15	79.4827
DDB_G0268268	30.4251	40.6305	42.8524	35.5757	35.1312	35.8291	41.0786	44.099
DDB_G0268270	534.403	504.363	862.861	671.176	514.621	863.894	761.602	695.3
DDB_G0268272	1.3705	1.24842	0	0.7187	0.381861	0.363133	0.760715	0.522913
DDB_G0268274	74.7378	56.633	120.805	52.2854	68.9895	79.042	71.2536	54.0343
DDB_G0268278	1.18777	2.04288	3.55308	3.68334	3.18217	4.59969	3.80357	1.91735
DDB_G0268280	8.58846	7.37705	10.2286	9.43294	16.42	6.77848	8.875	6.44926
DDB_G0268284	0.456833	0.226986	0.215338	0.0898375	0.127287	0.121044	0	0.174304
DDB_G0268286	12.0604	14.7541	13.8893	15.7216	11.7104	16.462	15.0875	12.7242
DDB_G0268288	27.0445	18.1589	34.0235	25.0647	28.8941	22.8774	28.2732	21.9623
DDB_G0268290	0	0	0	0	0	0	0	0
DDB_G0268292	0.2741	0	0.107669	0.0898375	0.127287	0	0	0.348608
DDB_G0268294	0.822299	0.794451	4.30677	1.61708	0.891008	1.21044	2.15536	1.56874
DDB_G0268298	0	0	0	0	0	0	0	0
DDB_G0268300	0	0	0	0	0	0	0	0
DDB_G0268302	5422.79	5145.21	1714.96	4964.06	5609.92	3975.22	5752.27	6817.04
DDB_G0268304	0	0	0	0	0	0	0	0
DDB_G0268306	37.8258	38.7011	17.3347	38.0911	39.5862	28.6875	40.5715	34.5122
DDB_G0268310	0	0.113493	0	0	0	0	0	0
DDB_G0268312	0.2741	0	0	0.0898375	0.127287	0	0	0
DDB_G0268314	19.4611	11.0088	25.5176	13.3858	18.202	16.462	14.4536	11.3298
DDB_G0268316	172.591	145.952	283.278	199.529	169.164	122.739	179.022	156.525
DDB_G0268318	5.20789	12.5977	1.18436	0.898375	15.7836	39.5815	2.78929	6.10065
DDB_G0268320	136.684	148.108	142.554	161.618	157.963	167.889	160.13	170.818
DDB_G0268322	1.6446	0.226986	2.58406	1.25773	1.52744	1.21044	7.1	2.78887
DDB_G0268324	4.02013	2.83733	4.62978	2.8748	2.80031	7.50475	1.39464	3.13748
DDB_G0268326	1.6446	0.567465	1.72271	1.70691	1.27287	2.29984	0.507143	0.348608
DDB_G0268328	98.4931	88.0706	96.2563	113.105	111.503	78.1947	94.5822	106.5
DDB_G0268330	308.91	320.845	204.249	336.352	329.546	371.727	339.913	309.564
DDB_G0268332	6.30429	19.4073	5.70647	11.3195	4.45504	13.0728	13.9464	17.2561
DDB_G0268334	70.3522	73.7705	68.5853	70.8818	68.4804	83.3996	70.8733	69.7217
DDB_G0268336	33.7143	36.2043	31.3317	33.3297	26.8575	38.0079	33.2179	35.3838
DDB_G0268338	0	0.340479	0.107669	0	0	0.484177	0	0.174304
DDB_G0268340	0.182733	0	0	0.179675	0	0	0	0.522913
DDB_G0268342	0	0	0	0	0	0	0	0.174304
DDB_G0268344	1.73596	5.44767	5.38346	12.4874	3.56403	2.54193	5.45179	9.93534
DDB_G0268346	6.57839	3.51828	0.646015	0.35935	15.529	13.3149	0.8875	1.22013
DDB_G0268348	29.6028	22.6986	41.7757	20.0338	32.2036	20.3355	23.9625	15.6874
DDB_G0268350	21.7452	17.1375	24.4409	21.7407	21.2569	18.8829	18.7643	21.0908
DDB_G0268352	69.5299	27.9193	66.1089	28.8378	81.209	43.4549	54.5179	30.5032
DDB_G0268354	108.818	107.478	140.508	119.664	102.721	97.3197	96.9911	95.8673
DDB_G0268358	50.9825	56.9735	40.4836	50.6684	48.4963	51.3228	41.7125	57.1718
DDB_G0268360	730.476	660.076	819.471	650.693	821.255	690.437	885.092	960.939
DDB_G0268362	15.4409	11.2358	26.9173	14.5537	12.0923	11.8623	15.3411	12.2013
DDB_G0268364	44.861	53.0013	58.6797	49.8598	48.4963	43.576	59.3357	60.135
DDB_G0268366	13.5223	9.7604	17.1194	10.7805	10.5648	14.6464	13.6929	16.2103
DDB_G0268368	165.739	206.103	156.12	258.103	177.947	239.184	120.7	284.464
DDB_G0268370	0	0	0	0	0	0	0	0
DDB_G0268374	12.6086	23.4931	4.84512	11.2297	16.42	14.1622	9.88929	15.8617
DDB_G0268376	1.6446	1.24842	1.07669	1.52724	1.27287	3.14715	1.39464	1.22013
DDB_G0268382	0.548199	0.680958	2.69173	0.898375	0.254574	0.121044	0.380357	0.174304
DDB_G0268384	140.704	168.083	173.024	156.946	134.924	117.05	165.836	150.773
DDB_G0268386	52.6271	41.198	57.926	31.6228	52.3149	44.9075	43.4875	25.0998
DDB_G0268388	6.30429	6.69609	8.93655	7.72603	9.03737	15.8568	11.7911	3.83469
DDB_G0268390	1.0964	0.680958	1.07669	0.988213	0.254574	1.93671	1.14107	1.22013
DDB_G0268394	74.9206	87.1627	97.1176	79.3265	77.8996	67.1796	75.3108	73.0335
DDB_G0268396	301.784	247.301	431	202.494	277.104	479.941	275.632	258.667
DDB_G0268398	0	0	0.323008	0.0898375	0	0	0.126786	0
DDB_G0268400	0.0913666	0	0.215338	0.269513	0	0.242089	0.126786	0
DDB_G0268402	45.5005	53.5687	27.4557	57.4062	67.4621	35.1029	61.6179	58.2176
DDB_G0268404	108.269	103.96	112.299	92.7123	107.685	78.1947	107.514	87.3264
DDB_G0268406	0.548199	0.113493	0.646015	0.269513	0.509148	0.847311	0.633929	0
DDB_G0268408	2.4669	0.907944	2.47639	0.539025	1.9093	2.05775	1.64822	0.871521
DDB_G0268410	19.3697	19.4073	23.6872	17.5183	23.1662	16.8252	26.2447	21.0908
DDB_G0268412	48.3329	34.0479	37.0382	26.6817	67.8439	34.7397	43.3607	37.824
DDB_G0268420	81.4076	4.53972	165.811	27.5801	68.0985	6.17326	123.109	23.8797
DDB_G0268422	15.4409	15.889	11.7359	15.4521	15.0199	15.7358	18.3839	8.01799
DDB_G0268424	99.5895	99.5334	112.514	73.3074	111.631	124.676	78.2268	73.2078
DDB_G0268426	25.7654	25.082	28.1017	26.8614	25.3301	26.3877	25.3572	22.4852
DDB_G0268428	2.37553	0.680958	3.87609	0.988213	2.29116	1.21044	1.01429	0.174304
DDB_G0268430	28.6891	23.4931	30.0397	26.3224	27.2394	40.1867	20.5393	25.4484
DDB_G0268432	12.5172	12.3707	9.90557	13.9248	14.638	9.56251	13.9464	12.8985
DDB_G0268434	15.1668	12.9382	47.3745	37.6419	9.03737	14.7674	30.6822	33.815
DDB_G0268438	0	0	0	0	0	0	0	0
DDB_G0268440	0	0	0	0	0	0	0	0
DDB_G0268442	10.6899	16.9105	16.4734	13.4756	14.638	7.6258	15.3411	11.5041
DDB_G0268444	13.6136	11.2358	18.3038	11.05	10.4375	5.08386	16.3554	8.54091
DDB_G0268446	2.1928	3.2913	2.7994	4.94106	2.41845	5.20491	4.18393	3.66039
DDB_G0268448	145.09	129.836	126.619	118.675	137.979	162.078	122.348	99.3534
DDB_G0268450	11.4208	12.2573	17.0117	10.9602	9.80109	13.7991	8.875	8.71521
DDB_G0268452	44.0387	45.6242	42.4217	45.6375	39.4589	34.8608	44.7554	47.4107
DDB_G0268454	0.913666	0.567465	2.69173	1.97643	1.0183	0.242089	8.62143	2.78887
DDB_G0268456	0.0913666	0	0.215338	0.179675	0	0	0.380357	0.697217
DDB_G0268458	0	0	0	0.0898375	0	0	0	0
DDB_G0268460	0	0.226986	0	0	0	0	0	0
DDB_G0268462	16.1719	17.024	21.1032	26.4122	18.5839	25.7825	27.7661	24.054
DDB_G0268464	0	0.226986	0	0	0	0	0.126786	0
DDB_G0268466	0	0	0	0.179675	0	0	0	0.348608
DDB_G0268470	0.182733	0.226986	0.107669	0	0	0	0	0
DDB_G0268472	274.374	286.116	343.68	312.635	273.794	304.063	332.052	345.82
DDB_G0268474	0	0	0	0	0	0	0	0
DDB_G0268476	0	0	0.107669	0	0	0	0.126786	0
DDB_G0268478	90.6356	80.6936	138.14	127.569	70.2624	76.1369	133.759	142.581
DDB_G0268480	49.2466	30.8701	52.9733	30.9041	39.5862	29.7769	41.7125	25.797
DDB_G0268482	1.3705	0.567465	3.33775	1.34756	2.16388	1.21044	2.02857	1.56874
DDB_G0268484	0.913666	0.907944	2.15338	1.70691	0.763721	2.05775	1.90179	1.39443
DDB_G0268486	0	0	0	0.0898375	0	0	0	0
DDB_G0268488	0	0	0	0	0	0	0	0
DDB_G0268490	0.0913666	0	0	0.0898375	0	0	0.126786	0
DDB_G0268492	105.072	107.478	117.467	89.029	106.412	91.5095	92.934	91.3354
DDB_G0268494	27.1359	14.5271	31.9778	15.8114	41.1137	28.4454	25.3572	15.8617
DDB_G0268496	242.304	436.267	233.642	505.606	257.756	392.426	301.116	576.075
DDB_G0268498	248.334	386.671	301.366	340.215	269.721	289.78	251.67	406.129
DDB_G0268500	38.4653	61.0593	45.1134	51.6566	33.6037	34.4976	29.0339	53.5114
DDB_G0268502	17.8165	15.4351	20.4572	16.9793	18.3293	9.44146	14.4536	14.9902
DDB_G0268504	393.607	778.222	121.02	148.142	1073.79	778.436	311.132	372.14
DDB_G0268506	327.915	434.678	310.518	507.043	428.957	397.268	246.598	514.197
DDB_G0268508	0	0	0	0	0	0	0	0
DDB_G0268510	0	0	0	0	0	0	0.253572	0
DDB_G0268512	36.9121	40.4035	36.7152	43.0322	43.4048	42.6076	40.4447	38.5212
DDB_G0268516	48.5156	44.1488	51.2506	50.848	55.879	40.913	51.0947	41.4844
DDB_G0268518	86.981	97.831	72.4614	106.188	83.5002	102.646	76.8322	107.371
DDB_G0268520	32.4351	28.6003	35.5308	34.4078	34.3675	25.9035	25.7375	29.2831
DDB_G0268522	31.8869	25.082	45.3287	23.3578	29.5306	45.2706	26.625	20.045
DDB_G0268524	0	0	0	0.179675	0	0	0	0
DDB_G0268526	28.415	35.2963	29.609	31.1736	30.4216	34.7397	30.6822	28.063
DDB_G0268528	0	0	0.215338	0	0.127287	0	0.126786	0
DDB_G0268534	163.272	165.586	140.401	169.703	165.473	138.233	146.945	182.322
DDB_G0268536	78.758	55.7251	66.6473	64.2338	82.2273	85.3363	55.9125	47.2364
DDB_G0268538	282.323	370.101	376.842	375.79	216.26	377.779	359.438	445.173
DDB_G0268540	0	0	0	0	0	0	0	0
DDB_G0268542	0	0.226986	0	0.269513	0.509148	0.121044	0.253572	1.22013
DDB_G0268544	0	0	0	0	0.127287	0	0	0
DDB_G0268546	7.76616	6.92308	10.8746	7.187	8.27365	9.68355	9.38215	8.1923
DDB_G0268548	201.189	169.332	275.203	180.933	207.732	183.019	200.702	177.093
DDB_G0268550	0.0913666	0	0	0	0	0	0	0
DDB_G0268552	28.0495	25.082	29.1784	27.3106	23.2935	42.3655	26.8786	24.9255
DDB_G0268554	10.5072	9.53342	10.5516	6.28863	9.67381	7.86788	7.73393	6.62356
DDB_G0268556	11.5122	34.2749	3.23008	4.85123	49.0055	139.564	11.7911	13.9443
DDB_G0268558	115.122	123.934	125.327	141.404	130.724	155.542	115.121	125.15
DDB_G0268560	17.3596	13.8462	20.9955	16.1708	19.6022	12.8307	17.1161	15.3388
DDB_G0268562	0	0.113493	0.107669	0.179675	0.127287	0	0	0
DDB_G0268564	88.8083	89.319	86.1354	76.6314	89.8646	111.24	78.3536	97.7847
DDB_G0268566	19.0956	13.0517	13.2433	11.05	15.6563	13.678	9.63572	11.1555
DDB_G0268568	2.64963	2.04288	5.49113	2.33578	2.67303	1.57358	4.4375	3.48608
DDB_G0268570	19.5524	16.9105	33.4851	17.0691	13.1106	20.8196	29.0339	12.3756
DDB_G0268572	0.182733	0.340479	0	0.35935	0.509148	0	0.253572	0.174304
DDB_G0268574	408.683	423.216	264.974	381.091	390.262	384.195	370.088	384.515
DDB_G0268576	63.6825	59.0164	56.8494	43.4814	57.661	51.6859	50.334	40.2643
DDB_G0268578	157.333	149.243	172.055	180.214	182.02	197.302	171.034	188.074
DDB_G0268580	0.548199	0.453972	0.538346	0.35935	0.763721	0	0.253572	1.39443
DDB_G0268582	0.365466	0.113493	0.430677	0.7187	0.381861	0	0.633929	0
DDB_G0268584	0	0.113493	0.215338	0.179675	0	0.121044	0	0.174304
DDB_G0268586	44.0387	50.3909	48.4512	51.4769	41.7501	49.9913	44.7554	41.3101
DDB_G0268588	15.9891	16.797	28.8554	16.9793	21.6388	16.5831	21.5536	14.4673
DDB_G0268590	12.6086	14.1866	5.70647	6.01911	12.0923	5.68909	15.2143	8.88952
DDB_G0268592	220.011	233.682	161.612	163.055	208.496	155.784	217.438	166.286
DDB_G0268594	0	0	0	0	0.127287	0	0.126786	0
DDB_G0268596	0	0	0	0	0	0	0	0
DDB_G0268598	0	0	0	0	0	0	0	0
DDB_G0268600	63.0429	224.376	53.8346	111.129	500.619	1260.19	918.817	1143.78
DDB_G0268602	0	0.226986	0.323008	0.0898375	0	0.605222	0.633929	0
DDB_G0268604	0	0	0	0	0	0	0	0
DDB_G0268606	0	0	0	0	0	0	0	0
DDB_G0268608	0	0	0	0	0	0	0	0
DDB_G0268610	0.0913666	0	0	0	0	0	0	0
DDB_G0268612	0	0	0.107669	0.0898375	0	0	0.126786	0.174304
DDB_G0268614	203.656	182.724	164.626	169.074	197.167	109.182	235.061	191.037
DDB_G0268616	214.437	191.009	202.957	198.81	222.116	123.465	196.518	194.175
DDB_G0268618	175.698	146.86	191.651	167.637	150.071	179.993	188.53	180.231
DDB_G0268620	422.022	352.055	717.185	310.838	319.108	622.773	321.402	300.326
DDB_G0268622	38.2826	32.913	112.191	62.4371	38.6952	37.4027	57.0536	34.8608
DDB_G0268624	67.6113	55.7251	95.2873	51.2972	58.2974	86.5467	55.659	58.2176
DDB_G0268626	25.0344	18.7264	28.963	14.0147	22.2752	21.1828	22.8214	17.6047
DDB_G0268628	77.7529	63.2156	75.3685	69.9834	58.2974	71.7793	61.4911	68.153
DDB_G0268630	1315.31	1687.53	1146.79	1691.64	1362.73	1423.97	1665.97	1971.21
DDB_G0268632	8642.91	8589.95	11849.4	10476.9	11795	11668.9	13219.3	13220.6
DDB_G0268634	76.6565	68.2093	76.2298	64.0542	71.2807	76.8632	65.8018	46.5392
DDB_G0268636	20.0093	28.9407	36.1769	35.7553	28.385	24.9351	33.9786	36.6039
DDB_G0268638	201.372	229.029	239.564	279.485	288.941	182.051	249.768	263.722
DDB_G0268640	0.182733	0.567465	0.538346	0.269513	0.891008	0	0.507143	0.697217
DDB_G0268642	41.9372	39.0416	38.0072	39.6184	38.8225	39.5815	38.7965	35.3838
DDB_G0268644	0	0	0	0	0	0	0	0
DDB_G0268646	695.574	687.314	483.112	660.396	742.465	616.358	773.774	1009.4
DDB_G0268650	146.552	208.714	94.8566	159.641	185.33	139.927	133.886	168.204
DDB_G0268652	162.541	149.811	177.439	147.423	150.708	133.512	179.909	168.726
DDB_G0268656	0	0	0	0.0898375	0	0	0.126786	0
DDB_G0268660	14.0704	12.5977	13.4587	11.6789	16.0382	15.3726	15.0875	14.8159
DDB_G0268662	46.3228	40.1765	41.2373	55.6094	65.2982	52.4122	50.0804	58.7405
DDB_G0268664	3334.79	4262.57	2196.45	3300.09	3627.55	3391.78	3114.62	4406.93
DDB_G0268666	27.1359	29.9622	17.5501	32.3415	30.9307	18.5198	24.4697	37.4754
DDB_G0268668	19.6438	17.4779	24.2256	19.2252	16.2927	24.3299	20.1589	15.5131
DDB_G0268670	0	0	0	0	0	0	0	0
DDB_G0268672	0	0	0	0	0	0	0	0
DDB_G0268674	0	0	0	0	0	0	0	0
DDB_G0268676	0	0	0	0	0	0	0	0
DDB_G0268678	33.2574	35.9773	25.3023	33.2399	32.7127	19.2461	31.6964	38.6955
DDB_G0268680	46.6883	51.6393	42.7447	54.3517	46.0779	52.0491	38.9232	53.6857
DDB_G0268684	129.192	143.115	162.258	155.06	145.362	179.388	155.313	155.479
DDB_G0268686	13.6136	14.3001	17.0117	17.3386	11.074	12.4676	11.6643	8.54091
DDB_G0268688	0	0	0	0	0	0	0	0
DDB_G0268690	0	0	0	0	0	0	0	0
DDB_G0268692	4.02013	4.8802	5.06045	4.58171	4.58233	2.90506	3.80357	2.26595
DDB_G0268694	3.65466	3.2913	3.87609	4.3122	1.78202	2.78402	2.28214	2.96317
DDB_G0268696	379.994	530.694	348.418	679.351	368.368	623.379	405.334	653.989
DDB_G0268698	52.1703	46.1917	66.3242	43.7509	43.914	39.7026	58.8286	42.0073
DDB_G0268702	416.814	470.542	491.725	419.541	380.333	425.713	435.382	455.108
DDB_G0268704	22.2021	22.5851	23.1489	26.4122	22.2752	20.6986	23.8357	23.7054
DDB_G0268706	98.219	98.9659	79.2446	127.03	113.922	76.1369	94.5822	122.187
DDB_G0268708	75.8342	72.8625	73.3227	79.6859	79.6816	93.6883	96.3572	87.675
DDB_G0268710	49.0638	51.8663	60.5101	46.6257	48.2417	34.7397	56.1661	43.9247
DDB_G0268712	1.0964	0.226986	0.215338	0.179675	1.0183	0.484177	0.633929	0.348608
DDB_G0268714	92.9198	92.1564	106.808	88.1306	99.4111	125.523	80.2554	73.905
DDB_G0268716	20.192	14.5271	26.9173	12.4874	15.9109	17.5514	16.3554	10.2839
DDB_G0268718	95.8435	139.937	108.423	153.622	122.45	168.978	110.938	138.746
DDB_G0268720	96.3003	100.782	106.7	87.9509	93.3013	86.0625	91.2858	94.6472
DDB_G0268724	0	0	0	0	0	0	0	0
DDB_G0268726	0.365466	0.453972	0.646015	0.628863	0.254574	0.605222	0.8875	1.22013
DDB_G0268730	0	0	0	0	0	0	0	0
DDB_G0268732	2.1928	0.567465	1.61504	1.70691	0.763721	1.93671	3.04286	2.61456
DDB_G0268734	0	0	0.107669	0.179675	0	0	0	0
DDB_G0268738	1.46186	0.907944	2.69173	0.7187	1.27287	1.81567	1.26786	0.174304
DDB_G0268740	0.730932	0.340479	2.26105	0.7187	0.763721	1.0894	1.90179	0.697217
DDB_G0268742	31.5215	34.7289	32.7314	38.8098	37.5496	32.1978	39.4304	33.1178
DDB_G0268744	320.423	223.695	314.717	189.647	339.601	181.203	528.19	253.787
DDB_G0268746	54.5458	52.8878	52.4349	56.7773	56.2608	58.5855	48.4322	58.2176
DDB_G0268748	0.0913666	0	0	0.0898375	0	0	0	0
DDB_G0268750	0	0	0	0.0898375	0	0	0	0
DDB_G0268752	0	0	0	0	0	0	0	0
DDB_G0268754	0.2741	0.340479	0	0.0898375	0.127287	0	0.126786	0
DDB_G0268756	0.0913666	0.340479	0.107669	0.0898375	0	0	0.380357	0.871521
DDB_G0268758	1427.24	1441.25	1600.07	1410.9	1401.81	1456.65	1618.29	1788.19
DDB_G0268760	192.966	143.909	205.971	128.468	148.035	138.475	138.07	106.151
DDB_G0268762	166.287	235.271	195.204	269.513	201.877	201.297	192.841	245.072
DDB_G0268764	145.638	151.854	160.104	153.892	151.599	105.672	125.391	115.912
DDB_G0268772	5.39063	4.53972	4.73745	7.00733	3.81861	3.75238	8.36786	6.44926
DDB_G0268774	11.6949	9.41992	8.07519	6.73781	11.074	5.68909	5.70536	5.40343
DDB_G0268776	92.6457	94.0857	121.989	115.082	89.9918	100.951	102.696	112.601
DDB_G0268778	239.472	216.772	116.39	156.048	265.266	300.432	121.334	174.479
DDB_G0268780	0.365466	0.794451	0.646015	1.34756	1.27287	0.484177	0.760715	0.174304
DDB_G0268782	22.5675	17.2509	29.5014	15.8114	19.984	17.1883	14.4536	12.027
DDB_G0268784	6.12156	4.65322	33.9158	29.6464	9.67381	12.3465	20.6661	37.9983
DDB_G0268786	69.3472	58.7894	62.3405	65.0424	59.1884	66.8165	59.0822	57.1718
DDB_G0268788	7.58342	7.15006	14.4277	8.17522	7.12807	12.2255	7.22679	5.57774
DDB_G0268790	952.679	732.371	490.11	634.792	969.29	920.542	914.379	903.419
DDB_G0268792	111.833	103.619	151.275	110.59	95.3379	76.8632	75.5643	109.463
DDB_G0268794	76.5652	65.145	107.346	79.057	59.5703	79.6472	81.9036	77.914
DDB_G0268796	28.415	27.5788	49.6355	36.0248	26.4757	48.7809	29.7947	31.3748
DDB_G0268798	15.8978	14.6406	20.9955	18.0573	14.638	17.1883	14.5804	14.2929
DDB_G0268800	4.02013	1.02144	4.30677	1.16789	1.9093	1.93671	1.775	0.871521
DDB_G0268802	3.8374	17.1375	1.07669	7.27684	8.14636	31.4715	4.18393	8.01799
DDB_G0268806	93.7421	96.5826	104.87	102.774	134.67	290.87	212.113	177.267
DDB_G0268808	45.866	37.9067	70.308	46.2663	47.0962	30.3821	51.9822	41.1358
DDB_G0268810	1145.19	1506.73	868.137	1392.66	1313.35	1869.17	936.567	1382.76
DDB_G0268812	0.548199	0	0.430677	0.0898375	0.509148	0	0	0
DDB_G0268814	31.9783	25.6494	38.4379	27.0411	32.84	26.2666	27.1322	25.797
DDB_G0268816	70.535	32.686	72.1384	33.2399	57.7883	33.8924	68.2108	47.5851
DDB_G0268818	58.6573	60.2648	71.0617	60.1013	55.2425	52.2912	62.3786	61.5294
DDB_G0268820	36.638	31.3241	53.2963	31.8025	35.6403	35.466	30.4286	29.806
DDB_G0268822	706.172	602.194	371.244	305.358	638.344	653.155	373.257	295.969
DDB_G0268824	57.0127	55.3846	64.3862	71.7802	58.4247	67.7848	56.1661	71.2904
DDB_G0268826	23.5726	18.2724	29.0707	18.776	21.8933	27.1139	22.0607	18.9992
DDB_G0268828	20.0093	37.9067	35.8539	47.5241	45.9506	63.9114	39.5572	57.869
DDB_G0268830	0.2741	0	0.215338	0.269513	0	0.121044	0	0
DDB_G0268832	0.0913666	0.113493	0.753685	0.35935	0	0	0.380357	0.871521
DDB_G0268834	0	0	0	0	0	0	0	0
DDB_G0268836	0.0913666	0	0.430677	0.0898375	0	0.242089	0.126786	0.348608
DDB_G0268838	0.2741	0	0.215338	0.0898375	0.254574	0.121044	0.253572	0
DDB_G0268840	6.12156	5.10719	5.70647	5.39025	4.70962	6.89953	6.46608	5.75204
DDB_G0268842	0.913666	0.567465	0.969023	2.51545	0.381861	4.3576	1.26786	2.96317
DDB_G0268844	0.913666	0.567465	0.969023	0.35935	0.891008	0.605222	0.760715	0.174304
DDB_G0268846	87.2551	69.5712	95.1796	67.1086	87.828	66.2113	93.0608	83.1431
DDB_G0268848	52.9012	88.0706	59.2181	53.7228	88.0825	155.663	108.021	104.931
DDB_G0268850	24.2121	36.9987	26.4866	22.8187	35.7676	40.792	28.4	34.6865
DDB_G0268852	42.0286	77.2888	39.2993	43.0322	61.0977	109.424	49.9536	55.4287
DDB_G0268854	40.0186	34.9559	47.8051	30.1854	35.513	54.3489	31.1893	34.3379
DDB_G0268856	0	0	0	0.0898375	0	0	0	0
DDB_G0268858	0	0.226986	0.969023	0.7187	0.127287	0.242089	0.760715	0.348608
DDB_G0268860	88.3515	109.294	97.979	100.798	106.794	89.5728	82.284	84.7119
DDB_G0268862	385.019	363.972	553.851	538.935	487.127	501.366	1000.47	535.985
DDB_G0268864	46.1401	38.4741	54.05	30.8143	38.4406	49.7492	50.2072	45.1448
DDB_G0268866	16.8114	13.5057	19.3805	11.589	19.6022	14.8885	12.1714	10.2839
DDB_G0268868	298.403	412.207	338.943	527.616	440.54	381.048	336.997	547.49
DDB_G0268870	753.043	775.612	737.319	1078.77	1007.99	1965.4	1621.72	1742.35
DDB_G0268872	98.4018	130.063	119.513	135.026	135.561	90.6622	125.138	134.389
DDB_G0268874	2.37553	11.6898	3.12241	4.13253	14.0016	39.9446	1.52143	5.22913
DDB_G0268876	204.661	191.009	297.813	235.734	228.48	264.724	233.159	263.199
DDB_G0268878	104.98	170.694	2227.68	1930.97	173.237	163.773	399.502	1343.36
DDB_G0268880	23.2071	25.4224	31.7624	28.9277	26.8575	20.4565	31.3161	25.9713
DDB_G0268882	0.0913666	0	0.215338	0	0.127287	0	0.126786	0
DDB_G0268884	1.00503	0.453972	1.3997	2.60529	0	0.605222	1.26786	1.39443
DDB_G0268886	18.7301	29.1677	24.9793	18.5964	11.7104	5.32595	35.8804	27.7144
DDB_G0268888	64.8703	55.9521	114.991	84.3574	73.8264	73.1108	80.8893	97.6104
DDB_G0268890	132.482	80.5801	111.222	88.4001	104.248	133.028	91.9197	81.923
DDB_G0268892	118.594	68.5498	82.2593	57.3163	64.6618	66.0902	59.3357	36.2553
DDB_G0268894	0	0	0	0	0	0	0	0
DDB_G0268896	0.182733	0.113493	0.107669	0	0	0	0.253572	0
DDB_G0268898	220.376	250.479	341.096	292.601	268.448	265.329	227.073	250.998
DDB_G0268900	32.3438	32.3455	50.4969	42.8525	33.9856	23.1195	26.7518	32.5949
DDB_G0268902	12.6086	11.9168	13.028	9.61262	11.2012	9.68355	11.6643	8.71521
DDB_G0268904	323.529	280.782	209.201	178.327	397.772	413.972	297.947	218.577
DDB_G0268906	0	0	0	0	0	0	0	0
DDB_G0268908	0.2741	0.340479	0.646015	0.628863	0.127287	0	0	0.522913
DDB_G0268910	2.92373	1.5889	5.49113	2.60529	3.56403	2.29984	3.04286	2.78887
DDB_G0268914	184.835	174.325	221.476	223.695	228.607	171.036	188.657	249.081
DDB_G0268916	14.9841	13.5057	15.935	15.6317	14.8926	18.7619	16.7357	15.6874
DDB_G0268918	6.12156	4.31274	8.50587	6.55814	6.23706	4.84177	4.4375	6.10065
DDB_G0268920	86.4328	116.557	80.7519	154.79	94.4469	84.489	91.9197	128.114
DDB_G0268922	87.4378	126.545	104.116	127.569	113.413	122.497	100.795	105.28
DDB_G0268924	51.8048	42.3329	49.0972	41.9541	63.2616	53.9858	49.8268	58.0433
DDB_G0268926	0.365466	0.113493	0	0	0	0	0.126786	0.174304
DDB_G0268928	190.499	187.264	256.037	216.598	171.201	242.694	244.823	288.822
DDB_G0268930	0	0	0	0.179675	0	0.121044	0	0
DDB_G0268932	0	0	0	0.0898375	0	0	0	0
DDB_G0268934	3.38056	4.31274	3.66075	3.86301	3.30946	3.2682	3.93036	4.88052
DDB_G0268938	105.985	95.3342	141.262	77.2603	81.8455	97.3197	93.5679	88.7209
DDB_G0268942	0	0.226986	0.107669	0	0	0	0	0
DDB_G0268944	0	0	0	0	0.127287	0	0	0
DDB_G0268946	0.365466	0.113493	1.18436	0.0898375	0	0	0.126786	0.697217
DDB_G0268948	157.973	228.689	242.686	565.976	109.339	211.586	349.802	562.48
DDB_G0268950	0.456833	0.907944	1.18436	1.07805	0.509148	1.33149	1.14107	0.348608
DDB_G0268958	0.822299	0.567465	0.646015	0.988213	0.254574	0.242089	0.633929	1.22013
DDB_G0268960	16.2632	20.3153	8.61354	15.9012	13.6197	34.7397	14.3268	30.6775
DDB_G0268962	0.822299	0.680958	1.3997	1.07805	0.381861	2.1788	0.8875	1.04583
DDB_G0268964	3.65466	3.40479	4.62978	4.13253	3.56403	5.08386	3.80357	2.61456
DDB_G0268966	1061.04	616.381	582.383	413.882	929.067	752.533	656.75	459.292
DDB_G0268968	83.8745	100.555	241.825	94.0599	93.5559	164.257	129.829	126.196
DDB_G0268970	228.69	189.76	137.601	228.726	192.84	305.637	259.531	247.338
DDB_G0268974	0.182733	0	0.323008	0	0.127287	0.121044	0	0
DDB_G0268978	0	0	0	0	0	0	0	0
DDB_G0268980	1.00503	2.26986	1.93805	3.95285	0.509148	0.605222	1.775	2.61456
DDB_G0268982	3.74603	5.33417	4.52211	5.56993	8.27365	3.2682	5.70536	7.14647
DDB_G0268984	0.0913666	0.226986	0	0	0	0	0	0
DDB_G0268986	0	0	0	0.0898375	0	0.121044	0	0
DDB_G0268988	80.0371	56.2926	103.578	54.5314	56.1335	91.2675	61.2375	51.7684
DDB_G0268990	13.6136	16.57	19.1651	17.3386	17.8202	20.2144	16.1018	17.0818
DDB_G0268992	6.85249	4.99369	2.47639	1.97643	4.8369	3.75238	5.325	2.26595
DDB_G0268994	18.3647	18.2724	29.3937	22.7289	21.1296	13.557	22.4411	19.1735
DDB_G0268996	271.633	186.696	548.898	475.51	221.734	173.699	473.545	463.824
DDB_G0269000	58.9314	53.3417	55.1266	45.368	49.5146	51.0807	59.7161	45.6677
DDB_G0269004	11.969	11.3493	15.5044	9.43294	9.80109	3.99446	6.97322	3.48608
DDB_G0269006	170.49	157.415	160.642	155.239	156.945	116.929	161.779	149.204
DDB_G0269008	0.0913666	0	0	0	0	0	0	0
DDB_G0269010	0	0	0	0	0	0	0	0
DDB_G0269012	0	0	0.215338	0	0	0	0	0
DDB_G0269014	156.054	189.42	142.231	222.258	219.315	119.955	154.425	211.954
DDB_G0269016	5173.45	5326.23	4391.4	4846.82	5764.19	6778.12	5640.83	5966.09
DDB_G0269018	3.92876	4.42623	3.12241	2.06626	2.67303	3.75238	2.15536	0.697217
DDB_G0269020	0	0	0.430677	0.628863	0.254574	0.242089	0.253572	0.348608
DDB_G0269022	230.975	201.904	121.666	111.309	240.063	273.197	100.288	86.4549
DDB_G0269024	29.7855	24.2875	22.2875	25.5139	32.2036	30.8663	29.9214	25.4484
DDB_G0269026	0.182733	0	0.215338	0.179675	0.381861	0.121044	0.126786	0.348608
DDB_G0269028	0	0	0	0	0	0	0	0
DDB_G0269030	0	0	0	0	0	0	0	0
DDB_G0269032	79.8544	81.6015	65.1399	72.6786	77.2632	88.9676	61.7447	69.3731
DDB_G0269034	341.894	311.198	237.411	291.074	327.637	330.572	265.87	290.217
DDB_G0269036	0	0	0	0	0	0	0	0
DDB_G0269038	1246.88	1035.06	1103.07	1029.09	1092.89	1126.44	1199.77	1217.69
DDB_G0269040	1536.24	756.545	2309.29	936.646	1642.26	1022.95	1658.36	866.292
DDB_G0269042	7.03522	4.76671	8.93655	3.95285	4.45504	4.84177	5.19822	2.96317
DDB_G0269044	0.0913666	0	0	0	0.127287	0	0.126786	0.174304
DDB_G0269046	151.577	134.716	103.793	129.815	81.4636	154.089	189.291	121.839
DDB_G0269048	140.248	224.716	708.464	538.846	104.248	158.447	605.529	631.679
DDB_G0269050	452.082	467.137	248.178	239.956	405.791	501.85	392.402	317.582
DDB_G0269052	54.4545	52.2068	38.1149	41.9541	49.6419	32.1978	52.2357	47.5851
DDB_G0269054	76.6565	72.0681	92.4879	77.0806	80.318	99.0143	85.2	67.8043
DDB_G0269056	1.55323	2.61034	2.04572	3.05448	1.14558	0.363133	0.8875	3.31178
DDB_G0269058	0.0913666	0.113493	0.107669	0	0	0	0	0
DDB_G0269060	21.928	17.4779	22.8259	15.7216	16.1654	12.7097	16.1018	16.036
DDB_G0269062	115.122	89.4325	148.907	99.8993	106.794	84.489	95.0893	88.0236
DDB_G0269064	0	0	0	0	0	0	0	0
DDB_G0269066	0	0	0	0	0	0	0	0
DDB_G0269068	0.0913666	0.113493	0	0.179675	0	0	0	0
DDB_G0269070	957.704	701.955	387.394	530.491	597.867	756.406	714.818	735.39
DDB_G0269072	3.38056	2.72383	4.62978	2.42561	2.41845	3.38924	3.80357	2.09165
DDB_G0269074	3.19783	2.04288	2.90707	1.97643	2.16388	1.69462	1.52143	1.74304
DDB_G0269076	0	0	0	0	0	0	0	0
DDB_G0269078	0	0	0.107669	0.0898375	0	0	0	0
DDB_G0269080	0	0.113493	0.215338	0.0898375	0	0	0.253572	0
DDB_G0269082	0	0	0	0	0	0	0	0
DDB_G0269084	8.58846	4.8802	10.6593	7.00733	6.87349	3.63133	8.62143	3.48608
DDB_G0269086	555.965	977.743	710.832	740.71	872.297	1276.05	721.791	862.806
DDB_G0269088	0.548199	1.47541	0.323008	0.628863	0	0.605222	0.253572	0.174304
DDB_G0269090	2.64963	0.680958	2.69173	1.61708	1.27287	0.847311	1.64822	0.697217
DDB_G0269092	0.182733	0.567465	0.107669	0.898375	0.381861	0.242089	0.380357	0
DDB_G0269094	0	0	0	0	0	0	0	0
DDB_G0269096	0	0.567465	0	0	0.254574	0.242089	0	0
DDB_G0269100	11583.6	12687.3	12531.6	12333.4	15403.8	13217.4	17196.3	17083
DDB_G0269102	969.034	654.287	1106.19	550.524	881.844	728.566	950.513	634.99
DDB_G0269104	184.469	154.464	156.12	149.22	174.51	119.955	168.498	126.719
DDB_G0269106	118.046	144.817	74.8301	78.6977	225.68	220.543	174.457	145.544
DDB_G0269108	0.0913666	0.113493	0.215338	0.35935	0.127287	0	0.380357	0
DDB_G0269110	781.093	806.595	747.655	808.268	709.37	1104.17	720.143	1047.92
DDB_G0269112	6.57839	2.49685	2.04572	1.79675	5.09148	4.59969	6.59286	9.93534
DDB_G0269114	182.824	183.518	238.918	182.011	183.039	169.946	187.009	173.956
DDB_G0269116	0.182733	0.453972	0.430677	0.628863	0.763721	0.484177	0.126786	0.348608
DDB_G0269118	2501.34	1888.64	1859.99	1703.05	2097.82	2498.11	1906.48	1883.36
DDB_G0269120	1314.22	1166.6	1145.28	984.529	981.891	2786.44	1385.26	1569.96
DDB_G0269122	8107.96	7248.46	9284.53	12227	7649.82	9090.43	12182.5	15319.1
DDB_G0269124	2.1928	1.36192	0.969023	0.628863	2.9276	0.605222	3.80357	1.74304
DDB_G0269126	131.02	127.907	154.182	170.152	157.836	143.317	149.227	187.203
DDB_G0269128	0.2741	0.567465	0.107669	1.07805	0.254574	0.484177	0.253572	0.348608
DDB_G0269130	74.8292	93.1778	97.333	111.668	66.0619	132.059	79.2411	101.794
DDB_G0269132	17.7251	13.8462	31.8701	20.5728	15.7836	16.7041	27.8929	23.1825
DDB_G0269134	27777.6	48128.7	19743	55509.9	45028.4	40189.4	56365.4	61198.2
DDB_G0269136	18676.9	32884.8	12791.6	36813.6	31008.2	28584.7	35990.7	39976.2
DDB_G0269138	3948.86	4359.27	4320.12	4196.13	4584.49	7025.78	5398.92	5908.39
DDB_G0269140	739.978	700.252	1316.58	663.72	774.795	898.997	845.027	646.843
DDB_G0269142	931.208	919.294	607.577	841.149	882.353	893.428	813.584	876.75
DDB_G0269144	5203.6	6753.4	4447.82	7065.45	5476.01	6305.44	6578.28	7522.27
DDB_G0269146	3817.93	5000.96	4069.68	5280.29	5053.54	6039.15	6022.45	7740.5
DDB_G0269148	1599.1	1467.24	2005.55	1566.5	1525.92	1508.7	2061.16	1856.51
DDB_G0269150	181.089	207.579	168.718	278.946	230.517	226.353	194.997	251.172
DDB_G0269152	52.5358	58.4489	47.9128	48.7818	50.151	41.3972	50.8411	53.6857
DDB_G0269154	1099.51	1021.66	1569.93	1397.42	1087.79	1275.44	1635.54	1406.81
DDB_G0269156	4845.17	3318.08	3512.71	2415.28	4398.65	3462.84	4099.11	2269.44
DDB_G0269158	1123.35	896.709	1159.81	1374.87	986.983	827.822	1391.47	1384.15
DDB_G0269160	1427.79	1407.99	1836.94	1953.61	1735.68	1097.75	3196.4	2316.68
DDB_G0269162	70.3522	81.034	59.9718	85.4355	84.2639	62.9431	72.0143	87.3264
DDB_G0269164	123.436	123.367	246.024	102.684	109.085	139.322	123.743	104.408
DDB_G0269166	427.23	533.077	506.368	410.827	469.052	402.594	396.586	458.42
DDB_G0269168	1146.92	1024.27	1136.66	998.993	1031.15	929.016	1077.55	1097.42
DDB_G0269170	270.262	180.113	286.939	211.747	217.151	189.071	328.375	211.605
DDB_G0269172	72.0882	57.541	42.96	59.0233	70.7715	42.6076	60.4768	58.3919
DDB_G0269174	321.884	308.815	274.664	258.013	308.543	301.522	389.74	292.308
DDB_G0269176	0.822299	2.83733	2.90707	1.34756	1.27287	0.363133	1.90179	1.74304
DDB_G0269178	0.182733	0.113493	0.107669	0	0	0	0	0
DDB_G0269180	92.9198	56.633	30.3627	35.5757	77.2632	20.2144	70.6197	32.5949
DDB_G0269182	143.628	164.678	141.37	209.771	127.541	158.205	150.748	154.956
DDB_G0269184	58.3832	61.9672	51.2506	73.4871	60.9704	60.1591	64.9143	70.7675
DDB_G0269186	160.44	161.274	188.852	131.253	182.657	168.373	157.848	112.601
DDB_G0269188	118.228	152.535	109.069	141.674	142.434	120.681	144.409	126.719
DDB_G0269190	1149.67	1100.77	1045.04	1154.14	1228.06	905.412	1283.58	1334.3
DDB_G0269192	324.991	324.931	308.795	354.858	309.562	377.537	365.397	380.855
DDB_G0269194	243.492	272.27	231.058	272.387	313.762	213.401	259.277	280.804
DDB_G0269196	1733.95	2356.57	1579.72	2288.61	2238.21	1990.7	2524.81	2698.23
DDB_G0269198	154.592	181.929	156.443	252.982	211.169	172.488	193.855	300.326
DDB_G0269200	836.918	1248.99	1083.04	954.883	850.658	1124.62	876.343	1179.17
DDB_G0269202	580.543	341.728	256.037	184.706	419.41	440.48	291.1	115.215
DDB_G0269204	45.5919	53.4552	36.7152	47.6139	51.2966	44.7864	41.0786	40.2643
DDB_G0269206	9.13666	7.37705	13.674	39.0793	11.965	7.38371	18.5107	60.135
DDB_G0269208	7.58342	10.4414	15.1814	25.8732	9.80109	9.32042	18.3839	33.6407
DDB_G0269210	54.1804	53.1148	296.736	236.902	137.979	115.718	260.925	360.461
DDB_G0269212	124.076	132.787	676.055	627.785	319.745	279.007	682.108	956.756
DDB_G0269214	839.933	765.17	609.731	663.181	926.649	970.05	722.299	690.07
DDB_G0269216	26.679	21.3367	23.0412	21.4712	29.7851	22.8774	26.1179	24.5769
DDB_G0269218	86.7069	78.1967	104.116	73.8464	85.5368	91.3885	76.0715	69.7217
DDB_G0269220	7.76616	10.1009	4.73745	8.71424	3.94589	7.98893	9.50893	5.05482
DDB_G0269222	5.75609	10.4414	8.07519	5.7496	7.25535	17.5514	6.84643	7.49508
DDB_G0269224	86.8896	56.7465	82.367	52.0159	82.1001	61.0064	65.1679	46.3649
DDB_G0269226	970.678	877.642	598.856	624.73	878.789	1089.28	754.122	821.67
DDB_G0269228	32.4351	32.232	31.3317	24.1663	33.8583	35.345	25.2304	20.3936
DDB_G0269230	927.096	774.704	926.063	643.866	831.438	999.948	782.522	761.535
DDB_G0269232	16.7201	17.4779	18.8421	16.1708	17.311	13.3149	14.3268	23.5311
DDB_G0269234	11184.1	14513.3	10718.3	17286.4	15511.7	16811.1	22995.1	26568.7
DDB_G0269236	1375.8	1520.01	1179.73	1208.76	1318.95	1724.64	1402.25	1538.76
DDB_G0269238	617.09	888.083	462.332	724.63	805.853	854.573	708.606	810.863
DDB_G0269240	281.866	277.037	231.058	226.031	258.52	234.463	293.256	249.604
DDB_G0269242	2328.93	2182.24	1731.64	2004.63	2334.19	2406.48	2139	2106.47
DDB_G0269244	43.6732	39.4956	46.5131	43.122	47.2234	39.7026	42.4732	39.5671
DDB_G0269246	332.392	324.59	167.21	228.547	318.09	302.248	257.629	215.789
DDB_G0269248	2390.06	1739.39	1067.97	1384.58	1789.02	1298.32	1588.5	1899.92
DDB_G0269250	211.422	227.894	228.366	271.759	285.123	215.58	226.186	278.887
DDB_G0269252	202.194	168.537	200.372	143.83	112.14	92.9621	113.6	95.5187
DDB_G0269254	2.83236	2.49685	5.5988	5.92928	2.16388	2.42089	7.86072	7.49508
DDB_G0269256	2.92373	3.17781	3.66075	2.24594	2.41845	1.93671	2.6625	2.09165
DDB_G0269258	0.182733	0.113493	0.430677	0.898375	0.636435	0.484177	1.52143	0.697217
DDB_G0269260	2.741	1.81589	2.04572	2.42561	2.41845	1.57358	1.775	1.04583
DDB_G0269262	10.5072	8.28499	13.997	9.88213	11.2012	8.23102	13.0589	10.4583
DDB_G0269264	0.365466	0.453972	0.861354	0.628863	1.27287	0.242089	1.14107	0.348608
DDB_G0269266	6.21293	4.31274	6.35248	6.10895	5.8552	3.2682	6.2125	4.35761
DDB_G0269268	0.639566	2.04288	2.15338	1.70691	1.14558	0.605222	1.52143	2.44026
DDB_G0269270	1.55323	0.907944	1.50737	1.4374	0.763721	0.363133	0.760715	1.56874
DDB_G0269272	49.612	52.7743	73.6458	60.9098	55.3698	49.5071	52.7429	52.4656
DDB_G0269274	42.5768	32.7995	56.634	38.6301	30.9307	40.792	47.4179	36.7782
DDB_G0269276	45.0437	28.7137	30.7934	23.5374	45.9506	59.7959	35.2464	21.0908
DDB_G0269278	19.8265	12.2573	27.2403	12.8468	15.1471	8.59415	17.6232	21.0908
DDB_G0269280	2.1928	2.38335	2.26105	2.51545	1.52744	1.33149	3.67679	1.91735
DDB_G0269282	249.705	217.68	249.362	261.966	224.534	250.925	224.918	286.73
DDB_G0269284	62.312	72.976	47.1591	65.4017	61.6069	53.2595	65.675	65.7127
DDB_G0269286	87.986	103.846	94.6413	110.59	104.884	94.2936	97.1179	110.335
DDB_G0269288	257.38	211.778	269.173	271.759	279.013	166.92	224.664	276.447
DDB_G0269290	3499.89	4097.67	3155.46	3925.45	4089.98	3540.91	4012.9	4748.05
DDB_G0269292	141.71	172.963	174.424	142.033	159.618	193.429	152.016	164.892
DDB_G0269294	31.4301	29.8487	28.4247	27.9395	42.5138	23.7247	30.0482	28.5859
DDB_G0269296	43.6732	26.1034	38.0072	22.0102	27.8758	33.2872	45.3893	36.081
DDB_G0269298	319.417	259.218	356.924	240.136	312.871	222.359	290.72	244.375
DDB_G0269300	19.2783	21.4502	25.0869	16.7996	19.2203	24.6931	18.2572	18.8249
DDB_G0269302	52.0789	67.5284	64.1709	77.7993	59.9521	81.3418	56.9268	63.4467
DDB_G0269304	34.7193	45.2837	38.8686	58.1249	45.696	41.6393	39.8107	33.9893
DDB_G0269306	57.4696	55.1576	76.5528	58.035	51.2966	42.8497	60.0965	59.4377
DDB_G0269308	13.5223	7.49054	25.3023	12.4874	11.965	13.678	18.2572	10.1096
DDB_G0269312	122.431	163.884	135.986	174.015	157.454	153.605	122.729	131.425
DDB_G0269318	0	0.113493	0	0	0.254574	0	0	0
DDB_G0269320	0	0	0	0	0	0	0	0
DDB_G0269322	56.3732	63.7831	78.9215	55.6094	42.8957	94.6567	44.5018	62.0523
DDB_G0269324	5.20789	3.63178	3.33775	1.97643	4.45504	2.1788	6.33929	2.96317
DDB_G0269326	66.1494	69.6847	61.1561	68.2765	69.8805	56.7698	63.1393	57.5204
DDB_G0269328	33.897	28.3733	44.2521	40.6066	29.9124	25.9035	33.2179	32.9435
DDB_G0269330	1.00503	0.907944	0.646015	1.79675	0.636435	0.605222	0.380357	1.22013
DDB_G0269332	170.125	169.672	218.784	171.859	157.072	172.609	174.457	184.588
DDB_G0269334	467.066	723.632	451.78	695.342	648.527	492.893	781.761	849.036
DDB_G0269336	123.984	118.827	93.5646	120.292	119.522	105.309	119.179	130.031
DDB_G0269338	24.2121	17.3644	19.4881	19.9439	16.6746	12.7097	23.9625	18.4762
DDB_G0269340	52.9012	42.7869	95.8256	65.0424	32.5854	40.0657	74.2965	51.5941
DDB_G0269342	128.735	109.067	105.516	102.325	132.633	78.3157	109.036	76.5196
DDB_G0269344	187.119	271.362	230.304	399.957	171.71	329.362	200.829	412.927
DDB_G0269346	4.75106	4.99369	4.62978	6.55814	5.8552	8.10997	4.94465	6.27495
DDB_G0269348	51.7135	59.2434	49.0972	50.1293	55.6244	55.4383	46.784	32.5949
DDB_G0269350	8.04026	7.49054	8.61354	6.91749	5.60062	6.29431	9.88929	6.97217
DDB_G0269352	119.964	125.523	156.443	131.163	143.961	184.956	151.509	141.709
DDB_G0269354	159.617	83.5309	192.62	51.3871	126.905	114.75	129.322	52.6399
DDB_G0269356	20.6488	18.2724	35.8539	23.6273	17.6929	20.0934	26.3714	26.1456
DDB_G0269358	154.501	131.084	62.4482	82.4709	150.326	224.174	69.859	107.023
DDB_G0269360	2.01006	3.2913	0.861354	2.8748	4.45504	3.87342	1.26786	2.78887
DDB_G0269362	369.486	307.907	424.97	320.72	352.33	356.476	410.152	305.73
DDB_G0269364	8.13162	2.26986	10.3362	5.65976	2.03659	1.57358	5.83215	0.871521
DDB_G0269368	48.8811	38.3607	43.4984	32.1618	31.8217	44.3022	30.3018	37.6497
DDB_G0269370	45.0437	41.7654	32.5161	41.6846	45.8233	44.9075	42.8536	36.9525
DDB_G0269372	405.576	383.153	263.251	330.872	382.115	258.43	423.591	384.167
DDB_G0269374	50.2516	66.8474	81.8286	100.259	45.4414	44.4233	80.2554	74.0793
DDB_G0269376	33.4402	30.5296	45.7594	39.5285	36.1495	31.3505	42.9804	42.0073
DDB_G0269378	23.8467	17.024	28.2093	20.0338	22.0206	20.3355	21.0464	20.9165
DDB_G0269380	742.719	830.996	886.118	906.91	839.075	952.377	864.552	992.488
DDB_G0269382	1912.58	2194.39	1514.04	2196.08	1985.8	2405.88	1870.34	2683.24
DDB_G0269384	13.0654	13.1652	16.2581	10.511	13.4924	11.1361	13.6929	8.54091
DDB_G0269386	0.639566	1.92938	0.323008	0.35935	0.254574	2.05775	0.507143	0.871521
DDB_G0269388	811.609	702.295	1093.27	735.5	826.728	659.934	909.688	713.601
DDB_G0269390	0	0	0	0	0	0	0	0
DDB_G0269392	0.365466	0.340479	0.861354	0.449188	0.891008	0.121044	1.01429	0.522913
DDB_G0269394	48.8811	48.4615	55.342	50.848	39.7135	54.591	58.575	52.2913
DDB_G0269398	38.6481	19.9748	34.5618	23.8069	31.1853	28.3244	34.9929	17.4304
DDB_G0269400	135.588	107.251	179.162	114.543	110.867	112.087	134.266	120.793
DDB_G0269402	0.548199	0.453972	0.107669	0.179675	0.254574	0.121044	0.253572	0.174304
DDB_G0269404	81.6817	39.0416	90.9805	28.4785	71.2807	43.576	59.3357	32.2463
DDB_G0269406	7.94889	14.3001	8.93655	10.511	14.0016	7.86788	11.1571	11.3298
DDB_G0269408	2.28416	2.61034	3.98376	2.8748	2.29116	1.45253	2.02857	2.78887
DDB_G0269410	1931.58	2385.74	3323	3343.12	2703.06	2885.46	4192.17	5022.4
DDB_G0269412	193.058	181.816	281.663	181.202	190.421	181.446	173.57	177.79
DDB_G0269414	1252.82	1083.29	805.581	1043.1	1088.56	1391.41	1204.85	1326.63
DDB_G0269416	63.9566	59.5839	53.7269	46.7155	64.4072	66.8165	61.7447	57.869
DDB_G0269418	45.3178	37.1122	59.3257	43.8407	27.6213	36.0712	47.6715	44.099
DDB_G0269420	1.00503	0.340479	0.969023	1.25773	0.636435	0.242089	1.90179	1.91735
DDB_G0269422	0	0	0	0	0	0	0	0
DDB_G0269424	87.8946	90.9079	145.676	99.9892	118.377	80.2524	113.6	88.0236
DDB_G0269426	14.5273	15.7755	11.4129	17.159	17.1837	11.9834	19.1447	20.7422
DDB_G0269428	0	0	0	0	0	0	0.126786	0
DDB_G0269430	79.8544	98.3985	98.1943	123.976	99.0292	76.6211	106.373	110.509
DDB_G0269432	72.9105	77.4023	74.7224	77.7095	72.8081	64.6377	72.9018	79.8313
DDB_G0269434	0	0	0	0	0	0	0	0
DDB_G0269436	0.0913666	0.226986	0.107669	0.35935	0	0.847311	0.507143	0
DDB_G0269438	416.266	451.248	266.158	448.918	498.456	574.477	414.97	398.982
DDB_G0269440	37.9171	30.0757	31.9778	29.9159	37.6769	19.4881	28.5268	37.824
DDB_G0269442	57.5609	51.5258	93.7799	105.918	52.8241	58.5855	61.8715	58.5662
DDB_G0269444	418.642	474.061	476.544	636.319	414.319	612.848	568.381	689.722
DDB_G0269446	4.29423	3.06431	3.87609	2.06626	3.30946	3.02611	2.40893	3.31178
DDB_G0269448	41.5718	38.8146	43.283	41.1456	40.35	31.5926	44.375	32.7692
DDB_G0269450	11.8777	7.83102	4.09143	7.9057	9.41923	12.5886	9.25536	5.57774
DDB_G0269452	6.48703	1.5889	2.04572	1.16789	0.891008	0.847311	1.64822	1.39443
DDB_G0269454	541.438	473.153	544.053	394.566	502.401	619.989	481.532	442.21
DDB_G0269456	0	0	0	0	0	0	0	0
DDB_G0269458	4551.7	3098.36	2945.08	3187.17	3032.87	4686.96	4619.06	5544.44
DDB_G0269460	186.296	171.488	174.639	187.401	210.787	97.6828	183.839	172.387
DDB_G0269462	176.612	111.337	129.095	88.49	134.16	122.255	117.277	85.932
DDB_G0269464	22.0193	30.6431	8.61354	26.1427	23.4208	19.3671	15.5947	17.9533
DDB_G0269466	65.053	78.5372	62.5558	66.8391	60.9704	57.375	57.5607	66.9328
DDB_G0269468	0	0	0	0	0	0	0.126786	0
DDB_G0269470	176.703	184.086	161.073	304.459	160.254	221.269	197.025	325.949
DDB_G0269472	319.692	385.309	251.731	434.903	246.173	543.61	343.97	569.278
DDB_G0269474	376.522	757.68	477.298	1274.17	693.077	1006.36	583.088	1835.25
DDB_G0269476	0.0913666	0.113493	0	0	0	0	0	0
DDB_G0269478	0	0	0	0	0	0	0	0
DDB_G0269480	0.456833	1.81589	0.538346	0.539025	0.509148	0.847311	0.253572	0.697217
DDB_G0269482	89.722	391.324	36.0692	69.2647	263.229	744.181	74.2965	157.745
DDB_G0269484	0	0.113493	0	0	0	0	0	0
DDB_G0269486	42.9423	35.6368	57.3877	40.2472	44.9323	43.0918	55.1518	40.7872
DDB_G0269488	106.99	105.435	105.516	86.9627	92.7922	103.251	101.936	102.839
DDB_G0269492	0.0913666	0	0	0	0	0	0	0
DDB_G0269494	2.10143	1.7024	2.04572	0.988213	1.78202	0.242089	1.90179	1.22013
DDB_G0269496	119.873	103.619	147.399	121.191	117.613	106.277	126.152	129.159
DDB_G0269498	0	0	0	0	0.254574	0.121044	0.126786	0
DDB_G0269500	39.1963	42.3329	29.8244	37.9114	40.8591	65.606	36.3875	37.3011
DDB_G0269502	169.028	150.492	236.872	172.578	176.802	127.097	166.343	147.113
DDB_G0269504	0.913666	0.794451	3.23008	3.77318	1.14558	0.484177	3.04286	3.13748
DDB_G0269506	2.37553	1.92938	4.1991	7.45651	2.03659	1.33149	3.93036	6.44926
DDB_G0269508	0.639566	1.13493	3.01474	5.12074	1.27287	0.968355	2.78929	5.57774
DDB_G0269510	40.8409	41.7654	34.1311	38.6301	44.2958	32.682	32.8375	37.9983
DDB_G0269512	32.6179	32.7995	24.3332	17.3386	33.6037	47.0863	24.2161	24.7512
DDB_G0269514	13.0654	14.3001	15.1814	10.8703	24.4391	21.788	12.425	9.06382
DDB_G0269516	0.182733	0	0	0	0.381861	0.242089	0.253572	0.697217
DDB_G0269518	488.811	294.514	291.461	155.149	600.03	262.908	533.641	244.723
DDB_G0269520	1047.43	625.006	653.229	333.297	1283.43	529.327	1182.28	531.976
DDB_G0269522	35.9071	36.0908	47.2668	28.8378	43.2775	31.2294	30.9357	36.081
DDB_G0269526	369.852	366.583	295.337	403.46	305.743	334.446	320.388	388.176
DDB_G0269528	0.913666	1.36192	0.215338	0.35935	0.891008	0.363133	0.380357	0.174304
DDB_G0269530	6.21293	5.56116	11.1976	9.79229	6.10977	3.51029	9.88929	6.44926
DDB_G0269532	4.20286	3.85876	6.9985	5.92928	3.43675	4.3576	8.74822	9.93534
DDB_G0269534	2.64963	2.72383	3.44542	4.13253	1.65473	2.05775	4.18393	3.13748
DDB_G0269536	1.6446	2.04288	3.98376	4.76139	1.78202	2.1788	2.91607	3.83469
DDB_G0269538	2.28416	2.04288	3.33775	6.10895	2.80031	1.93671	3.55	3.66039
DDB_G0269540	1.27913	2.61034	3.33775	5.83944	1.40016	1.81567	3.16964	3.48608
DDB_G0269542	1.3705	1.02144	2.04572	0.7187	0.254574	0.242089	0.8875	0.522913
DDB_G0269544	12.6086	16.116	14.8584	15.0927	12.2195	19.9723	12.8054	15.5131
DDB_G0269546	135.862	148.676	155.582	181.651	169.801	120.197	154.805	163.497
DDB_G0269548	37.2776	18.3859	69.5543	16.2606	42.5138	25.9035	43.9947	18.3019
DDB_G0269550	171.221	133.808	184.33	113.375	164.2	190.403	165.329	132.297
DDB_G0269552	15.3496	14.3001	7.64452	13.2061	12.0923	7.14162	11.5375	10.8069
DDB_G0269554	67.4285	57.4275	57.3877	45.2781	71.9171	50.7176	74.4233	54.3829
DDB_G0269556	328.28	273.859	474.283	281.641	387.971	341.587	304.413	305.904
DDB_G0269558	0.0913666	0.453972	0	0	0.254574	0.242089	0.253572	0
DDB_G0269560	27.3186	23.0391	38.3302	31.4431	27.8758	37.8869	32.0768	22.8339
DDB_G0269562	8.13162	8.85246	9.90557	6.10895	6.74621	8.35206	6.59286	4.53191
DDB_G0269564	81.1335	44.1488	121.774	58.035	56.2608	44.0602	118.038	91.8583
DDB_G0269566	0.0913666	0	0	0	0	0	0	0
DDB_G0269568	21.0143	26.5574	17.3347	21.9204	22.6571	28.4454	27.1322	27.8887
DDB_G0269570	55.3681	49.483	58.3567	45.368	47.3507	54.3489	54.2643	39.2185
DDB_G0269572	38.374	17.9319	64.0632	29.287	37.5496	26.5087	36.3875	16.036
DDB_G0269574	87.4378	119.395	97.8713	150.568	83.8821	167.404	106.754	184.588
DDB_G0269576	21.2884	22.9256	16.3657	25.7834	23.0389	22.2722	21.9339	27.5401
DDB_G0269578	0	0	0.107669	0.269513	0	0	0	0
DDB_G0269580	71.54	61.5132	62.5558	66.3899	59.1884	60.038	76.959	68.5016
DDB_G0269582	43.3991	32.5725	44.0367	23.9866	65.68	62.4589	61.8715	37.6497
DDB_G0269584	13.2482	16.797	10.0132	11.8586	9.29194	10.4098	9.63572	8.01799
DDB_G0269586	0	0	0	0	0	0.363133	0	0.348608
DDB_G0269588	453.361	375.662	302.551	298.71	416.61	432.37	368.693	371.617
DDB_G0269590	39.379	43.1274	44.0367	30.6346	40.35	45.0285	36.1339	23.3568
DDB_G0269592	2.10143	1.92938	4.09143	2.06626	0.636435	1.45253	2.78929	1.91735
DDB_G0269594	141.892	180.227	122.097	144.549	128.814	159.052	135.154	196.964
DDB_G0269596	15.715	9.98739	21.9645	13.5655	17.4383	12.7097	18.8911	18.6506
DDB_G0269598	4.02013	1.7024	3.23008	3.41383	4.8369	3.75238	3.93036	1.91735
DDB_G0269600	86.0673	72.4086	64.4939	54.2619	58.2974	79.042	51.0947	47.9337
DDB_G0269602	145.547	138.916	96.687	127.12	128.178	92.1148	113.093	104.757
DDB_G0269604	0	0	0	0	0	0	0	0
DDB_G0269606	9.04529	3.85876	9.15188	4.94106	5.98248	4.23655	4.56429	2.44026
DDB_G0269608	56.83	57.995	94.2106	65.0424	50.5329	82.4312	54.1375	59.7863
DDB_G0269610	528.83	605.599	584.213	637.218	573.173	433.218	554.688	716.39
DDB_G0269614	248.06	277.377	250.977	242.471	246.173	197.787	243.555	276.447
DDB_G0269616	145.273	164.451	118.867	147.693	107.812	183.866	165.582	149.553
DDB_G0269618	0	0	0.323008	0.0898375	0.127287	0.242089	0.126786	0.174304
DDB_G0269620	4.29423	3.17781	3.12241	3.86301	5.21876	3.51029	3.16964	1.39443
DDB_G0269622	0.730932	1.36192	0.646015	0.898375	0.891008	0.484177	1.01429	0.522913
DDB_G0269624	145.456	155.712	173.24	159.012	162.036	140.896	156.454	167.158
DDB_G0269626	138.786	161.614	151.921	205.728	165.091	142.227	137.309	199.055
DDB_G0269628	91.732	96.4691	116.067	109.242	78.536	134.48	72.9018	134.911
DDB_G0269630	152.034	82.8499	77.0912	49.4106	110.358	140.533	82.6643	32.5949
DDB_G0269632	40.9322	49.5965	46.9438	49.231	44.1686	47.5704	38.9232	46.0163
DDB_G0269634	0	0	0	0.0898375	0	0	0	0
DDB_G0269636	120.056	124.956	104.331	100.888	101.575	125.644	95.2161	109.986
DDB_G0269638	100.869	75.5864	63.8479	73.5769	71.1534	49.7492	68.5911	70.7675
DDB_G0269640	194.702	156.62	182.176	190.006	174.383	195.729	160.004	196.441
DDB_G0269642	121.7	152.194	135.34	169.074	144.725	180.961	128.307	161.406
DDB_G0269644	87.5292	66.2799	89.7961	50.7582	82.8638	79.2841	49.8268	37.1268
DDB_G0269646	24.5776	22.2446	19.2728	18.9557	17.9475	17.3093	17.2429	17.0818
DDB_G0269648	0	0.226986	0.323008	0	0	0.847311	0.126786	0.174304
DDB_G0269650	0	0	0	0	0	0	0	0
DDB_G0269652	48.8811	40.063	43.4984	44.0204	46.8416	47.3283	52.4893	53.86
DDB_G0269654	0.2741	1.02144	2.47639	0.808538	0.891008	0.484177	0.380357	0.522913
DDB_G0269656	0.0913666	0.340479	0.861354	0.269513	0.254574	0.605222	0	0.174304
DDB_G0269658	62.4947	51.5258	92.3802	53.9924	54.6061	73.3529	57.434	54.5572
DDB_G0269662	0.456833	1.13493	0.323008	0.449188	0.763721	0.484177	0.507143	1.74304
DDB_G0269664	151.851	144.59	139.001	92.2631	178.838	151.427	158.609	185.808
DDB_G0269666	5.20789	2.49685	4.09143	2.96464	2.41845	2.66298	4.31072	1.22013
DDB_G0269668	104.067	108.84	67.7239	94.2396	102.848	54.7121	80.509	87.5007
DDB_G0269670	176.063	177.049	153.752	151.915	222.752	210.012	177.754	275.052
DDB_G0269672	0.0913666	0	0	0	0.127287	0	0	0.174304
DDB_G0269674	0	0	0	0	0	0	0	0
DDB_G0269676	11.6949	14.1866	12.8126	14.1943	9.92838	14.5253	12.2982	8.88952
DDB_G0269678	80.1285	78.6507	62.7712	57.9452	72.4263	97.3197	63.2661	55.7774
DDB_G0269680	22.7503	17.7049	20.3495	19.6744	23.1662	15.8568	25.6107	20.9165
DDB_G0269682	497.308	733.392	519.396	720.138	627.015	556.925	561.661	768.682
DDB_G0269684	50.4343	39.3821	12.1666	10.0618	40.9864	15.3726	36.2607	14.9902
DDB_G0269686	55.9163	58.6759	67.2933	56.7773	63.007	77.8315	57.5607	61.0065
DDB_G0269688	219.097	277.491	234.934	319.193	259.156	321.978	220.734	259.888
DDB_G0269692	10.1417	10.1009	14.32	11.3195	9.41923	9.56251	10.7768	7.66939
DDB_G0269694	281.226	267.163	291.784	277.149	313.635	280.823	266.631	283.244
DDB_G0269696	61.6724	72.1816	70.7387	70.8818	67.7166	47.5704	61.6179	64.4926
DDB_G0269698	8.40572	7.60403	14.5353	7.187	7.63721	7.98893	5.45179	6.79786
DDB_G0269700	20.192	16.116	30.1474	20.5728	19.4749	10.1677	15.8482	13.5957
DDB_G0269702	0	0.340479	0	0	0.127287	0	0.126786	0
DDB_G0269704	107.995	115.309	125.112	124.694	106.794	113.782	119.559	125.15
DDB_G0269706	19.7352	8.96595	19.2728	10.0618	13.8743	8.10997	15.8482	10.4583
DDB_G0269708	943.542	1110.53	1018.23	1107.16	1174.6	1496.47	1278.51	1333.78
DDB_G0269710	35.9984	31.0971	40.8066	52.0159	37.9315	27.356	49.5732	53.1628
DDB_G0269712	389.587	464.3	475.575	536.869	368.241	487.567	410.406	723.363
DDB_G0269714	807.041	772.774	500.554	525.639	694.859	1045.58	564.07	618.083
DDB_G0269716	1128.74	821.236	929.832	732.535	1016.9	974.528	816.5	846.77
DDB_G0269718	147.009	141.299	135.448	145.806	166.491	109.061	137.563	152.516
DDB_G0269720	31.9783	26.6709	46.9438	25.5139	29.7851	34.4976	25.7375	24.4026
DDB_G0269722	113.66	157.301	107.346	193.33	128.051	167.283	121.08	187.203
DDB_G0269724	300.779	317.44	170.225	246.874	230.262	348.003	208.689	263.897
DDB_G0269726	113.386	108.045	133.833	101.606	84.5185	88.8466	118.545	124.802
DDB_G0269728	55.2768	53.4552	48.4512	53.094	53.3332	51.0807	55.659	46.0163
DDB_G0269730	0.0913666	0	0	0.0898375	0	0	0	0.174304
DDB_G0269732	69.6213	93.1778	42.96	64.4135	71.6625	63.9114	71.1268	64.4926
DDB_G0269734	36.9121	34.3884	31.6548	24.1663	33.3492	40.0657	24.7232	14.1186
DDB_G0269736	49.3379	29.5082	35.7462	19.6744	51.8058	72.0214	25.3572	23.1825
DDB_G0269738	2028.25	2027.1	1220.54	1303.63	1580.52	4312.21	1529.16	1809.98
DDB_G0269740	1659.49	1482.33	1268.24	602.001	1698.39	2106.41	1382.35	1206.88
DDB_G0269742	305.073	232.32	364.999	278.137	237.008	274.044	353.606	275.749
DDB_G0269744	34.4452	38.8146	28.64	42.8525	33.4765	22.0301	34.4857	36.2553
DDB_G0269746	65.7839	52.7743	76.8758	51.1176	63.007	41.8814	67.8304	46.1906
DDB_G0269748	4.65969	6.24212	2.26105	2.24594	5.98248	5.93117	2.28214	2.96317
DDB_G0269750	848.978	656.444	1190.61	474.252	650.563	748.175	623.532	580.259
DDB_G0269752	2.4669	2.38335	3.87609	2.78496	1.40016	1.93671	5.95893	2.09165
DDB_G0269754	17.8165	11.8033	26.056	15.5419	13.8743	14.1622	16.9893	9.93534
DDB_G0269756	799.092	985.233	787.923	1051.19	989.401	1030.33	951.654	1144.83
DDB_G0269758	13.1568	11.3493	15.7197	11.4992	13.1106	8.35206	12.6786	10.9812
DDB_G0269760	139.151	146.066	300.074	128.108	135.179	131.212	156.454	130.205
DDB_G0269762	1177.26	1293.82	1150.45	1455.64	1188.1	1090.73	1231.98	1349.81
DDB_G0269764	84.0572	95.9016	58.8951	79.5062	70.8988	74.8054	65.9286	63.2724
DDB_G0269766	64.2307	75.3594	46.1901	67.1985	45.0596	121.286	84.8197	87.675
DDB_G0269768	1152.32	1130.05	1433.4	1176.87	1045.66	1224.12	1472.62	1490.82
DDB_G0269770	77.9357	73.7705	76.8758	72.9481	76.1176	102.404	73.9161	57.869
DDB_G0269772	155.049	207.806	117.359	242.382	118.122	201.66	179.529	260.759
DDB_G0269774	2.4669	1.47541	2.7994	1.88659	3.05489	3.63133	2.02857	1.74304
DDB_G0269776	22.1107	16.6835	18.9498	16.9793	21.6388	13.557	18.3839	18.1276
DDB_G0269778	67.9767	74.338	68.693	59.2928	76.6267	91.6306	67.45	66.0613
DDB_G0269780	111.833	105.889	139.539	125.503	99.5384	99.2564	104.979	115.738
DDB_G0269782	30.151	19.7478	25.7329	27.9395	30.2943	22.0301	34.3589	28.063
DDB_G0269784	46.1401	59.1299	32.3008	54.8907	34.2402	75.6527	45.8965	67.8043
DDB_G0269786	93.8335	97.1501	65.7859	85.3457	85.0277	80.8576	76.325	78.9598
DDB_G0269788	480.314	491.538	495.386	465.269	367.986	870.309	516.145	565.094
DDB_G0269790	2573.52	2813.27	2144.88	3543.28	2029.34	1967.46	1858.68	2652.91
DDB_G0269794	0	0.113493	0	0	0	0.605222	0.126786	0
DDB_G0269796	26.2222	43.4678	36.9305	53.2737	39.2044	29.7769	22.8214	42.0073
DDB_G0269800	53.7235	42.9004	39.6223	27.4903	48.6236	54.1068	52.2357	36.7782
DDB_G0269802	59.9365	30.9836	53.9423	31.8025	48.4963	57.1329	44.5018	24.9255
DDB_G0269804	1.3705	2.04288	2.15338	2.24594	2.54574	2.1788	2.28214	2.09165
DDB_G0269806	0	0.113493	0.215338	0	0	0	0	0
DDB_G0269808	0.0913666	0	0.107669	0.0898375	0	0	0.126786	0
DDB_G0269812	33.897	30.7566	28.1017	26.4122	30.2943	33.5293	26.3714	29.806
DDB_G0269814	234.812	244.124	287.585	246.694	266.412	211.707	235.948	225.55
DDB_G0269816	26.5877	29.7352	22.7182	21.3813	27.8758	27.9612	21.6804	22.1366
DDB_G0269818	0	0.113493	0	0	0	0	0.126786	0
DDB_G0269820	0.456833	0.907944	0.430677	0.269513	0	1.33149	0.507143	1.22013
DDB_G0269822	74.0983	63.7831	76.5528	67.1086	67.7166	71.7793	58.3215	64.8412
DDB_G0269824	69.804	57.541	64.3862	46.7155	70.8988	62.9431	51.8554	47.2364
DDB_G0269826	16.446	8.73897	2.26105	2.51545	15.1471	18.5198	2.28214	2.44026
DDB_G0269828	47.7847	55.4981	61.4791	48.5123	61.6069	57.375	52.6161	46.8878
DDB_G0269830	90.6356	96.8096	103.578	87.4119	96.8653	94.4146	73.7893	68.6759
DDB_G0269832	24.1208	24.174	18.7344	28.8378	20.6205	26.0245	22.0607	17.4304
DDB_G0269834	203.016	219.723	192.943	237.171	194.876	206.139	264.475	287.079
DDB_G0269836	0.182733	0.113493	0.323008	0	0	0.121044	0.126786	0
DDB_G0269838	0.822299	1.02144	1.50737	2.51545	0.254574	0.968355	2.53572	1.74304
DDB_G0269840	151.577	148.222	176.147	132.151	146.125	138.354	127.039	118.875
DDB_G0269842	369.669	253.657	334.205	162.875	772.504	433.702	632.661	415.541
DDB_G0269844	0	0	0	0	0	0	0	0
DDB_G0269846	0.548199	0.567465	1.61504	0.179675	0	0.363133	3.04286	1.56874
DDB_G0269848	264.78	175.46	311.487	236.632	197.677	191.976	290.086	221.889
DDB_G0269850	933.675	900.794	702.326	810.874	982.782	829.275	797.609	1181.43
DDB_G0269852	55.4595	73.43	55.988	81.303	53.2059	106.156	65.4215	90.9868
DDB_G0269854	156.145	194.414	183.145	195.666	203.786	298.374	242.795	253.787
DDB_G0269856	216.173	170.58	265.297	171.59	200.859	338.198	238.357	227.467
DDB_G0269858	16.2632	10.6683	15.0737	11.4992	7.38264	14.5253	13.5661	9.76104
DDB_G0269860	599.639	730.895	884.18	813.389	782.433	824.312	708.099	805.808
DDB_G0269864	126.908	135.284	155.905	151.286	122.195	138.838	156.58	194.349
DDB_G0269866	0	0	0	0	0	0	0	0
DDB_G0269870	0	0	0	0	0	0.121044	0	0
DDB_G0269872	3.65466	5.78815	1.83038	3.23415	3.69132	7.50475	2.6625	3.13748
DDB_G0269874	220.193	230.277	240.21	225.223	193.094	318.105	222.889	308.693
DDB_G0269876	19.5524	18.3859	32.9468	16.9793	18.202	30.3821	19.525	13.2471
DDB_G0269878	1578.17	2134.46	1427.26	2152.24	1959.45	2540.24	1778.55	2363.57
DDB_G0269880	24.0294	18.9533	22.2875	15.3622	28.5123	22.1511	23.9625	16.5589
DDB_G0269882	0.182733	0	0.215338	0	0	0.484177	0.126786	0
DDB_G0269884	100.777	77.2888	92.9185	72.5887	101.066	88.1203	76.0715	63.2724
DDB_G0269886	0	0	0	0.269513	0	0	0.126786	0
DDB_G0269888	14.1618	8.73897	14.643	6.55814	12.7287	10.7729	9.00179	6.97217
DDB_G0269890	76.9306	72.8625	56.8494	60.1013	58.552	99.1353	61.2375	69.1988
DDB_G0269892	1813.35	450	2215.19	740.621	2250.43	398.599	2808.69	1067.09
DDB_G0269894	25.0344	25.309	47.9128	30.0057	29.9124	35.2239	25.8643	23.3568
DDB_G0269896	24.1208	21.7907	27.8863	25.424	22.0206	25.1772	23.8357	16.7332
DDB_G0269898	249.431	213.594	318.378	223.606	219.57	181.688	231.764	228.164
DDB_G0269900	0.0913666	0	0	0	0	0	0	0
DDB_G0269902	17.6337	14.4136	16.9041	11.9484	27.6213	9.19937	33.5982	13.5957
DDB_G0269904	0	0	0	0	0	0	0	0
DDB_G0269906	23.2071	12.0303	16.4734	9.88213	13.1106	13.557	17.75	10.1096
DDB_G0269908	252.446	290.542	148.153	280.293	200.859	326.699	149.861	265.988
DDB_G0269910	149.293	164.905	154.613	176.621	175.02	123.102	197.025	180.579
DDB_G0269912	993.52	1132.09	884.61	987.404	978.582	1557.72	1019.86	1225.18
DDB_G0269914	10.0503	8.51198	8.3982	7.63619	7.89179	12.8307	6.08572	10.8069
DDB_G0269916	8956.57	12792.6	8465.06	12962.5	13262.5	13045	15127.7	16651.1
DDB_G0269918	51.9876	72.1816	44.4674	60.1911	57.1518	51.6859	47.4179	50.3739
DDB_G0269920	16.8114	6.92308	19.3805	3.50366	10.4375	6.89953	12.425	2.96317
DDB_G0269922	119.873	166.154	123.712	229.625	146.635	130.607	132.998	200.624
DDB_G0269924	405.302	416.066	547.175	442.09	420.301	420.024	453.006	461.209
DDB_G0269926	120.878	136.192	117.898	120.652	134.415	144.769	121.841	126.371
DDB_G0269928	1.3705	5.10719	0.215338	0.628863	1.27287	2.90506	0.380357	0
DDB_G0269930	0.2741	4.31274	0.107669	3.86301	0.127287	2.66298	1.14107	3.31178
DDB_G0269932	1666.34	1784.56	1574.23	1791.9	1405.12	2877.95	1805.56	2193.97
DDB_G0269934	938.609	856.986	1128.91	1109.22	975.781	575.566	1011.88	1091.14
DDB_G0269936	17.7251	16.9105	19.7035	15.3622	12.4741	13.9201	14.3268	13.5957
DDB_G0269938	0	0	0	0	0	0	0	0
DDB_G0269940	0.0913666	0	0	0	0	0	0	0
DDB_G0269942	37.3689	26.5574	46.1901	27.3106	28.7668	28.5665	29.5411	29.806
DDB_G0269944	0.0913666	0	0.107669	0	0.254574	0	0	0
DDB_G0269946	26.679	34.7289	20.7802	33.6891	35.2585	9.07833	26.8786	27.7144
DDB_G0269948	777.347	863.455	891.932	919.397	778.105	872.851	850.099	957.976
DDB_G0269950	288.81	307.793	281.555	356.475	299.888	299.706	332.179	367.259
DDB_G0269952	16.446	15.662	13.351	16.2606	13.6197	10.6519	12.425	14.6416
DDB_G0269954	0.182733	1.36192	2.04572	1.70691	1.40016	1.21044	1.90179	1.56874
DDB_G0269956	0	0	0	0	0	0	0	0
DDB_G0269958	0.548199	0.794451	0.323008	0.539025	0.254574	0.605222	0.633929	1.22013
DDB_G0269960	0	0	0	0	0	0	0	0
DDB_G0269962	66.6976	65.4855	51.2506	53.9025	70.7715	68.269	56.0393	56.6489
DDB_G0269964	62.312	47.0996	55.4497	65.5814	45.0596	70.6899	45.009	26.6685
DDB_G0269966	196.347	187.718	195.312	175.632	184.693	210.617	190.432	169.947
DDB_G0269968	162.084	131.765	97.8713	108.883	127.287	97.5618	146.057	104.583
DDB_G0269970	7.85752	6.24212	4.95278	6.10895	2.16388	6.29431	7.9875	3.66039
DDB_G0269972	196.073	247.301	252.7	334.106	269.721	260.73	217.057	257.97
DDB_G0269974	10.5072	10.4414	14.1047	13.3858	11.965	7.98893	10.5232	8.01799
DDB_G0269976	137.141	117.692	148.261	94.5091	127.414	152.153	108.909	87.8493
DDB_G0269978	0	0	0	0	0	0	0	0
DDB_G0269980	60.7588	75.3594	68.8006	70.9716	67.5893	69.3584	66.9429	66.4099
DDB_G0269982	117.406	111.791	117.252	118.765	140.143	98.0459	126.532	106.5
DDB_G0269984	0	0.226986	0.215338	0.179675	0.127287	0.847311	0.253572	0
DDB_G0269986	80.3112	101.236	92.1649	115.351	88.4644	106.277	81.3965	97.0875
DDB_G0269988	13.2482	11.3493	18.8421	8.98375	11.3285	10.2888	13.3125	9.23812
DDB_G0269990	22.0193	21.4502	27.7787	19.6744	25.712	16.341	22.3143	17.2561
DDB_G0269992	186.936	158.55	119.944	138.08	160.254	138.354	164.695	131.774
DDB_G0269994	45.6833	47.4401	38.3302	37.4623	34.622	42.8497	35.2464	39.3928
DDB_G0269996	47.2365	44.0353	46.0824	39.0793	45.8233	45.0285	39.4304	29.806
DDB_G0269998	0	0.113493	0	0.0898375	0	0.121044	0.126786	0
DDB_G0270000	0.365466	0.453972	0.646015	0.988213	0.636435	0.121044	1.01429	0.348608
DDB_G0270002	9.95895	6.12863	7.10617	5.39025	7.89179	2.29984	7.48036	4.35761
DDB_G0270004	0	0	0	0	0	0	0	0
DDB_G0270006	207.402	239.13	139.755	144.099	147.907	250.078	131.857	150.076
DDB_G0270008	249.979	324.25	198.865	213.723	316.69	250.562	305.3	279.933
DDB_G0270010	0	0	0	0	0	0	0	0
DDB_G0270012	107.264	140.845	196.604	166.02	73.0627	104.582	233.159	240.54
DDB_G0270014	25.9481	39.9496	77.0912	85.9745	20.8751	27.356	80.1286	83.4917
DDB_G0270016	0.182733	0.226986	0.430677	0.0898375	0.509148	0.484177	0.126786	0.348608
DDB_G0270018	289.997	259.559	300.289	288.378	279.267	361.56	441.468	396.891
DDB_G0270020	35.5416	33.367	43.283	32.8805	33.731	30.7453	43.4875	28.4116
DDB_G0270022	17.0855	19.5208	30.2551	60.9098	14.2561	11.9834	13.9464	35.3838
DDB_G0270024	176.155	194.073	223.521	183.269	194.24	127.097	155.693	194.001
DDB_G0270026	292.83	265.233	306.319	258.283	335.656	214.975	279.309	292.831
DDB_G0270028	762.088	643.052	787.17	694.803	756.212	1088.79	938.595	923.987
DDB_G0270030	60.6674	41.425	59.7564	44.6493	53.0786	71.4162	54.8982	39.7414
DDB_G0270032	57.3782	32.005	36.8229	31.8025	56.3881	50.7176	41.459	21.4394
DDB_G0270034	161.353	120.416	250.223	106.727	162.164	137.022	155.186	134.737
DDB_G0270036	99.4068	92.2699	95.6103	114.633	82.2273	88.7255	97.6251	120.096
DDB_G0270038	3.65466	6.69609	6.24482	12.3077	5.98248	6.5364	4.56429	8.71521
DDB_G0270040	49.5207	53.0013	45.5441	53.633	53.8424	53.5016	54.5179	42.1816
DDB_G0270042	431.981	411.185	512.506	487.548	453.014	357.323	449.202	512.106
DDB_G0270044	106.625	98.3985	86.3507	95.8566	99.0292	114.75	90.7786	92.0326
DDB_G0270046	9.95895	8.73897	12.382	9.25327	9.92838	10.2888	11.7911	11.1555
DDB_G0270048	15.8064	6.12863	15.935	4.85123	8.52822	10.7729	9.00179	3.31178
DDB_G0270050	42.3027	14.6406	27.1326	14.0147	16.42	14.7674	19.7786	6.10065
DDB_G0270052	21.1057	16.116	18.9498	17.159	19.984	13.557	16.2286	14.2929
DDB_G0270054	5.93883	3.85876	3.76842	5.48009	3.81861	3.2682	5.19822	3.66039
DDB_G0270056	17.1769	17.1375	15.1814	17.4285	15.6563	11.7413	20.9197	18.6506
DDB_G0270058	0.456833	2.26986	2.69173	35.8452	1.0183	0.363133	4.18393	14.9902
DDB_G0270060	0.182733	0.453972	1.18436	16.7996	0.509148	0.242089	2.78929	6.27495
DDB_G0270062	34.902	26.7844	63.0942	32.611	30.2943	21.5459	52.7429	17.9533
DDB_G0270064	0.0913666	0	0	0.179675	0	0	0	0
DDB_G0270066	23.2071	17.5914	32.8391	21.9204	21.5115	15.4937	22.9482	21.6137
DDB_G0270068	44.2214	35.6368	49.8509	42.4932	49.1327	33.0451	35.3732	42.3559
DDB_G0270070	1313.49	1202.46	1788.39	1578.54	915.32	2458.65	1701.34	1687.96
DDB_G0270072	11.4208	9.8739	3.98376	4.49188	12.9833	4.47864	10.9036	7.84369
DDB_G0270074	687.533	404.489	485.588	351.355	683.276	436.244	487.872	409.092
DDB_G0270076	4.1115	3.2913	6.24482	6.91749	3.18217	1.57358	4.4375	6.27495
DDB_G0270078	4.38559	4.65322	7.21384	8.08538	3.81861	3.38924	6.08572	8.1923
DDB_G0270080	0.0913666	0.113493	0.646015	0.808538	0.127287	0	0.126786	0.522913
DDB_G0270084	0	0	0	0	0	0	0	0
DDB_G0270086	0.913666	0.226986	1.3997	0.179675	0.381861	0.968355	0.8875	0.174304
DDB_G0270088	7.67479	23.2661	8.93655	6.37846	3.56403	20.4565	10.1429	3.66039
DDB_G0270090	2.741	1.47541	1.50737	2.24594	2.03659	1.57358	2.15536	0.697217
DDB_G0270092	0	0	0.215338	0	0	0	0	0
DDB_G0270094	0.913666	3.17781	1.18436	1.88659	0.509148	3.75238	2.78929	0.174304
DDB_G0270096	188.398	194.981	136.525	175.632	180.62	244.268	140.479	202.367
DDB_G0270098	793.975	742.358	703.295	587.088	842.257	1043.52	691.109	627.67
DDB_G0270100	19.0042	21.2232	20.3495	17.0691	17.1837	21.4249	15.7214	13.0728
DDB_G0270102	425.585	447.049	538.992	433.646	424.884	514.802	403.306	462.603
DDB_G0270104	42.0286	48.1211	45.9748	61.6285	38.1861	75.4106	51.0947	74.7765
DDB_G0270106	284.059	438.537	244.194	363.033	343.675	413.245	221.622	359.415
DDB_G0270108	13.2482	22.2446	9.04422	22.6391	14.3834	28.3244	18.0036	28.7602
DDB_G0270110	64.1393	66.6204	69.4467	88.6696	76.2449	74.8054	69.0983	70.2446
DDB_G0270112	27.3186	20.4288	31.4394	31.2635	15.6563	9.32042	36.1339	27.8887
DDB_G0270114	11.0554	6.12863	22.7182	10.9602	11.8377	8.35206	15.8482	6.44926
DDB_G0270116	104.615	117.919	219.215	108.344	111.249	153.605	112.079	125.848
DDB_G0270118	50.4343	57.541	41.022	51.5667	44.1686	29.2927	45.6429	61.0065
DDB_G0270120	1202.93	1046.86	1364.82	1041.67	1169.89	944.146	1255.31	1257.95
DDB_G0270122	19.2783	18.2724	15.289	6.01911	20.7478	12.2255	21.1732	5.57774
DDB_G0270124	11.6036	6.12863	19.5958	7.72603	14.5107	11.9834	9.50893	7.49508
DDB_G0270126	4.02013	2.95082	10.9823	2.51545	3.56403	1.81567	4.4375	2.78887
DDB_G0270128	58.2919	67.4149	71.3847	63.0659	65.2982	53.5016	65.5483	61.7037
DDB_G0270130	125.812	81.261	61.1561	43.4814	86.046	172.972	72.2679	35.9067
DDB_G0270132	79.6716	117.692	61.4791	107.895	79.427	90.2991	114.234	186.506
DDB_G0270134	83.1436	88.6381	103.901	96.8449	81.0818	105.309	102.57	130.902
DDB_G0270136	0	0.113493	0	0	0.127287	0	0.126786	0
DDB_G0270138	1.3705	0.567465	2.26105	0.988213	1.14558	0.726266	0.507143	0.348608
DDB_G0270140	8.86256	4.53972	21.4262	5.21058	7.50993	10.2888	10.3964	5.05482
DDB_G0270144	0	0	0	0	0	0	0	0
DDB_G0270146	38.9222	35.9773	51.6812	46.2663	46.7143	54.2279	56.4197	45.842
DDB_G0270148	47.5106	44.6028	54.05	47.1647	48.369	34.0135	47.5447	56.126
DDB_G0270150	35.1761	28.2598	45.8671	33.15	37.8042	23.4826	33.0911	30.1546
DDB_G0270152	261.765	318.462	310.41	581.608	263.866	264.603	291.988	510.886
DDB_G0270154	0.0913666	0	0	0	0	0	0	0
DDB_G0270156	152.582	224.603	190.682	276.43	238.027	174.425	180.797	224.155
DDB_G0270158	14.1618	9.19294	18.9498	15.0029	15.6563	15.8568	13.6929	10.9812
DDB_G0270160	13.6136	12.5977	28.7477	15.7216	8.7828	14.7674	13.8197	14.1186
DDB_G0270162	0	0	0	0	0	0	0.126786	0
DDB_G0270164	2.01006	2.38335	5.81414	5.0309	0.763721	3.63133	5.07143	5.57774
DDB_G0270166	2.741	3.06431	2.7994	4.04269	1.0183	4.96282	3.80357	2.96317
DDB_G0270168	68.2508	70.4792	70.5233	54.8907	71.7898	61.8537	75.5643	61.7037
DDB_G0270170	325.539	386.784	283.708	368.514	408.846	284.938	320.388	388.35
DDB_G0270172	9.41076	5.56116	15.3967	7.9057	9.16466	14.7674	9.25536	6.97217
DDB_G0270174	43.7646	55.0441	71.6	85.4355	41.3682	60.038	68.8447	84.5375
DDB_G0270176	167.749	139.823	164.303	134.577	158.599	148.642	163.554	132.123
DDB_G0270178	23.6639	23.1526	25.7329	28.209	21.1296	31.7136	23.7089	24.4026
DDB_G0270180	18.456	16.797	13.8893	19.4049	16.9292	15.6147	23.3286	22.8339
DDB_G0270182	94.8385	123.026	102.286	117.687	96.6108	165.105	93.0608	134.563
DDB_G0270184	272.272	263.758	280.371	238.968	247.191	267.629	284.254	266.337
DDB_G0270186	0	0	0	0.179675	0	0	0	0
DDB_G0270188	261.491	319.71	302.658	289.367	183.675	385.284	268.659	295.969
DDB_G0270190	41.4804	39.2686	40.1606	31.1736	35.2585	37.7658	33.0911	33.1178
DDB_G0270192	278.394	209.168	191.436	209.232	249.61	276.465	235.314	186.331
DDB_G0270194	40.4754	37.4527	35.8539	28.9277	39.9681	46.6021	36.1339	28.9345
DDB_G0270196	293.195	286.229	389.87	297.362	319.999	279.491	272.97	325.775
DDB_G0270198	0.639566	0.453972	0.323008	0.628863	0.509148	0.363133	0.507143	0.522913
DDB_G0270200	63.9566	56.0656	58.5721	47.7936	52.0603	81.2208	55.7857	51.0711
DDB_G0270202	57.835	81.942	46.9438	109.332	72.6808	87.0309	61.4911	94.1243
DDB_G0270204	235.634	229.71	380.934	309.221	216.133	253.225	358.931	367.782
DDB_G0270206	28.9632	32.005	38.2226	29.3769	32.4582	30.5032	31.5697	19.5221
DDB_G0270208	11.2381	14.5271	20.2418	15.0927	16.42	16.341	12.425	14.1186
DDB_G0270210	9.22802	6.4691	4.84512	5.92928	2.29116	5.08386	7.35358	6.97217
DDB_G0270212	2.37553	7.03657	34.3465	88.6696	2.54574	9.56251	17.3697	63.9697
DDB_G0270214	2.4669	7.71753	31.1164	92.0835	2.29116	9.80459	13.8197	67.63
DDB_G0270216	7.76616	3.85876	9.15188	5.0309	7.63721	4.84177	4.31072	4.53191
DDB_G0270218	0.456833	0.567465	1.61504	0.7187	0.254574	0.242089	1.14107	0
DDB_G0270220	138.786	154.805	174.855	121.281	145.107	120.923	153.284	141.012
DDB_G0270222	0.548199	0	1.07669	0.35935	0.509148	0.363133	1.01429	0
DDB_G0270224	7.67479	7.26356	13.2433	8.44473	5.72791	5.56804	9.88929	6.62356
DDB_G0270226	0	0	0.323008	0	0	0.121044	0.126786	0.174304
DDB_G0270228	17.8165	24.401	22.7182	26.1427	21.8933	23.7247	20.1589	22.6595
DDB_G0270230	77.3875	76.1538	84.5203	80.5843	77.0086	75.6527	67.5768	58.5662
DDB_G0270232	17.6337	18.0454	17.5501	18.237	29.276	42.1234	19.3982	21.6137
DDB_G0270234	0	0	0	0	0	0	0	0
DDB_G0270236	0	0	0	0	0	0	0	0
DDB_G0270238	120.33	107.591	124.143	135.565	120.923	73.716	97.4983	134.214
DDB_G0270240	0	0	0.107669	0.269513	0	0	0	0
DDB_G0270242	25.7654	19.8613	24.6563	20.5728	23.0389	30.8663	24.7232	24.054
DDB_G0270244	3.19783	2.26986	4.09143	1.88659	1.78202	2.54193	2.40893	1.91735
DDB_G0270246	27.2272	25.1955	27.025	26.2326	23.5481	21.4249	29.2875	19.8707
DDB_G0270248	109.183	94.9937	66.9703	73.3973	99.4111	84.0048	107.261	71.639
DDB_G0270250	15.8978	13.0517	14.32	14.5537	17.5656	18.7619	14.7072	10.1096
DDB_G0270252	9.77622	9.98739	20.0265	10.6907	10.0557	9.07833	17.2429	9.58673
DDB_G0270254	8.77119	9.07944	9.15188	9.16343	12.2195	5.93117	8.62143	5.22913
DDB_G0270256	102.513	109.067	78.3832	97.4737	81.7182	116.082	78.9875	98.8305
DDB_G0270258	0.365466	0.907944	0.107669	0.35935	0.636435	0.484177	0	0.348608
DDB_G0270260	732.212	666.999	531.455	596.162	743.865	521.459	861.256	732.426
DDB_G0270262	12.4259	11.9168	11.9513	9.52278	8.91008	16.5831	10.0161	10.6326
DDB_G0270264	768.85	839.962	900.976	1073.92	719.426	1100.54	794.567	1117.81
DDB_G0270266	30.5164	33.367	27.348	32.2517	34.3675	24.451	26.2447	28.7602
DDB_G0270268	16.446	14.1866	28.963	16.4403	13.6197	25.7825	21.0464	15.6874
DDB_G0270270	497.582	486.999	326.991	500.485	434.048	477.883	535.924	563.526
DDB_G0270272	1154.69	1181.58	1313.56	1376.58	1133.11	1287.06	1317.18	1457.53
DDB_G0270274	0.0913666	0.226986	0	0.0898375	0.127287	0	0	0.174304
DDB_G0270276	14.2532	12.3707	2.7994	9.43294	9.03737	9.07833	9.63572	3.31178
DDB_G0270278	41.2977	46.5322	58.3567	42.4033	53.7151	49.5071	53.5036	54.2086
DDB_G0270280	0	0.113493	0.107669	0.628863	0.254574	0.121044	0.253572	0
DDB_G0270282	42.9423	36.6583	39.6223	33.3297	35.3858	32.4399	27.8929	20.7422
DDB_G0270284	0.730932	0.340479	1.18436	1.97643	1.14558	1.69462	3.04286	1.22013
DDB_G0270286	55.0027	48.4615	33.5928	12.2179	77.3904	69.8426	55.1518	31.3748
DDB_G0270288	0.548199	1.02144	0.430677	0.628863	0.509148	0	0	0.697217
DDB_G0270290	0.822299	0.453972	0.323008	0.269513	0.254574	0.242089	0.253572	0.522913
DDB_G0270292	0.2741	0.113493	0.430677	0.269513	0.127287	0.242089	0.380357	0.697217
DDB_G0270294	1.0964	0.907944	0.969023	0.628863	0.509148	0.605222	0.253572	0.871521
DDB_G0270296	791.783	601.627	488.065	304.01	645.599	512.865	327.868	242.457
DDB_G0270298	1400.74	1575.28	902.053	1272.55	1289.67	1607.83	1285.61	1431.73
DDB_G0270300	21.8366	14.7541	26.8096	19.3151	18.3293	11.4992	25.1036	15.1645
DDB_G0270302	8.95392	7.94451	5.70647	7.187	7.63721	8.59415	6.84643	6.97217
DDB_G0270304	75.1033	65.826	83.7667	64.9525	77.8996	104.098	70.6197	75.8223
DDB_G0270306	3.19783	4.31274	4.09143	4.58171	3.56403	5.93117	3.67679	5.40343
DDB_G0270308	26.4049	21.1097	29.0707	30.6346	27.494	28.3244	24.9768	32.5949
DDB_G0270310	81.1335	68.2093	99.271	56.5976	52.8241	70.2057	70.7465	58.3919
DDB_G0270312	87.986	66.2799	112.837	87.9509	83.2456	103.13	88.3697	86.4549
DDB_G0270314	122.431	72.8625	98.948	93.3412	115.831	107.487	159.243	130.205
DDB_G0270316	9828.94	14830.8	7311.06	14038.5	14226.7	18892	15831.7	20383.8
DDB_G0270318	0.730932	3.85876	0	0	0.509148	4.84177	0.633929	0
DDB_G0270320	114.848	122.799	115.206	117.418	122.195	76.5	120.32	132.994
DDB_G0270322	69.6213	61.7402	80.7519	52.0159	65.9346	93.9304	55.659	57.1718
DDB_G0270324	303.794	302.005	260.129	197.912	255.592	343.04	197.279	197.312
DDB_G0270326	36.638	24.401	47.3745	27.8496	34.8766	26.7508	30.3018	24.7512
DDB_G0270328	0.730932	1.24842	2.26105	3.50366	1.0183	1.81567	2.78929	3.13748
DDB_G0270330	0.182733	0	0.430677	0.898375	0.381861	0.363133	0.126786	0.697217
DDB_G0270336	458.751	653.72	648.815	805.124	596.339	623.257	640.015	843.807
DDB_G0270338	48.0588	48.9155	45.6518	40.3371	40.2227	65.2429	54.6447	44.6219
DDB_G0270340	228.873	174.098	346.049	207.884	160.891	185.077	169.766	225.55
DDB_G0270342	0.182733	0.113493	0.107669	0.0898375	0	0.121044	0.253572	1.04583
DDB_G0270344	19.0956	25.4224	21.7492	29.3769	27.6213	20.4565	22.6947	24.5769
DDB_G0270346	18.9129	22.5851	17.4424	18.9557	19.7295	16.2199	21.3	17.2561
DDB_G0270348	1.27913	0.567465	1.61504	0.808538	1.52744	0.242089	1.26786	1.39443
DDB_G0270350	62.312	76.9483	48.5588	59.0233	57.9155	83.7627	52.6161	59.9607
DDB_G0270352	250.07	301.665	191.544	260.259	233.699	335.414	188.404	255.181
DDB_G0270354	3.74603	3.74527	10.2286	7.54635	2.03659	5.56804	9.38215	7.14647
DDB_G0270356	420.103	354.325	337.22	461.406	349.021	678.696	515.891	575.204
DDB_G0270358	242.213	214.048	298.567	235.015	205.568	219.09	248.88	234.091
DDB_G0270360	30.7905	34.3884	34.3465	37.1029	39.7135	29.2927	34.1054	33.9893
DDB_G0270362	26.4049	21.7907	29.7167	24.346	23.9299	27.1139	27.3857	25.9713
DDB_G0270364	0	0	0	0	0	0	0	0
DDB_G0270366	0	0	0.323008	0.179675	0	0.242089	0.126786	0.871521
DDB_G0270368	0.913666	2.38335	6.02948	7.27684	2.16388	2.29984	3.42322	5.22913
DDB_G0270372	1.73596	1.02144	2.26105	1.07805	0.891008	2.66298	1.14107	0.697217
DDB_G0270374	0.0913666	0.113493	0.107669	0.539025	0.127287	0.242089	0	1.04583
DDB_G0270376	0.0913666	0.680958	0.107669	0.539025	0.381861	0.242089	0.380357	0.174304
DDB_G0270378	604.847	553.846	494.525	495.813	677.548	590.212	558.618	514.197
DDB_G0270380	9858.54	8182.96	7053.09	8237.47	8882.08	10289	9474.57	10935.5
DDB_G0270382	225.401	205.99	204.356	217.856	191.567	152.395	204.252	229.21
DDB_G0270384	91.5493	62.3077	122.851	73.0379	82.1001	114.145	90.1447	70.9418
DDB_G0270386	40.2013	36.8852	40.1606	41.6846	33.6037	34.0135	38.1625	39.0441
DDB_G0270388	1478.86	2060.69	1251.22	2010.74	1965.18	1240.58	1726.95	2550.25
DDB_G0270390	108.452	92.1564	83.1206	81.9318	86.6824	99.1353	87.9893	79.4827
DDB_G0270392	114.665	114.514	129.741	116.25	117.995	117.776	122.729	108.592
DDB_G0270394	40.8409	42.2194	41.022	41.2354	45.0596	40.913	28.9072	44.4476
DDB_G0270396	63.9566	81.488	70.954	88.8493	71.408	72.8687	66.4358	70.5932
DDB_G0270398	436.549	508.903	507.122	513.961	482.672	430.918	496.24	540.343
DDB_G0270400	50.0689	56.1791	35.7462	42.2236	48.369	33.0451	45.6429	44.2733
DDB_G0270402	235.817	232.774	292.86	229.265	227.207	252.62	226.947	259.016
DDB_G0270404	304.159	269.773	372.32	356.745	327.127	262.545	340.547	350.177
DDB_G0270406	0.730932	0.907944	1.29203	1.34756	1.27287	0.484177	1.52143	0.871521
DDB_G0270408	23.7553	16.116	13.028	7.81587	21.6388	22.5143	11.4107	7.84369
DDB_G0270410	239.015	275.221	239.564	274.813	306.125	220.785	229.102	259.713
DDB_G0270412	268.069	235.498	326.345	254.869	272.139	222.964	253.064	244.375
DDB_G0270414	2.1928	1.92938	3.01474	1.97643	0.254574	1.21044	2.28214	2.96317
DDB_G0270416	24.7603	23.72	25.8406	23.0882	18.8385	22.1511	23.3286	18.1276
DDB_G0270418	213.158	138.008	74.6148	79.2367	191.821	84.1258	166.47	94.8215
DDB_G0270420	375.151	465.549	1282.77	1658.22	445.122	554.02	1149.31	1855.99
DDB_G0270422	21.8366	14.4136	20.1341	27.1309	18.4566	25.4193	19.2714	20.7422
DDB_G0270424	4553.44	5092.09	1871.18	5043.57	4680.21	3298.7	4354.2	6232.25
DDB_G0270426	0.182733	0	0	0	0	0.363133	0.253572	0.174304
DDB_G0270428	40.6581	26.7844	51.1429	45.0984	29.5306	19.7302	34.6125	23.5311
DDB_G0270430	140.979	104.527	121.882	75.9127	105.394	45.6337	145.93	74.9508
DDB_G0270432	70.2609	56.86	81.5056	66.8391	65.9346	75.0475	66.8161	58.7405
DDB_G0270434	79.763	72.4086	104.87	85.8847	89.1008	80.8576	72.0143	84.0146
DDB_G0270436	78.5752	100.441	293.183	550.884	158.727	256.13	304.286	396.194
DDB_G0270438	171.952	142.774	160.642	158.384	150.453	166.92	176.613	170.818
DDB_G0270440	15.4409	16.4565	18.9498	18.776	20.6205	25.6614	19.7786	16.3846
DDB_G0270442	60.8501	38.3607	27.671	18.6862	49.26	18.7619	49.9536	25.9713
DDB_G0270444	154.409	185.902	140.185	148.412	181.002	138.233	117.277	112.078
DDB_G0270446	51.2566	64.5776	55.665	63.3355	56.8972	49.5071	55.9125	58.0433
DDB_G0270448	9.41076	10.5549	14.2123	10.7805	8.14636	11.015	9.88929	11.5041
DDB_G0270450	35.1761	38.7011	32.0854	35.7553	40.35	19.3671	32.2036	34.6865
DDB_G0270452	9.22802	8.05801	14.32	7.99554	7.7645	8.71519	10.0161	4.88052
DDB_G0270454	0.639566	0.680958	1.61504	1.4374	0.891008	0.968355	1.39464	1.04583
DDB_G0270456	0	0	0	0	0	0	0	0
DDB_G0270458	1.3705	2.04288	0.969023	1.52724	1.0183	0.363133	2.02857	3.13748
DDB_G0270460	0	0	0	0	0	0	0	0
DDB_G0270462	0.182733	0.113493	0.107669	0.179675	0	0.121044	0	0
DDB_G0270464	0	0	0	0	0	0	0	0
DDB_G0270466	39.0135	32.5725	74.2918	31.8923	28.5123	40.3078	39.5572	28.9345
DDB_G0270468	0	0	0	0	0	0	0	0
DDB_G0270470	450.254	355.914	464.054	384.594	434.558	374.511	384.922	399.854
DDB_G0270472	33.3488	31.4376	54.9113	43.8407	34.3675	29.7769	33.8518	35.9067
DDB_G0270474	0.0913666	0.113493	0.215338	0	0	0	0.126786	0.174304
DDB_G0270476	2.10143	3.85876	6.35248	8.35489	3.81861	3.14715	4.18393	6.79786
DDB_G0270478	34.6279	59.1299	54.8036	83.3692	47.7326	51.928	36.7679	73.7307
DDB_G0270480	130.289	187.718	212.647	287.75	207.478	142.59	119.179	221.018
DDB_G0270482	797.63	1230.61	808.811	1295.46	943.196	1476.5	747.909	1314.43
DDB_G0270488	896.671	1008.5	744.21	1350.53	991.82	777.589	761.222	1358
DDB_G0270490	1.6446	1.24842	2.7994	3.32399	0.636435	0.484177	1.90179	1.91735
DDB_G0270492	43.0336	33.2535	40.2683	38.3606	33.0946	34.8608	32.5839	37.1268
DDB_G0270494	13.5223	11.4628	14.5353	12.3077	13.2378	15.9779	15.975	10.9812
DDB_G0270496	91.6407	100.441	117.575	128.558	111.376	140.654	87.8625	96.7388
DDB_G0270500	122.066	126.318	168.072	141.135	99.6657	118.987	172.429	147.984
DDB_G0270502	0	0	0	0	0	0	0	0
DDB_G0270504	0.0913666	0	0	0	0	0	0	0
DDB_G0270506	2.741	4.76671	5.38346	7.187	3.30946	4.84177	4.31072	3.31178
DDB_G0270508	0.456833	0.567465	0.646015	0.808538	0.509148	0.968355	1.26786	1.22013
DDB_G0270510	78.9407	63.5561	93.2416	68.2765	64.9163	49.6282	68.2108	72.3363
DDB_G0270512	0	0	0	0	0	0	0	0
DDB_G0270514	0	0.113493	0.107669	0	0	0	0	0
DDB_G0270518	0.639566	2.83733	0.861354	1.07805	0.763721	1.45253	5.57857	3.31178
DDB_G0270520	0	0	0	0	0	0	0	0
DDB_G0270522	1.00503	0.794451	1.29203	1.07805	0.509148	0.484177	1.52143	1.74304
DDB_G0270524	0.0913666	0.113493	0.215338	0	0	0	0	0.174304
DDB_G0270528	43.5818	35.6368	49.2048	31.8025	38.4406	45.6337	36.8947	23.1825
DDB_G0270530	0	0	0	0.0898375	0	0	0	0
DDB_G0270532	0	0.113493	0	0.179675	0.127287	0.242089	0.380357	0.522913
DDB_G0270536	0	0	0	0	0	0	0	0
DDB_G0270538	23.3898	22.4716	26.056	21.1118	21.7661	19.004	23.075	16.9075
DDB_G0270540	0.730932	0.680958	3.23008	5.21058	1.27287	2.42089	7.1	5.57774
DDB_G0270544	45.866	38.7011	57.8184	67.8273	47.2234	33.0451	56.4197	53.86
DDB_G0270548	1.27913	0.680958	2.04572	2.42561	1.14558	1.21044	0.8875	1.74304
DDB_G0270550	18.456	18.4994	34.4542	30.3651	14.638	21.909	28.5268	24.054
DDB_G0270552	159.891	166.04	97.656	136.463	146.507	176.846	145.297	142.929
DDB_G0270554	6.12156	3.63178	7.21384	6.4683	5.21876	3.99446	4.31072	8.71521
DDB_G0270556	5.57336	4.65322	6.13715	2.24594	4.58233	1.57358	5.70536	2.61456
DDB_G0270558	3.92876	3.85876	7.32151	4.76139	3.05489	3.87342	5.83215	5.75204
DDB_G0270560	96.5744	113.38	102.932	104.84	110.994	84.0048	97.2447	112.601
DDB_G0270562	614.075	501.299	562.249	523.932	499.601	764.516	602.993	560.039
DDB_G0270564	40.8409	28.1463	44.8981	31.7126	30.6761	30.6242	30.6822	28.063
DDB_G0270566	23.3898	33.5939	53.2963	57.496	17.8202	19.125	46.6572	58.2176
DDB_G0270568	37.643	24.855	43.0677	25.8732	33.8583	25.0562	29.5411	24.4026
DDB_G0270570	0.2741	0.113493	0	0.269513	0.509148	0	0.380357	0.174304
DDB_G0270572	18.2733	16.116	11.9513	12.6671	10.6921	9.80459	10.7768	6.27495
DDB_G0270574	4.47696	3.2913	5.70647	3.5935	4.70962	3.14715	3.42322	2.26595
DDB_G0270578	42.0286	34.1614	28.1017	39.4387	39.3317	30.019	41.3322	39.2185
DDB_G0270580	16.8114	11.3493	15.7197	13.6553	15.9109	15.8568	13.8197	9.23812
DDB_G0270582	0	0	0.215338	0	0	0	0	0.174304
DDB_G0270584	1.46186	0.794451	0.969023	0.449188	0.509148	0.847311	0.633929	0.871521
DDB_G0270586	3.38056	1.47541	1.83038	0.988213	2.29116	2.1788	1.01429	3.66039
DDB_G0270588	0.456833	0	0.107669	0	0.254574	0.363133	0.126786	0.174304
DDB_G0270590	547.56	499.71	557.188	523.932	645.981	554.383	554.561	569.975
DDB_G0270592	4.84243	6.01513	4.73745	6.01911	7.7645	8.59415	4.94465	5.05482
DDB_G0270594	0.0913666	0	0	0	0	0	0	0
DDB_G0270596	18.7301	16.343	18.6268	18.3269	18.7112	22.5143	19.525	14.4673
DDB_G0270598	0.182733	0	0.323008	0.35935	0	0	0.633929	0
DDB_G0270600	0	0	0	0	0	0	0	0
DDB_G0270602	0	0	0	0	0	0	0	0
DDB_G0270604	0.182733	0	0.107669	0.269513	0.254574	0	0.253572	0.174304
DDB_G0270606	1.46186	0.453972	0.430677	0.7187	1.40016	0	1.64822	1.04583
DDB_G0270610	0	0	0	0	0	0	0	0
DDB_G0270614	0	0	0	0	0	0	0	0
DDB_G0270618	223.757	245.939	261.421	287.48	182.402	294.985	181.557	238.274
DDB_G0270620	0.0913666	0	0	0	0	0	0	0
DDB_G0270622	86.981	87.0492	72.9997	93.3412	83.5002	64.2746	72.2679	87.3264
DDB_G0270624	0	0	0	0	0	0	0	0
DDB_G0270626	109.366	107.818	129.418	103.223	102.084	100.709	94.3286	102.491
DDB_G0270628	0.822299	0.907944	3.01474	1.97643	1.0183	3.02611	1.64822	1.22013
DDB_G0270630	0.182733	0.226986	0.538346	0.35935	0.127287	0.121044	0.126786	0.174304
DDB_G0270632	26.679	24.0605	29.8244	26.5021	28.7668	19.2461	20.2857	18.6506
DDB_G0270634	1302.52	1382.46	987.65	1300.49	1386.03	1080.81	1369.54	1499.36
DDB_G0270636	4.20286	5.33417	52.9733	31.0838	2.29116	2.05775	20.6661	25.0998
DDB_G0270638	1.27913	3.40479	1.18436	2.1561	2.54574	1.0894	2.15536	3.31178
DDB_G0270640	3.92876	3.85876	2.47639	3.86301	397.899	302.974	359.438	356.278
DDB_G0270642	33.6229	49.8235	60.9408	88.4001	56.1335	65.8481	38.2893	84.8862
DDB_G0270644	19.9179	30.6431	20.9955	42.9423	23.5481	26.6298	18.8911	25.2741
DDB_G0270646	5.29926	6.4691	5.70647	4.67155	5.47334	7.74684	7.9875	4.88052
DDB_G0270648	0.182733	0	0.215338	0	0	0	0	0.348608
DDB_G0270650	0	0	0	0	0	0	0	0
DDB_G0270652	0.456833	0.113493	0.107669	0.0898375	0.127287	0.484177	0	0.348608
DDB_G0270654	0	0.340479	0	0	0.127287	0.242089	0.253572	0.174304
DDB_G0270656	0	0.113493	0	0	0	0	0	0
DDB_G0270658	3044.15	2776.49	1465.92	2035.54	3244.29	3428.22	2298.37	3423.33
DDB_G0270660	0.2741	0	0.861354	0.449188	0	0.363133	0.253572	0.174304
DDB_G0270662	0	0	0	0	0	0	0	0
DDB_G0270664	43.6732	47.7806	60.0794	46.985	48.8782	39.4605	42.2197	36.7782
DDB_G0270666	71.7227	84.3253	136.848	130.534	62.4979	60.1591	154.552	103.537
DDB_G0270668	210.326	195.322	320.316	222.528	160.509	164.862	250.275	206.202
DDB_G0270670	1118.05	1577.1	1212.25	1742.4	1081.3	1915.89	1522.06	2144.64
DDB_G0270672	0.913666	1.02144	0.538346	0.808538	0.381861	0.605222	0.760715	0.174304
DDB_G0270678	20.1006	17.8184	21.7492	19.1354	21.2569	15.2516	15.3411	22.8339
DDB_G0270680	8.22299	8.62547	12.8126	7.99554	9.03737	11.1361	8.11429	6.97217
DDB_G0270682	6.21293	6.5826	10.3362	15.2724	5.98248	14.8885	9.25536	3.66039
DDB_G0270686	1700.79	1956.51	896.239	2128.52	1464.31	1665.21	1750.78	2703.46
DDB_G0270688	3.38056	3.74527	4.09143	3.50366	4.70962	3.2682	4.56429	3.13748
DDB_G0270690	73.8242	52.5473	72.1384	44.9188	69.7532	63.1852	53.5036	48.108
DDB_G0270692	49.9775	62.9886	64.0632	60.4607	58.1701	61.6116	55.2786	55.4287
DDB_G0270694	87.4378	88.0706	86.8891	78.6977	73.4445	109.303	89.2572	71.9876
DDB_G0270698	12.6086	14.1866	23.0412	14.0147	11.965	15.6147	13.0589	10.6326
DDB_G0270700	0.913666	1.02144	6.13715	2.69513	0.636435	0.605222	3.67679	0.871521
DDB_G0270704	49.2466	8.28499	32.5161	7.9057	34.8766	7.98893	24.2161	6.62356
DDB_G0270706	45.0437	62.7617	48.7742	100.977	61.8614	52.5333	34.7393	68.3273
DDB_G0270708	317.956	87.5031	322.9	92.8022	263.866	89.8149	286.409	103.885
DDB_G0270710	0	0	0.107669	0.0898375	0	0	0	0
DDB_G0270714	0	0	0	0	0	0	0.253572	0
DDB_G0270718	135.679	76.7213	174.747	126.491	145.362	72.5056	142.507	117.655
DDB_G0270720	17.3596	20.2018	52.5426	42.044	12.2195	17.9146	39.1768	33.2921
DDB_G0270722	5.75609	4.99369	7.64452	6.37846	4.07318	5.81013	5.70536	4.70621
DDB_G0270724	1.6446	1.47541	2.7994	2.51545	1.0183	1.69462	1.26786	2.78887
DDB_G0270726	2.37553	8.73897	1.61504	3.14431	2.9276	10.2888	1.52143	3.13748
DDB_G0270728	2.4669	1.81589	3.44542	2.96464	3.43675	3.38924	2.6625	2.44026
DDB_G0270730	146.186	84.3253	130.172	72.8582	111.121	90.057	125.518	71.9876
DDB_G0270732	1.55323	1.5889	2.69173	0.898375	0.763721	1.0894	0.760715	1.04583
DDB_G0270734	32.9833	40.4035	28.1017	37.8216	35.7676	27.235	33.2179	34.6865
DDB_G0270736	0.548199	0.113493	0.969023	0.0898375	0.254574	0.242089	0.380357	0
DDB_G0270738	24.4862	31.4376	33.7005	28.5683	21.0023	53.9858	29.5411	30.3289
DDB_G0270740	0	0	0	0	0	0.121044	0	0
DDB_G0270742	43.0336	63.8966	50.3892	47.0749	57.0245	68.6322	45.2625	59.0891
DDB_G0270744	63.2257	77.5158	74.0764	65.222	66.6983	81.2208	66.309	71.639
DDB_G0270746	108.087	96.0151	121.343	100.888	79.9362	97.8039	97.6251	99.5277
DDB_G0270750	10.7813	10.2144	8.29053	10.6008	6.61892	7.02057	13.0589	14.2929
DDB_G0270752	624.216	520.933	771.45	462.843	589.848	837.022	576.749	599.781
DDB_G0270754	227.503	245.939	327.53	257.385	218.17	263.514	256.868	250.127
DDB_G0270756	3.8374	4.19924	1.83038	4.67155	3.56403	2.78402	1.14107	4.53191
DDB_G0270758	26.0395	19.1803	20.3495	16.4403	17.0564	15.8568	16.4822	17.2561
DDB_G0270760	240.111	247.982	227.828	213.274	251.774	143.801	179.275	214.394
DDB_G0270762	1.9187	2.49685	0.646015	2.1561	2.9276	0.726266	1.26786	1.74304
DDB_G0270764	42.2113	30.6431	33.4851	25.6935	33.6037	18.2777	32.5839	20.045
DDB_G0270766	146.278	135.624	199.08	160.09	144.471	164.741	153.284	141.012
DDB_G0270768	0	0	0	0	0	0	0	0
DDB_G0270770	0	0	0	0	0	0	0	0
DDB_G0270772	0.182733	0	0.215338	0.0898375	0.254574	0.121044	0	0
DDB_G0270774	324.169	135.284	374.043	172.937	260.811	121.286	275.632	153.388
DDB_G0270776	72.545	75.1324	86.8891	90.0172	59.6976	87.8782	78.3536	80.1799
DDB_G0270778	32.6179	41.425	33.8081	41.8643	27.494	47.8125	31.3161	32.4206
DDB_G0270780	0	0	0	0	0	0	0	0
DDB_G0270784	622.115	943.922	646.877	1019.3	514.239	897.423	856.438	1152.85
DDB_G0270786	58.0178	29.3947	116.283	58.5741	34.7493	28.8086	84.8197	41.1358
DDB_G0270788	0.365466	1.81589	0	0.7187	0.509148	0.484177	0.126786	0.348608
DDB_G0270790	0	0	0	0	0	0	0	0
DDB_G0270792	0	0	0	0.179675	0	0	0	0
DDB_G0270794	0.365466	0	0.107669	0.449188	0.127287	0.363133	0.380357	0.348608
DDB_G0270796	1.27913	1.24842	3.23008	2.69513	6.61892	3.02611	2.53572	4.009
DDB_G0270798	0.456833	0.680958	0.107669	0.269513	0.381861	0.121044	0.253572	0.697217
DDB_G0270800	78.2098	63.6696	93.0262	57.7655	72.299	70.6899	71.5072	75.1251
DDB_G0270802	8.49709	10.3279	10.1209	12.1281	7.12807	7.50475	7.35358	6.27495
DDB_G0270804	0.365466	0.907944	0.861354	0.449188	1.14558	0.968355	0.8875	0.871521
DDB_G0270806	248.791	288.159	241.933	294.398	231.408	288.449	281.211	356.452
DDB_G0270808	67.7026	67.9823	81.6133	83.4591	71.6625	66.2113	70.1125	77.0425
DDB_G0270810	14.1618	9.19294	20.5648	8.80408	10.5648	19.2461	17.8768	12.7242
DDB_G0270812	29.9682	30.4161	20.1341	27.7598	20.3659	26.1456	31.4429	22.6595
DDB_G0270814	91.5493	57.995	24.4409	25.1545	77.3904	32.803	67.7036	33.815
DDB_G0270816	83.8745	106.456	83.659	69.5342	119.522	120.681	90.9054	88.5465
DDB_G0270818	2.92373	2.15637	2.04572	3.5935	4.20047	3.51029	4.31072	4.009
DDB_G0270820	0.182733	0	0	0	0	0	0	0
DDB_G0270822	0.456833	0.340479	0.538346	0.179675	0.127287	0	0.380357	0.697217
DDB_G0270824	0.913666	1.81589	0.430677	0.449188	0.763721	0.484177	1.01429	1.91735
DDB_G0270826	424.672	138.121	574.2	142.752	241.081	79.163	322.289	109.289
DDB_G0270828	74.6465	86.4817	92.1649	133.139	103.739	111.482	90.0179	99.8763
DDB_G0270830	24.669	30.0757	41.8833	34.9468	20.8751	23.7247	21.9339	24.2283
DDB_G0270834	1800.29	1886.71	1654.12	1745.18	1775.14	2143.82	1947.94	2105.6
DDB_G0270836	934.314	466.116	48.3435	70.7021	1079.52	834.48	51.2215	85.932
DDB_G0270838	187.85	177.844	81.7209	178.238	214.733	226.474	263.334	301.546
DDB_G0270840	0	0	0	0	0	0	0	0
DDB_G0270842	0	0	0	0	0	0	0	0
DDB_G0270848	39.1963	63.8966	71.4924	124.066	53.4605	53.7437	39.8107	70.9418
DDB_G0270850	124.259	192.938	255.176	351.624	174.383	175.393	154.932	229.384
DDB_G0270852	0	0	0	0	0	0	0	0
DDB_G0270854	139.151	142.888	159.673	164.762	110.612	137.748	124.123	167.855
DDB_G0270856	74.7378	71.5006	80.1059	93.9701	72.6808	81.2208	79.875	69.3731
DDB_G0270858	100.046	77.9697	98.7327	51.9261	77.5177	57.6171	67.1965	52.8142
DDB_G0270860	0.730932	0.113493	0.215338	0.539025	0.381861	0	0.380357	0.522913
DDB_G0270862	0	0	0	0	0	0	0	0
DDB_G0270864	180.358	253.997	222.552	187.132	199.84	163.289	188.277	191.037
DDB_G0270866	65.053	60.9458	45.0057	73.3074	52.8241	71.1741	59.7161	66.9328
DDB_G0270868	35.5416	34.3884	40.2683	44.4696	39.0771	37.1606	28.5268	30.5032
DDB_G0270870	191.596	182.497	202.741	203.841	210.533	220.18	184.347	199.753
DDB_G0270872	0	0	0	0.0898375	0.381861	0.605222	0	0.174304
DDB_G0270878	0.0913666	0	0	0	0	0.121044	0.126786	0
DDB_G0270880	148.562	220.063	139.97	170.422	212.315	176.362	158.229	164.02
DDB_G0270882	42.12	33.4805	34.7772	28.5683	37.2951	26.6298	33.8518	28.7602
DDB_G0270884	350.939	360.113	304.381	190.006	330.946	358.897	287.677	301.198
DDB_G0270886	5.84746	4.99369	7.32151	5.21058	4.8369	3.14715	6.2125	5.05482
DDB_G0270888	2.1928	1.36192	4.1991	1.97643	2.80031	0.726266	1.90179	2.96317
DDB_G0270890	0.182733	0.567465	0.107669	0.269513	0.381861	0	0.633929	0.174304
DDB_G0270892	0	0	0	0.0898375	0	0	0	0
DDB_G0270894	23.8467	25.4224	34.7772	32.7009	23.8027	29.0506	24.85	24.5769
DDB_G0270896	0	0	0	0	0	0	0	0
DDB_G0270898	36.2725	35.2963	26.702	37.9114	27.8758	23.6037	37.275	33.9893
DDB_G0270902	210.6	191.009	179.377	195.846	207.096	102.888	154.805	166.809
DDB_G0270904	0.182733	0	0.538346	0	0.127287	0	0.126786	0.174304
DDB_G0270906	3.2892	3.17781	3.55308	4.85123	1.78202	3.75238	3.93036	4.35761
DDB_G0270910	218.549	314.83	271.542	267.177	273.667	310.6	290.847	286.905
DDB_G0270912	0	0	0	0	0	0	0	0
DDB_G0270914	1.0964	1.5889	3.87609	3.5935	0.891008	1.69462	2.6625	1.04583
DDB_G0270916	43.9473	42.7869	62.9865	44.7391	48.369	33.8924	40.825	46.0163
DDB_G0270918	41.9372	48.4615	48.6665	55.9688	60.9704	42.7287	53.884	50.3739
DDB_G0270920	32.6179	37.5662	22.5029	26.7716	36.0222	24.3299	34.7393	23.1825
DDB_G0270922	1270.09	1137.2	1325.84	1453.21	1289.16	1683.36	1415.18	1686.22
DDB_G0270924	41.6631	59.3569	100.994	92.1733	65.4255	46.6021	106.5	91.3354
DDB_G0270926	0.548199	0.680958	0.107669	0.179675	0	0.847311	0.126786	0.348608
DDB_G0270928	208.59	154.578	223.414	136.284	189.912	180.598	167.484	113.472
DDB_G0270932	376.339	379.748	353.37	379.294	411.137	338.44	371.356	338.847
DDB_G0270934	100.777	90.227	107.992	105.02	111.121	133.996	126.659	163.672
DDB_G0270936	102.513	89.773	117.79	107.266	87.0642	102.646	106.754	109.463
DDB_G0270938	1.55323	1.36192	1.61504	1.4374	1.0183	0.968355	0.760715	2.44026
DDB_G0270940	2.28416	2.04288	4.73745	3.32399	2.03659	2.66298	4.69107	3.31178
DDB_G0270942	4.47696	5.10719	3.76842	4.49188	3.81861	6.65744	4.05715	8.3666
DDB_G0270946	259.755	232.661	268.958	301.495	197.167	416.393	313.541	291.611
DDB_G0270948	56.4645	49.029	44.8981	44.9188	44.6777	47.3283	41.5857	36.6039
DDB_G0270950	15.8978	16.343	14.1047	14.6435	12.2195	5.447	14.5804	12.8985
DDB_G0270952	598.542	553.96	398.807	897.567	494.255	237.852	822.206	976.452
DDB_G0270954	380.45	303.253	339.158	376.599	297.215	169.825	351.45	416.936
DDB_G0270958	149.384	246.961	238.057	381.181	255.847	273.56	142	273.658
DDB_G0270962	124.807	188.852	185.083	266.817	206.714	229.5	115.755	223.458
DDB_G0270964	62.4034	82.7364	93.5646	112.746	91.1374	86.7888	57.1804	101.968
DDB_G0270966	44.13	56.1791	65.0322	58.9334	53.8424	50.3545	64.0268	69.0245
DDB_G0270968	0	0	0.215338	0.0898375	0	0	0	0
DDB_G0270970	0.182733	0	0.323008	0.179675	0	0	0.126786	0.348608
DDB_G0270972	733.125	594.477	793.738	537.498	712.552	631.367	571.297	539.123
DDB_G0270974	0.548199	0.226986	0.969023	0.269513	0	0.605222	1.01429	0.348608
DDB_G0270976	6.48703	7.83102	6.35248	7.9057	5.98248	4.59969	8.62143	7.84369
DDB_G0270978	251.989	192.825	239.672	206.177	239.045	231.195	331.545	259.365
DDB_G0270980	6.12156	7.26356	4.62978	6.73781	5.47334	7.26266	6.08572	6.79786
DDB_G0270982	14.5273	13.8462	11.5206	12.4874	16.8019	8.71519	14.7072	11.1555
DDB_G0270984	10306.9	8447.4	6790.05	8438.53	9255.29	5793.67	8617.25	11049.5
DDB_G0270986	5.20789	10.5549	5.92181	4.67155	13.747	42.6076	7.35358	2.61456
DDB_G0270988	4.38559	3.97226	6.46015	5.39025	5.60062	4.11551	6.97322	4.35761
DDB_G0270990	425.494	440.694	248.608	265.56	276.213	502.213	233.286	444.824
DDB_G0270992	996.17	1070.01	1068.62	1063.86	1131.71	907.349	1133.08	1212.63
DDB_G0270994	750.668	1061.61	571.293	897.387	607.668	1395.64	822.079	1151.28
DDB_G0270996	55.5509	39.2686	35.4232	30.0956	39.2044	43.2128	38.7965	30.1546
DDB_G0270998	0.639566	0	0	0.179675	0.254574	0	0.126786	0
DDB_G0271000	15.0755	14.7541	28.8554	15.2724	12.4741	8.23102	24.85	21.4394
DDB_G0271002	63.317	55.4981	58.6797	55.8789	57.0245	63.1852	56.1661	48.6309
DDB_G0271006	0	0	0	0.0898375	0	0	0.126786	0
DDB_G0271008	0	0.113493	0.215338	0.179675	0	0	0.253572	0
DDB_G0271010	27.0445	16.343	35.8539	19.4049	28.6396	11.4992	29.5411	20.045
DDB_G0271014	35.633	41.5385	32.7314	47.4342	39.8408	35.466	41.5857	52.117
DDB_G0271016	111.467	108.272	118.221	112.477	121.05	95.0198	107.134	109.812
DDB_G0271018	0	0	0	0.0898375	0	0	0	0
DDB_G0271020	0	0	0	0	0	0	0	0
DDB_G0271022	125.72	53.3417	231.812	69.7139	132.633	88.7255	180.923	61.878
DDB_G0271024	31.6128	30.1892	44.3597	29.1972	25.0755	23.3616	30.8089	29.806
DDB_G0271026	0	0.453972	0.215338	0	0.381861	0	0.380357	0.174304
DDB_G0271028	0.0913666	0.567465	0.430677	0	1.14558	0.363133	0.760715	2.26595
DDB_G0271030	0.2741	0.680958	0.538346	0	0.636435	0.968355	0.760715	0.522913
DDB_G0271032	8.77119	9.19294	22.9335	15.6317	3.56403	4.23655	13.3125	12.8985
DDB_G0271034	43.2164	34.7289	95.5026	75.3737	29.9124	23.9668	91.7929	57.5204
DDB_G0271038	0	0	0	0	0	0	0	0
DDB_G0271040	51.5307	45.2837	72.2461	58.7537	64.789	38.4921	52.9965	52.2913
DDB_G0271042	6.66976	11.4628	8.3982	9.52278	4.8369	8.35206	4.31072	7.14647
DDB_G0271044	73.3673	65.0315	75.5838	71.5107	73.3173	64.7587	77.0858	73.2078
DDB_G0271046	0.182733	0	0	0	0	0	0	0
DDB_G0271050	14.6186	9.30643	21.3185	12.7569	12.856	10.1677	20.2857	12.027
DDB_G0271052	151.577	165.586	108.1	219.114	199.459	113.661	148.213	221.889
DDB_G0271054	18.9129	20.8827	23.0412	21.022	13.6197	16.341	14.8339	14.9902
DDB_G0271056	3.74603	3.97226	5.5988	3.5935	5.60062	4.59969	3.93036	2.61456
DDB_G0271058	121.974	192.03	200.695	144.908	166.364	200.328	119.432	133.517
DDB_G0271060	3.65466	3.06431	6.02948	1.61708	1.9093	0.847311	1.64822	1.91735
DDB_G0271062	14.4359	15.2081	16.0427	11.2297	17.8202	9.56251	12.5518	10.6326
DDB_G0271066	82.8695	62.5347	158.92	92.892	71.7898	91.0254	149.607	71.9876
DDB_G0271068	32.0697	15.2081	8.50587	10.2415	21.7661	25.7825	8.36786	4.70621
DDB_G0271070	0	0	0	0	0	0	0	0
DDB_G0271072	28.3236	27.6923	30.1474	33.8687	30.2943	26.1456	30.3018	34.5122
DDB_G0271074	0	0	0	0.0898375	0.381861	0	0	0.174304
DDB_G0271076	0	0	0	0	0	0	0	0
DDB_G0271078	48.5156	41.9924	56.4187	40.6964	41.3682	28.8086	45.2625	41.833
DDB_G0271080	0	0	0.107669	0.0898375	0	0	0	0
DDB_G0271084	11.8777	11.5763	15.1814	8.71424	9.92838	9.44146	13.4393	10.1096
DDB_G0271086	440.113	450.908	861.246	549.446	387.079	748.659	438.045	469.401
DDB_G0271092	1.18777	0.907944	0.538346	0.539025	0.891008	1.21044	1.64822	1.91735
DDB_G0271094	778.534	705.927	538.562	530.76	713.698	852.637	584.356	669.154
DDB_G0271096	159.617	137.667	201.234	136.553	137.088	183.382	143.902	147.81
DDB_G0271098	0	0	0	0	0	0	0	0
DDB_G0271100	86.3414	88.8651	86.1354	91.5444	82.9911	86.9099	75.3108	83.8403
DDB_G0271102	0.365466	0.113493	0	0.179675	0.127287	0	0.126786	0
DDB_G0271104	0.182733	0.453972	0.107669	0.35935	1.0183	2.1788	0.253572	0.348608
DDB_G0271106	645.87	642.484	588.735	789.852	590.993	683.174	705.436	930.436
DDB_G0271108	60.576	55.6116	66.8626	57.2265	54.2242	35.7081	58.4482	57.1718
DDB_G0271110	0.0913666	0	0	0	0	0	0	0
DDB_G0271112	22.8416	27.3518	35.6385	25.0647	27.1121	17.7935	23.4554	22.8339
DDB_G0271114	39.7445	34.2749	23.9026	27.2208	34.1129	29.4138	23.8357	22.1366
DDB_G0271118	14.5273	16.2295	19.0575	14.5537	14.2561	15.2516	15.975	11.8527
DDB_G0271120	292.83	268.979	263.79	284.426	314.908	320.525	331.038	301.895
DDB_G0271122	145.638	136.078	173.778	136.733	112.522	115.476	121.08	164.02
DDB_G0271124	27.9582	33.5939	24.5486	28.9277	43.4048	29.6559	27.8929	26.6685
DDB_G0271126	152.674	96.8096	159.027	119.304	114.94	128.791	165.582	114.344
DDB_G0271128	1.82733	1.81589	4.09143	0.449188	1.27287	1.0894	1.39464	1.22013
DDB_G0271130	14.6186	12.2573	24.6563	13.0264	12.0923	9.80459	12.2982	10.8069
DDB_G0271132	1.82733	1.7024	4.52211	2.33578	1.9093	0.363133	2.40893	0.697217
DDB_G0271134	1.3705	2.38335	1.3997	2.51545	0.763721	2.42089	1.14107	2.09165
DDB_G0271136	94.6558	82.9634	79.6752	84.9863	82.6092	109.182	92.4268	96.3902
DDB_G0271138	154.409	84.6658	35.1002	27.7598	154.144	106.882	29.0339	49.5024
DDB_G0271140	143.445	87.0492	28.8554	30.9041	121.686	105.309	30.8089	58.2176
DDB_G0271142	225.036	140.05	338.404	147.693	217.406	223.811	230.37	203.587
DDB_G0271144	873.738	1525.8	971.176	1674.03	1135.4	1389.23	1608.78	2182.64
DDB_G0271146	998.18	912.144	1028.56	992.795	974.89	759.069	1036.09	1060.12
DDB_G0271148	8292.15	8448.54	4208.04	7599	9728.03	6637.95	9345.89	10730
DDB_G0271150	0.2741	0.113493	0.430677	0.808538	0	0.242089	0.380357	0.871521
DDB_G0271152	0.2741	0.794451	0.538346	1.34756	0.254574	0.242089	1.14107	1.22013
DDB_G0271154	2.741	3.74527	1.50737	2.1561	1.65473	1.45253	2.91607	3.13748
DDB_G0271156	0	0	0	0	0	0	0	0
DDB_G0271158	0	0.113493	0	0	0	0	0	0.174304
DDB_G0271160	0	0	0	0.0898375	0	0.121044	0	0
DDB_G0271162	1.9187	2.04288	0.753685	2.69513	1.40016	0.726266	3.29643	2.78887
DDB_G0271164	0.2741	0.113493	0.323008	0.7187	0.763721	0.121044	0.380357	0.871521
DDB_G0271166	0.0913666	0	0.215338	0.0898375	0.381861	0.121044	0.126786	0
DDB_G0271168	0.182733	0.907944	0.107669	0.269513	0.509148	0.121044	0	0
DDB_G0271172	0.365466	1.5889	0.215338	0.988213	0.254574	0.726266	1.14107	1.22013
DDB_G0271176	1.73596	1.5889	1.83038	1.25773	1.14558	1.69462	2.02857	1.04583
DDB_G0271178	0	0	0	0	0	0	0	0
DDB_G0271180	0.182733	0.113493	0	0.0898375	0.127287	0	0.380357	0
DDB_G0271184	0.2741	0.226986	0.215338	0.179675	0.127287	0.121044	0.126786	0.348608
DDB_G0271186	0	0	0	0	0	0	0.126786	0
DDB_G0271188	1.9187	1.36192	1.07669	0.7187	3.56403	1.21044	1.01429	0.871521
DDB_G0271190	1.9187	2.38335	3.12241	3.23415	1.78202	1.45253	1.64822	1.56874
DDB_G0271192	0	0	0	0	0	0	0	0
DDB_G0271194	0.456833	0.226986	1.07669	1.61708	1.40016	0.968355	0.8875	1.39443
DDB_G0271196	0	0	0	0	0	0	0.253572	0.174304
DDB_G0271198	2.741	2.61034	2.7994	3.23415	4.07318	3.99446	4.69107	5.05482
DDB_G0271202	9.95895	7.71753	11.5206	9.79229	9.67381	7.14162	9.76251	7.32078
DDB_G0271204	7.94889	6.24212	5.92181	8.26505	5.60062	2.42089	5.57857	7.14647
DDB_G0271210	0	0	0	0	0	0	0	0
DDB_G0271212	0	0	0	0	0	0	0	0
DDB_G0271214	8.31436	8.28499	12.1666	9.61262	9.54652	6.77848	11.5375	7.84369
DDB_G0271216	7.40069	6.69609	10.9823	7.09716	7.89179	5.93117	7.1	7.32078
DDB_G0271218	4.93379	3.06431	5.81414	3.95285	4.58233	4.3576	4.69107	3.48608
DDB_G0271220	2.83236	2.26986	2.36872	1.4374	2.41845	3.75238	1.14107	1.91735
DDB_G0271222	26.2222	16.4565	41.991	20.5728	21.8933	15.4937	24.0893	20.045
DDB_G0271224	3.0151	4.31274	5.81414	6.28863	4.96419	3.99446	6.71965	3.83469
DDB_G0271226	0	0.113493	0	0	0	0	0	0
DDB_G0271228	11.6036	10.4414	11.9513	10.0618	12.0923	6.17326	10.3964	6.27495
DDB_G0271232	0	0	0	0	0	0	0	0
DDB_G0271234	11.2381	11.1223	17.4424	8.80408	6.23706	7.38371	8.24108	4.70621
DDB_G0271236	62.0379	55.2711	100.132	51.9261	67.9712	53.2595	67.3233	27.7144
DDB_G0271238	54.5458	46.3052	92.9185	40.3371	53.5878	46.1179	64.2804	22.4852
DDB_G0271240	126.451	147.541	199.08	151.376	139.125	206.744	118.418	140.141
DDB_G0271242	789.133	844.388	962.778	927.483	801.144	751.201	864.299	1007.83
DDB_G0271244	5.02516	2.83733	6.56782	4.22236	3.94589	4.59969	5.325	2.78887
DDB_G0271246	29.6028	26.5574	23.4719	22.6391	23.5481	29.1717	26.4982	22.6595
DDB_G0271248	103.975	103.392	107.992	86.8729	80.318	92.2358	83.425	93.0785
DDB_G0271250	36.4553	33.7074	22.7182	30.9041	34.622	25.4193	30.8089	25.2741
DDB_G0271252	3.8374	4.8802	3.76842	5.92928	4.58233	3.63133	2.28214	2.96317
DDB_G0271254	3.92876	3.63178	4.62978	2.8748	2.54574	2.05775	3.67679	3.31178
DDB_G0271256	0	0	0.107669	0.0898375	0	0	0	0
DDB_G0271260	0	0	0	0	0	0	0	0
DDB_G0271264	168.937	249.685	213.939	238.968	114.176	248.867	181.557	284.29
DDB_G0271266	0	0	0	0	0	0	0	0
DDB_G0271268	15.4409	14.9811	17.5501	24.5256	9.80109	11.3782	23.9625	20.3936
DDB_G0271270	21.197	19.2938	25.0869	33.15	14.3834	17.5514	22.5679	33.9893
DDB_G0271272	400.734	493.468	482.25	567.414	538.551	399.81	390.627	528.839
DDB_G0271274	0	0	0	0	0	0.121044	0	0
DDB_G0271276	4.20286	3.2913	4.62978	2.96464	2.41845	1.57358	5.325	3.13748
DDB_G0271280	168.206	169.445	168.395	161.348	161.273	179.267	147.325	141.709
DDB_G0271282	330.381	294.401	340.988	281.461	277.995	333.356	333.827	268.254
DDB_G0271286	22.8416	12.4842	8.50587	7.36668	20.6205	6.89953	18.7643	9.41243
DDB_G0271288	67.2458	62.0807	98.625	76.4517	58.1701	91.8727	82.6643	77.3911
DDB_G0271290	280.952	265.687	197.25	174.015	226.062	294.017	164.441	170.644
DDB_G0271292	172.683	185.334	183.684	201.955	166.619	233.616	165.963	199.404
DDB_G0271294	19.6438	13.6192	21.8569	22.3695	17.1837	21.909	19.2714	18.8249
DDB_G0271296	33.1661	22.8121	50.4969	32.9704	29.4033	21.5459	34.6125	25.6227
DDB_G0271298	13708.8	16021.6	5426.96	16352.6	15834.7	14534.2	15587.6	23037.6
DDB_G0271300	13.1568	11.1223	8.3982	11.589	12.9833	7.26266	10.3964	8.71521
DDB_G0271302	0.730932	0.567465	0.538346	0.628863	0.636435	0.484177	0.633929	0.871521
DDB_G0271304	72.6364	62.1942	83.982	72.9481	68.0985	93.5673	69.9858	78.7855
DDB_G0271306	408.774	494.943	510.675	617.274	473.762	631.61	418.9	546.792
DDB_G0271308	17.9992	15.662	29.1784	20.0338	15.0199	11.8623	21.4268	22.6595
DDB_G0271310	48.2415	53.5687	45.9748	49.0513	43.7867	55.3173	39.8107	43.7504
DDB_G0271312	23.6639	19.6343	27.671	20.6626	19.2203	25.1772	18.0036	24.4026
DDB_G0271314	1.55323	1.5889	1.29203	1.16789	1.52744	1.45253	1.14107	1.56874
DDB_G0271316	5.93883	8.05801	8.82888	10.9602	5.72791	6.77848	7.86072	6.97217
DDB_G0271318	0	0	0	0	0	0	0	0
DDB_G0271320	0	0	0	0	0.127287	0	0	0
DDB_G0271322	0.2741	0.226986	0.323008	0.35935	0	0.242089	0	0
DDB_G0271324	0.2741	0	0.861354	0.628863	0.254574	0.726266	0.380357	0.348608
DDB_G0271326	0	0	0	0	0	0	0	0
DDB_G0271328	0.822299	1.02144	0.861354	0.7187	1.14558	0.121044	1.14107	1.39443
DDB_G0271330	0.0913666	0	0	0.179675	0	0	0	0
DDB_G0271332	0.0913666	0	0.215338	0.179675	0	0	0.253572	0
DDB_G0271334	194.154	204.968	251.515	208.243	215.497	179.146	210.464	182.671
DDB_G0271336	107.356	119.508	107.885	121.011	134.924	153.847	137.689	153.562
DDB_G0271338	46.5969	51.2989	42.4217	52.555	47.478	22.2722	47.925	46.1906
DDB_G0271340	56.4645	77.1753	43.7137	25.5139	82.3546	157.479	35.2464	35.2095
DDB_G0271342	58.0178	83.6444	101.424	83.0099	63.3889	95.8671	91.0322	77.3911
DDB_G0271344	3374.53	3843.9	4584.77	4079.34	3991.59	7014.52	4949.59	6395.92
DDB_G0271346	99.1327	68.7768	85.92	68.3664	72.1717	94.0515	76.8322	63.0981
DDB_G0271348	28.3236	29.2812	38.2226	26.6817	30.2943	27.235	27.6393	20.045
DDB_G0271350	19.4611	12.3707	19.4881	11.8586	14.2561	15.1305	15.8482	10.9812
DDB_G0271352	0	0	0	0	0	0	0	0
DDB_G0271354	1.9187	1.02144	1.18436	1.52724	1.14558	5.32595	1.26786	0.348608
DDB_G0271356	92.1889	73.43	84.305	60.0115	81.209	80.3735	74.2965	67.9786
DDB_G0271358	24.8517	31.5511	26.9173	22.9984	25.2028	21.5459	29.1607	21.788
DDB_G0271360	10.3244	8.73897	5.92181	6.4683	11.3285	7.02057	9.12858	8.88952
DDB_G0271362	0	0	0	0	0	0.121044	0	0
DDB_G0271364	0	0	0	0	0	0	0	0
DDB_G0271366	0	0	0	0.0898375	0	0	0	0
DDB_G0271368	0.0913666	0	0.107669	0	0	0	0	0
DDB_G0271370	4.29423	5.78815	5.70647	6.64798	5.8552	7.74684	5.95893	8.88952
DDB_G0271372	0.730932	0.907944	0.753685	1.61708	0.254574	0.968355	0.507143	1.22013
DDB_G0271374	115.487	207.125	182.392	303.831	116.722	272.471	252.05	404.037
DDB_G0271376	132.573	123.594	126.834	112.027	109.339	128.065	119.686	118.353
DDB_G0271378	68.4336	65.372	67.4009	64.3237	79.5543	54.3489	60.984	54.7315
DDB_G0271380	0	0	0	0	0	0	0	0
DDB_G0271384	53.9976	46.5322	79.4599	52.7346	55.3698	43.3339	56.9268	47.2364
DDB_G0271386	10.4158	5.22068	18.9498	5.39025	8.40094	11.9834	5.95893	4.70621
DDB_G0271388	35.0848	35.9773	38.7609	36.2045	37.6769	31.2294	30.0482	29.4574
DDB_G0271390	0.0913666	0	0.107669	0.35935	0.254574	0.242089	0.126786	0.522913
DDB_G0271392	0.456833	0	0.215338	0.539025	0.509148	0.242089	0.760715	0.174304
DDB_G0271394	0.2741	0.226986	0.107669	0	0.509148	0.242089	0.253572	0.348608
DDB_G0271396	62.5861	55.8386	94.1029	61.8981	48.7509	103.372	62.125	63.0981
DDB_G0271398	253.359	272.156	391.27	292.96	291.742	276.344	297.566	304.161
DDB_G0271400	18.5474	13.2787	14.2123	7.63619	14.8926	9.32042	17.6232	11.3298
DDB_G0271402	76.9306	132.787	79.7829	150.927	98.6474	126.612	103.964	122.362
DDB_G0271404	22.1107	17.1375	26.056	21.1118	21.0023	16.7041	20.1589	17.6047
DDB_G0271406	2.01006	1.81589	5.81414	1.97643	3.69132	1.21044	3.42322	1.56874
DDB_G0271408	36.3639	28.6003	33.0545	20.3033	39.0771	24.8141	21.6804	17.4304
DDB_G0271410	6.85249	5.90164	7.75218	7.63619	5.98248	8.71519	11.7911	9.93534
DDB_G0271412	3.10646	3.17781	5.38346	3.14431	5.34605	4.23655	6.33929	3.48608
DDB_G0271414	2.28416	1.92938	2.04572	1.52724	2.16388	1.81567	1.775	2.96317
DDB_G0271418	33.3488	39.8361	21.4262	24.9748	50.6602	71.6583	30.3018	28.2373
DDB_G0271422	0	0	0	0	0	0	0	0.174304
DDB_G0271424	0.182733	0.226986	0.215338	0.449188	0.763721	0.121044	0	0
DDB_G0271426	3.8374	4.65322	2.58406	6.10895	9.41923	4.11551	3.55	4.009
DDB_G0271428	0.0913666	0.226986	0.646015	0.35935	0.636435	0.363133	0.253572	0.174304
DDB_G0271430	1.3705	1.7024	0.969023	0.35935	0.636435	0.968355	1.52143	0.348608
DDB_G0271434	0.2741	0.453972	0.430677	0.628863	0	0.242089	0.760715	0.348608
DDB_G0271438	0.548199	0.453972	0.323008	0.0898375	0.127287	0.121044	0.126786	0
DDB_G0271440	1.73596	1.92938	1.18436	1.52724	1.40016	0.363133	1.39464	0.871521
DDB_G0271444	0.0913666	0	0.323008	0.269513	0	0.121044	0.126786	0
DDB_G0271446	0	0	0	0	0	0	0	0
DDB_G0271448	0	0	0	0	0	0	0	0
DDB_G0271450	0	0	0	0	0	0	0	0
DDB_G0271452	0	0	0	0.0898375	0	0	0	0
DDB_G0271454	0	0	0	0	0	0	0	0.174304
DDB_G0271456	1.0964	0.794451	1.07669	1.4374	1.0183	1.0894	0.507143	1.39443
DDB_G0271458	4.56833	3.97226	7.96752	5.21058	3.94589	5.20491	6.71965	7.32078
DDB_G0271460	9.50212	11.2358	17.9808	14.1943	15.0199	20.2144	14.7072	12.5499
DDB_G0271462	15.4409	9.98739	21.3185	13.7451	15.529	10.4098	16.2286	14.4673
DDB_G0271466	0.730932	0.113493	1.29203	0.808538	0.509148	0.242089	0.507143	0.174304
DDB_G0271468	6.12156	2.61034	5.70647	3.50366	4.20047	1.0894	7.22679	2.26595
DDB_G0271470	25.5826	30.4161	13.7817	19.6744	21.6388	24.6931	10.65	16.036
DDB_G0271472	1.6446	0.680958	20.1341	12.6671	1.40016	0.726266	13.4393	4.70621
DDB_G0271474	0	0	0	0	0	0	0	0
DDB_G0271476	1.27913	1.13493	10.4439	6.19879	0	0.484177	8.62143	2.78887
DDB_G0271478	7.12659	4.99369	9.04422	6.4683	8.14636	3.87342	7.9875	5.75204
DDB_G0271480	29.3287	24.401	30.0397	27.4903	25.3301	23.8457	32.8375	17.9533
DDB_G0271482	16.2632	16.9105	26.8096	17.8777	19.2203	19.125	19.9054	18.8249
DDB_G0271484	5.75609	8.39849	5.70647	4.58171	5.72791	6.05222	5.70536	4.1833
DDB_G0271486	1.3705	0.907944	0.969023	0.7187	1.14558	1.93671	1.01429	1.56874
[truncated: 11,409 more rows]

## Sheet: DEGs AX3 vs gef
gene	name	description	AX3 G-	AX3 G+	gefE G-	gefE G+	logFC AX3 vs gefE-	logCPM AX3 vs gefE-	Pvalue AX3 vs gefE-	FDR AX3 vs gefE-	logFC AX3G+ vs AX3 G-
DDB_G0272238	DDB_G0272238	unknown	1841.71	1932.55	1238.94	722.207	-1.39408	8.24808	0.00014354	0.0447578	0.0151003
DDB_G0295691	DDB_G0295691	transmembrane protein	9.7087	22.1581	3.22831	3.40724	-2.64867	1.60322	3.31113e-07	0.000326578	1.13781
DDB_G0272028	DDB_G0272028		15.1293	53.8068	5.20559	6.76654	-2.97987	2.81902	5.83969e-12	1.11855e-08	1.77825
DDB_G0280295	DDB_G0280295_ps	pseudogene	24.7577	148.997	11.8762	56.3604	-1.3791	4.56263	2.80191e-05	0.0144493	2.53361
DDB_G0280059	rhgB	Rh-like protein/ammonium transporter, Rhesus-like glycoprotein	31.557	473.553	11.3553	53.0958	-3.1478	5.92764	1.49605e-12	3.34316e-09	3.87522
DDB_G0274655	K655		5.71642	134.569	5.95805	45.0282	-1.55994	4.37765	0.000136642	0.0436212	4.51191
DDB_G0273577	DDB_G0273577	unknown	0.535706	123.156	0.627071	3.30411	-5.20762	3.88157	1.12479e-23	5.03186e-20	7.74223
DDB_G0284111	DDB_G0284111		13.4894	0.781111	147.453	17.3926	4.46836	1.07515	4.52961e-13	1.21466e-09	-4.13495
DDB_G0276097	DDB_G0276097	putative transmembrane protein	25.4203	2.10193	139.088	18.0652	3.07862	1.21909	5.58602e-05	0.026749	-3.61411
DDB_G0283807	DDB_G0283807		1.07141	0.0898375	4.4188	2.06011	4.22787	-1.8618	5.16921e-06	0.00301342	-3.37064
DDB_G0291646	DDB_G0291646	unknown	196.204	24.6174	635.797	95.4222	1.97922	3.79666	6.81683e-09	8.3091e-06	-3.05861
DDB_G0286957	DDB_G0286957		2.78487	0.359011	21.7326	2.48799	2.81541	-1.49374	0.000126632	0.0435353	-3.00517
DDB_G0289787	DDB_G0289787		6.53729	0.844201	33.0198	6.196	2.83425	-0.296996	5.31369e-05	0.0263874	-2.95112
DDB_G0277489	DDB_G0277489		4.49585	0.601436	26.1015	8.15329	3.7731	0.0206563	4.25497e-10	5.70506e-07	-2.95055
DDB_G0285215	DDB_G0285215	unknown	78.354	11.1351	190.053	70.7882	2.67512	3.24728	3.64963e-10	5.43714e-07	-2.86184
DDB_G0288745	DDB_G0288745	unknown	22.6473	3.35829	80.6947	16.6787	2.31514	1.21452	3.60722e-06	0.00230263	-2.79453
DDB_G0274291	DDB_G0274291	glycoside hydrolase family 24 protein, putative T4-like lysozyme	23.5659	3.60964	42.3452	15.4742	2.10743	1.14237	0.000134544	0.0436212	-2.75529
DDB_G0276219	DDB_G0276219	putative transmembrane protein	1.863	0.278428	20.9077	4.41322	3.87385	-0.89348	9.74096e-06	0.00544195	-2.68091
DDB_G0275177	sigI	CBS (cystathionine-beta-synthase) domain-containing protein	667.006	119.194	1701.05	685.91	2.56513	6.5448	1.08971e-08	1.21756e-05	-2.55178
DDB_G0292652	DDB_G0292652		1.84088	0.332263	16.6973	3.50206	3.31482	-1.15651	6.07089e-05	0.0279861	-2.43466
DDB_G0274481	DDB_G0274481	SPX domain-containing protein, EXS domain-containing protein, SPX/EXS domain-containing protein 2	99.9469	19.8004	400.592	147.601	2.93405	4.27201	3.25094e-11	5.44857e-08	-2.40944
DDB_G0292334	DDB_G0292334	unknown	0.488592	0.0898375	18.7652	3.19309	4.84535	-1.37064	3.40998e-07	0.000326578	-2.19442
DDB_G0268504	DDB_G0268504	AAA ATPase domain-containing protein	585.914	134.581	926.114	341.636	1.36428	5.78473	0.000122962	0.0433863	-2.17788
DDB_G0291314	DDB_G0291314	AAA ATPase domain-containing protein, putative endopeptidase Clp	358.312	83.3261	327.016	242.298	1.55859	5.23872	2.53806e-05	0.0136121	-2.15072
DDB_G0274171	DDB_G0274171	unknown	1730.73	461.951	3088.81	1383.96	1.59357	7.73676	7.69475e-05	0.031264	-1.9597
DDB_G0268144	vwkA	protein serine/threonine kinase, type A von Willebrand factor (VWFA) domain-containing protein, protein kinase, Atypical group, Alpha kinase family protein	174.46	48.0863	413.376	134.731	1.49811	4.40554	6.76043e-05	0.028357	-1.90827
DDB_G0292900	DDB_G0292900		154.642	47.6452	177.499	126.793	1.44653	4.32948	0.00017126	0.0499186	-1.76667
DDB_G0287219	DDB_G0287219	unknown	40.7634	12.552	49.1013	43.1913	1.79981	2.6909	2.22071e-06	0.00148877	-1.75248
DDB_G0292114	DDB_G0292114		85.192	34.476	174.226	104.917	1.64001	4.00481	0.000151539	0.0461782	-1.3766
DDB_G0269112	celB	cellulase 270-11, cellulose binding protein	4.53762	1.92123	4.84558	8.2641	2.11791	0.244865	6.76778e-05	0.028357	-1.29351
DDB_G0285917	DDB_G0285917	unknown	0.398656	0.206423	0.506026	3.31199	3.9826	-1.25331	8.3838e-07	0.000702563	-1.03234
DDB_G0272919	DDB_G0272919	unknown	0.375099	0.179675	3.20334	2.50376	3.6002	-1.61717	0.000101753	0.0368731	-0.919495
DDB_G0268600	uduB	unknown	143.709	82.4818	880.406	1031.3	3.65553	7.01526	4.89209e-15	1.63983e-11	-0.850804
DDB_G0271878	DDB_G0271878		39.1707	26.0719	78.1739	66.3599	1.36999	3.41821	6.2618e-05	0.0279861	-0.639374
DDB_G0291081	pefA	penta EF hand calcium binding protein	898.728	612.008	2145.71	2053.71	1.76719	8.2647	3.77819e-06	0.00230263	-0.604407
DDB_G0273319	DDB_G0273319		27.6632	20.0829	33.2419	64.1726	1.70105	3.2847	1.26282e-06	0.00090083	-0.518905
DDB_G0273603	DDB_G0273603		27.6632	20.0829	33.2419	64.1726	1.70105	3.2847	1.27653e-06	0.00090083	-0.518905
DDB_G0284535	cyp508A4	cytochrome P450 family protein	114.246	87.8342	164.583	207.881	1.2648	5.09584	0.000133588	0.0436212	-0.434132
DDB_G0270640	spb	putative spindle pole body-interacting protein	3.89376	3.1697	350.436	357.858	6.81876	5.3876	6.77935e-50	9.08975e-46	-0.333604
DDB_G0273675	DDB_G0273675	P-type ATPase, transmembrane protein	13.8876	12.2022	8.81888	287.343	4.55353	5.10154	9.90611e-05	0.0368731	-0.232898
DDB_G0273235	DDB_G0273235	P-type ATPase	13.8876	12.2022	8.81888	287.343	4.55353	5.10154	9.90372e-05	0.0368731	-0.232897
DDB_G0288405	DDB_G0288405	RabGAP/TBC domain-containing protein, putative GTPase activating protein (GAP), TLDc domain-containing protein	35.5671	33.8953	115.157	111.73	1.73625	4.0753	4.37772e-07	0.00039131	-0.115778
DDB_G0278951	DDB_G0278951	hssA/2C/7E family protein	0.718439	0.754024	1.92613	4.08858	2.46881	-0.776761	9.64619e-05	0.0368731	-0.0419284
DDB_G0289629	DDB_G0289629		0.398656	1.93015	12.5626	10.3323	2.44191	0.513988	8.9329e-07	0.000704543	2.16703
DDB_G0278243	rliB	unknown	3.02721	45.2622	4.79876	113.511	1.34615	4.20192	0.000166117	0.0494955	3.85541

## Sheet: DEGs AX3 Gp vs AX3 Gm
gene	name	description	logFC	logCPM	PValue	FDR	AX3 G-	AX3 G+	gefE G-	gefE G+
DDB_G0270318	DDB_G0270318		-7.5576	-1.60718	4.66294e-06	0.000538972	2.29485	0	2.67546	0.316964
DDB_G0277961	DDB_G0277961		-6.13728	-0.762263	6.8518e-11	3.1679e-08	4.18179	0.0538346	2.454	0
DDB_G0282021	DDB_G0282021	unknown	-5.4048	7.91951	3.51565e-28	1.57126e-24	1851.6	44.8254	1683.43	80.2812
DDB_G0284111	DDB_G0284111		-4.13495	0.901637	1.61037e-13	1.27011e-10	13.4894	0.781111	147.453	17.3926
DDB_G0272787	sds	L-serine ammonia-lyase, L-serine dehydratase, serine deaminase	-3.82488	3.66735	9.29911e-24	3.11706e-20	92.2918	6.8133	102.585	4.44528
DDB_G0276097	DDB_G0276097	putative transmembrane protein	-3.61411	1.83655	0.000117957	0.00802826	25.4203	2.10193	139.088	18.0652
DDB_G0270836	fbp	D-fructose-1,6-bisphosphate 1-phosphohydrolase, fructose-1,6-bisphosphatase	-3.59397	6.59686	2.28285e-15	2.35449e-12	700.215	59.5228	957	68.5767
DDB_G0278127	DDB_G0278127		-3.50605	3.30835	1.33849e-19	2.56378e-16	70.8598	6.42856	31.4776	11.5289
DDB_G0274477	DDB_G0274477		-3.46593	-2.26062	0.000353972	0.0195227	1.17241	0.0987534	0.623949	0.324849
DDB_G0273065	dscC-1	discoidin I, C chain and B chain, discoidin I, beta chain, discoidin I, gamma chain	-3.45263	8.20053	1.11861e-05	0.00108772	2078.14	196.816	3471.05	639.566
DDB_G0267564	DDB_G0267564		-3.4487	-0.00733524	3.06852e-08	7.34692e-06	6.85851	0.646355	7.60463	1.94132
DDB_G0273067	dscD-1	discoidin I, D chain	-3.39654	7.67778	2.00696e-05	0.00185652	1441.65	141.769	2459.86	383.277
DDB_G0268346	DDB_G0268346	patatin family protein	-3.37672	-0.402687	3.37563e-07	5.45307e-05	5.04834	0.502683	14.4219	1.05382
DDB_G0283807	DDB_G0283807		-3.37064	-2.32478	0.00122375	0.0494217	1.07141	0.0898375	4.4188	2.06011
DDB_G0279953	DDB_G0279953		-3.34603	1.3112	1.56624e-08	4.20003e-06	17.341	1.81288	19.0541	3.50227
DDB_G0268318	DDB_G0268318		-3.14572	0.383295	4.70587e-07	7.42309e-05	8.90281	1.04137	27.6825	4.44497
DDB_G0279119	DDB_G0279119	unknown	-3.11824	-1.5202	0.000170642	0.0105436	2.17172	0.251341	8.92676	1.32326
DDB_G0291646	DDB_G0291646	unknown	-3.05861	4.82772	1.80144e-10	7.74278e-08	196.204	24.6174	635.797	95.4222
DDB_G0286957	DDB_G0286957		-3.00517	-1.194	0.000350209	0.0194838	2.78487	0.359011	21.7326	2.48799
DDB_G0271672	DDB_G0271672	ZIP zinc transporter protein, zinc/iron permease	-2.96554	0.756898	5.32321e-09	1.58608e-06	11.4183	1.48164	16.3337	5.70494
DDB_G0275033	DDB_G0275033	unknown	-2.96357	2.38035	8.49524e-05	0.00619044	35.5562	4.67911	74.6599	9.27029
DDB_G0277265	DDB_G0277265		-2.96352	4.03239	1.08545e-12	7.27685e-10	113.237	15.1432	182.794	17.4161
DDB_G0289787	DDB_G0289787		-2.95112	-0.0296352	2.86065e-05	0.00255704	6.53729	0.844201	33.0198	6.196
DDB_G0277489	DDB_G0277489		-2.95055	-0.531754	1.2838e-06	0.000175645	4.49585	0.601436	26.1015	8.15329
DDB_G0269928	DDB_G0269928	DUF3430 family protein	-2.91128	-0.988804	0.000428156	0.0223374	3.23884	0.422101	2.08897	0.190179
DDB_G0284121	DDB_G0284121	transmembrane protein	-2.88861	1.56269	1.06527e-05	0.00105023	20.0245	2.73937	52.3558	6.09308
DDB_G0285215	DDB_G0285215	unknown	-2.86184	3.52795	3.0599e-07	5.00331e-05	78.354	11.1351	190.053	70.7882
DDB_G0288745	DDB_G0288745	unknown	-2.79453	1.75062	5.61282e-07	8.55189e-05	22.6473	3.35829	80.6947	16.6787
DDB_G0274291	DDB_G0274291	glycoside hydrolase family 24 protein, putative T4-like lysozyme	-2.75529	1.81382	2.29048e-05	0.00207505	23.5659	3.60964	42.3452	15.4742
DDB_G0280167	psiO	PA14 domain-containing protein	-2.71838	-1.23205	9.64127e-05	0.00683969	2.5843	0.412845	3.34311	0.808233
DDB_G0284109	DDB_G0284109		-2.63584	1.47266	9.57924e-08	2.00685e-05	18.3828	3.06135	57.2903	9.20721
DDB_G0279531	DDB_G0279531		-2.61	-1.06166	6.07973e-05	0.00471197	2.91515	0.467019	1.70277	1.45005
DDB_G0276875	hspG5	heat shock protein Hsp20 domain-containing protein	-2.57702	-1.49203	0.000953536	0.0413754	2.04039	0.359011	0.678229	0.728966
DDB_G0275177	sigI	CBS (cystathionine-beta-synthase) domain-containing protein	-2.55178	6.64585	4.246e-10	1.62658e-07	667.006	119.194	1701.05	685.91
DDB_G0268556	psiE	PA14 domain-containing protein	-2.54772	1.80012	8.35422e-06	0.000868321	22.8935	4.04065	94.2848	12.8677
DDB_G0287389	DDB_G0287389		-2.54308	1.26818	2.71666e-07	4.64109e-05	15.7592	2.84534	16.2645	3.011
DDB_G0269826	DDB_G0269826		-2.43875	0.96715	1.63526e-06	0.00021287	12.5925	2.38825	16.8335	2.3612
DDB_G0274481	DDB_G0274481	SPX domain-containing protein, EXS domain-containing protein, SPX/EXS domain-containing protein 2	-2.40944	3.93395	6.11737e-09	1.74514e-06	99.9469	19.8004	400.592	147.601
DDB_G0287047	DDB_G0287047		-2.40487	-1.48457	0.000719533	0.0327034	2.07072	0.395014	20.9908	2.27405
DDB_G0290377	agnB	argonaut-like protein	-2.39962	2.0281	2.54345e-08	6.20046e-06	26.4587	5.24251	91.9846	14.4289
DDB_G0275161	DDB_G0275161	unknown	-2.36224	5.08764	1.44349e-06	0.000191364	220.851	44.1488	382.446	101.736
DDB_G0349042	DDB_G0349042	putative phytanoyl-CoA dioxygenase	-2.31835	1.89645	2.03516e-06	0.00025988	23.9586	5.00008	19.4703	4.10445
DDB_G0293202	DDB_G0293202	TRAF-type zinc finger-containing protein, meprin and TRAF homology (MATH) domain-containing protein	-2.30226	4.422	0.000310717	0.0178802	137.516	28.9155	371.599	69.5908
DDB_G0269482	DDB_G0269482	unknown	-2.24369	5.23704	0.000130708	0.00867591	240.523	52.667	503.705	116.021
DDB_G0280267	allC	allantoicase, allantoate amidinohydrolase	-2.24338	6.18945	2.92579e-09	9.33644e-07	469.929	102.274	404.297	106.142
DDB_G0272650	DDB_G0272650		-2.2363	0.165075	0.00115437	0.0483683	6.98163	1.4909	15.2448	4.12022
DDB_G0274053	DDB_G0274053		-2.2363	0.165075	0.00115322	0.0483683	6.98163	1.4909	15.2448	4.12022
DDB_G0268504	DDB_G0268504	AAA ATPase domain-containing protein	-2.17788	6.52681	2.39613e-07	4.17238e-05	585.914	134.581	926.114	341.636
DDB_G0275123	alyA	lysozyme	-2.17095	6.50579	2.99424e-09	9.33644e-07	580.326	133.057	410.247	110.374
DDB_G0291314	DDB_G0291314	AAA ATPase domain-containing protein, putative endopeptidase Clp	-2.15072	5.81701	2.26729e-09	7.59997e-07	358.312	83.3261	327.016	242.298
DDB_G0279247	DDB_G0279247	cyclin-like protein	-2.13459	1.38041	0.000557568	0.0268916	16.2832	3.88637	27.8462	4.44507
DDB_G0276271	DDB_G0276271		-2.12353	5.39477	3.51284e-05	0.00301924	268.534	64.1339	365.25	63.9279
DDB_G0269684	DDB_G0269684	unknown	-2.06942	2.84064	2.45944e-08	6.10669e-06	44.9082	11.1142	28.1795	25.6254
DDB_G0283913	DDB_G0283913	heat shock protein Hsp20 domain-containing protein	-2.06048	4.85469	0.00106989	0.0458308	180.126	44.7393	506.969	84.0735
DDB_G0292856	DDB_G0292856		-2.03519	-0.501596	0.000490909	0.0247448	4.12504	1.05028	2.37475	1.93343
DDB_G0275669	DDB_G0275669	proline dehydrogenase	-2.02507	3.98313	2.42237e-09	7.92175e-07	98.9052	25.0686	154.856	16.4813
DDB_G0290637	DDB_G0290637	unknown	-2.02256	-0.743534	0.000784286	0.0352876	3.49225	0.870949	7.40122	1.71939
DDB_G0271140	abcA7	ABC transporter A family protein	-1.99394	4.20726	1.71105e-08	4.41188e-06	115.247	29.8797	113.497	44.5133
DDB_G0271138	abcA8	ABC transporter A family protein	-1.97979	4.26193	7.58543e-08	1.64041e-05	119.538	31.43	130.513	39.2682
DDB_G0274171	DDB_G0274171	unknown	-1.9597	8.13441	9.19536e-05	0.00659313	1730.73	461.951	3088.81	1383.96
DDB_G0286333	DDB_G0286333		-1.92959	1.39176	5.59249e-06	0.000624868	15.9516	4.35406	12.7835	8.16938
DDB_G0291894	ncapH2	non-SMC condensin II complex, subunit H2	-1.92609	1.57286	4.95886e-06	0.000568277	18.118	4.92018	15.5819	13.1216
DDB_G0276065	DDB_G0276065	acyl-CoA oxidase	-1.92015	8.42736	1.86002e-07	3.37016e-05	2122.3	580.293	2527	1059.83
DDB_G0272058	DDB_G0272058	unknown	-1.91006	-0.477689	0.000886102	0.0389536	4.12504	1.14012	4.10371	0.657688
DDB_G0268144	vwkA	protein serine/threonine kinase, type A von Willebrand factor (VWFA) domain-containing protein, protein kinase, Atypical group, Alpha kinase family protein	-1.90827	4.83437	3.94962e-05	0.00330979	174.46	48.0863	413.376	134.731
DDB_G0276245	DDB_G0276245	acyl-CoA oxidase	-1.90621	6.37407	7.97531e-08	1.69735e-05	510.322	140.892	618.944	241.941
DDB_G0287885	DDB_G0287885		-1.85871	0.184693	0.000201742	0.0122396	6.67472	1.88557	3.38056	4.39766
DDB_G0291568	dnaja1	DnaJ homolog subfamily A member 1	-1.85577	1.11297	0.000943737	0.0411021	12.9526	3.66347	5.89006	7.53524
DDB_G0291998	naglu	alpha-N-acetylglucosaminidase	-1.84029	3.29311	1.23818e-07	2.37165e-05	59.5571	17.1937	46.1572	16.2748
DDB_G0283765	hgd	homogentisate 1,2-dioxygenase, homogentisic acid oxidase	-1.82083	9.46807	7.54214e-06	0.000802579	4301.83	1254.28	5185.64	1959.27
DDB_G0288059	DDB_G0288059		-1.8197	1.89662	8.79942e-06	0.000901462	22.3883	6.52766	15.3972	14.8252
DDB_G0281597	DDB_G0281597		-1.81047	3.13768	5.71267e-06	0.000633021	53.2161	15.5619	36.8598	10.3243
DDB_G0292444	DDB_G0292444	SAP DNA-binding domain-containing protein	-1.81034	1.18344	5.97006e-05	0.00465387	13.5225	4.00397	8.89691	6.30723
DDB_G0287515	tat	tyrosine transaminase, tyrosine aminotransferase	-1.80281	6.16272	7.47225e-07	0.0001089	434.976	128.638	493.126	134.215
DDB_G0278781	pah	phenylalanine 4-monooxygenase, phenylalanine hydroxylase	-1.79775	8.34544	2.46933e-06	0.000300989	1973.25	584.948	2356.83	776.135
DDB_G0271544	acat	acetoacetyl-CoA thiolase	-1.7912	8.99962	1.25399e-06	0.000173335	3096.37	925.215	3474.54	1085.31
DDB_G0290381	DDB_G0290381		-1.78451	3.06948	1.88571e-06	0.000243111	50.4229	15.147	85.3048	33.7626
DDB_G0271678	pckA	phosphoenolpyruvate carboxykinase	-1.7834	10.4936	0.000160465	0.0100071	8691.35	2594.16	9902.16	4372.12
DDB_G0275111	DDB_G0275111	unknown	-1.77735	8.06367	0.000842605	0.0374094	1602.64	484.797	2038.26	1264.74
DDB_G0282759	DDB_G0282759		-1.77727	5.84399	1.97268e-07	3.52662e-05	346.975	104.627	362.122	113.74
DDB_G0277989	DDB_G0277989	putative protein kinase	-1.77507	3.14987	6.85799e-05	0.00522454	53.1307	16.0549	101.395	24.5393
DDB_G0275357	DDB_G0275357		-1.77312	3.98349	1.42042e-06	0.00019045	95.4555	29.085	100.048	20.807
DDB_G0289497	DDB_G0289497	unknown	-1.7692	4.15725	7.6116e-06	0.000803593	107.12	32.3543	161.912	61.1452
DDB_G0292900	DDB_G0292900		-1.76667	4.68328	2.41367e-06	0.000296904	154.642	47.6452	177.499	126.793
DDB_G0286647	ecmD	extracellular matrix protein D	-1.75919	-0.040469	0.00117175	0.0487912	5.57155	1.67915	4.96975	0.919145
DDB_G0287219	DDB_G0287219	unknown	-1.75248	2.77352	3.36261e-05	0.00290876	40.7634	12.552	49.1013	43.1913
DDB_G0292830	nhe3	cation/hydrogen exchanger 3	-1.74445	4.3395	1.15445e-07	2.27631e-05	121.296	37.7492	124.714	25.1105
DDB_G0276679	DDB_G0276679		-1.7376	3.99456	1.56011e-07	2.90527e-05	95.5514	29.6284	81.9387	33.9045
DDB_G0271904	DDB_G0271904	phosphoenolpyruvate carboxykinase (GTP), phosphoenolpyruvate carboxykinase	-1.73212	7.39473	5.8923e-06	0.000647574	1008.6	312.93	1104.65	285.985
DDB_G0267748	cdc45	cell division cycle protein 45	-1.72435	2.97102	4.46911e-06	0.000521059	46.7702	14.5905	33.8113	30.8947
DDB_G0285029	sfxn	sideroflexin, tricarboxylate carrier (MTC) family protein	-1.7097	4.81544	7.11324e-07	0.000104807	168.438	53.3371	197.642	30.2443
DDB_G0292292	DDB_G0292292		-1.7041	0.850451	0.000120522	0.00811584	10.5074	3.33978	6.59205	6.35474
DDB_G0286649	DDB_G0286649		-1.69687	3.10571	2.96635e-06	0.000355115	51.0925	16.2518	54.3284	16.3384
DDB_G0273783	ddo-1	D-aspartate oxidase, D-amino-acid:oxygen oxidoreductase (deaminating)	-1.68915	7.56026	0.000230966	0.013825	1122.84	356.826	1133.42	319.256
DDB_G0273291	ddo-2	D-aspartate oxidase, D-amino-acid:oxygen oxidoreductase (deaminating)	-1.68915	7.56026	0.000230747	0.013825	1122.84	356.826	1133.42	319.256
DDB_G0281611	DDB_G0281611	unknown	-1.68227	4.38583	0.000138924	0.00913086	124.789	40.3158	107.411	77.9375
DDB_G0285509	bcaA	branched-chain amino acid aminotransferase, branched-chain-amino-acid transaminase	-1.68199	7.76744	1.81935e-05	0.00170586	1295.56	415.629	1329.52	531.815
DDB_G0274037	DDB_G0274037		-1.67655	0.909411	0.000364787	0.0197381	10.8979	3.57261	12.3073	4.9047
DDB_G0272606	DDB_G0272606		-1.67655	0.909411	0.000365084	0.0197381	10.8979	3.57261	12.3073	4.9047
DDB_G0285869	DDB_G0285869		-1.65557	2.74377	5.28586e-06	0.000595569	39.4377	12.9555	28.2974	25.8552
DDB_G0285065	DDB_G0285065	leucine carboxyl methyltransferase	-1.65323	7.01896	2.25995e-05	0.00206132	769.797	254.647	978.003	268.581
DDB_G0288125	DDB_G0288125		-1.65202	2.69121	1.36728e-05	0.00130947	38.0262	12.5067	24.4402	20.4826
DDB_G0295753	DDB_G0295753	mitochondrial substrate carrier family protein, putative mitochondrial phosphate carrier protein	-1.65173	3.8899	1.00434e-06	0.000144798	87.6312	28.8205	81.4535	29.4125
DDB_G0270814	nek2	protein serine/threonine kinase, NEK family protein kinase	-1.64029	3.66367	2.63767e-06	0.000318612	74.7721	24.7977	55.0967	50.7593
DDB_G0290379	DDB_G0290379		-1.63964	3.04327	6.65043e-06	0.000714036	48.3872	16.2038	87.7324	27.2174
DDB_G0285615	iliA	unknown	-1.63855	1.81751	0.000514574	0.0254953	20.5298	6.91206	83.249	19.8243
DDB_G0278825	DDB_G0278825		-1.63136	3.83149	2.29276e-06	0.000287302	83.6734	27.8532	57.1602	51.7499
DDB_G0287685	cinC	elongation factor 2, vegetative specific protein H6	-1.62924	3.70654	0.000867103	0.0382438	77.0464	26.0737	59.9276	23.3358
DDB_G0290133	DDB_G0290133		-1.61674	9.40609	4.7193e-05	0.00378901	4002.8	1358.29	2997.62	793.421
DDB_G0285671	DDB_G0285671		-1.6072	0.737249	0.0010795	0.0460952	9.53026	3.28527	5.48514	5.90311
DDB_G0272062	DDB_G0272062		-1.56486	2.0786	4.4878e-05	0.00368036	24.3772	8.54696	25.802	5.50677
DDB_G0274947	DDB_G0274947		-1.55531	2.31936	6.55839e-05	0.00502485	28.8053	10.1013	23.7744	16.8459
DDB_G0268076	DDB_G0268076		-1.5504	1.07821	0.000393365	0.0208468	12.0232	4.28206	16.5009	4.15975
DDB_G0280249	DDB_G0280249	MAP65/ASE1 family protein	-1.54753	2.68812	0.00042182	0.0220928	37.3167	13.2769	25.836	20.4354
DDB_G0279343	aurK	putative protein serine/threonine kinase, Aurora family protein kinase	-1.54195	3.13985	5.29941e-05	0.00420441	51.0591	18.162	38.572	32.4478
DDB_G0272368	ndm		-1.53885	2.01042	9.84124e-05	0.00690845	23.1427	8.25962	19.9029	17.7335
DDB_G0294609	polD3	DNA polymerase delta subunit 3	-1.53313	2.59761	5.50697e-05	0.00434338	34.8529	12.409	21.5382	21.1407
DDB_G0273727	DDB_G0273727	DNA-binding HORMA domain-containing protein, mitotic spindle assembly checkpoint protein 2	-1.52699	2.54261	0.000145612	0.00951644	33.5567	12.0661	18.4509	20.903
DDB_G0273201	DDB_G0273201	DNA-binding HORMA domain-containing protein, mitotic spindle assembly checkpoint protein 2	-1.52699	2.54261	0.00014621	0.00951644	33.5567	12.0661	18.4509	20.903
DDB_G0292470	anapc7	anaphase promoting complex subunit 7	-1.52301	1.74293	0.000328613	0.0185909	19.123	6.94806	15.6998	11.6242
DDB_G0276035	DDB_G0276035	EGF-like domain-containing protein	-1.5225	3.76963	0.000279344	0.0163451	78.9882	28.6351	34.9479	20.2052
DDB_G0278073	DDB_G0278073		-1.51791	2.07076	9.49371e-05	0.00677084	24.0521	8.68206	17.3209	16.3149
DDB_G0287899	rif1		-1.51738	1.70726	0.00055364	0.0267986	18.6416	6.75123	14.2336	14.4607
DDB_G0283771	DDB_G0283771	unknown	-1.47509	3.6022	1.02877e-05	0.00102176	69.5253	25.8576	55.8461	50.601
DDB_G0267690	icpA	inner centromere protein, ARK binding region family protein	-1.4456	3.54891	2.56918e-05	0.00231191	66.6366	25.4417	50.5388	42.9861
DDB_G0286979	DDB_G0286979	major facilitator superfamily 1 transporter (MFS-1)	-1.43836	3.96675	6.22926e-06	0.000679039	88.9177	34.0264	101.84	28.6836
DDB_G0279459	DDB_G0279459		-1.43344	4.56825	1.00002e-05	0.00100814	134.908	51.6092	96.5757	76.6462
DDB_G0280105	DDB_G0280105	peptidase S10 family protein, serine carboxypeptidase, carboxypeptidase D	-1.43322	7.43893	9.71863e-05	0.00685828	985.911	377.742	1362.75	392.561
DDB_G0291408	DDB_G0291408		-1.42705	2.98968	0.000479506	0.0245157	45.0489	17.2393	42.338	27.2501
DDB_G0274485	DDB_G0274485		-1.4254	4.25768	0.000110653	0.0076476	108.537	41.5134	72.1086	45.0692
DDB_G0292880	DDB_G0292880	putative protein tyrosine phosphatase, dual specificity	-1.41777	2.13225	0.000383818	0.0204215	24.6446	9.62332	17.7801	18.0347
DDB_G0276321	DDB_G0276321	putative acetyl-CoA synthetase, putative acetoacetyl-CoA synthetase, AMP-dependent synthetase and ligase domain-containing protein	-1.41378	3.23594	0.000110136	0.0076476	53.3096	20.7121	49.5901	16.4811
DDB_G0285101	kif4	kinesin-7, kinesin family member 4	-1.41078	2.49836	0.000302887	0.0175048	31.829	12.3544	25.169	23.684
DDB_G0278469	DDB_G0278469	bromodomain-containing protein, SMAD/FHA domain-containing protein	-1.40554	2.85295	8.13875e-05	0.00599585	40.6679	15.8828	26.8879	24.5239
DDB_G0285449	DDB_G0285449	putative protein tyrosine phosphatase, dual specificity	-1.3937	1.7039	0.000570651	0.027326	18.1651	7.16442	15.6175	12.8046
DDB_G0283813	hmgL	hydroxymethylglutaryl-CoA lyase	-1.38582	4.38124	0.000573935	0.0273855	117.282	46.0327	126.121	46.5102
DDB_G0293374	dut	dUTP diphosphatase, dUTPase	-1.37893	3.95401	0.000516423	0.0254953	87.1514	34.3311	66.0232	76.1067
DDB_G0292114	DDB_G0292114		-1.3766	3.92377	0.000489661	0.0247448	85.192	34.476	174.226	104.917
DDB_G0268258	kif12	kinesin family member 12, kinesin-6	-1.36761	2.92503	0.00016989	0.0105436	42.5095	17.0319	32.4124	36.3459
DDB_G0274499	DDB_G0274499	patatin family protein	-1.36736	7.25975	0.000651086	0.0305236	864.59	344.606	740.638	313.803
DDB_G0282191	polA1	DNA polymerase alpha catalytic subunit, DNA polymerase alpha-primase	-1.36378	3.98968	4.52908e-05	0.00368036	89.1705	35.7881	69.4862	68.1835
DDB_G0285899	DDB_G0285899	alanine transaminase, alanine aminotransferase, glutamate pyruvate transaminase	-1.33934	8.20176	0.000243759	0.0144019	1643.12	677.902	1999.58	543.476
DDB_G0287815	DDB_G0287815	putative chromatin assembly factor 1 subunit A	-1.33124	2.20708	0.000482707	0.0245157	25.5443	10.5045	19.0187	19.9915
DDB_G0271916	rtoA	unknown	-1.32224	3.70198	0.00012106	0.00811584	72.2105	29.8104	29.1715	72.1284
DDB_G0282639	DDB_G0282639		-1.31721	4.01399	4.65938e-05	0.00376343	89.6797	37.2252	126.153	54.221
DDB_G0291842	DDB_G0291842	putative protein tyrosine kinase, WEE1 family protein kinase	-1.31499	3.75884	0.000112332	0.00772384	75.135	31.1302	76.559	52.3826
DDB_G0284987	repG	XPG, flap structure specific endonuclease 1	-1.30703	3.45707	0.000375732	0.020225	60.9259	25.5675	40.7814	41.7821
DDB_G0290799	DDB_G0290799	uncharacterised protein family, carbohydrate kinase-related	-1.30335	2.69452	0.000381841	0.0203973	35.7309	14.9934	29.2595	31.9403
DDB_G0283671	grn	granulin domain-containing protein	-1.29767	4.2547	0.000150841	0.00971017	105.795	44.3381	104.164	57.937
DDB_G0274503	plk	putative protein serine/threonine kinase, polo family protein kinase	-1.27867	3.55628	0.000171784	0.0105655	64.851	27.7497	47.1676	50.9729
DDB_G0278721	cprD	cysteine proteinase 4	-1.27151	9.00989	0.000377108	0.020225	2840.23	1220.66	4118.43	1747.65
DDB_G0285601	cdc20	WD40 repeat-containing protein, cdc20/fizzy domain-containing protein	-1.26913	4.63747	8.06726e-05	0.00599585	137.176	58.9324	95.5697	96.328
DDB_G0284931	DDB_G0284931	unknown	-1.26562	5.50765	8.37446e-05	0.00613578	250.198	107.989	409.535	191.832
DDB_G0288361	kif13	kinesin family member 13, kinesin-5	-1.26252	2.89545	0.000501203	0.025169	40.7793	17.6059	26.0905	28.3034
DDB_G0288541	maoA	amine oxidase (flavin-containing), monoamine oxidase	-1.25626	7.81834	0.000836488	0.0372612	1237.87	536.369	1183.82	602.499
DDB_G0278835	DDB_G0278835		-1.25251	3.70295	0.00121096	0.0493511	71.2723	30.7204	56.1561	38.6195
DDB_G0267958	DDB_G0267958	bromodomain-containing protein, SMAD/FHA domain-containing protein, BRD group protein	-1.2423	3.0989	0.00036314	0.0197381	46.7726	20.4879	32.013	33.6523
DDB_G0270418	top2	DNA topoisomerase II	-1.23813	5.00049	0.000280383	0.0163451	175.583	76.9257	137.974	130.646
DDB_G0267396	kif2	kinesin-14, kinesin family member 2	-1.23698	2.67881	0.000639661	0.0300933	34.8447	15.2814	28.3318	27.3051
DDB_G0284011	DDB_G0284011	Ancient ubiquitous protein 1	-1.23238	4.63353	0.000301488	0.0174994	135.734	60.2701	108.224	72.1449
DDB_G0269180	rcdP	random cDNA clone veg114	-1.22637	3.77514	0.000519109	0.0254953	74.7764	32.9692	48.7388	51.6073
DDB_G0274939	aslB	putative acyl-CoA synthetase	-1.22351	6.61074	0.000991502	0.0428841	534.975	238.207	725.139	249.194
DDB_G0292676	bub1	putative protein serine/threonine kinase, putative mitotic checkpoint protein, BUB family protein kinase	-1.22309	3.28503	0.000545484	0.0266929	53.0544	23.6638	41.4597	40.9342
DDB_G0289021	ube2s	ubiquitin-conjugating enzyme E2 S	-1.21924	3.41964	0.000753955	0.0340371	58.2902	25.9985	37.8183	39.6976
DDB_G0288873	pich	polo-interacting checkpoint helicase	-1.2163	3.33487	0.000715774	0.0326432	54.8875	24.5618	43.9661	42.4712
DDB_G0288933	cda	cytidine deaminase	-1.21053	4.94584	0.000157219	0.0098912	167.852	75.1815	175.06	76.5653
DDB_G0285245	DDB_G0285245	unknown	-1.21044	4.12734	0.000548188	0.0267276	95.2328	42.4944	70.8378	69.847
DDB_G0288193	DDB_G0288193		-1.20354	5.0465	0.000243828	0.0144019	179.28	80.6365	237.189	128.813
DDB_G0290721	DDB_G0290721	aminotransferase class-III	-1.19445	7.36324	0.000706227	0.0324284	894.311	404.158	897.364	475.324
DDB_G0283643	DDB_G0283643		-1.1859	3.31052	0.00118918	0.0490468	53.4726	24.235	77.518	59.2676
DDB_G0284071	rnrA	ribonucleotide reductase large subunit, ribonucleoside-diphosphate reductase	-1.17593	6.53471	0.000996212	0.0429492	502.113	229.597	377.493	379.63
DDB_G0293584	sqle	squalene monooxygenase, squalene epoxidase	-1.17494	7.64931	0.00116099	0.0484939	1084.18	496.399	1361.7	750.123
DDB_G0277405	DDB_G0277405	SAP DNA-binding domain-containing protein	-1.17474	5.66679	0.000636075	0.0300299	275.145	126.044	194.419	219.164
DDB_G0287555	DDB_G0287555	cysteine dioxygenase	-1.16086	4.53715	0.000331653	0.018684	125.126	57.962	161.27	57.2235
DDB_G0295781	DDB_G0295781	putative glutamine amidotransferase	-1.13945	4.78496	0.000613026	0.029044	147.639	69.1921	169.392	70.7414
DDB_G0291752	smc1	structural maintenance of chromosome protein	-1.13164	3.83012	0.000702569	0.0323713	76.0505	35.8337	60.5562	57.0345
DDB_G0293702	rfc3	replication factor C subunit 3	-1.10782	3.54926	0.000912444	0.0399806	62.2096	30.0203	46.3757	50.2993
DDB_G0282731	polA2	DNA polymerase alpha subunit B	-1.10702	3.49923	0.00106609	0.0458146	60.0989	28.9354	38.2026	46.5594
DDB_G0292112	galK	galactokinase	-1.0944	5.3334	0.000592539	0.0281729	214.002	104.01	231.408	87.0071
DDB_G0283333	ucpB	mitochondrial substrate carrier family protein	-1.08301	5.1832	0.000827361	0.0369775	192.602	94.1092	179.367	95.0116
DDB_G0284499	smc2	structural maintenance of chromosome protein	-1.04771	4.15215	0.00120715	0.049346	93.3601	46.9343	70.4116	73.1594
DDB_G0271034	DDB_G0271034		1.07527	3.96051	0.000821544	0.0368403	38.9726	85.4381	26.9396	74.6567
DDB_G0284755	DDB_G0284755	histidine acid phosphatase family protein	1.15259	5.54744	0.000503201	0.0251751	112.823	260.969	93.8689	249.306
DDB_G0286643	grlM	G-protein-coupled receptor (GPCR) family 3 protein 12	1.15633	4.98598	0.000439504	0.0226649	76.267	176.601	55.9699	123.653
DDB_G0273047	cyp508A3-1	cytochrome P450 family protein	1.1609	3.32942	0.000686784	0.0318581	24.071	55.9853	23.494	46.9401
DDB_G0282371	veg111	hyaluronidase	1.16221	7.99387	0.00118658	0.0490468	612.577	1424.33	713.741	1590.9
DDB_G0284189	DDB_G0284189		1.17474	3.91176	0.000565254	0.0271646	35.8629	84.6163	33.8615	85.609
DDB_G0290497	DDB_G0290497	unknown	1.17644	4.0315	0.000353365	0.0195227	38.9483	91.8458	46.8302	65.0761
DDB_G0267598	DDB_G0267598	enoyl-CoA hydratase/isomerase domain-containing protein	1.19906	3.07774	0.00112891	0.0477491	19.8439	47.6218	17.42	36.6549
DDB_G0283975	DDB_G0283975		1.20405	4.58625	0.00014787	0.00957797	56.5263	135.527	54.0537	135.801
DDB_G0271638	DDB_G0271638		1.20955	3.2795	0.000336007	0.0188501	22.723	54.4978	17.2765	41.3924
DDB_G0289207	tmcB	HAT repeat-containing protein	1.21452	4.21594	0.00015787	0.0098912	43.532	105.223	153.305	82.9753
DDB_G0268622	rac1B	Rho GTPase	1.22961	3.93683	0.000512236	0.0254953	35.5978	87.3142	38.049	45.9572
DDB_G0286895	grlD	G-protein-coupled receptor (GPCR) family 3 protein 4	1.24777	6.28465	0.000245623	0.0144444	180.02	443.73	270.17	278.325
DDB_G0279707	iliP	DUF3430 family protein	1.25303	2.09672	0.0011527	0.0483683	9.72692	24.0879	8.8912	17.0591
DDB_G0270014	DDB_G0270014		1.25371	3.84648	0.000318768	0.0181874	32.9488	81.5328	24.1155	81.8102
DDB_G0273397	carA-1	G-protein-coupled receptor, cAMP receptor 1	1.25676	4.10125	0.000156991	0.0098912	39.3584	98.1897	22.8508	76.4641
DDB_G0273533	carA-2	G-protein-coupled receptor, cAMP receptor 1	1.25676	4.10125	0.00015723	0.0098912	39.3584	98.1897	22.8508	76.4641
DDB_G0270720	DDB_G0270720	Probable 3-phenylpropionic acid transporter	1.27354	3.05146	0.000340841	0.0190416	18.7807	47.2933	15.0671	36.2345
DDB_G0282517	DDB_G0282517	AhpC/TSA family protein	1.27388	6.32421	0.000222635	0.0134464	182.522	458.138	116.451	419.509
DDB_G0290289	DDB_G0290289		1.27826	2.62744	0.00109182	0.0464733	13.9333	34.8486	12.6942	29.8156
DDB_G0291281	DDB_G0291281		1.34002	2.71815	0.00051808	0.0254953	14.4026	37.5962	15.0983	43.5628
DDB_G0284625	DDB_G0284625	EGF-like domain-containing protein	1.35278	3.75705	3.23515e-05	0.00281668	29.5655	78.4475	27.3633	50.7823
DDB_G0306979	DDB_G0306979	EGF-like domain-containing protein	1.35451	2.98098	0.00031842	0.0181874	17.2018	45.8552	3.13847	21.275
DDB_G0291065	DDB_G0291065		1.37224	3.03789	0.000419685	0.0220672	17.7289	48.0597	16.924	26.7816
DDB_G0287461	abcG3	ABC transporter G family protein	1.40612	9.71228	0.00119252	0.0490468	1784.43	4893.54	2959.59	4712.08
DDB_G0272783	rliA	major facilitator superfamily protein	1.43592	5.44944	4.22637e-05	0.00349797	91.6632	256.689	89.8936	310.438
DDB_G0286767	DDB_G0286767		1.50826	2.81475	0.00112617	0.0477491	14.166	42.4267	12.2007	30.7756
DDB_G0286431	DDB_G0286431	unknown	1.50923	2.22616	7.74529e-05	0.0058342	9.36823	27.6794	10.8661	29.1032
DDB_G0284429	DDB_G0284429	short-chain dehydrogenase/reductase (SDR) family protein, glucose/ribitol dehydrogenase family protein	1.5134	1.92833	0.000151359	0.00971017	7.58267	22.5868	13.7723	11.5525
DDB_G0274825	DDB_G0274825	putative cell surface glycoprotein	1.53138	0.191902	0.001204	0.049346	2.17458	6.56264	1.65595	3.78749
DDB_G0274411	DDB_G0274411_ps	pseudogene	1.53581	4.31109	3.99856e-05	0.00332998	39.5868	120.343	37.7519	90.1143
DDB_G0268434	DDB_G0268434		1.53814	2.82624	2.06646e-05	0.00189775	14.0525	42.5082	11.9024	32.2486
DDB_G0290837	DDB_G0290837		1.54219	4.18782	0.000119369	0.00808336	36.0724	109.97	47.3644	82.7767
DDB_G0290329	DDB_G0290329	short-chain dehydrogenase/reductase (SDR) family protein, glucose/ribitol dehydrogenase family protein	1.5436	5.50963	6.65681e-06	0.000714036	90.4269	273.829	57.2889	248.14
DDB_G0290479	hydA	aldehyde dehydrogenase, putative NAD-dependent aldehyde dehydrogenase	1.54718	6.72269	9.94817e-06	0.00100814	210.167	637.598	271.349	689.416
DDB_G0291181	DDB_G0291181		1.57608	2.44173	7.64117e-05	0.0057883	10.5239	32.6164	4.44811	32.6529
DDB_G0281053	DDB_G0281053	putative SAM dependent methyltransferase	1.57674	2.93378	1.41748e-05	0.00134791	14.8413	46.0907	15.9156	40.608
DDB_G0293956	DDB_G0293956	tRNA-binding protein ygjH	1.59359	4.46051	6.3487e-05	0.00489215	42.5358	132.167	106.901	145.384
DDB_G0273017	DDB_G0273017	isocitrate lyase	1.59739	0.75236	0.000482675	0.0245157	3.14356	9.96484	2.67424	10.3799
DDB_G0289779	fmoA	flavin-containing monooxygenase, dimethylaniline monooxygenase [N-oxide-forming]	1.60498	1.38227	0.000136369	0.00900709	4.91806	15.6027	2.23186	8.17737
DDB_G0288501	ddx42	putative RNA helicase, DEAD/DEAH box helicase	1.61293	4.8656	5.58188e-07	8.55189e-05	55.8996	177.082	67.4051	158.635
DDB_G0289863	DDB_G0289863		1.64303	2.72732	0.000322794	0.0183391	12.4247	40.8209	9.98943	22.3452
DDB_G0268028	DDB_G0268028	unknown	1.65084	2.96255	1.02653e-05	0.00102176	14.5786	47.7847	31.9319	80.1691
DDB_G0275341	DDB_G0275341		1.65573	-0.230005	0.00121671	0.0494217	1.48113	4.91984	1.71647	3.15367
DDB_G0283453	dgcA		1.66038	1.9182	0.00011392	0.00779307	6.97486	22.7616	16.5926	40.5757
DDB_G0347907	DDB_G0347907		1.66812	0.0245519	0.000944172	0.0411021	1.79805	5.91663	1.67155	2.68616
DDB_G0290993	DDB_G0290993		1.69529	2.49516	0.000181704	0.0110741	10.2555	34.1065	6.18765	25.2361
DDB_G0280317	DDB_G0280317	putative glutathione S-transferase, putative glutathione transferase	1.70362	5.02859	0.000430968	0.022397	59.472	198.915	43.1956	182.005
DDB_G0269048	DDB_G0269048		1.70943	6.64827	7.91604e-06	0.000829205	182.482	623.655	131.348	618.604
DDB_G0270420	DDB_G0270420	sucraseferredoxin-like family protein	1.75651	7.88542	2.14636e-06	0.000271494	420.35	1470.5	499.571	1502.65
DDB_G0282817	patB	P-type ATPase	1.76602	9.7578	2.38859e-06	0.000296539	1530.88	5404.64	1169.43	7600.86
DDB_G0272028	DDB_G0272028		1.77825	3.11362	4.78211e-07	7.45565e-05	15.1293	53.8068	5.20559	6.76654
DDB_G0285025	alrE	aldo-keto reductase	1.79685	4.76499	1.60838e-05	0.00151867	47.0973	169.218	31.2253	147.2
DDB_G0288219	DDB_G0288219		1.79698	5.06347	1.45579e-06	0.000191364	58.3191	211.434	69.5537	245.127
DDB_G0279683	DDB_G0279683	putative transmembrane protein	1.80502	1.26323	3.06426e-05	0.002703	4.064	14.8127	2.66176	11.5761
DDB_G0273441	DDB_G0273441		1.80643	3.90465	1.11458e-07	2.23048e-05	25.8498	93.4878	24.4568	73.9477
DDB_G0273497	DDB_G0273497		1.80643	3.90465	1.11449e-07	2.23048e-05	25.8498	93.4878	24.4568	73.9477
DDB_G0267928	tmem144B	transmembrane protein 144 B	1.81093	5.21769	5.43526e-08	1.19469e-05	64.2407	233.23	88.6189	197.782
DDB_G0289689	DDB_G0289689		1.81587	3.19866	1.68072e-07	3.087e-05	15.7314	57.5835	9.27931	44.0868
DDB_G0293364	sigB	peptidase M8, leishmanolysin family protein	1.82667	1.15119	8.87225e-05	0.00639565	3.69176	13.6118	2.77968	6.59255
DDB_G0293992	DDB_G0293992	C2 domain-containing protein	1.83003	1.04065	4.5244e-05	0.00368036	3.41623	12.7118	3.26698	9.50851
DDB_G0272833	csbA	contact site B protein	1.84195	1.12824	2.88659e-05	0.00256314	3.61003	13.4496	4.63783	14.7616
DDB_G0288869	DDB_G0288869	EGF-like domain-containing protein	1.84845	6.27008	5.20297e-06	0.000591199	130.668	493.593	156.168	339.475
DDB_G0286891	DDB_G0286891	P-type ATPase, transmembrane protein	1.89166	1.27356	0.000122281	0.00815692	3.89662	15.2327	11.2248	5.72082
DDB_G0272094	DDB_G0272094	unknown	1.92301	0.177827	0.000731099	0.0331168	1.72204	6.93057	19.4212	7.13901
DDB_G0286419	cyp519E1	cytochrome P450 family protein	1.93854	0.0863597	0.000109867	0.0076476	1.61675	6.49955	2.10457	9.24664
DDB_G0290815	DDB_G0290815		1.96442	2.69076	1.20377e-06	0.000168126	10.1737	41.5351	9.51584	21.2825
DDB_G0269504	DDB_G0269504	unknown	1.96855	-0.738868	0.00071345	0.0326432	0.854059	3.50163	0.81488	3.09017
DDB_G0270368	DDB_G0270368	unknown	1.97748	0.126559	0.000552611	0.0267986	1.64851	6.65316	2.23186	4.32617
DDB_G0288921	hspI	heat shock protein Hsp20 domain-containing protein, putative alpha-crystallin-type heat shock protein	2.00148	1.18895	0.000668974	0.031253	3.44942	14.1272	3.70936	12.067
DDB_G0277031	DDB_G0277031	PhoPQ-activated pathogenicity-related protein	2.00627	6.69757	8.61361e-05	0.00624277	160.639	662.591	213.463	519.812
DDB_G0290423	DDB_G0290423	major facilitator superfamily protein	2.00718	1.32372	0.000433327	0.0224326	3.80774	15.9874	3.93585	13.2643
DDB_G0289409	DDB_G0289409		2.00744	4.84741	2.91276e-07	4.82152e-05	44.7134	184.614	41.0229	244.268
DDB_G0276795	ctbsB	glycoside hydrolase family 18 protein	2.01916	3.95849	4.52428e-09	1.37867e-06	23.8772	100.114	19.8788	91.8494
DDB_G0282699	DDB_G0282699		2.04889	0.260019	8.11245e-05	0.00599585	1.70955	7.496	2.37475	7.17875
DDB_G0293122	DDB_G0293122	glutathione S-transferase, glutathione transferase	2.05391	4.22663	3.87756e-08	8.96386e-06	28.1957	120.915	27.335	124.674
DDB_G0273717	aslD-2	putative acetyl-CoA synthetase	2.07096	-0.756708	0.000356099	0.0195227	0.786249	3.51054	0.557185	2.20277
DDB_G0291772	DDB_G0291772		2.08704	-0.285534	0.000178331	0.0109181	1.13779	4.97435	3.03426	3.01878
DDB_G0274393	DDB_G0274393		2.09892	-0.993527	0.000397779	0.0209977	0.649199	2.95369	2.03781	2.70193
DDB_G0270700	DDB_G0270700	calcium-binding EGF domain-containing protein	2.10627	-0.484627	0.000689056	0.0318581	0.967552	4.41614	0.620828	2.27415
DDB_G0269508	DDB_G0269508	unknown	2.16436	-0.561346	0.000446365	0.0229305	0.887248	4.06774	1.12061	4.18351
DDB_G0270436	DDB_G0270436		2.19443	6.0041	1.18469e-07	2.30207e-05	89.5083	422.034	207.428	350.24
DDB_G0269210	abcG14	ABC transporter G family protein	2.25629	5.31488	9.62722e-12	5.16327e-09	53.6476	266.819	126.849	310.693
DDB_G0271666	prtB	proteosomal alpha-subunit 7-1	2.26474	2.22289	4.82798e-08	1.07889e-05	6.17507	30.8319	3.35247	19.2863
DDB_G0295661	DDB_G0295661	pyridine nucleotide-disulphide oxidoreductase, NAD-binding region domain-containing protein	2.27953	5.4094	8.21259e-09	2.26782e-06	56.3285	283.351	38.6922	284.755
DDB_G0284631	DDB_G0284631	unknown	2.28363	4.93246	2.55136e-10	1.00614e-07	40.4501	203.379	33.7131	191.686
DDB_G0269212	abcG11	ABC transporter G family protein	2.28822	6.60021	1.07848e-10	4.82011e-08	128.431	651.92	299.376	819.432
DDB_G0272795	3B-1	prespore-specific protein	2.30771	6.5751	2.76298e-07	4.64109e-05	124.491	635.015	94.6573	326.513
DDB_G0271532	DDB_G0271532	pyridine nucleotide-disulphide oxidoreductase, NAD-binding region domain-containing protein	2.31432	5.41777	8.28782e-09	2.26782e-06	55.5326	285.916	37.896	275.12
DDB_G0292080	DDB_G0292080		2.32263	3.19899	1.47685e-09	5.21093e-07	11.8444	61.2977	17.1291	76.0422
DDB_G0282521	DDB_G0282521		2.33545	-1.43561	0.000860544	0.0380798	0.387593	2.11908	0.617707	1.25987
DDB_G0277127	DDB_G0277127_ps	pseudogene	2.38592	1.44312	2.30975e-07	4.07489e-05	3.32487	18.2406	4.06937	15.3875
DDB_G0293788	DDB_G0293788	unknown	2.41242	0.475528	1.14898e-05	0.00110831	1.63888	8.97968	1.3053	11.6632
DDB_G0267456	cbp2	calcium-binding protein	2.43176	6.79063	1.97329e-09	6.78407e-07	135.429	759.458	113.76	697.689
DDB_G0275499	omt5	O-methyltransferase family 3 protein	2.43224	8.0978	1.84792e-10	7.74278e-08	333	1871.5	395.119	1699.73
DDB_G0286677	DDB_G0286677		2.4876	6.07162	2.41191e-10	9.79967e-08	79.4335	465.253	23.6246	323.562
DDB_G0280819	aoxA		2.49508	6.27732	3.16885e-05	0.00277699	90.5621	523.661	140.618	782.184
DDB_G0268784	DDB_G0268784	major facilitator superfamily 1 transporter (MFS-1)	2.49949	2.22315	6.00038e-10	2.23481e-07	5.38739	31.7811	11.0102	29.3322
DDB_G0275501	omt6	O-methyltransferase family 3 protein	2.51032	8.40109	5.94936e-11	2.84889e-08	392.568	2328.21	448.955	2033.45
DDB_G0270540	DDB_G0270540		2.51882	-0.568039	4.83497e-05	0.00385876	0.705945	4.22033	1.84688	6.33887
DDB_G0280295	DDB_G0280295_ps	pseudogene	2.53361	4.43491	2.33236e-14	2.23374e-11	24.7577	148.997	11.8762	56.3604
DDB_G0273073	abcG17-1	ABC transporter G family protein	2.53929	5.74961	1.22327e-12	7.51155e-10	61.6397	370.431	84.1224	352.809
DDB_G0272562	csbB	contact site B protein	2.56504	0.708058	4.32752e-07	6.90755e-05	1.76486	10.8289	1.56299	11.7112
DDB_G0291462	DDB_G0291462		2.56852	2.12779	1.92726e-08	4.8756e-06	4.84882	30.1781	3.78861	14.5956
DDB_G0274705	DDB_G0274705	putative glutathione S-transferase	2.58119	3.84898	1.33666e-06	0.000181029	15.9355	98.4743	39.5787	170.581
DDB_G0291700	DDB_G0291700		2.61108	6.57556	4.33152e-13	3.05669e-10	104.52	662.033	95.8441	711.016
DDB_G0279275	DDB_G0279275		2.63102	3.99908	6.80001e-14	5.69841e-11	17.2525	110.652	6.2969	69.489
DDB_G0273465	DDB_G0273465		2.68564	0.138654	1.09982e-06	0.000155226	1.10317	7.30809	0.557185	4.03307
DDB_G0271476	DDB_G0271476		2.70419	0.298798	6.06224e-07	9.13286e-05	1.20703	8.32135	0.242089	5.70515
DDB_G0271970	DDB_G0271970		2.71931	3.57895	5.63252e-11	2.79707e-08	12.2299	84.0958	3.38993	42.8191
DDB_G0288233	DDB_G0288233		2.76986	-0.42998	0.000152221	0.00971896	0.661692	4.9634	0.939045	4.77791
DDB_G0278865	DDB_G0278865		2.90836	6.0343	8.55518e-16	9.55899e-13	59.9618	468.263	76.0662	405.754
DDB_G0283649	DDB_G0283649	NADPH-dependent FMN reductase family protein, putative FMN-dependent NAD(P)H:quinone reductase	2.95113	1.58786	5.69384e-05	0.0044645	2.62426	20.7635	1.77075	22.3984
DDB_G0288583	DDB_G0288583		3.01414	-0.503014	7.05918e-07	0.000104807	0.535706	4.66884	1.06321	2.66219
DDB_G0291033	DDB_G0291033		3.02534	0.644234	1.32529e-07	2.50274e-05	1.27484	10.7041	1.11125	4.09646
DDB_G0270636	DDB_G0270636	transmembrane protein	3.07472	2.54187	1.97831e-12	1.15327e-09	4.76852	42.0285	2.17446	22.8829
DDB_G0283691	DDB_G0283691	putative cell surface glycoprotein	3.24956	-2.32369	0.0011828	0.0490468	0.0913666	1.11303	0.187809	0.277331
DDB_G0271748	DDB_G0271748_ps	pseudogene	3.27248	0.919443	5.85936e-09	1.70788e-06	1.31089	13.3344	2.02532	7.3766
DDB_G0271852	rtaA	lipid-translocating exporter family protein	3.40933	1.5187	8.80755e-06	0.000901462	1.8755	20.2807	0.796152	26.5901
DDB_G0271740	DDB_G0271740	zinc-containing alcohol dehydrogenase (ADH)	3.41111	-0.414424	3.35269e-08	7.88646e-06	0.455402	5.17976	0.859796	3.42301
DDB_G0280881	DDB_G0280881	putative glutathione S-transferase	3.46833	2.61709	3.80765e-05	0.00321088	3.89911	43.943	4.43373	23.5315
DDB_G0270214	DD7-1	galactose-binding domain-containing protein	3.5615	3.07897	1.65958e-08	4.36307e-06	5.09221	61.5999	6.04788	40.7248
DDB_G0292574	DDB_G0292574	glucose/ribitol dehydrogenase family protein	3.59249	2.41763	5.55748e-14	4.96765e-11	3.1325	39.1244	3.06669	25.6399
DDB_G0270212	DDB_G0270212	galactose-binding domain-containing protein	3.67263	3.06629	9.99678e-10	3.62262e-07	4.70605	61.5081	6.05412	40.6697
DDB_G0271472	DDB_G0271472		3.71544	1.15041	1.16543e-11	6.01002e-09	1.16278	16.4006	1.06321	9.07275
DDB_G0270058	DDB_G0270058		3.79841	1.42851	0.000241003	0.0143617	1.36335	19.2685	0.690714	9.58705
DDB_G0268878	DDB_G0268878		3.85416	8.09934	4.7318e-20	1.26888e-16	137.837	2079.32	168.505	871.432
DDB_G0278243	rliB	unknown	3.85541	2.6013	1.23644e-18	2.07228e-15	3.02721	45.2622	4.79876	113.511
DDB_G0280059	rhgB	Rh-like protein/ammonium transporter, Rhesus-like glycoprotein	3.87522	5.98183	3.69757e-13	2.75428e-10	31.557	473.553	11.3553	53.0958
DDB_G0271752	DDB_G0271752	NADH:flavin oxidoreductase/NADH oxidase domain-containing protein	4.01979	6.3105	8.00071e-05	0.00599293	35.4852	591.17	50.1205	395.387
DDB_G0292966	DDB_G0292966		4.05958	-1.68197	4.35079e-06	0.000511714	0.113493	1.98398	0.121044	1.20436
DDB_G0276959	DDB_G0276959		4.19044	2.32633	6.56457e-20	1.46696e-16	1.98222	38.1984	2.67112	22.2413
DDB_G0295807	DDB_G0295807	short-chain dehydrogenase/reductase (SDR) family protein, glucose/ribitol dehydrogenase family protein	4.25416	3.47604	1.0463e-07	2.15828e-05	4.2785	83.0175	3.01241	48.5219
DDB_G0274655	K655		4.51191	4.13098	9.47878e-17	1.27092e-13	5.71642	134.569	5.95805	45.0282
DDB_G0270060	DDB_G0270060	carbohydrate-binding domain-containing protein	4.77875	0.325811	3.59178e-05	0.00306743	0.318353	8.99199	0.375618	4.53212
DDB_G0277409	DDB_G0277409		4.9061	-0.965147	3.62314e-05	0.00307462	0.10243	3.43132	0.0636435	2.30559
DDB_G0285003	aifC	putative apoptosis inducing factor	5.04687	1.78866	3.92789e-06	0.000466063	0.762692	25.8358	0.426777	11.9955
DDB_G0284549	dduF	speract/scavenger receptor domain-containing protein, rare lipoprotein A domain-containing protein	5.10886	4.6732	6.47869e-16	7.89694e-13	5.57689	196.517	3.4423	107.772
DDB_G0290961	zfaA	RING zinc finger-containing protein, TRAF-type zinc finger-containing protein, meprin and TRAF homology (MATH) domain-containing protein	5.67558	-2.93527	0.0012225	0.0494217	0	0.628523	0.0605222	0.340724
DDB_G0289407	DDB_G0289407	deoxyribonuclease II family protein	6.18889	2.35273	7.87685e-17	1.17347e-13	0.534276	39.553	0.557185	48.4351
DDB_G0295749	DDB_G0295749	deoxyribonuclease II family protein	6.27913	1.20761	3.07529e-12	1.71806e-09	0.226986	17.5852	0.315096	21.6781
DDB_G0284479	DDB_G0284479		6.45046	0.441324	3.95649e-08	8.99129e-06	0.10243	10.0515	0.121044	4.21516
DDB_G0273577	DDB_G0273577	unknown	7.74223	3.9575	1.08962e-36	7.30565e-33	0.535706	123.156	0.627071	3.30411

## Sheet: GO G+
GO term	GO term ID	# genes in ref	# genes in list	expected	Fold Enrichment	p-value				Analysis Type:	PANTHER Overrepresentation Test (release 20170413)
cellular component assembly involved in morphogenesis	GO:0010927	93	9	1.02	8.86	0.00133				Annotation Version and Release Date:	GO Ontology database Released 2017-09-26
cell wall assembly	GO:0070726	93	9	1.02	8.86	0.00133				Analyzed List:	Client Text Box Input (Dictyostelium discoideum)
spore wall assembly	GO:0042244	93	9	1.02	8.86	0.00133				Reference List:	Dictyostelium discoideum (all genes in database)
spore wall biogenesis	GO:0070590	93	9	1.02	8.86	0.00133				Bonferroni correction:	TRUE
cell wall organization	GO:0071555	93	9	1.02	8.86	0.00133				Bonferroni count:	1285
external encapsulating structure organization	GO:0045229	93	9	1.02	8.86	0.00133
cell wall biogenesis	GO:0042546	94	9	1.03	8.77	0.00145
slug development involved in sorocarp development	GO:0031153	100	9	1.09	8.24	0.00239
cell wall organization or biogenesis	GO:0071554	107	9	1.17	7.7	0.00413
cellular component morphogenesis	GO:0032989	116	9	1.27	7.11	0.00786
anatomical structure morphogenesis	GO:0009653	240	13	2.62	4.96	0.00348
socially cooperative development	GO:0099120	489	18	5.34	3.37	0.0092
sorocarp development	GO:0030587	489	18	5.34	3.37	0.0092
non-reproductive fruiting body development	GO:0090702	489	18	5.34	3.37	0.0092
multi-organism process	GO:0051704	708	26	7.73	3.36	6.69e-05
intraspecies interaction between organisms	GO:0051703	515	18	5.62	3.2	0.0184
anatomical structure development	GO:0048856	585	19	6.39	2.97	0.0287

## Sheet: GO G-
GO term	GO term ID	# genes in ref	# genes in list	expected	Fold Enrichment	p-value				Analysis Type:	PANTHER Overrepresentation Test (release 20170413)
hexose biosynthetic process	GO:0019319	10	4	0.14	28.93	0.017				Annotation Version and Release Date:	GO Ontology database Released 2017-09-26
gluconeogenesis	GO:0006094	10	4	0.14	28.93	0.017				Analyzed List:	Client Text Box Input (Dictyostelium discoideum)
mitotic spindle organization	GO:0007052	13	5	0.18	27.82	0.00164				Reference List:	Dictyostelium discoideum (all genes in database)
monosaccharide biosynthetic process	GO:0046364	11	4	0.15	26.3	0.0246				Bonferroni correction:	TRUE
microtubule cytoskeleton organization involved in mitosis	GO:1902850	15	5	0.21	24.11	0.00328				Bonferroni count:	1285
spindle organization	GO:0007051	20	5	0.28	18.08	0.0131
hexose metabolic process	GO:0019318	31	6	0.43	14	0.00712
monosaccharide metabolic process	GO:0005996	39	6	0.54	11.13	0.0258
microtubule cytoskeleton organization	GO:0000226	40	6	0.55	10.85	0.0297
microtubule-based process	GO:0007017	62	8	0.86	9.33	0.00382
organic acid catabolic process	GO:0016054	82	9	1.13	7.94	0.00338
carboxylic acid catabolic process	GO:0046395	82	9	1.13	7.94	0.00338
small molecule catabolic process	GO:0044282	105	11	1.45	7.58	0.000406
DNA replication	GO:0006260	85	8	1.18	6.81	0.0365
cell division	GO:0051301	130	11	1.8	6.12	0.00316
mitotic cell cycle process	GO:1903047	137	11	1.89	5.81	0.00518
cell cycle process	GO:0022402	167	13	2.31	5.63	0.000952
mitotic cell cycle	GO:0000278	146	11	2.02	5.45	0.00938
cell cycle	GO:0007049	226	16	3.12	5.12	0.000172
organonitrogen compound catabolic process	GO:1901565	320	17	4.42	3.84	0.00348
organic substance catabolic process	GO:1901575	496	22	6.86	3.21	0.00216
catabolic process	GO:0009056	535	22	7.4	2.97	0.00721
biological_process	GO:0008150	6878	123	95.09	1.29	0.0161

## Sheet: SRA accession numbers
Accession	Sample Name	Organism	Tax ID
SAMN07834373	AX3_G+_rep1	Dictyostelium discoideum AX3	1592886
SAMN07834374	AX3_G+_rep2	Dictyostelium discoideum AX3	1592886
SAMN07834375	AX3_G-_rep1	Dictyostelium discoideum AX3	1592886
SAMN07834376	AX3_G-_rep2	Dictyostelium discoideum AX3	1592886
SAMN07834377	gefE-_G+_rep1	Dictyostelium discoideum AX3	1592886
SAMN07834378	gefE-_G+_rep2	Dictyostelium discoideum AX3	1592886
SAMN07834379	gefE-_G-_rep1	Dictyostelium discoideum AX3	1592886
SAMN07834380	gefE-_G-_rep2	Dictyostelium discoideum AX3	1592886
